# Supplementary material for: Mistargeting of aggregation prone mitochondrial proteins activates a nucleus-mediated posttranscriptional quality control pathway in trypanosomes
Source: Nat Commun. 2022 Jun 2;13:3084. doi: 10.1038/s41467-022-30748-z (PMC9163028; doi:10.1038/s41467-022-30748-z)
Supplement: Supplementary file 4 — Supplementary data 1 [file 41467_2022_30748_MOESM4_ESM.xlsx]

## Sheet: Supplementary Data 1a
																	ATOM40			ATOM19			ATOM14			ATOM12			ATOM11			ATOM46			ATOM69 - Mito			ATOM69 - Whole cells		ATOM40 RNAi - Mito - Replicates 1 - 3
	Protein group ID	Protein IDs	Majority protein IDs	Leading protein IDs	Gene names	Protein description	Mol. weight [kDa]	Sequence coverage [%]	Q-value	Score	# of Proteins in protein group	Mitochondrial protein (Peikert et al., 2017)	Proteasome subunits	Cytosolic translation factors	Cytosolic ribosomal proteins	Mean log2 Ratio +/- Tet normalized ATOM40	p-value ATOM40	adjusted p-value ATOM40	Mean log2 Ratio +/- Tet normalized ATOM19	p-value ATOM19	adjusted p-value ATOM19	Mean log2 Ratio +/- Tet normalized ATOM14	p-value ATOM14	adjusted p-value ATOM14	Mean log2 Ratio +/- Tet normalized ATOM12	p-value ATOM12	adjusted p-value ATOM12	Mean log2 Ratio -/+ Tet normalized ATOM11	p-value ATOM11	adjusted p-value ATOM11	Mean log2 Ratio +/- Tet normalized ATOM46	p-value ATOM46	adjusted p-value ATOM46	Mean log2 Ratio +/- Tet normalized ATOM69 (Mito)	p-value ATOM69 (Mito)	adjusted p-value ATOM69 (Mito)	Mean log2 Ratio +/- Tet normalized ATOM69 (Whole cells)	p-value ATOM69 (Whole cells)	adjusted p-value ATOM69 (Whole cells)	Sequence coverage [%] Rep1	Sequence coverage [%] Rep2	Sequence coverage [%] Rep3	Peptides Rep1	Peptides Rep2	Peptides Rep3	Unique peptides Rep1	Unique peptides Rep2	Unique peptides Rep3	Ratio +/- Tet Rep1
	124	mito:COII	mito:COII	mito:COII	COIII	mitochondrially encoded protein	24.22	10	0	37.025	1	1							0.0687609	0.805216	0.91141	-1.79097	0.00040453	0.00389177				-0.775586	0.00151917	0.0234463	-1.21151	3.75445e-05	0.00572367	-1.25183	1.17579e-05	0.00357175				0	0	0	0	0	0	0	0	0
	125	mito:COIII	mito:COIII	mito:COIII	COIII	mitochondrially encoded protein	34.689	3.5	0.001343	2.9376	1	1										-1.80824	0.000238983	0.00290608				-0.614151	0.0485213	0.125463				-1.00313	0.000163113	0.00411925				0	0	0	0	0	0	0	0	0
	307	Tb04.24M18.150	Tb04.24M18.150	Tb04.24M18.150		hypothetical protein, conserved	18.061	82.7	0	4.4968	1	1				-0.158961	0.13857	0.275117							0.125959	0.266914	0.562581													45.1	38.3	54.3	4	4	8	1	1	2	0.78499
	308	Tb927.5.4450;Tb05.5K5.100	Tb927.5.4450;Tb05.5K5.100	Tb927.5.4450		hypothetical protein, conserved ;hypothetical protein, conserved,BAC from homologous region on chr5	18.603	58	0	93.007	2														-0.0840422	0.252002	0.547285										0.0111792	0.77625	0.865113	0	8.3	0	0	1	0	0	1	0
	309	Tb05.5K5.110;Tb927.5.4460;Tb11.v5.0866	Tb05.5K5.110;Tb927.5.4460;Tb11.v5.0866	Tb05.5K5.110		major vault protein, putative,BAC from homologous region on chr5 ;major vault protein, putative (MVP) ;major vault protein, putative	94.06	69.8	0	323.31	3								0.0764922	0.459008	0.705675	-0.143407	0.603805	0.689873				0.361142	0.0121029	0.0547617				0.406808	0.00264743	0.014254	0.0685446	0.0523925	0.168314	3.8	0	0	3	0	0	3	0	0	0.99877
	310	Tb927.5.4470;Tb05.5K5.120	Tb927.5.4470;Tb05.5K5.120	Tb927.5.4470		hypothetical protein, conserved ;hypothetical protein, conserved,BAC from homologous region on chr5	95.764	54.8	0	253.59	2					-0.0509457	0.508051	0.665539	0.103123	0.522589	0.745712	-0.206358	0.0783303	0.162053	0.0415258	0.651163	0.83801	-0.120661	0.122142	0.245184	-0.11697	0.179693	0.348492	-0.0885912	0.168373	0.262886	-0.0265358	0.396396	0.568066	15.3	10.3	1.9	11	6	1	11	6	1	0.76752
	311	Tb927.5.4480;Tb05.5K5.130	Tb927.5.4480;Tb05.5K5.130	Tb927.5.4480		paraflagellar rod component par4, putative ;paraflagellar rod component par4, putative,BAC from homologous region on chr5	68.313	73.6	0	323.31	2					-0.000159687	0.997514	0.998517	-0.036108	0.427823	0.682986	-0.12951	0.0931139	0.181922	-0.00834195	0.86243	0.94658	-0.0317712	0.634012	0.755277	-0.0227619	0.639512	0.778443	-0.118656	0.0522506	0.112643	-0.119898	0.0168589	0.0908443	52.5	43.7	34.7	33	26	24	33	26	24	0.7914
	312	Tb927.5.4500;Tb05.5K5.150	Tb927.5.4500;Tb05.5K5.150	Tb927.5.4500	TbSAR1	ras-like small GTPase, putative (TbSAR1) ;small GTP-binding protein, putative,BAC from homologous region on chr5	21.771	83	0	323.31	2					0.167501	0.0245356	0.0751087	-0.142397	0.177698	0.447856	-0.0583222	0.381206	0.487803	0.047721	0.353725	0.638101	0.083623	0.258248	0.411028	0.156405	0.234917	0.412895	0.0657233	0.314829	0.419158	-0.0824374	0.0369425	0.140898	51.5	47.4	12.9	8	7	3	8	7	3	0.92485
	313	Tb927.5.4520;Tb05.5K5.160	Tb927.5.4520;Tb05.5K5.160	Tb927.5.4520		hypothetical protein, conserved ;hypothetical protein, conserved,BAC from homologous region on chr5	108.2	26.2	0	105.9	2														-0.0185899	0.86062	0.94658	0.164725	0.131127	0.258649							0.0812604	0.545682	0.696769	0	0	0	0	0	0	0	0	0
	314	Tb927.5.4530;Tb05.5K5.170	Tb927.5.4530;Tb05.5K5.170	Tb927.5.4530		fatty acid elongase, putative ;elongation of very long chain fatty acids protein, putative,ATP pyrophosphate-lyase, putative,BAC from homologous region on chr5	28.98	8.7	0	47.064	2											-0.118438	0.28352	0.395136	-0.0419426	0.603452	0.807701							0.052028	0.372549	0.477811				0	0	0	0	0	0	0	0	0
	315	Tb927.5.4550;Tb927.5.4540;Tb05.5K5.190;Tb05.5K5.180;Tb11.v5.0379;Tb11.v5.0380	Tb927.5.4550;Tb927.5.4540;Tb05.5K5.190;Tb05.5K5.180;Tb11.v5.0379	Tb927.5.4550		receptor-type adenylate cyclase GRESAG 4, putative,adenylyl cyclase, putative,ATP pyrophosphate-lyase, putative ;receptor-type adenylate cyclase GRESAG 4, putative,adenylyl cyclase, putative,ATP pyrophosphate-lyase, putative ;receptor-type adenylate cyclas	136.52	9	0	11.542	6											0.437806	0.0211907	0.0632168	-0.060474	0.400364	0.672538													0.7	3.9	0.7	1	4	1	0	1	0
	316	Tb927.5.4560;Tb11.v5.0409;Tb05.5K5.200	Tb927.5.4560;Tb11.v5.0409;Tb05.5K5.200	Tb927.5.4560		guanine deaminase, putative,guanase, putative,guanine aminase, putative,guanine aminohydrolase, putative ;guanine deaminase, putative ;guanine deaminase, putative,guanase, putative,guanine aminase, putative,guanine aminohydrolase, putative,BAC from homolog	55.321	69.8	0	323.31	3																				0.0447899	0.567357	0.725278				0.248215	0.000868551	0.0156482	0	0	0	0	0	0	0	0	0
	317	Tb927.5.4570;Tb05.5K5.210;Tb927.5.4580;Tb05.5K5.220;Tb11.v5.0364	Tb927.5.4570;Tb05.5K5.210;Tb927.5.4580;Tb05.5K5.220;Tb11.v5.0364	Tb927.5.4570		hypothetical protein, conserved ;hypothetical protein,BAC from homologous region on chr5 ;hypothetical protein, conserved ;hypothetical protein,BAC from homologous region on chr5 ;hypothetical protein, conserved	88.866	7.8	0	6.8183	5														-0.0825189	0.692691	0.863479				4.06878	0.000371641	0.0101889							0	0	0	0	0	0	0	0	0
	318	Tb927.5.4380;Tb05.5K5.30	Tb927.5.4380;Tb05.5K5.30	Tb927.5.4380		kinetoplastid-specific phospho-protein phosphatase, putative ;serine/threonine protein phosphatase, putative,BAC from homologous region on chr5	71.37	63.2	0	323.31	2					-0.0883591	0.768776	0.863476	0.191648	0.0242908	0.158025				0.356241	0.321201	0.609924				-0.0977773	0.219967	0.399622	0.149349	0.424961	0.531953	-0.0353415	0.228453	0.403589	1.7	2.4	0	1	1	0	1	1	0	0.55696
	320	Tb927.5.4390;Tb05.5K5.40	Tb927.5.4390;Tb05.5K5.40	Tb927.5.4390		hypothetical protein, conserved ;hypothetical protein, conserved,BAC from homologous region on chr5	15.063	82.2	0	231.49	2					0.225961	0.112606	0.235727	-0.0584681	0.276523	0.560335	0.114054	0.487866	0.588142	0.075834	0.400441	0.672538	-0.338318	0.00663785	0.0398291	0.0531786	0.319849	0.49985	-0.263149	0.00451067	0.0203012	-0.140815	0.0190653	0.0968998	9.6	17.8	9.6	1	2	1	1	2	1	0.84744
	321	Tb05.5K5.480	Tb05.5K5.480	Tb05.5K5.480		variant surface glycoprotein (VSG, pseudogene), putative,variant surface glycoprotein, degenerate,BAC from homologous region on chr5	55.8	2.1	0.0059328	2.061	1					-0.0842855	0.35244	0.520699	-0.0742137	0.517229	0.742535	0.107805	0.540191	0.636513	0.217037	0.0414139	0.21288				-0.730195	0.000907556	0.0152895				0.15697	0.0211811	0.103343	2.1	2.1	2.1	1	1	1	1	1	1	0.6976
	322	Tb927.5.4400;Tb05.5K5.50	Tb927.5.4400;Tb05.5K5.50	Tb927.5.4400		hypothetical protein, conserved ;hypothetical protein, conserved,BAC from homologous region on chr5	47.23	50.2	0	143.86	2					0.0759705	0.395461	0.560687	-0.0435184	0.348158	0.617933	-0.0199772	0.77592	0.831853	0.0330069	0.524155	0.753372	0.0542968	0.40051	0.554421	-0.0378497	0.784262	0.875231	-0.05323	0.281191	0.384838	-0.0805199	0.048234	0.160911	28.2	14.1	4.9	8	5	1	8	5	1	0.8466
	323	Tb927.5.4410;Tb05.5K5.60	Tb927.5.4410;Tb05.5K5.60	Tb927.5.4410		hypothetical protein, conserved ;hypothetical protein, conserved,BAC from homologous region on chr5	23.593	61.9	0	77.1	2					-0.17117	0.134976	0.26957				0.288301	0.00722436	0.0284197	-0.0543676	0.623779	0.823115							0.575684	0.00309763	0.0157711	0.0300025	0.319114	0.494984	8.7	13.3	26.6	3	4	5	3	4	5	0.80578
	324	Tb927.5.4420;Tb05.5K5.70	Tb927.5.4420;Tb05.5K5.70	Tb927.5.4420		nucleolar RNA helicase II, putative,nucleolar RNA helicase Gu, putative ;nucleolar RNA helicase II, putative,nucleolar RNA helicase Gu, putative,BAC from homologous region on chr5	68.786	79.7	0	323.31	2					0.00657191	0.902411	0.942437	0.015053	0.819129	0.918921	0.326616	0.00384103	0.0181175	0.0133027	0.766734	0.903021	0.120803	0.191799	0.333266	-0.250011	0.0337677	0.123668	0.248362	0.00663039	0.0266052	0.0431541	0.168081	0.332658	45.7	51.7	48.4	23	27	28	23	27	28	0.7836
	325	Tb927.5.4430;Tb05.5K5.80	Tb927.5.4430;Tb05.5K5.80	Tb927.5.4430		protein kinase, putative ;protein kinase, putative,BAC from homologous region on chr5	39.246	23.4	0	62.674	2														-0.0226151	0.748088	0.891455										0.165006	0.247048	0.424809	0	0	0	0	0	0	0	0	0
	326	Tb927.5.4440;Tb05.5K5.90	Tb927.5.4440;Tb05.5K5.90	Tb927.5.4440		dynein light chain, putative ;dynein light chain, putative,BAC from homologous region on chr5	10.546	67.8	0	248.34	2								0.472425	0.468064	0.711836	0.0631304	0.5418	0.638121	0.197211	0.294253	0.588717	0.0121012	0.928507	0.963196	-0.285958	0.498802	0.669554	0.138713	0.0972924	0.175886	-0.085203	0.0550229	0.172981	0	0	0	0	0	0	0	0	0
	327	Tb06.3A7.270	Tb06.3A7.270	Tb06.3A7.270		hypothetical protein, conserved	123.84	30.6	0	63.15	1	1							-0.22048	0.423329	0.67917	-0.913336	0.00658629	0.026518	-0.264897	0.00737686	0.0752954	-0.130559	0.187216	0.328773	-0.22106	0.0587057	0.172828	0.25853	0.00947547	0.0341074	0.148631	0.155936	0.319736	0	1.8	0	0	2	0	0	2	0
	328	Tb06.3A7.960	Tb06.3A7.960	Tb06.3A7.960		hypothetical protein	34.146	27.7	0	23.801	1					0.0299478	0.593889	0.736125	-0.0548851	0.659136	0.827959				0.0763325	0.480902	0.726838				0.143331	0.218484	0.398397				0.0281597	0.732306	0.836754	3.9	3.9	3.9	1	1	1	1	1	1	0.89455
	329	Tb927.7.2140;Tb07.11L3.90	Tb927.7.2140;Tb07.11L3.90	Tb927.7.2140	ZC3H18	hypothetical protein,zinc finger protein family member, putative (ZC3H18) ;zinc finger protein family member, putative (ZC3H18)	40.864	57.2	0	225.49	2								0.0513377	0.657014	0.826193																-0.0144769	0.641707	0.770787	0	0	0	0	0	0	0	0	0
	330	Tb08.27P2.290	Tb08.27P2.290	Tb08.27P2.290		variant surface glycoprotein (VSG, atypical), putative,BAC from homologous region on chr8	55.131	2.5	0.006566	1.9138	1																													0	0	0	0	0	0	0	0	0
	332	Tb09.v4.0015;Tb927.9.15870	Tb09.v4.0015;Tb927.9.15870	Tb09.v4.0015		hypothetical protein,chrIX additional, unordered contigs ;hypothetical protein	25.018	31.5	0	24.078	2																										-0.157856	0.0043259	0.041291	0	0	0	0	0	0	0	0	0
	333	Tb09.v4.0067	Tb09.v4.0067	Tb09.v4.0067		retrotransposon hot spot protein, pseudogene,chrIX additional, unordered contigs	62.718	27.7	0	20.351	1					0.296469	0.0889879	0.198718				0.507446	0.000896276	0.00644162	-0.00447615	0.948309	0.97992	0.209514	0.0344038	0.0988669	-0.403064	0.526463	0.691462	0.408918	0.166411	0.261233	0.291632	0.000505563	0.0109639	9.9	9.9	4.6	7	7	3	1	1	0	0.94565
	334	Tb10.v4.0033;Tb927.10.4430;Tb11.v5.0767	Tb10.v4.0033;Tb927.10.4430;Tb11.v5.0767	Tb10.v4.0033	PUF1	pumillo RNA binding protein PUF1,chrX additional, unordered contigs (PUF1) ;pumillo RNA binding protein PUF1 (PUF1) ;pumillo RNA binding protein PUF1, putative	63.851	66.3	0	323.31	3					0.0163455	0.94435	0.968257	0.0546437	0.290155	0.570311	0.352803	0.00709882	0.0279869	-0.00227211	0.981857	0.991408	0.583943	0.00488445	0.0353997	0.0651875	0.469803	0.641725	1.24334	9.8177e-05	0.00378828	0.0591473	0.096517	0.23964	2.6	2.6	2.6	1	1	1	1	1	1	1.0743
	335	Tb927.10.4440;Tb10.v4.0034	Tb927.10.4440;Tb10.v4.0034	Tb927.10.4440		predicted SAP domain protein ;hypothetical protein, conserved,chrX additional, unordered contigs	30.902	23.3	0	63.719	2																										0.057016	0.232415	0.407541	0	0	0	0	0	0	0	0	0
	336	Tb10.v4.0035;Tb927.10.4450;Tb11.v5.0757	Tb10.v4.0035;Tb927.10.4450;Tb11.v5.0757	Tb10.v4.0035		stress-inducible protein STI1-like, putative,chrX additional, unordered contigs ;stress-inducible protein STI1-like, putative ;stress-inducible protein STI1-like, putative	28.425	82.9	0	323.31	3					0.123957	0.0581032	0.14484	0.0778586	0.157066	0.423358	3.3654	0.217506	0.327834	-0.00545342	0.903217	0.963277				-0.0340987	0.529944	0.69387				-0.0221406	0.4143	0.583504	23.7	31.1	22.6	5	7	5	5	7	5	0.87972
	337	Tb927.10.4460;Tb10.v4.0036	Tb927.10.4460;Tb10.v4.0036	Tb927.10.4460		leucine carboxyl methyltransferase, putative ;leucine carboxyl methyltransferase, putative,chrX additional, unordered contigs	34.221	59.3	0	197.67	2																										-0.0119342	0.6667	0.78845	0	0	0	0	0	0	0	0	0
	338	Tb927.10.4480;Tb10.v4.0038	Tb927.10.4480;Tb10.v4.0038	Tb927.10.4480		DNA damage repair protein, putative ;DNA damage repair protein, putative,chrX additional, unordered contigs	68.117	5.2	0.0023357	2.6606	2																										0.0808672	0.417713	0.585862	0	0	0	0	0	0	0	0	0
	339	Tb927.10.4490;Tb10.v4.0039	Tb927.10.4490;Tb10.v4.0039	Tb927.10.4490		hypothetical protein, conserved ;hypothetical protein, conserved,chrX additional, unordered contigs	115.32	29.5	0	183.56	2					0.0253261	0.882345	0.931653	-0.132475	0.163586	0.432318	-0.356041	0.033699	0.0897911	0.011195	0.869564	0.9497	-0.260338	0.0521461	0.132084				-0.691414	0.00250482	0.0139325	-0.156295	0.0676675	0.19488	1	2.8	0	1	2	0	1	2	0	0.97165
	340	Tb927.10.4500;Tb10.v4.0040	Tb927.10.4500;Tb10.v4.0040	Tb927.10.4500		mRNA capping methyltransferase, putative ;mRNA capping methyltransferase, putative,chrX additional, unordered contigs	35.631	30.1	0	59.283	2																										-0.0324221	0.545698	0.696769	0	0	0	0	0	0	0	0	0
	341	Tb10.v4.0041;Tb927.10.4510	Tb10.v4.0041;Tb927.10.4510	Tb10.v4.0041		hypothetical protein, conserved,chrX additional, unordered contigs ;hypothetical protein, conserved	40.373	51.1	0	112.79	2																										0.0917649	0.0403601	0.146774	0	0	0	0	0	0	0	0	0
	342	Tb927.10.4330;Tb11.v5.1012;Tb10.v4.0043	Tb927.10.4330;Tb11.v5.1012;Tb10.v4.0043	Tb927.10.4330		2-oxoisovalerate dehydrogenase beta subunit, mitochondrial precursor, putative ;2-oxoisovalerate dehydrogenase beta subunit, mitochondrial precursor, putative ;branched-chain alpha-keto acid dehydrogenase e1-beta subunit precursor, putative,chrX additional	40.222	66.6	0	323.31	3					-0.0199488	0.699509	0.816362	-0.046006	0.540275	0.756898	-0.108624	0.177795	0.286023	0.0713067	0.273808	0.568332	-0.0440154	0.541389	0.678412	0.227871	0.0112062	0.0645058	-0.16947	0.0281641	0.0724946	-0.0793159	0.0590142	0.180155	44.3	44.3	40.8	11	11	9	11	11	9	0.80626
	343	Tb927.10.4320;Tb10.v4.0044	Tb927.10.4320;Tb10.v4.0044	Tb927.10.4320		hypothetical protein, conserved ;hypothetical protein, conserved,chrX additional, unordered contigs	77.597	23.5	0	35.046	2					0.211303	0.0705889	0.168472							-0.0101591	0.901606	0.962383				-0.344899	0.112649	0.257848				0.0833696	0.32104	0.496736	4.5	4.5	0	3	3	0	3	3	0	0.91317
	344	Tb927.10.4310;Tb10.v4.0045	Tb927.10.4310;Tb10.v4.0045	Tb927.10.4310	PHB2	prohibitin 2, putative (PHB2) ;prohibitin, putative,chrX additional, unordered contigs	32.215	93.9	0	323.31	2					-0.520287	0.00108196	0.00718392	-0.2247	0.00639453	0.0837447	-0.767721	0.00027228	0.00315557	-0.239549	0.00618841	0.0688276	-0.514918	0.000728426	0.020277	-0.0635537	0.320237	0.500148	-0.335073	0.00150575	0.0110654	-0.328517	0.00047837	0.0106832	79	81.4	36.6	23	24	10	23	24	10	0.54418
	345	Tb10.v4.0109	Tb10.v4.0109	Tb10.v4.0109		variant surface glycoprotein (VSG, pseudogene), putative,chrX additional, unordered contig	57.895	11	0.00050865	3.4773	1					0.181279	0.0195191	0.0623328	0.0213513	0.652778	0.823189	-0.0615435	0.635834	0.718196	0.0313622	0.556269	0.77393	0.0144616	0.815271	0.888867	-0.224757	0.00927938	0.0577997	-0.0099626	0.814777	0.859337	-0.051917	0.266451	0.445615	3.8	3.8	1.9	2	2	1	2	2	1	0.91549
	346	Tb10.v4.0219	Tb10.v4.0219	Tb10.v4.0219		retrotransposon hot spot protein (RHS, pseudogene), putative,retrotransposon hot spot protein (RHS, pseudogene), fragment,chrX additional, unordered contigs	26.401	14.7	0.00017194	4.4051	1																							-0.099654	0.413659	0.520467	-0.520284	0.151741	0.315374	0	0	0	0	0	0	0	0	0
	347	Tb927.10.6900;Tb10.v4.0246	Tb927.10.6900;Tb10.v4.0246	Tb927.10.6900		hypothetical protein ;hypothetical protein,chrX additional, unordered contigs	71.799	9.8	0.0075348	1.856	2																										0.189776	0.400751	0.571731	1.4	0	0	1	0	0	1	0	0	1.1996
	348	Tb927.10.6950;Tb927.10.6910;Tb11.v5.0496;Tb10.v4.0247	Tb927.10.6950;Tb927.10.6910;Tb11.v5.0496;Tb10.v4.0247	Tb927.10.6950		sterol 24-c-methyltransferase, putative ;Sterol methyltransferase, putative ;sterol 24-c-methyltransferase, putative ;s-adenosyl-L-methionine-c-24-delta-sterol-methy lt ransferase a, putative,chrX additional, unordered contigs	40.128	84.1	0	323.31	4					-0.0453763	0.426242	0.588547	-0.0397499	0.40229	0.664719	0.180461	0.0240563	0.0694987	0.0554046	0.488101	0.73314	-0.017594	0.842202	0.909911	0.00227663	0.969898	0.982731	0.169528	0.0158923	0.0490488	0.0961948	0.0265388	0.117024	46	47.1	49	17	16	16	17	16	16	0.8054
	350	Tb11.01.2730	Tb11.01.2730	Tb11.01.2730		hypothetical protein, conserved	311.9	25	0	113.45	1					0.203758	0.11143	0.234208							0.024225	0.862485	0.94658							0.275297	0.0032435	0.0163046	-0.0074358	0.929601	0.962189	0	9.4	0.4	0	6	1	0	6	1
	351	Tb11.v5.0120;Tb11.0100	Tb11.v5.0120;Tb11.0100	Tb11.v5.0120		variant surface protein (VSG), putative ;variant surface glycoprotein (VSG, pseudogene), putative,chrXI additional, unordered contigs	45.699	3	0.0094787	1.7386	2					0.135865	0.219521	0.376685				0.0495797	0.841826	0.883268										0.208348	0.249138	0.351269	0.12036	0.278857	0.458071	3	3	0	1	1	0	1	1	0	0.82852
	352	Tb11.02.5070b;Tb927.11.7212	Tb11.02.5070b;Tb927.11.7212	Tb11.02.5070b		hypothetical protein, conserved ;hypothetical protein, conserved	32.082	49.1	0	104.66	2					-1.16063	0.000319769	0.00326769				-1.3612	0.0218108	0.0645466	-0.149751	0.0542272	0.247735				-0.157119	0.249034	0.428102	0.0766499	0.656463	0.736553	-0.166253	0.00847717	0.0625738	2.7	2.7	2.7	1	1	1	1	1	1	0.31604
	353	Tb927.11.7213;Tb11.02.5080b	Tb927.11.7213;Tb11.02.5080b	Tb927.11.7213		hypothetical protein, conserved ;hypothetical protein, conserved	43.715	22	0	13.824	2																										0.203001	0.214456	0.386706	0	0	0	0	0	0	0	0	0
	354	Tb11.02.5090b;Tb11.02.5090	Tb11.02.5090b;Tb11.02.5090	Tb11.02.5090b		proliferator-activated receptor-interacting protein (PRIP) interacting protein (PIMT), putative, pseudogene ;proliferator-activated receptor-interacting protein (PRIP) interacting protein (PIMT), putative, pseudogene	27.851	31.1	0	9.3778	2								0.250319	0.127962	0.378992																0.0546537	0.396758	0.568441	0	0	0	0	0	0	0	0	0
	355	Tb927.11.7214;Tb11.02.5100b	Tb927.11.7214;Tb11.02.5100b	Tb927.11.7214		hypothetical protein, conserved ;hypothetical protein, conserved	63.574	34.7	0	77.425	2					-0.528361	0.141662	0.279787							-0.428195	0.00913062	0.0820235				0.168104	0.541965	0.704644	-0.408697	0.0494266	0.108221	-0.483196	0.0139762	0.082012	5.6	0	8.9	2	0	2	2	0	2	0.41291
	356	Tb11.02.5105b;Tb11.02.5105	Tb11.02.5105b;Tb11.02.5105	Tb11.02.5105b		hypothetical protein, conserved ;hypothetical protein, conserved	14.971	77.7	0	24.61	2					-1.12767	2.64256e-05	0.00181856	-0.0969139	0.20133	0.476792	0.0852955	0.64687	0.726919	0.00656874	0.927293	0.971171	-0.428098	0.00152311	0.0234463	-0.0461168	0.736271	0.845421	-0.0943072	0.213479	0.313334	-0.096081	0.0921721	0.23194	37.7	46.2	16.2	7	8	2	7	8	2	0.38061
	357	Tb927.11.7216;Tb11.02.5110b	Tb927.11.7216;Tb11.02.5110b	Tb927.11.7216	orc1	origin recognition complex subunit 1 (ORC1), putative (orc1) ;origin recognition complex subunit 1 (ORC1), putative	48.639	10.6	0.0024988	2.5603	2											0.178026	0.134602	0.234949							0.259363	0.0151039	0.0758797	0.108898	0.0689188	0.137199	0.00871429	0.820605	0.894638	0	0	0	0	0	0	0	0	0
	358	Tb927.11.7218;Tb11.02.5120b	Tb927.11.7218;Tb11.02.5120b	Tb927.11.7218		mitochondrial edited mRNA stability factor 1 subunit ;mitochondrial edited mRNA stability factor 1 subunit, putative	104.09	35.6	0	82.057	2					-1.34817	0.000688962	0.00524197	-0.243414	0.260382	0.545502	-2.1361	0.001164	0.00787253	-0.375472	0.00323337	0.0468338				-0.0891868	0.255377	0.43545	-0.837711	0.031369	0.0787192	-0.6946	5.81882e-05	0.00415859	9.6	5.2	3.5	7	4	2	7	4	2	0.34926
	359	Tb11.02.5360b;Tb11.02.5360	Tb11.02.5360b;Tb11.02.5360	Tb11.02.5360b		hypothetical protein, conserved ;hypothetical protein, conserved	34.266	22.6	0	35.719	2					0.180731	0.0425443	0.114428				-0.125613	0.22783	0.338839	0.258311	0.00960422	0.0842511	-0.0604316	0.571658	0.703104				-0.191516	0.0625368	0.128299				3.9	14.1	3.9	1	3	1	1	3	1	0.99223
	360	Tb11.02.5380b;Tb11.02.5380	Tb11.02.5380b;Tb11.02.5380	Tb11.02.5380b		exosome complex exonuclease RRP44p homologue, putative ;exosome complex exonuclease RRP44p homologue (RRP44)	108.88	58.3	0	323.31	2								-0.0261514	0.944372	0.975985																0.0259757	0.356211	0.529712	0	0	0	0	0	0	0	0	0
	361	Tb11.02.5390b;Tb11.02.5390	Tb11.02.5390b;Tb11.02.5390	Tb11.02.5390b		mRNA processing protein, putative ;mRNA processing protein, putative	120.71	64.4	0	323.31	2					-0.353697	0.137337	0.273147	-0.102931	0.139914	0.396741	-0.641551	0.00189603	0.0109228	-0.0170436	0.721276	0.877043	-0.122075	0.113271	0.232684	-0.0228881	0.727302	0.839603	0.0709868	0.165657	0.26078	0.0251833	0.402882	0.573771	11.1	13.2	4.5	10	12	4	10	12	4	0.55018
	362	Tb11.02.5400b;Tb11.02.5400;REV__Tb11.02.5400b;REV__Tb11.02.5400	Tb11.02.5400b;Tb11.02.5400	Tb11.02.5400b		cystathionine beta-synthase, putative ;cystathionine beta-synthase, putative	39.464	86.2	0	323.31	4					-0.0824515	0.687905	0.807025	0.105638	0.149225	0.411592	-0.0649606	0.435729	0.539341	-0.00986399	0.934245	0.974577	0.0890073	0.541635	0.678412	0.111477	0.0786843	0.207987	0.110323	0.305646	0.410539	0.0480952	0.122336	0.274973	7.2	16.6	14.4	2	4	3	2	4	3	0.57801
	363	Tb11.02.5410b;Tb11.02.5410	Tb11.02.5410b;Tb11.02.5410	Tb11.02.5410b		ubiquitin activating enzyme, putative ;ubiquitin activating enzyme, putative	32.366	49.5	0	128.72	2																				-0.46117	0.0113372	0.0649035				-0.0105764	0.779821	0.866552	0	0	0	0	0	0	0	0	0
	364	Tb11.02.5420;Tb11.02.5420b	Tb11.02.5420;Tb11.02.5420b	Tb11.02.5420	CPR	NADPH-cytochrome p450 reductase, putative (CPR) ;NADPH-cytochrome p450 reductase, putative	69.987	66.9	0	323.31	2					0.149807	0.0391187	0.10764	0.0926899	0.429228	0.684288	0.129381	0.0709545	0.15086	0.0973672	0.118936	0.372255	0.106576	0.14602	0.278367	0.0207997	0.716513	0.832576	0.104379	0.0631884	0.129199	0.0103782	0.850902	0.91494	39.6	35.2	10.9	27	21	8	12	10	5	0.89217
	365	Tb11.02.5430b;Tb11.02.5430	Tb11.02.5430b;Tb11.02.5430	Tb11.02.5430b		hypothetical protein, conserved ;hypothetical protein, conserved	44.407	22.2	0	25.374	2																										0.0290618	0.80797	0.885244	0	0	0	0	0	0	0	0	0
	366	Tb927.11.19190;Tb11.0260	Tb927.11.19190;Tb11.0260	Tb927.11.19190		variant surface glycoprotein (VSG, pseudogene), putative ;variant surface glycoprotein (VSG, pseudogene), putative,chrXI additional, unordered contigs	55.415	2.7	0.0097943	1.6957	2											-0.0589684	0.823659	0.868656													0.0354919	0.477119	0.640933	0	0	0	0	0	0	0	0	0
	367	Tb927.6.4980;Tb11.0390;Tb11.0290	Tb927.6.4980;Tb11.0390;Tb11.0290	Tb927.6.4980	RPS14	40S ribosomal protein S14 (RPS14) ;40S ribosomal protein S14, putative,chrXI additional, unordered contigs (RPS14) ;40S ribosomal protein S14, putative,chrXI additional, unordered contigs (RPS14)	15.513	78.5	0	323.31	3				1	0.0440063	0.623034	0.758389	0.0240059	0.647317	0.821484	0.228883	0.0427721	0.105421	-0.0925536	0.286691	0.581	0.256126	0.0179792	0.0674205	0.189827	0.0344035	0.12509	0.491162	0.00066572	0.00742973	0.00261324	0.935835	0.965363	34	31.2	34	9	6	9	9	6	9	0.90286
	368	Tb11.0320;Tb927.11.7690;Tb11.0420	Tb11.0320;Tb927.11.7690	Tb11.0320		hypothetical protein,chrXI additional, unordered contigs ;hypothetical protein	104.87	15	0	45.152	3					-0.461839	0.0877679	0.197029							-0.155632	0.0984819	0.337949							0.0742791	0.666634	0.744813	0.0889861	0.443632	0.609821	2.5	1.2	1.2	2	1	1	2	1	1	0.87234
	369	Tb927.11.7670;Tb11.0330	Tb927.11.7670;Tb11.0330	Tb927.11.7670		hypothetical protein ;hypothetical protein,chrXI additional, unordered contigs	56.806	23.5	0	22.882	2											0.0267372	0.7769	0.832206	0.225663	0.042071	0.214781										0.0310504	0.720667	0.827583	0	0	1.3	0	0	1	0	0	1
	370	Tb927.11.7650;Tb11.0350	Tb927.11.7650;Tb11.0350	Tb927.11.7650		hypothetical protein ;hypothetical protein,chrXI additional, unordered contigs	51.665	10	0	7.0875	2																										0.0148508	0.939768	0.96796	0	0	0	0	0	0	0	0	0
	371	Tb11.0400;Tb927.11.7700;Tb11.0300	Tb11.0400;Tb927.11.7700;Tb11.0300	Tb11.0400	P27	P27 protein, putative (P27) ;hypothetical protein ;hypothetical protein,chrXI additional, unordered contigs	27.701	66.8	0	298.94	3					-0.824208	0.000394495	0.00367583	-0.342004	0.00160716	0.064686	-2.02393	6.05039e-05	0.00178099	-0.279253	0.00672842	0.0720461	-0.592126	0.00420187	0.0336464	-1.19968	4.2174e-05	0.00572367	-1.50108	4.44502e-05	0.00378828	-1.41966	3.2093e-06	0.00265412	32	46.9	30.7	7	12	6	7	12	6	0.43164
	372	Tb927.10.1130;Tb11.0520	Tb927.10.1130;Tb11.0520	Tb927.10.1130		dynein arm light chain, axonemal, putative ;chrX additional, unordered contigs,dynein light chain, putative	31.176	63.9	0	92.847	2					0.011381	0.883093	0.931865	-0.215747	0.013938	0.119494	0.118831	0.108352	0.202077	0.0174774	0.731015	0.882365				-0.0145305	0.944562	0.967689	0.0363933	0.774616	0.828792	-0.037187	0.227927	0.403076	32.5	28.1	8	8	7	2	8	7	2	0.73982
	373	Tb927.10.1140;Tb11.0530	Tb927.10.1140;Tb11.0530	Tb927.10.1140	TUBE1	epsilon tubulin (TUBE1) ;chrX additional, unordered contigs,epsilon tubulin	53.167	44.8	0	123.32	2								0.490494	0.0686439	0.273715																-0.0904532	0.124175	0.277192	0	0	0	0	0	0	0	0	0
	374	Tb927.10.1150;Tb11.0540	Tb927.10.1150;Tb11.0540	Tb927.10.1150		hypothetical protein, conserved ;chrX additional, unordered contigs,hypothetical protein	106.17	4.8	0	4.4869	2								-1.95143	0.186014	0.459	-0.917531	0.813406	0.859709				0.420364	0.0227204	0.0770911				-1.39558	0.484181	0.587815	0.325492	0.0261217	0.115988	0	0	0	0	0	0	0	0	0
	375	Tb927.10.1160;Tb11.0550	Tb927.10.1160;Tb11.0550	Tb927.10.1160		hypothetical protein, conserved ;chrX additional, unordered contigs,hypothetical protein, conserved	17.503	46.6	0	37.483	2					-0.959657	4.53995e-05	0.00181856	-0.209389	0.0504306	0.232665	-1.65749	0.000435934	0.00409919	-0.570717	0.00305438	0.0455422							-0.629282	0.00273395	0.0145964	-0.606619	0.00111401	0.0187128	27.7	31.8	31.8	6	6	5	6	6	5	0.42176
	378	Tb927.11.18680;Tb11.0845	Tb927.11.18680;Tb11.0845	Tb927.11.18680	DYNLL1	dynein light chain LC8, putative (DYNLL1) ;dynein light chain LC8, putative (DYNLL2)	10.429	66.7	0	220.02	2					-0.0308433	0.610208	0.749087	0.0214998	0.700162	0.852327	0.00737865	0.895658	0.922559	-0.0162479	0.727685	0.880684	0.0485422	0.445448	0.599203	-0.0163813	0.828991	0.904778	-0.0348395	0.548629	0.645374	-0.135139	0.0250919	0.11317	37.8	51.1	8.9	5	6	1	5	6	1	0.78441
	379	Tb11.0870	Tb11.0870	Tb11.0870		hypothetical protein,chrXI additional, unordered contigs	74.943	3.6	0	5.6286	1																													0	0	0	0	0	0	0	0	0
	380	Tb11.1220;Tb11.v5.0996;Tb927.10.15250	Tb11.1220;Tb11.v5.0996;Tb927.10.15250	Tb11.1220		hypothetical protein,chrXI additional, unordered contigs ;hypothetical protein, conserved ;paraflagellar rod component, putative (PFC15)	57.799	73.2	0	323.31	3					-0.0571263	0.306581	0.474161	-0.0267738	0.550474	0.760101	-0.206625	0.0180732	0.0564061	-0.0492161	0.314986	0.605442	-0.0322224	0.618534	0.743331	0.0133502	0.801682	0.888843	-0.132323	0.0529278	0.113795	-0.151079	0.00703438	0.0554999	48.5	50.3	45.2	29	30	26	29	30	26	0.75717
	381	Tb927.10.15270;Tb11.v5.0998;Tb11.1240	Tb927.10.15270;Tb11.v5.0998;Tb11.1240	Tb927.10.15270		methionine aminopeptidase, putative,metallo- peptidase, Clan MG, Family M24 ;methionine aminopeptidase, putative ;hypothetical protein,chrXI additional, unordered contigs	43.784	66.8	0	323.31	3					0.244101	0.0440893	0.117238	-0.0774617	0.152292	0.41777				0.124655	0.218039	0.512938	0.378949	0.0601158	0.146556				0.652098	0.0247072	0.0659591	0.0316691	0.307728	0.484914	10.6	5.3	0	3	2	0	3	2	0	0.95594
	382	Tb927.11.1840;Tb11.1380	Tb927.11.1840;Tb11.1380	Tb927.11.1840		hypothetical protein, conserved ;hypothetical protein, conserved	45.633	87.5	0	323.31	2					-0.0134833	0.795413	0.879739	-0.0401885	0.403827	0.666482	-0.0146353	0.799421	0.848566	0.00837997	0.865268	0.947964	-0.0027203	0.965205	0.982493	-0.0607069	0.257738	0.438338	-0.0155975	0.743424	0.804891	-0.067427	0.0573554	0.176915	48.1	55.1	33.8	20	24	14	20	24	14	0.81324
	383	Tb11.1390;Tb927.11.1830	Tb11.1390;Tb927.11.1830	Tb11.1390		hypothetical protein, conserved ;hypothetical protein, conserved	62.07	31.6	0	323.01	2					0.0911986	0.155737	0.298582	-0.0482581	0.459563	0.705901	0.143425	0.0591901	0.133855	0.109174	0.0852309	0.313801	0.0972448	0.201193	0.344109	0.0795423	0.263932	0.444046	0.198901	0.0324683	0.0804838	0.106318	0.0256952	0.114748	17.7	17.7	9.5	9	10	6	9	10	6	0.87709
	384	Tb927.11.1810;Tb11.1410	Tb927.11.1810;Tb11.1410	Tb927.11.1810		hypothetical protein, conserved ;hypothetical protein, conserved	33.748	11.3	0	9.849	2																										0.207271	0.215861	0.387889	0	0	0	0	0	0	0	0	0
	385	Tb11.1780	Tb11.1780	Tb11.1780		retrotransposon hot spot protein 1 (RHS1, pseudogene), putative	65.556	36.3	0	323.31	1					0.055116	0.75012	0.849537	0.208739	0.0396762	0.202281	0.222486	0.0459935	0.111335	0.0591752	0.339175	0.626544	0.359603	0.00448694	0.0342868	0.684803	0.0634132	0.182097	0.703407	0.000646654	0.00742835	0.23092	0.00143841	0.0221827	8.2	8.2	6.7	4	4	3	2	2	1	1.0651
	386	Tb11.1790;Tb927.5.160	Tb11.1790	Tb11.1790		retrotransposon hot spot protein (RHS, pseudogene), putative	64.461	41.2	0.00017112	4.1048	2								0.119215	0.13698	0.391244	-0.383359	0.0286997	0.0797951				0.392842	0.0755206	0.173126				0.292046	0.0414828	0.095651	-0.0357422	0.288186	0.466927	10.6	14.3	6.5	6	8	5	0	1	0
	388	Tb11.1810b;Tb11.1810	Tb11.1810b;Tb11.1810	Tb11.1810b		retrotransposon hot spot protein (RHS, pseudogene), putative ;retrotransposon hot spot (RHS) protein, (pseudogene), putative	29.007	78.3	0	25.227	2											0.204295	0.0854337	0.171279							0.856233	0.00211268	0.0249474	0.540837	0.0409958	0.0949503	0.133115	0.0153445	0.0860856	23.2	25.6	24.8	5	5	5	1	0	0
	389	Tb927.7.4590;Tb11.v5.0146	Tb927.7.4590;Tb11.v5.0146	Tb927.7.4590		chaperone protein DNAj, putative ;chaperone protein DNAj, putative	61.674	4.6	0	6.6717	2																													0	0	0	0	0	0	0	0	0
	390	Tb927.7.4600;Tb11.v5.0147	Tb927.7.4600;Tb11.v5.0147	Tb927.7.4600		hypothetical protein, conserved ;hypothetical protein, conserved	108.78	7.2	0.0046273	2.1849	2																										0.00710492	0.972553	0.986328	0	0	0	0	0	0	0	0	0
	391	Tb927.7.4670;Tb11.v5.0152	Tb927.7.4670;Tb11.v5.0152	Tb927.7.4670	RRP4	ribosomal RNA processing protein 4,exosome complex exonuclease (RRP4) ;ribosomal RNA processing protein 4, putative	35.668	34.9	0	66.366	2																										0.00441414	0.895072	0.940768	0	0	0	0	0	0	0	0	0
	392	Tb927.7.4690;Tb11.v5.0153	Tb927.7.4690;Tb11.v5.0153	Tb927.7.4690		hypothetical protein ;BarP protein, putative	34.797	4.1	0	11.946	2					0.301639	0.0338276	0.0959196																						4.1	4.1	0	1	1	0	1	1	0	0.95656
	393	Tb11.v5.0154	Tb11.v5.0154	Tb11.v5.0154		hypothetical protein, conserved	77.689	58.6	0	323.31	1								0.25662	0.0285917	0.171356				-0.00970787	0.886363	0.955666										0.089879	0.152683	0.316414	7.3	7.3	0	4	4	0	0	0	0
	394	Tb927.7.4720;Tb11.v5.0155	Tb927.7.4720;Tb11.v5.0155	Tb927.7.4720		hypothetical protein ;hypothetical protein, conserved	25.059	41.2	0	12.103	2																	0.359957	0.0231435	0.0777204							-0.14255	0.0649076	0.190174	0	0	0	0	0	0	0	0	0
	395	Tb927.7.4740;Tb11.v5.0157	Tb927.7.4740;Tb11.v5.0157	Tb927.7.4740		hypothetical protein, conserved ;hypothetical protein, conserved	36.468	38.1	0	40.6	2					0.153115	0.0319315	0.0919553	-0.0116562	0.85593	0.935859	-0.0772506	0.268533	0.380999	0.0859206	0.305436	0.597572							-0.174997	0.101983	0.182309	-0.255318	0.0018558	0.025235	9.1	6.3	3	3	2	1	3	2	1	0.90351
	396	Tb927.7.4750;Tb11.v5.0158	Tb927.7.4750;Tb11.v5.0158	Tb927.7.4750		hypothetical protein, conserved ;hypothetical protein, conserved	45.395	35.6	0	151.42	2																										0.185815	0.0401576	0.146458	0	0	0	0	0	0	0	0	0
	397	Tb11.v5.0160;Tb927.7.4770	Tb11.v5.0160;Tb927.7.4770	Tb11.v5.0160		cyclophilin-type peptidyl-prolyl cis-trans isomerase, putative ;cyclophilin-type peptidyl-prolyl cis-trans isomerase, putative (PPIase)	21.225	92.4	0	323.31	2					0.138825	0.108195	0.229838	0.0341327	0.457627	0.704278	0.0719634	0.305106	0.41386	0.02269	0.674595	0.85083	0.051645	0.470782	0.620431	-0.117474	0.524498	0.689957	0.117476	0.0497725	0.108552	0.0710024	0.0639445	0.188801	52.5	51.5	57.6	12	12	14	12	12	14	0.87122
	398	Tb927.7.4780;Tb11.v5.0161	Tb927.7.4780;Tb11.v5.0161	Tb927.7.4780		hypothetical protein, conserved ;hypothetical protein, conserved	18.274	47.5	0	34.149	2								0.489122	0.414637	0.672549	-0.438223	0.257947	0.370329							-0.00438822	0.988237	0.993742	-0.00502404	0.931155	0.949963	0.0394521	0.358837	0.531948	0	5.6	0	0	1	0	0	1	0
	399	Tb11.v5.0162;Tb927.7.4790	Tb11.v5.0162;Tb927.7.4790	Tb11.v5.0162		proteasome beta 6 subunit ;proteasome beta 6 subunit,20S proteasome beta 6 subunit, putative (BETA6)	28.705	67.4	0	201.98	2								0.101348	0.196262	0.469224							-0.0200873	0.833886	0.903073	-0.586276	0.390901	0.568032	0.52773	0.0328702	0.0812057	-0.0355062	0.265848	0.445426	0	0	0	0	0	0	0	0	0
	400	Tb927.7.4810;Tb11.v5.0163	Tb927.7.4810;Tb11.v5.0163	Tb927.7.4810		hypothetical protein, conserved ;hypothetical protein, conserved	52.176	41.7	0	164.04	2								-0.186335	0.114527	0.355236				-0.69704	0.156535	0.43453	0.184302	0.0374436	0.104712	-0.0383295	0.792119	0.879861				-0.18462	0.0369674	0.140898	0	0	0	0	0	0	0	0	0
	401	Tb927.7.4820;Tb11.v5.0164	Tb927.7.4820;Tb11.v5.0164	Tb927.7.4820		hypothetical protein, conserved ;hypothetical protein, conserved	14.71	50.4	0	135.11	2								0.1862	0.0876226	0.310878																-0.0611121	0.155307	0.318967	0	0	0	0	0	0	0	0	0
	402	Tb927.7.4830;Tb11.v5.0165	Tb927.7.4830;Tb11.v5.0165	Tb927.7.4830		kinesin, putative ;kinesin, putative	57.004	5.2	0.00050779	3.3765	2																													0	0	0	0	0	0	0	0	0
	403	Tb927.7.4840;Tb11.v5.0166	Tb927.7.4840;Tb11.v5.0166	Tb927.7.4840		hypothetical protein, conserved ;hypothetical protein, conserved	38.168	49.7	0	87.286	2					-0.0945241	0.285198	0.448639	0.270386	0.0147337	0.122584	0.126516	0.386376	0.492689	-0.0246883	0.610576	0.81461	0.0891803	0.425857	0.580869	0.31288	0.0170889	0.0807171	-0.514444	0.117056	0.201883	-0.0540008	0.297066	0.475306	8.7	8.7	3.3	2	2	1	2	2	1	0.77485
	404	Tb927.7.4850;Tb11.v5.0167	Tb927.7.4850;Tb11.v5.0167	Tb927.7.4850	kkt5	hypothetical protein, conserved ;hypothetical protein, conserved	24.996	17.5	0	6.0008	2														0.203101	0.0704673	0.281945													0	4.8	0	0	1	0	0	1	0
	405	Tb927.7.4860;Tb11.v5.0168	Tb927.7.4860;Tb11.v5.0168	Tb927.7.4860	kkt13	hypothetical protein, conserved ;hypothetical protein, conserved	36.991	10.6	0	9.4882	2																										-0.0651135	0.422303	0.589126	0	0	0	0	0	0	0	0	0
	406	Tb927.7.4870;Tb11.v5.0169	Tb927.7.4870;Tb11.v5.0169	Tb927.7.4870		hypothetical protein, conserved ;hypothetical protein, conserved	30.457	57.8	0	323.01	2					-0.0420108	0.515373	0.671975	-0.0704226	0.206201	0.481543				0.108429	0.132863	0.39468	0.303598	0.889279	0.943241	0.176677	0.114756	0.261135	-0.0607116	0.686678	0.760904	-0.0434266	0.250929	0.429179	16.7	23.3	13	5	7	3	5	7	3	0.74465
	407	Tb927.7.4890;Tb11.v5.0170	Tb927.7.4890;Tb11.v5.0170	Tb927.7.4890		hypothetical protein, conserved ;hypothetical protein, conserved	92.655	25.4	0	60.917	2								0.118595	0.190802	0.462768	-0.0262185	0.751351	0.812827	-0.00509436	0.916557	0.968501	0.0406486	0.65265	0.770749	-0.355398	0.0407293	0.138523	0.057927	0.486162	0.589546	-0.00592374	0.943146	0.9699	0	0.9	0	0	1	0	0	1	0
	408	Tb927.7.4900;Tb11.v5.0171	Tb927.7.4900;Tb11.v5.0171	Tb927.7.4900	XRNA	5-3 exonuclease XRNA, putative,exoribonuclease 1, putative (XRNA) ;5-3 exonuclease XRNA, putative	158.67	62.6	0	323.31	2					-0.232002	0.116788	0.241164	-0.127569	0.0629883	0.262604	-0.241981	0.0168579	0.0535302	-0.246788	0.0586528	0.256516	0.302661	0.035199	0.0999196				0.288362	0.0215256	0.0600829	-0.396985	0.000205762	0.00732054	1.5	10.8	6.6	2	15	9	2	15	9	0.83843
	409	Tb927.7.4910;Tb11.v5.0172	Tb927.7.4910;Tb11.v5.0172	Tb927.7.4910		hypothetical protein, conserved ;hypothetical protein, conserved	40.483	80.5	0	220.61	2					-0.067116	0.256102	0.418551	-0.045559	0.351326	0.619595	-0.149602	0.0568633	0.129903	-0.00460736	0.923664	0.970907	0.00994973	0.87965	0.936645	0.0124101	0.818825	0.900423	-0.158823	0.0217606	0.0605263	-0.127976	0.0257218	0.114748	48.5	50.1	44.2	17	17	15	17	17	15	0.74814
	410	Tb11.v5.0174;Tb927.7.4930	Tb11.v5.0174;Tb927.7.4930	Tb11.v5.0174		ribonuclease H1, putative ;ribonuclease H1	33.114	40.9	0	93.061	2																	-0.09244	0.389256	0.544001							-0.0605054	0.559758	0.707979	0	0	0	0	0	0	0	0	0
	411	Tb927.7.4940;Tb11.v5.0175	Tb927.7.4940;Tb11.v5.0175	Tb927.7.4940		oligopeptidase B protein, putative,serine peptidase, clan SC, family S9A-like protein ;oligopeptidase B protein, putative	104.35	53.2	0	160.28	2					-0.33127	0.00767692	0.030219	-0.0679925	0.273675	0.558726	-0.573575	0.0259356	0.0738304	0.0523579	0.400607	0.672538	-0.256102	0.0304738	0.0926432	-0.0481	0.45652	0.628657	-0.0633419	0.250825	0.352996	-0.0537759	0.113664	0.26359	4.9	3.7	1	4	3	1	4	3	1	0.64122
	413	Tb927.7.4960;Tb11.v5.0177	Tb927.7.4960;Tb11.v5.0177	Tb927.7.4960		hypothetical protein, conserved ;hypothetical protein, conserved	50.163	46.6	0	92.376	2																										-0.060015	0.330648	0.507217	0	0	0	0	0	0	0	0	0
	414	Tb927.7.4980;Tb11.v5.0179	Tb927.7.4980;Tb11.v5.0179	Tb927.7.4980	ZC3H23	zinc finger protein family member, putative (ZC3H23) ;hypothetical protein, conserved	43.431	45.8	0	82.837	2					0.0964936	0.634067	0.766333	-0.143613	0.222751	0.502006	0.264846	0.0330237	0.0887801	-0.10373	0.800043	0.923377							-0.0963058	0.308367	0.412972	0.0101352	0.844302	0.910593	2.8	9.4	6.3	1	3	2	1	3	2	0.66751
	415	Tb927.7.4990;Tb11.v5.0180	Tb927.7.4990;Tb11.v5.0180	Tb927.7.4990		hypothetical protein, conserved ;hypothetical protein, conserved	82.659	44	0	175.92	2																										-0.0100294	0.763853	0.857743	0	0	0	0	0	0	0	0	0
	416	Tb927.7.5020;Tb927.7.5000;Tb11.v5.0182;Tb11.v5.0181	Tb927.7.5020;Tb927.7.5000;Tb11.v5.0182;Tb11.v5.0181	Tb927.7.5020		60S ribosomal protein L19, putative ;60S ribosomal protein L19, putative ;60S ribosomal protein L19, putative ;60S ribosomal protein L19, putative	29.408	40.8	0	93.659	4				1	0.0574867	0.683797	0.803811	0.0506314	0.346772	0.616794	0.0389059	0.605237	0.690692	-0.0315701	0.781469	0.91461	0.256924	0.0221477	0.0765765	0.184858	0.105589	0.247059	0.433849	0.0012471	0.00994554	-0.136637	0.19258	0.362265	26.9	24.6	26.9	11	11	11	11	11	11	0.95552
	417	Tb927.7.5030;Tb11.v5.0183	Tb927.7.5030;Tb11.v5.0183	Tb927.7.5030		hypothetical protein, conserved ;hypothetical protein, conserved	39.565	55.6	0	323.31	2					0.0426187	0.411815	0.575008	-0.124319	0.14549	0.405719	0.655291	0.0424431	0.105027	0.116387	0.0755307	0.293103	-0.121775	0.107322	0.223751	-0.0717987	0.549443	0.710776	0.274636	0.0365954	0.088017	-0.0188328	0.636613	0.765754	15	12.8	15.3	6	6	5	6	6	5	0.8358
	418	Tb927.7.5040;Tb11.v5.0184	Tb927.7.5040;Tb11.v5.0184	Tb927.7.5040	KIN-B	kinesin, putative (KIN-B) ;hypothetical protein, conserved	69.789	10.1	0.00283	2.5173	2														-0.169522	0.0273056	0.166993										0.202251	0.0556709	0.173778	0	0	0	0	0	0	0	0	0
	419	Tb927.7.5050;Tb11.v5.0185	Tb927.7.5050;Tb11.v5.0185	Tb927.7.5050		hypothetical protein, conserved ;hypothetical protein, conserved	105.21	30.3	0	323.31	2					0.0167135	0.755888	0.854078	0.263511	0.0596608	0.255026	-0.0241081	0.832144	0.876337	0.0186744	0.744067	0.889711	-0.133012	0.304128	0.458673	-0.0113107	0.844193	0.9101	-0.0554174	0.553913	0.649482	-0.105847	0.0266687	0.117507	7.5	7.5	8.1	6	6	6	6	6	6	0.86326
	420	Tb927.7.5080;Tb11.v5.0188	Tb927.7.5080;Tb11.v5.0188	Tb927.7.5080		ATP-NAD kinase-like protein ;hypothetical protein, conserved	79.822	62.5	0	131.93	2					-0.915038	0.00190394	0.0108322	-0.373096	0.0154471	0.126437				-0.201655	0.0189984	0.13221				0.329374	0.0959594	0.234289	-0.0216301	0.614318	0.704417	-0.0679088	0.539443	0.692499	4.8	1.1	0	3	1	0	3	1	0	0.46873
	421	Tb927.10.5950;Tb11.v5.0190	Tb927.10.5950;Tb11.v5.0190	Tb927.10.5950		protein kinase, putative ;protein kinase, putative	54.968	66.6	0	151.39	2																										0.0234218	0.756342	0.854502	1.6	1.6	7.5	1	1	3	0	0	0
	422	Tb927.10.5970;Tb11.v5.0192	Tb927.10.5970;Tb11.v5.0192	Tb927.10.5970		predicted zinc finger protein ;hypothetical protein, conserved	62.416	7.1	0	9.655	2																										0.0630198	0.114809	0.264852	0	0	0	0	0	0	0	0	0
	423	Tb927.10.5990;Tb11.v5.0193	Tb927.10.5990;Tb11.v5.0193	Tb927.10.5990		hypothetical protein, conserved ;hypothetical protein, conserved	50.768	66.4	0	323.31	2					0.083896	0.185731	0.337432	-0.0643198	0.343251	0.613617	0.127108	0.203237	0.313518	0.0321133	0.507299	0.743265	0.220827	0.145212	0.27702	0.169347	0.107329	0.249585	0.0440459	0.725716	0.790454	-0.0358894	0.241232	0.417229	23.5	31.4	23.9	8	13	9	8	13	9	0.8875
	424	Tb11.v5.0194;Tb927.10.6000	Tb11.v5.0194;Tb927.10.6000	Tb11.v5.0194		hypothetical protein, conserved ;hypothetical protein, conserved	165.76	5.4	0.00034194	4.0433	2														0.144779	0.115375	0.366317										0.0822389	0.407918	0.577926	0	0	0	0	0	0	0	0	0
	425	Tb11.v5.0196;Tb927.10.6030	Tb11.v5.0196;Tb927.10.6030	Tb11.v5.0196		hypothetical protein, conserved ;proteasome alpha 1 subunit, putative,20S proteasome subunit alpha-6, (putative) (TbPSA6)	29.335	86.1	0	323.31	2					0.0358873	0.523039	0.679211	0.0328124	0.516344	0.742191	-0.0766021	0.637958	0.719399	0.0766518	0.296732	0.589848	0.538225	0.00354405	0.0314558	0.229118	0.121994	0.270658	0.198348	0.290197	0.393609	-0.0156517	0.584334	0.726832	40.2	35	20.3	8	7	5	8	7	5	0.82714
	426	Tb927.10.6060;Tb11.v5.0199	Tb927.10.6060;Tb11.v5.0199	Tb927.10.6060		universal minicircle sequence binding protein (UMSBP), putative,DNA-binding protein HEXBP, putative,zinc finger protein ;universal minicircle sequence binding protein, putative	21.836	93.4	0	323.31	2					-0.0613835	0.284651	0.448194	-0.0224912	0.664084	0.830391	-0.0347575	0.535851	0.632455	-0.0242972	0.641448	0.831457	0.0548114	0.473199	0.622414	-0.0514958	0.303681	0.484688	0.270514	0.00385708	0.0183731	0.0130659	0.695109	0.809923	80.8	85	72.8	10	12	11	9	11	10	0.77724
	427	Tb927.10.6080;Tb11.v5.0200	Tb927.10.6080;Tb11.v5.0200	Tb927.10.6080	PRCE	proteasome beta 5 subunit, putative,proteasome beta 5 subunit (PRCE) ;proteasome beta 5 subunit, putative	34.416	64.2	0	289.96	2		1			0.161536	0.11005	0.232123	0.171954	0.0685517	0.273715	0.0566992	0.482122	0.583135	-0.00545544	0.94992	0.98008	0.273894	0.0586838	0.143874				0.347932	0.0153687	0.0480387	-0.0185993	0.51001	0.666972	3.9	3.9	0	1	1	0	1	1	0	0.94222
	428	Tb927.10.6100;Tb11.v5.0202	Tb927.10.6100;Tb11.v5.0202	Tb927.10.6100		hypothetical protein, conserved ;hypothetical protein, conserved	56.207	10	0	20.362	2								-0.00382155	0.981064	0.990872																-0.128284	0.0499034	0.164185	0	0	0	0	0	0	0	0	0
	429	Tb927.10.6110;Tb11.v5.0203	Tb927.10.6110;Tb11.v5.0203	Tb927.10.6110		hypothetical protein, conserved ;hypothetical protein, conserved	81.454	11.5	0	5.4473	2					0.0266417	0.792428	0.878151																			-0.118855	0.167016	0.331715	1.7	1.7	1.4	1	1	1	1	1	1	0.72326
	430	Tb927.10.6120;Tb11.v5.0204	Tb927.10.6120;Tb11.v5.0204	Tb927.10.6120		hypothetical protein, conserved ;hypothetical protein, conserved	27.225	55.7	0	22.89	2					-0.585733	0.000633063	0.00497239	0.808426	0.157584	0.423358				-0.0652916	0.410767	0.681522	-0.135697	0.125976	0.251033	0.0216522	0.760729	0.85858	-0.165969	0.130931	0.219943	0.00337912	0.967475	0.982571	15.4	16.3	23.2	3	3	4	3	3	4	0.56112
	431	Tb927.10.6130;Tb11.v5.0205	Tb927.10.6130;Tb11.v5.0205	Tb927.10.6130		hypothetical protein, conserved ;hypothetical protein, conserved	43.987	21.5	0	27.202	2					-0.0237072	0.894695	0.938546																			0.352959	0.292952	0.472019	4.8	4.8	0	1	1	0	1	1	0	0.96833
	433	Tb927.5.320;Tb927.5.285b;Tb11.v5.0209;Tb11.v5.0217	Tb927.5.320;Tb927.5.285b;Tb11.v5.0209	Tb927.5.320		receptor-type adenylate cyclase GRESAG 4, putative,adenylyl cyclase, putative ;receptor-type adenylate cyclase, putative,expression site associated gene (ESAG) 4 protein, putative ;hypothetical protein, conserved	136.56	31.4	0	145.42	4					0.293519	0.0263096	0.0789381				0.344838	0.108033	0.20161	0.130357	0.252121	0.547285	0.241367	0.0436978	0.115869				0.354796	0.00401345	0.0188548	0.264551	0.0043224	0.041291	3.2	10.1	4.2	4	11	5	3	2	1	1.0516
	434	Tb927.5.288b;Tb11.v5.0212	Tb927.5.288b;Tb11.v5.0212	Tb927.5.288b		ribulose-phosphate 3-epimerase, putative ;ribulose-phosphate 3-epimerase, putative	27.428	12.1	0.0039761	2.2992	2														-0.357689	0.412655	0.682498							-0.0883142	0.469299	0.573467	-0.166229	0.027296	0.11917	3.2	0	0	1	0	0	1	0	0	1.5511
	435	Tb927.5.295b;Tb11.v5.0214	Tb927.5.295b;Tb11.v5.0214	Tb927.5.295b		retrotransposon hotspot (RHS) protein 1 ;retrotransposon hot spot (RHS) protein, putative	95.127	71.4	0	323.31	2					-0.339009	0.0167748	0.0556595	-0.0169501	0.702157	0.852327	-0.5579	0.0011572	0.00784472	0.0468978	0.346193	0.633246	-0.121605	0.158676	0.294144	0.25568	0.00506957	0.0402769	0.047382	0.360767	0.466082	0.073516	0.047399	0.159145	21.6	25.6	19.3	18	20	14	9	10	5	0.62642
	436	Tb927.5.300b;Tb927.5.300;Tb11.v5.0215	Tb927.5.300b;Tb927.5.300;Tb11.v5.0215	Tb927.5.300b		unspecified product ;thymine-7-hydroxylase, putative (TLP5) ;iron/ascorbate oxidoreductase family protein, putative	36.741	29.1	0	31.04	3					0.584861	0.0816518	0.186625	-0.0427829	0.548138	0.758894				0.129342	0.42933	0.694548										0.0517598	0.318131	0.494372	5.3	5.3	16.2	2	2	5	1	1	3	0.90281
	437	Tb927.5.309b;Tb11.v5.0216	Tb927.5.309b;Tb11.v5.0216	Tb927.5.309b		hypothetical protein ;hypothetical protein, conserved	43.143	10.9	0	31.994	2					-0.286993	0.025369	0.0767615	-0.0874688	0.376779	0.642378																-0.613628	0.00324184	0.0348391	3.6	6.4	0	1	2	0	1	2	0	0.66936
	438	Tb927.5.500;Tb11.v5.0218	Tb927.5.500;Tb11.v5.0218	Tb927.5.500		hypothetical protein, conserved ;hypothetical protein, conserved	153.59	47.8	0	323.31	2					-0.0952967	0.19364	0.345525	1.23495	0.310696	0.586244	0.0639804	0.686196	0.758537	-0.0153713	0.733466	0.883462	-0.0698891	0.354946	0.509627	0.0977169	0.70222	0.823025	-0.100545	0.0876399	0.164331	-0.125522	0.0274488	0.119614	7.3	16.7	14.2	8	18	17	8	18	17	0.73579
	439	Tb11.v5.0220;Tb927.5.480	Tb11.v5.0220	Tb11.v5.0220		hypothetical protein, conserved	26.531	15.6	0	13.886	2																										0.323392	0.0676792	0.19488	0	0	0	0	0	0	0	0	0
	440	Tb927.5.450;Tb11.v5.0222	Tb927.5.450;Tb11.v5.0222	Tb927.5.450	NUBM	NADH-ubiquinone oxidoreductase, mitochondrial, putative (NUBM) ;NADH-ubiquinone oxidoreductase, mitochondrial, putative	55.32	60.5	0	253.44	2					-0.709092	0.0388666	0.107119	-0.515402	0.00309766	0.0693249	-2.32274	0.000219597	0.00275916	-0.534597	0.0258977	0.162664	-0.756371	0.0101924	0.0492413	-0.75854	0.000798314	0.0146035	-0.6624	0.0156902	0.0487085	-0.805204	0.000135002	0.00613723	20.2	24	5.6	6	7	2	6	7	2	0.39116
	441	Tb927.5.440;Tb11.v5.0223	Tb927.5.440;Tb11.v5.0223	Tb927.5.440		trans-sialidase, putative ;hypothetical protein, conserved	84.562	69.8	0	323.31	2					-0.0579406	0.878983	0.930414	-0.131535	0.190442	0.462768	-0.612477	0.157327	0.263567	-0.21284	0.14366	0.414242	-0.782468	0.000819803	0.0209012	-0.578322	0.000979105	0.015601	0.065582	0.271662	0.374536	-0.163739	0.0309026	0.128455	1.3	1.3	1.3	1	1	1	1	1	1	0.66665
	442	Tb927.5.420;Tb11.v5.0225	Tb927.5.420;Tb11.v5.0225	Tb927.5.420		hypothetical protein ;hypothetical protein, conserved	39.795	2.9	0.0062562	2.032	2																										0.128944	0.206138	0.377721	0	0	0	0	0	0	0	0	0
	443	Tb927.5.360;Tb11.v5.0231	Tb927.5.360;Tb11.v5.0231	Tb927.5.360	ISG75	75 kDa invariant surface glycoprotein (ISG75) ;75 kDa invariant surface glycoprotein, putative	58.225	6.1	0.0094771	1.7332	2																													0	0	1.7	0	0	1	0	0	0
	444	Tb11.v5.0232;Tb927.10.5250	Tb11.v5.0232;Tb927.10.5250	Tb11.v5.0232		hypothetical protein, conserved ;zinc finger protein family member, putative (ZC3H32)	69.384	4.4	0.00034106	3.8158	2																										0.0508187	0.565926	0.712983	0	0	0	0	0	0	0	0	0
	445	Tb927.10.5240;Tb11.v5.0233	Tb927.10.5240;Tb11.v5.0233	Tb927.10.5240		predicted nucleotide-binding protein ;hypothetical protein, conserved	188.21	15.6	0	22.805	2																										-0.341084	0.029283	0.12417	0	0	0	0	0	0	0	0	0
	446	Tb927.10.5220;Tb11.v5.0235	Tb927.10.5220;Tb11.v5.0235	Tb927.10.5220		hypothetical protein, conserved ;hypothetical protein, conserved	51.172	53.9	0	261.71	2					-0.562112	0.0022226	0.0119985	-0.113245	0.0930031	0.319591	-0.629032	0.0422616	0.104756	-0.21325	0.0115214	0.0938027	-0.298564	0.0189525	0.0691811	0.140553	0.217087	0.397233	-0.0426077	0.396408	0.501939	-0.0640838	0.0865813	0.223295	36.5	38.3	18.1	16	17	7	15	16	7	0.51014
	447	Tb927.10.5200;Tb11.v5.0237	Tb927.10.5200;Tb11.v5.0237	Tb927.10.5200		hypothetical protein, conserved ;hypothetical protein, conserved	47.712	38.7	0	69.352	2																										-0.0821301	0.207368	0.378643	0	0	0	0	0	0	0	0	0
	448	Tb927.10.5340;Tb927.10.5330;Tb11.v5.1060;Tb11.v5.0243	Tb927.10.5340;Tb927.10.5330;Tb11.v5.1060;Tb11.v5.0243	Tb927.10.5340	RPS18	40S ribosomal protein S18, putative (RPS18) ;40S ribosomal protein S18, putative ;40S ribosomal protein S18, putative ;40S ribosomal protein S18, putative	17.51	79.1	0	281.42	4				1	-0.0188048	0.788098	0.875636	0.0138697	0.792628	0.902046	0.0380931	0.672575	0.746973	-0.0529204	0.540193	0.76466	0.241823	0.0247968	0.0811013	0.0616448	0.22878	0.406287	0.34113	0.00172968	0.0116855	-0.05937	0.18093	0.348451	73.2	56.2	73.2	18	15	18	18	15	17	0.87526
	449	Tb927.10.5320;Tb11.v5.0244	Tb927.10.5320;Tb11.v5.0244	Tb927.10.5320	KREN3	RNA editing endoribonuclease (KREN3) ;RNA-editing complex protein, putative	66.639	15.6	0	6.2557	2					-0.172028	0.476994	0.637178	-0.220772	0.0397784	0.202281																-0.0749364	0.308178	0.485228	1.5	1.5	3.2	1	1	1	1	1	1	1.0357
	450	Tb927.10.5310;Tb11.v5.0245	Tb927.10.5310;Tb11.v5.0245	Tb927.10.5310		protein kinase, putative,SNF1-related protein kinases, putative ;protein kinase, putative	80.619	37.9	0	71.626	2																										0.0512113	0.202908	0.373596	2.5	0	0	1	0	0	1	0	0	0.91638
	451	Tb927.10.5300;Tb11.v5.0246	Tb927.10.5300;Tb11.v5.0246	Tb927.10.5300		eukaryotic translation initiation factor 6 (eIF-6), putative ;eukaryotic translation initiation factor 6, putative	26.925	79.4	0	323.31	2			1		-0.000634587	0.99793	0.998517	0.568163	0.132447	0.384195	0.141657	0.0848835	0.170517	0.110834	0.502908	0.740185	0.154397	0.173468	0.312152				0.547984	0.0180541	0.0535896	-0.00013649	0.995914	0.998703	7.3	20.2	0	1	3	0	1	3	0	1.0074
	452	Tb927.10.5280;Tb11.v5.0248	Tb927.10.5280;Tb11.v5.0248	Tb927.10.5280		pre-mRNA splicing factor ATP-dependent RNA helicase, putative,DEAH-box RNA helicase, putative ;pre-mRNA splicing factor ATP-dependent RNA helicase, putative	98.058	35.7	0	79.387	2								-0.0585484	0.747059	0.8779																0.0311744	0.527602	0.682345	0	0	0	0	0	0	0	0	0
	453	Tb927.10.5270;Tb11.v5.0249	Tb927.10.5270;Tb11.v5.0249	Tb927.10.5270	MKK5	mitogen-activated protein kinase kinase 5, putative (MKK5) ;protein kinase, putative	41.692	29.6	0	19.734	2											-0.0737677	0.501602	0.601293													0.125626	0.150695	0.313999	0	0	0	0	0	0	0	0	0
	454	Tb927.11.7320;Tb11.v5.0251	Tb927.11.7320;Tb11.v5.0251	Tb927.11.7320		dual specificity phopshatase, putative ;phosphatase, putative	46.629	26.6	0	45.65	2								0.0113564	0.940562	0.973888							0.438515	0.0117492	0.0537784							0.44169	0.0688342	0.196454	0	5.6	0	0	2	0	0	2	0
	455	Tb927.11.7310;Tb11.v5.0252	Tb927.11.7310;Tb11.v5.0252	Tb927.11.7310		RNA binding protein, putative ;RNA binding protein, putative	30.195	43.2	0	73.451	2					0.257536	0.479231	0.639664	-0.0523868	0.771061	0.891295	0.225856	0.283149	0.394918	-0.0635605	0.703206	0.869871	-0.22291	0.0885385	0.194628	-0.0639236	0.714848	0.83237	0.41095	0.0648243	0.131049	-0.0451944	0.247693	0.425167	9	5.6	10.5	2	1	2	2	1	2	1.0612
	456	Tb927.11.7300;Tb11.v5.0253	Tb927.11.7300;Tb11.v5.0253	Tb927.11.7300		hypothetical protein, conserved ;hypothetical protein, conserved	55.93	7.8	0	42.275	2					-0.214823	0.0769193	0.179426	-0.0416265	0.562054	0.768235				-0.0142834	0.792866	0.920128										-0.196725	0.298813	0.476774	3.7	3.7	3.7	2	2	2	2	2	2	0.74069
	457	Tb927.11.7290;Tb11.v5.0254	Tb927.11.7290;Tb11.v5.0254	Tb927.11.7290		pantothenate kinase subunit, putative ;pantothenate kinase subunit, putative	162.1	70.6	0	323.31	2					-0.491826	0.00160859	0.00943244	0.0259665	0.655486	0.826016	-0.00130821	0.984309	0.988037	0.10588	0.406444	0.677165	-0.728456	0.032047	0.0951493	-2.04848	4.03995e-05	0.00572367	0.949406	4.33875e-05	0.00378828	0.80976	0.000116416	0.00574856	14.2	19	18.2	19	23	23	19	23	23	0.54038
	458	Tb927.11.7280;Tb11.v5.0255	Tb927.11.7280;Tb11.v5.0255	Tb927.11.7280	RPB9	DNA-direcetd RNA polymerase II, subunit 9, putative (RPB9) ;DNA-directed RNA polymerase II, subunit 9, putative	15.426	69.9	0	105.11	2					0.0678507	0.451852	0.612939	0.0693411	0.471133	0.712745	-0.196478	0.177091	0.285521	-0.125994	0.26052	0.553162							0.21341	0.0107568	0.0374078	-0.000714927	0.983001	0.992623	8.3	8.3	0	1	1	0	1	1	0	0.81284
	459	Tb927.11.7270;Tb11.v5.0256	Tb927.11.7270;Tb11.v5.0256	Tb927.11.7270	PSB3	proteasome beta 3 subunit, putative (PSB3) ;proteasome beta 3 subunit, putative	22.484	42.9	0	115.64	2		1			0.0161508	0.84399	0.908358	0.136597	0.138319	0.393796	-0.101737	0.728972	0.792893				0.181665	0.132269	0.259589				-0.00341063	0.980759	0.987587	-0.0129134	0.621944	0.755268	12.2	12.2	0	2	2	0	2	2	0	0.86538
	460	Tb927.11.7250;Tb11.v5.0257	Tb927.11.7250;Tb11.v5.0257	Tb927.11.7250		hypothetical protein, conserved ;hypothetical protein, conserved	53.363	43.1	0	174.83	2					-0.817971	0.00654808	0.0267347	-0.26485	0.0176089	0.135065	-1.4723	0.00017824	0.00251197	-0.62353	0.0304552	0.178337	-0.359041	0.0307928	0.0927184	0.307934	0.00704477	0.048907	-0.237982	0.0931639	0.170666	-0.259395	0.00550466	0.046715	14.1	17.7	10.9	5	6	4	5	6	4	0.40286
	461	Tb927.11.7240;Tb11.v5.0258	Tb927.11.7240;Tb11.v5.0258	Tb927.11.7240	CMF70	dynein regulatory complex subunit (CMF70) ;hypothetical protein, conserved	58.672	51.9	0	213.11	2					-0.0208761	0.762813	0.859416	0.0283614	0.600041	0.789633	-0.190907	0.0447044	0.109049	0.00720167	0.8766	0.951318	0.109892	0.584702	0.713677	0.161138	0.219886	0.399622	-0.0524869	0.59503	0.685016	-0.0925227	0.0235448	0.109825	14	14.8	3.4	7	7	2	7	7	2	0.74811
	462	Tb927.7.4480;Tb11.v5.0261	Tb927.7.4480;Tb11.v5.0261	Tb927.7.4480		adenosine 5-monophosphoramidase, putative ;adenosine 5-monophosphoramidase, putative	15.55	71.6	0	95.05	2					-0.745692	0.000131028	0.00221705	0.126773	0.61857	0.80359	-1.19733	0.00292147	0.0148882	-0.508304	0.000640753	0.0232475				-0.232377	0.122619	0.271461	-0.824668	8.20809e-05	0.00378828	-0.122812	0.0134773	0.0805509	31.9	31.9	16.3	4	4	2	4	4	2	0.47547
	463	Tb927.7.4490;Tb11.v5.0262	Tb927.7.4490;Tb11.v5.0262	Tb927.7.4490		hypothetical protein, conserved ;hypothetical protein, conserved	180.77	14.4	0	71.882	2								0.313162	0.00297699	0.0693109				-0.0634675	0.675339	0.851177				0.110274	0.266749	0.4473				-0.0997626	0.01841	0.0954882	2	0	0	3	0	0	3	0	0	1.1151
	464	Tb927.7.4500;Tb11.v5.0263	Tb927.7.4500;Tb11.v5.0263	Tb927.7.4500		hypothetical protein, conserved ;hypothetical protein, conserved	58.428	64.8	0	323.31	2					0.0994515	0.308701	0.475925	0.000252681	0.995906	0.997316				0.104239	0.167419	0.447978				0.419006	0.0131509	0.070237				-0.00349813	0.91623	0.953518	7.2	11.6	4.2	4	5	2	4	5	2	0.9815
	465	Tb927.7.4510;Tb11.v5.0264	Tb927.7.4510;Tb11.v5.0264	Tb927.7.4510		hypothetical protein, conserved ;hypothetical protein, conserved	48.154	48.2	0	107.51	2								-0.177472	0.0584785	0.252537	0.252061	0.333437	0.444837	0.0762433	0.152073	0.427934				0.0773942	0.536142	0.699087	-0.294068	0.0169814	0.0516584	-0.110871	0.111493	0.261024	0	0	0	0	0	0	0	0	0
	466	Tb927.7.4520;Tb11.v5.0265	Tb927.7.4520;Tb11.v5.0265	Tb927.7.4520		hypothetical protein, conserved ;hypothetical protein, conserved	22.315	82.6	0	323.31	2					0.0679274	0.489997	0.651516	0.0662029	0.542474	0.757479	0.000843389	0.988811	0.991636	0.0173878	0.812386	0.92869	0.199254	0.163935	0.300952	0.152258	0.195319	0.371665	0.070433	0.225438	0.325917	0.0814549	0.0356895	0.137819	23.4	35.3	0	4	6	0	4	6	0	0.89649
	467	Tb927.7.4540;Tb11.v5.0267	Tb927.7.4540;Tb11.v5.0267	Tb927.7.4540		hypothetical protein, conserved ;hypothetical protein, conserved	34.52	12.2	0.0015085	2.8648	2																										-0.663959	0.0392297	0.144414	0	0	0	0	0	0	0	0	0
	468	Tb927.7.4550;Tb11.v5.0268	Tb927.7.4550;Tb11.v5.0268	Tb927.7.4550		60S ribosomal protein-like ;60S ribosomal protein-like, putative	19.423	77	0	302.56	2					-0.774541	0.000280241	0.0031352	-0.327618	0.0023533	0.0659362	-1.64447	3.29456e-05	0.00155797	-0.274982	0.00495918	0.0600635	-0.602744	0.00104312	0.0211562	-1.28469	1.95471e-05	0.00572367	-0.700648	0.00114904	0.00966666	-0.694859	4.57457e-05	0.00406329	51.4	50.8	57.4	9	7	8	8	6	7	0.47379
	469	Tb927.7.4560;Tb11.v5.0269	Tb927.7.4560;Tb11.v5.0269	Tb927.7.4560		histone acetyltransferase, putative ;histone acetyltransferase, putative	53.518	32.6	0	88.783	2																										0.08323	0.0339192	0.134549	0	0	0	0	0	0	0	0	0
	470	Tb927.7.4570;Tb11.v5.0270	Tb927.7.4570;Tb11.v5.0270	Tb927.7.4570	IG-NH	inosine-guanine nucleoside hydrolase (IG-NH) ;nucleoside hydrolase, putative	39.39	54.1	0	294.15	2					0.0238522	0.781886	0.872313	-0.039901	0.416945	0.67412	0.0330011	0.691444	0.762716	-0.0309888	0.590907	0.798922	0.071954	0.400573	0.554421	0.0950208	0.257833	0.438338	0.00499184	0.935713	0.953085	0.0332774	0.257527	0.435395	17.9	29.7	17.9	5	8	5	5	8	5	0.77393
	471	Tb927.10.6350;Tb11.v5.0271	Tb927.10.6350;Tb11.v5.0271	Tb927.10.6350	trypanin	trypanin (trypanin) ;trypanin, putative	53.923	64.5	0	275.53	2					-0.0437617	0.616368	0.753597	-0.0411796	0.420913	0.677266	-0.0212727	0.857253	0.894058	0.00948819	0.890803	0.95769	-0.0678383	0.52956	0.668344	0.0960619	0.751685	0.853323				-0.0634395	0.0733074	0.203558	11.9	16.3	5.1	4	6	1	4	6	1	0.80773
	472	Tb927.10.6340;Tb11.v5.0272	Tb927.10.6340;Tb11.v5.0272	Tb927.10.6340		hypothetical protein, conserved ;hypothetical protein, conserved	43.266	19.1	0	10.302	2														0.185327	0.0573104	0.253755													0	0	0	0	0	0	0	0	0
	473	Tb927.10.6330;Tb11.v5.0273	Tb927.10.6330;Tb11.v5.0273	Tb927.10.6330	kkt1	hypothetical protein, conserved ;hypothetical protein, conserved	174.2	16.3	0	33.36	2											-0.0427285	0.54208	0.638192	-0.0994664	0.245004	0.539211	0.211837	0.0280227	0.0876675	-0.564912	0.00815067	0.0525427	0.217088	0.139455	0.230278	0.024413	0.367197	0.541251	0.6	0	0	1	0	0	1	0	0	0.28673
	474	Tb927.10.6320;Tb11.v5.0274	Tb927.10.6320;Tb11.v5.0274	Tb927.10.6320		hypothetical protein, conserved ;hypothetical protein, conserved	68.143	64.9	0	278.76	2					0.0261781	0.883775	0.932012	0.02613	0.647927	0.821484	0.25096	0.0326433	0.0880251	-0.152646	0.563904	0.779775							0.659451	0.117041	0.201883	-0.0184721	0.578988	0.723411	1.8	4.1	1.8	1	2	1	1	2	1	1.098
	475	Tb927.10.6310;Tb11.v5.0275	Tb927.10.6310;Tb11.v5.0275	Tb927.10.6310	MVP	major vault protein, putative (MVP) ;major vault protein, putative	96.198	61.7	0	323.31	2								0.211277	0.0404074	0.203364							0.500905	0.00999364	0.0490241				0.522095	0.000653261	0.00742973	0.0761211	0.0517574	0.167421	0	0	0	0	0	0	0	0	0
	476	Tb927.10.6300;Tb11.v5.0276	Tb927.10.6300;Tb11.v5.0276	Tb927.10.6300		hypothetical protein, conserved ;hypothetical protein, conserved	50.038	65.3	0	289.32	2					-0.816662	0.000816907	0.00588623	-0.243613	0.011317	0.107524	-1.4006	4.56123e-05	0.00160729	-0.612788	0.0251202	0.159922				-0.836309	0.000881314	0.0152441	-0.535354	0.000586354	0.00700766	-0.582956	0.000164542	0.00649999	14.3	17	11.5	6	7	4	6	7	4	0.4211
	477	Tb927.10.6290;Tb11.v5.0277	Tb927.10.6290;Tb11.v5.0277	Tb927.10.6290		ATP-dependent DEAD/H RNA helicase, putative ;ATP-dependent DEAD/H RNA helicase, putative	57.578	52	0	147.35	2								0.163098	0.0815006	0.299663				-0.0923469	0.334702	0.622279										0.0838639	0.038038	0.142686	0	0	0	0	0	0	0	0	0
	478	Tb927.10.6280;Tb11.v5.0278	Tb927.10.6280;Tb11.v5.0278	Tb927.10.6280		hypothetical protein, conserved ;hypothetical protein, conserved	25.119	23.4	0	6.4074	2																										0.258718	0.148665	0.311747	0	0	0	0	0	0	0	0	0
	480	Tb927.5.340;Tb11.v5.0282	Tb927.5.340;Tb11.v5.0282	Tb927.5.340		expression site-associated gene (ESAG) protein, putative,expression site-associated gene 5 (ESAG5) protein, putative ;expression site-associated gene (ESAG) protein, putative	52.628	20.1	0	127.45	2					-0.515727	0.0263204	0.0789381	0.0689998	0.488905	0.723148	-0.199133	0.164905	0.272042	0.181883	0.442213	0.704412										-0.0079861	0.958385	0.977324	3.5	3.5	3.5	1	1	1	1	1	1	0.44794
	481	Tb927.11.12770;Tb11.v5.0289	Tb927.11.12770;Tb11.v5.0289	Tb927.11.12770		ubiquitin ligase, putative ;ubiquitin ligase, putative	203.41	14.4	0	31.333	2																										-0.0118734	0.831481	0.902029	0	0	0	0	0	0	0	0	0
	482	Tb927.11.12760;Tb11.v5.0290	Tb927.11.12760;Tb11.v5.0290	Tb927.11.12760		hypothetical protein, conserved ;hypothetical protein, conserved	28.562	25.4	0	11.184	2																										-1.54712e-05	0.999909	0.999909	0	0	0	0	0	0	0	0	0
	483	Tb927.11.12750;Tb11.v5.0291	Tb927.11.12750;Tb11.v5.0291	Tb927.11.12750	CPSF30	cleavage and polyadenylation specificity factor 30 kDa subunit,CPSF 30 kDa subunit,NS1 effector domain- binding protein 1 (CPSF30) ;cleavage and polyadenylation specificity factor 30 kDa subunit, putative	31.603	44	0	35.473	2					-0.0183536	0.801063	0.883448							0.00746099	0.933184	0.973837							0.450128	0.0578938	0.121196	0.00899849	0.839474	0.907669	6.9	6.9	0	1	1	0	1	1	0	0.8249
	484	Tb927.10.15930;Tb11.v5.0303	Tb927.10.15930;Tb11.v5.0303	Tb927.10.15930		hypothetical protein, conserved ;hypothetical protein, conserved	53.489	8.9	0	4.9589	2																										-0.458765	0.243699	0.420454	0	0	0	0	0	0	0	0	0
	485	Tb927.10.15940;Tb11.v5.0304	Tb927.10.15940;Tb11.v5.0304	Tb927.10.15940		cation transporter, putative ;cation transporter, putative	40.114	28.1	0	47.713	2					0.137961	0.0476065	0.124546	0.0464472	0.51241	0.738037	0.177401	0.580333	0.669438	-0.192172	0.102564	0.343442	-0.0142588	0.904951	0.950965	0.188839	0.0885384	0.222845	0.0543663	0.462841	0.567197	-0.0215563	0.741182	0.844202	6.6	9.6	3	2	3	1	2	3	1	0.91706
	486	Tb927.10.15950;Tb11.v5.0305	Tb927.10.15950;Tb11.v5.0305	Tb927.10.15950	TRF4	TFIID-like protein, putative (TRF4) ;TFIID-like protein, putative	28.822	48.1	0	59.543	2					0.0728976	0.390098	0.557916	-0.0270848	0.833849	0.926907				0.0467011	0.715521	0.874932							0.559271	0.00175318	0.0117941	-0.0629901	0.353386	0.528427	6.5	0	5.3	1	0	1	1	0	1	0.80327
	487	Tb927.10.8450;Tb11.v5.0310	Tb927.10.8450;Tb11.v5.0310	Tb927.10.8450	THT1E	glucose transporter,glucose transporter 1E (THT1E) ;THT1 - hexose transporter, putative	56.558	4.4	0	46.6	2					0.046204	0.421346	0.58356	0.0204734	0.783522	0.898066	0.362215	0.00896593	0.0337552	0.0780219	0.197976	0.489408	0.357234	0.00286604	0.0285349				0.164507	0.0173411	0.0523525	0.107917	0.218028	0.390758	4.4	4.4	4.4	2	2	2	1	1	1	0.85582
	488	Tb927.1.1470;Tb11.v5.0315	Tb927.1.1470;Tb11.v5.0315	Tb927.1.1470		hypothetical protein, conserved ;hypothetical protein, conserved	64.876	57.9	0	323.31	2								0.120281	0.0704562	0.278151																-0.108781	0.100511	0.246058	0	0	0	0	0	0	0	0	0
	489	Tb11.v5.0325	Tb11.v5.0325	Tb11.v5.0325		retrotransposon hot spot (RHS) protein, putative	36.986	60.3	0	100.13	1	1				-0.413514	0.00559506	0.0239658	-0.281464	0.00740568	0.0878729	-1.00556	0.00535551	0.0228236	-0.231569	0.0781166	0.299376	-0.250842	0.0520765	0.13203	0.180382	0.109737	0.25371	0.0147476	0.882118	0.911267	-0.125673	0.0634504	0.188021	25.8	28	27.4	8	8	9	2	1	2	0.69208
	490	Tb11.v5.0326	Tb11.v5.0326	Tb11.v5.0326		retrotransposon hot spot (RHS) protein, putative	34.883	76.8	0	130.87	1	1				-0.816411	0.000225372	0.00281301	-0.185121	0.154017	0.419895	-0.782757	0.000434231	0.00409639	-0.175874	0.0943646	0.331719	-0.236243	0.0247766	0.0811013	0.21449	0.015548	0.0767737	-0.131385	0.0660796	0.132911	-0.105085	0.0302228	0.127016	21.5	25.8	18.2	8	9	6	3	3	1	0.44491
	491	Tb927.10.8440;Tb11.v5.0330;Tb927.10.8480;Tb927.10.8470;Tb927.10.8460;Tb11.v5.0309;Tb11.v5.0308;Tb11.v5.0307	Tb927.10.8440;Tb11.v5.0330;Tb927.10.8480;Tb927.10.8470;Tb927.10.8460;Tb11.v5.0309;Tb11.v5.0308;Tb11.v5.0307	Tb927.10.8440	THT1-	glucose transporter 1B (THT1-) ;THT1 - hexose transporter, putative ;glucose transporter, putative ;glucose transporter, putative ;glucose transporter, putative ;THT1 - hexose transporter, putative ;THT1 - hexose transporter, putative ;THT1 - hexose transp	56.479	6.5	0	5.8819	8																													1.9	4.4	1.9	1	2	1	0	0	0
	492	Tb927.10.8530;Tb927.10.8520;Tb927.10.8510;Tb927.10.8500;Tb927.10.8490;Tb11.v5.0332;Tb11.v5.0331;Tb11.v5.0333	Tb927.10.8530;Tb927.10.8520;Tb927.10.8510;Tb927.10.8500;Tb927.10.8490;Tb11.v5.0332;Tb11.v5.0331;Tb11.v5.0333	Tb927.10.8530	THT2A	glucose transporter,glucose transporter 2A (THT2A) ;glucose transporter, putative ;glucose transporter, putative ;glucose transporter, putative ;glucose transporter, putative ;THT2A - glucose transporter, putative ;THT1 - hexose transporter, putative ;THT1	56.926	17.2	0	271.32	8					0.159461	0.0549848	0.139139	0.0342994	0.485996	0.721266	0.397425	0.0066559	0.0266877	0.0774849	0.204827	0.498008	0.404801	0.0019945	0.0247157	0.211386	0.0282759	0.110108	0.21347	0.0175285	0.0526683	0.134608	0.00946787	0.0667881	5.9	8.3	5.9	5	7	5	5	6	5	0.95737
	493	Tb927.10.5090;Tb11.v5.0338	Tb927.10.5090;Tb11.v5.0338	Tb927.10.5090		hypothetical protein, conserved ;hypothetical protein, conserved	20.825	22.7	0	32.341	2					-0.00337806	0.972765	0.984901							-0.165368	0.156442	0.43453													10.8	0	7	1	0	1	1	0	1	0.71107
	494	Tb927.10.5080;Tb11.v5.0339	Tb927.10.5080;Tb11.v5.0339	Tb927.10.5080	TTA2	GPI transamidase component Tta2 (TTA2) ;hypothetical protein, conserved	45.619	9.5	0	30.291	2					-0.137721	0.397095	0.562249	0.0711716	0.701632	0.852327				-0.0250802	0.583598	0.792913							-0.250832	0.306212	0.410952	-0.049192	0.328052	0.504723	3.9	3.9	3.9	1	1	1	1	1	1	0.80764
	495	Tb927.10.5070;Tb11.v5.0340	Tb927.10.5070;Tb11.v5.0340	Tb927.10.5070		ribonuclease H, putative ;hypothetical protein, conserved	36.036	25.5	0	14.742	2																										-0.0982845	0.524023	0.678942	0	0	0	0	0	0	0	0	0
	496	Tb927.10.5060;Tb11.v5.0341	Tb927.10.5060;Tb11.v5.0341	Tb927.10.5060		hypothetical protein, conserved ;hypothetical protein, conserved	21.332	21.8	0.00034066	3.7564	2					-0.557313	0.0733044	0.173977				-0.221558	0.336048	0.447911	-0.0914686	0.355541	0.6397	-0.227762	0.297828	0.451876	0.179457	0.112648	0.257848	0.0220743	0.773331	0.828239	-0.0372308	0.701652	0.815279	4.3	4.3	5.3	1	1	1	1	1	1	0.44682
	497	Tb927.10.5040;Tb11.v5.0342	Tb927.10.5040;Tb11.v5.0342	Tb927.10.5040		chaperone protein DNAj, putative ;chaperone protein DNAj, putative	30.863	67.6	0	219.5	2																										0.0383016	0.623483	0.756214	0	0	0	0	0	0	0	0	0
	498	Tb927.1.1240;Tb11.v5.0356	Tb927.1.1240;Tb11.v5.0356	Tb927.1.1240		cytidine triphosphate synthase, putative ;cytidine triphosphate synthase, putative	65.212	82.9	0	323.31	2					0.503347	0.0618396	0.152293	-0.253162	0.181736	0.453826				-0.0857059	0.391423	0.666958	-0.0697935	0.352879	0.507991	0.192485	0.0962627	0.234307	0.737479	0.00363591	0.0176633	0.120786	0.0095462	0.0669304	3.1	4.1	0	1	2	0	1	2	0	1.4024
	499	Tb927.1.1270;Tb11.v5.0357	Tb927.1.1270;Tb11.v5.0357	Tb927.1.1270		homocysteine S-methyltransferase, putative ;homocysteine S-methyltransferase, putative	48.278	46.2	0	188.78	2																										0.118821	0.0125233	0.0778021	0	0	0	0	0	0	0	0	0
	500	Tb11.v5.0365	Tb11.v5.0365	Tb11.v5.0365		hypothetical protein, conserved	82.854	52.9	0	211.85	1					0.109158	0.20143	0.354405				0.139614	0.120502	0.217905	0.0322686	0.601962	0.807441	0.120825	0.141878	0.272182				0.13686	0.137618	0.227954	0.0668443	0.361031	0.534502	42.9	44.1	17.7	42	48	20	2	3	0	0.91052
	501	Tb11.v5.0366	Tb11.v5.0366	Tb11.v5.0366		hypothetical protein, conserved	120.58	69.5	0	323.31	1					0.241469	0.0179743	0.0586105	0.0261101	0.769119	0.890145	0.357262	0.00605321	0.0247948	0.0506891	0.302646	0.595877	0.214065	0.0549256	0.137844	0.217051	0.0741985	0.20118	0.424824	0.00115448	0.00966666	0.215421	0.0079536	0.060422	61.2	65.8	45.1	53	62	29	9	10	5	0.94058
	502	Tb927.1.1310;Tb11.v5.0372	Tb927.1.1310;Tb11.v5.0372	Tb927.1.1310		hypothetical protein, conserved ;hypothetical protein, conserved	47.016	19.5	0	25.636	2					0.109149	0.691379	0.808913	-0.0309071	0.841236	0.930776				-0.00700168	0.912949	0.96621										0.133804	0.316912	0.493134	0	3	3	0	1	1	0	1	1
	504	Tb927.1.1130;Tb11.v5.0384	Tb927.1.1130;Tb11.v5.0384	Tb927.1.1130		glycerol-3-phosphate dehydrogenase (FAD-dependent), putative ;glycerol-3-phosphate dehydrogenase (FAD-dependent),putative	66.174	48.5	0	129.19	2					-0.329571	0.0147668	0.0504478	-0.36003	0.00722522	0.0878729	-0.000338474	0.996551	0.997235	-0.227647	0.0184471	0.128854				-0.416493	0.231949	0.409677	-0.262589	0.10117	0.181544	-0.111578	0.0185863	0.0961403	14.7	8.8	4.1	6	4	1	6	4	1	0.5964
	505	Tb927.1.1370;Tb11.v5.0391	Tb927.1.1370;Tb11.v5.0391	Tb927.1.1370		rRNA biogenesis protein, putative ;rRNA biogenesis protein, putative	75.103	42.3	0	265.54	2					0.327671	0.361625	0.530809	-0.0878925	0.127084	0.377621				-0.0805628	0.319041	0.609427							0.559081	0.00851667	0.0315484	0.036513	0.214484	0.386706	4.6	0	4.7	3	0	2	3	0	2	1.436
	506	Tb11.v5.0394	Tb11.v5.0394	Tb11.v5.0394		hypothetical protein, conserved	183.78	51.2	0	323.31	1								0.0757193	0.323475	0.599351	-0.135823	0.0845325	0.170057				-0.117644	0.206027	0.349964				0.0171744	0.872228	0.904049	-0.0353953	0.627058	0.759363	8.9	8.9	13.7	6	6	6	0	0	0
	507	Tb927.10.16150;Tb11.v5.0397	Tb927.10.16150;Tb11.v5.0397	Tb927.10.16150		ATP-dependent zinc metallopeptidase, putative ;ATP-dependent zinc metallopeptidase, putative	62.779	64	0	323.31	2					-0.975898	0.000306791	0.00325046	-0.257155	0.00986354	0.101981	-1.26761	0.000139982	0.00229167	-0.298161	0.00611017	0.0682615	-0.812487	0.000651704	0.020277	-0.0881202	0.131719	0.285466	-1.3117	2.34448e-05	0.00373007	-1.14815	1.55228e-05	0.00272416	31.2	27.7	17.7	17	15	10	16	14	9	0.44698
	508	Tb11.v5.0399	Tb11.v5.0399	Tb11.v5.0399		hypothetical protein, conserved	121.09	56.7	0	5.3601	1																										-0.031944	0.828265	0.899667	1.2	3.5	10.8	1	3	10	0	0	0
	510	Tb11.v5.0410;Tb11.v5.0881	Tb11.v5.0410;Tb11.v5.0881	Tb11.v5.0410		antigenic protein, conserved ;antigenic protein, putative	200.51	80.3	0.0044635	2.1874	2																													71.1	72.3	67.6	11	12	11	0	0	0
	511	Tb927.10.540;Tb11.v5.0414	Tb927.10.540;Tb11.v5.0414	Tb927.10.540		ATP-dependent DEAD/H RNA helicase, putative,DEAD box RNA helicase, putative ;ATP-dependent DEAD/H RNA helicase, putative	49.226	85.6	0	323.31	2					0.0110154	0.825749	0.896957	-0.0864181	0.24328	0.522171	-1.18986	4.13443e-05	0.00160729	0.0322547	0.581797	0.791761	-0.136632	0.0892906	0.195808	-0.135097	0.0479285	0.152973	-0.422744	0.000699713	0.00762772	0.0227115	0.40714	0.577395	26.8	33	12.8	12	14	6	12	14	6	0.81078
	512	Tb927.10.3690;Tb11.v5.0415	Tb927.10.3690;Tb11.v5.0415	Tb927.10.3690		rRNA dimethyltransferase, putative ;rRNA dimethyltransferase, putative	51.477	27.8	0	8.5919	2																										-0.498645	0.0103482	0.0698988	0	0	0	0	0	0	0	0	0
	513	Tb927.10.14490;Tb11.v5.0420	Tb927.10.14490;Tb11.v5.0420	Tb927.10.14490		hypothetical protein, conserved ;hypothetical protein, conserved	46.24	74.8	0	323.31	2					0.0354087	0.538256	0.689296	-0.0181899	0.691669	0.848921	-0.13245	0.0810028	0.165486	-0.0446541	0.378429	0.657854	-0.0350282	0.647686	0.767436	0.0466255	0.36749	0.547874	-0.0993951	0.073202	0.143783	-0.167893	0.00481701	0.0438685	59.3	55	50	32	29	28	32	29	28	0.81542
	514	Tb11.v5.0422;Tb927.10.4600	Tb11.v5.0422;Tb927.10.4600	Tb11.v5.0422		hypothetical protein, conserved ;predicted SET domain protein	52.622	32	0	75.778	2																										-0.0997373	0.163358	0.32818	0	0	0	0	0	0	0	0	0
	515	Tb927.1.1640;Tb11.v5.0426	Tb927.1.1640;Tb11.v5.0426	Tb927.1.1640		hypothetical protein, conserved ;hypothetical protein, conserved	37.995	51.4	0	43.488	2																										-0.0184559	0.703577	0.816557	0	0	0	0	0	0	0	0	0
	516	Tb927.10.15850;Tb11.v5.0427	Tb927.10.15850;Tb11.v5.0427	Tb927.10.15850	PEX12	peroxin 12 (PEX12) ;peroxisome assembly protein, putative	43.172	66.1	0	288.14	2					0.143604	0.0614313	0.151606	0.0403299	0.390427	0.652435	0.138856	0.0789127	0.162681	0.0374012	0.451844	0.70844	0.149248	0.0846822	0.187663	-0.0631272	0.291181	0.470142	0.0777384	0.124201	0.21044	0.000408223	0.993831	0.997828	29.4	31.9	28.4	11	11	10	11	11	10	0.87895
	517	Tb927.10.15390;Tb11.v5.0434	Tb927.10.15390;Tb11.v5.0434	Tb927.10.15390		kinesin, putative ;kinesin, putative	123.56	43.2	0	243.65	2					0.499677	0.0098526	0.0368632				0.450289	0.13128	0.230253	0.246261	0.146358	0.418279										0.11901	0.0246039	0.112227	8.4	5.9	1	7	6	1	6	5	0	1.1621
	518	Tb927.11.3650;Tb11.v5.0435	Tb927.11.3650;Tb11.v5.0435	Tb927.11.3650		adenylosuccinate synthetase, putative ;adenylosuccinate synthetase, putative	66.674	81.7	0	323.31	2					-0.106562	0.102732	0.220994	0.0526477	0.299603	0.579221	-0.275319	0.0509536	0.119782	-0.104786	0.0986773	0.338094	-0.00617979	0.988268	0.996254	0.115581	0.0642611	0.183266	0.193831	0.166155	0.261089	0.0345956	0.234767	0.410484	37.7	29.7	21.8	19	13	9	19	13	9	0.78216
	519	Tb927.1.1030;Tb11.v5.0436	Tb927.1.1030;Tb11.v5.0436	Tb927.1.1030		leucine-rich repeat protein (LRRP), putative ;hypothetical protein, conserved	49.852	34.1	0	208.91	2					-2.44526	0.153127	0.295398																			0.0837841	0.406015	0.576656	2	3.9	0	1	1	0	1	1	0	0.033802
	520	Tb927.10.10310;Tb11.v5.0446	Tb927.10.10310;Tb11.v5.0446	Tb927.10.10310		hypothetical protein, conserved ;hypothetical protein, conserved	53.184	24.7	0	18.343	2					-1.18556	0.000185577	0.00260804							-0.919159	0.00137504	0.0316829										-0.48851	0.00159244	0.0232691	2.5	2.5	2.5	1	1	1	1	1	1	0.3099
	521	Tb11.v5.0452	Tb11.v5.0452	Tb11.v5.0452		GTPase activating protein, putative	36.581	13.1	0	40.485	1																													0	0	0	0	0	0	0	0	0
	523	Tb927.1.1560;Tb11.v5.0464	Tb927.1.1560;Tb11.v5.0464	Tb927.1.1560		vesicular-fusion protein nsf, putative,N-ethylmaleimide sensitive factor (NsF) ;vesicular-fusion protein nsf, putative	79.953	63.6	0	323.31	2					0.0720794	0.322412	0.490175	-0.0897185	0.108432	0.347611	0.297335	0.0345572	0.0916598	0.0421111	0.369033	0.652947	0.24124	0.0185787	0.0682134	0.323061	0.00255652	0.0276082	0.344363	0.00954747	0.0342966	0.106056	0.0512471	0.166737	7.7	13.8	6.1	4	8	3	3	7	2	0.91418
	524	Tb927.10.15650;Tb11.v5.0465	Tb927.10.15650;Tb11.v5.0465	Tb927.10.15650		tRNA pseudouridine synthase A-like protein ;tRNA pseudouridine synthase A-like protein, putative	64.812	44.7	0	182.04	2					-1.27745	0.0001928	0.00266551				-1.96677	0.000343791	0.00358574	-0.504558	0.00106231	0.0281551				-0.587669	0.0116484	0.065983	-0.502538	0.0122406	0.0409996	-0.415201	0.00156008	0.0231505	11.4	7.8	22.8	4	4	9	4	4	9	0.30703
	525	Tb11.v5.0468	Tb11.v5.0468	Tb11.v5.0468		alpha tubulin, putative	27.962	90	0	19.284	1					0.207771	0.218699	0.375464				0.210007	0.274151	0.386997	0.139741	0.123782	0.381348	-0.0391084	0.820977	0.892992	-0.178666	0.237474	0.415868							89.6	89.6	80.3	31	34	23	2	2	1	1.0654
	526	Tb927.1.2390;Tb927.1.2370;Tb927.1.2350;Tb927.1.2330;Tb11.v5.0469;Tb927.1.2410	Tb927.1.2390;Tb927.1.2370;Tb927.1.2350;Tb927.1.2330;Tb11.v5.0469;Tb927.1.2410	Tb927.1.2390		beta tubulin ;beta tubulin ;beta tubulin ;beta tubulin ;beta tubulin, putative ;beta tubulin, pseudogene	49.704	87.8	0	323.31	6					0.0131555	0.803177	0.884418	0.0124826	0.776562	0.894146	-0.0471757	0.387544	0.493962	0.0151068	0.745374	0.890493	0.00624572	0.920205	0.959235	0.00867161	0.849701	0.911403	-0.0655008	0.170151	0.265402	-0.0636353	0.0619061	0.185266	79	79	69.2	41	46	33	41	46	33	0.80602
	528	Tb927.3.3290;Tb11.v5.0474	Tb927.3.3290;Tb11.v5.0474	Tb927.3.3290		protein kinase, putative ;protein kinase, putative	52.418	23.5	0	43.033	2																										-0.22585	0.0157552	0.0874477	0	0	0	0	0	0	0	0	0
	529	Tb11.v5.0477	Tb11.v5.0477	Tb11.v5.0477		hypothetical protein, conserved	60.725	53.8	0.00084161	3.0969	1																										-0.144106	0.0885092	0.226628	8.6	8.6	0	4	4	0	0	0	0
	530	Tb11.v5.0480;Tb927.10.15370	Tb11.v5.0480;Tb927.10.15370	Tb11.v5.0480		DNA-directed RNA polymerase, alpha subunit, putative ;RNA-binding protein RPC40, putative,DNA-directed RNA polymerase, alpha subunit, putative (RPC40)	37.329	77.2	0	187.49	2					-0.185969	0.0490304	0.127486	0.0178253	0.841713	0.930776	0.426926	0.0158265	0.0512265	-0.0927832	0.162209	0.440174	0.507276	0.0374608	0.104712				0.985628	0.000617928	0.00721265	0.00431977	0.892955	0.939711	12.2	9.8	9.8	3	2	2	3	2	2	0.65335
	531	Tb927.10.15380;Tb11.v5.0481	Tb927.10.15380;Tb11.v5.0481	Tb927.10.15380		U3 snoRNA-associated protein UTP11, putative ;U3 snoRNA-associated protein UTP11, putative	40.445	22.8	0	61.99	2					0.0199162	0.876873	0.930309				0.27849	0.266536	0.379928	-0.0118298	0.927503	0.971171	0.435535	0.00672912	0.0399661				0.812645	0.0012567	0.00997213	0.162621	0.0041653	0.0404387	4	4	6.1	1	1	2	1	1	2	0.90323
	532	Tb11.v5.0482;Tb927.11.2720	Tb11.v5.0482;Tb927.11.2720	Tb11.v5.0482		hypothetical protein, conserved ;hypothetical protein, conserved	48.075	23.1	0	27.02	2								-0.0258931	0.696902	0.851531																-0.108944	0.0260403	0.115807	1.9	0	0	1	0	0	1	0	0	0.7719
	534	Tb11.v5.0487;Tb927.10.1200	Tb11.v5.0487;Tb927.10.1200	Tb11.v5.0487		hypothetical protein, conserved ;hypothetical protein, conserved	38.911	55.7	0	90.523	2																										0.0764052	0.0602347	0.182555	0	0	0	0	0	0	0	0	0
	535	Tb11.v5.0489	Tb11.v5.0489	Tb11.v5.0489		retrotransposon hot spot (RHS) protein, putative	65.818	68.4	0	323.31	1								0.294852	0.265546	0.552466	0.448725	0.0477038	0.114544										0.493711	0.0174157	0.0524597	0.22987	0.00540869	0.0462961	32.5	30.5	21.8	24	23	16	0	0	1
	536	Tb11.v5.0493;Tb927.7.3830	Tb11.v5.0493;Tb927.7.3830	Tb11.v5.0493		kinesin K39, putative ;kinesin K39, putative	154.9	46.1	0	40.711	2					-0.153396	0.133835	0.268222	-0.304705	0.133526	0.385741	0.183048	0.0899173	0.17734	-0.0537287	0.465975	0.717787	0.153408	0.173858	0.312441				0.783167	0.00309954	0.0157711	0.166383	0.173323	0.339305	14.3	14.3	0	2	2	0	2	2	0	0.72599
	537	Tb927.10.660;Tb11.v5.0500	Tb927.10.660;Tb11.v5.0500	Tb927.10.660		2-oxoisovalerate dehydrogenase alpha subunit, putative ;2-oxoisovalerate dehydrogenase alpha subunit, putative	46.369	68.5	0	323.31	2					-0.395839	0.00751134	0.0298435	-0.161904	0.0641931	0.264871	-0.525709	0.00125037	0.00821245	-0.0477684	0.376268	0.656024	-0.33813	0.00377405	0.0324606	0.0512002	0.358946	0.538923	-0.041648	0.379429	0.484487	-0.00988582	0.802216	0.881299	42.8	46.2	10.6	16	17	3	16	17	3	0.58535
	538	Tb927.10.3940;Tb11.v5.0501	Tb927.10.3940;Tb11.v5.0501	Tb927.10.3940		40S ribosomal protein S3A, putative ;40S ribosomal protein S3A, putative	29.422	73.8	0	323.31	2				1	0.0699998	0.622619	0.758155	0.0234882	0.653798	0.824181	0.160166	0.168938	0.276659	-0.103099	0.4822	0.727201	0.523242	0.0247368	0.0811013	0.187353	0.0734952	0.200348	0.508547	0.0011997	0.00985684	-0.0534454	0.102157	0.248684	41.8	40.6	38.3	14	14	11	1	1	1	1.0078
	539	Tb927.10.3920;Tb11.v5.0502	Tb927.10.3920;Tb11.v5.0502	Tb927.10.3920		hypothetical protein, conserved ;hypothetical protein, conserved	52.969	67.8	0	81.478	2					0.0912557	0.175931	0.325657	0.0686452	0.191749	0.463448	-0.0893139	0.325773	0.43675	-0.00849593	0.911747	0.965663				0.0834341	0.191208	0.365913				-0.173163	0.00463047	0.0427796	42	44.1	51.2	16	17	21	16	17	21	0.90943
	540	Tb11.v5.0507;Tb927.10.15470	Tb11.v5.0507;Tb927.10.15470	Tb11.v5.0507		hypothetical protein, conserved ;hypothetical protein, conserved	54.241	43	0	62.573	2																										-0.00536127	0.899725	0.944233	0	0	0	0	0	0	0	0	0
	541	Tb927.10.2180;Tb11.v5.0512	Tb927.10.2180;Tb11.v5.0512	Tb927.10.2180		hypothetical protein, conserved ;hypothetical protein, conserved	51.556	24.1	0	67.349	2																										-0.0119141	0.83565	0.905348	0	0	0	0	0	0	0	0	0
	542	Tb11.v5.0515;Tb927.10.15300	Tb11.v5.0515;Tb927.10.15300	Tb11.v5.0515		protein kinase, putative ;protein kinase, putative	81.801	10.1	0	14.496	2																										-0.111764	0.112877	0.262454	0	0	0	0	0	0	0	0	0
	543	Tb927.10.6880;Tb11.v5.0516	Tb927.10.6880;Tb11.v5.0516	Tb927.10.6880	GAP	glyceraldehyde 3-phosphate dehydrogenase, cytosolic (GAP) ;glyceraldehyde 3-phosphate dehydrogenase, cytosolic, putative	35.61	84.6	0	323.31	2					-0.155613	0.0907833	0.201012	0.00100535	0.984533	0.992825	-0.269391	0.128936	0.227715	-0.174243	0.0237548	0.154386	0.214551	0.398569	0.552768	0.20888	0.0105878	0.0631026	-0.308417	0.0532699	0.114145	0.0279898	0.406015	0.576656	26	26	16.3	7	7	5	5	5	3	0.78183
	544	Tb11.v5.0517;Tb927.11.4050	Tb11.v5.0517;Tb927.11.4050	Tb11.v5.0517		hypothetical protein, conserved ;hypothetical protein, conserved	58.022	17.1	0	4.9621	2																	-0.181189	0.10433	0.218765							0.656447	0.246694	0.424597	0	0	0	0	0	0	0	0	0
	545	Tb927.8.3320;Tb11.v5.0519	Tb927.8.3320;Tb11.v5.0519	Tb927.8.3320		hypothetical protein, conserved ;hypothetical protein, conserved	45.866	49.3	0	77.212	2					-0.863925	0.00030906	0.003258	-0.441763	0.0368216	0.195476				-0.292899	0.00667553	0.0716852	-0.679657	0.00184741	0.0244647	-0.0143543	0.790566	0.879683	-0.145543	0.117607	0.202174	0.0433804	0.460329	0.624826	2.7	11.9	9.7	1	4	2	1	4	2	0.40455
	546	Tb927.1.780;Tb11.v5.0523	Tb927.1.780;Tb11.v5.0523	Tb927.1.780		hypothetical protein, conserved ;hypothetical protein, conserved	43.458	34.5	0	48.843	2																							0.0591198	0.805744	0.852069	-0.102665	0.162305	0.327399	0	3.2	0	0	1	0	0	1	0
	547	Tb927.10.16110;Tb11.v5.0527	Tb927.10.16110;Tb11.v5.0527	Tb927.10.16110		hypothetical protein, conserved ;hypothetical protein, conserved	42.99	67.4	0	258.7	2								0.0777255	0.168373	0.43786							0.334756	0.0864798	0.190871							0.0829938	0.042235	0.150735	0	0	0	0	0	0	0	0	0
	548	Tb927.10.5620;Tb11.v5.0531	Tb927.10.5620;Tb11.v5.0531	Tb927.10.5620	ALD	fructose-bisphosphate aldolase, glycosomal (ALD) ;fructose-bisphosphate aldolase, glycosomal, putative	41.071	97	0	323.31	2					0.0733252	0.193295	0.34515	0.0398081	0.404919	0.666881	0.165112	0.0553028	0.126736	0.0488332	0.307556	0.598613	0.181874	0.0657422	0.156224	0.157668	0.0323888	0.120729	0.115836	0.0477131	0.1058	0.0398646	0.17593	0.342776	79.8	85.5	86.8	57	55	57	57	55	57	0.85504
	550	Tb11.v5.0537	Tb11.v5.0537	Tb11.v5.0537		polyubiquitin, putative	70.128	79.1	0	323.31	1																										-0.160907	0.365602	0.539735	70	70	70	11	9	11	0	0	0
	551	Tb927.8.5010;Tb927.8.5000;Tb927.8.4990;Tb927.8.4980;Tb927.8.4970;Tb11.v5.0538	Tb927.8.5010;Tb927.8.5000;Tb927.8.4990;Tb927.8.4980;Tb927.8.4970;Tb11.v5.0538	Tb927.8.5010	PFR2	69 kDa paraflagellar rod protein,PFR2 (PFR2) ;69 kDa paraflagellar rod protein,PFR2 (PFR-B) ;69 kDa paraflagellar rod protein,PFR2 (PFR-B) ;69 kDa paraflagellar rod protein,PFR2 (PFR-B) ;PFR2 (PFR2) ;69 kDa paraflagellar rod protein, putative	69.596	98.3	0	323.31	6					-0.0368458	0.492053	0.652935	-0.0161515	0.710726	0.856846	-0.145956	0.0454898	0.110484	-0.0228173	0.622914	0.822264	-0.0384443	0.598986	0.726883	-0.0100034	0.827661	0.904778	-0.117312	0.0515301	0.111392	-0.103884	0.0216981	0.105242	80	74	63.8	68	63	55	65	59	52	0.76354
	552	Tb927.10.6830;Tb11.v5.0539	Tb927.10.6830;Tb11.v5.0539	Tb927.10.6830		Bardet-Biedl syndrome 4 protein homolog (BBS4-like protein 4), putative ;hypothetical protein, conserved	51.894	4.5	0.00034054	3.6982	2																										-0.154242	0.0512894	0.166737	0	0	0	0	0	0	0	0	0
	553	Tb927.10.10960;Tb927.10.10950;Tb927.10.10940;Tb927.10.10920;Tb927.10.10900;Tb927.10.10890;Tb11.v5.0543;Tb927.10.10910;Tb927.10.10980;Tb927.10.10970;Tb927.10.10930	Tb927.10.10960;Tb927.10.10950;Tb927.10.10940;Tb927.10.10920;Tb927.10.10900;Tb927.10.10890;Tb11.v5.0543;Tb927.10.10910;Tb927.10.10980;Tb927.10.10970;Tb927.10.10930	Tb927.10.10960		heat shock protein, putative ;heat shock protein, putative ;heat shock protein, putative ;heat shock protein, putative ;heat shock protein, putative ;heat shock protein, putative ;Heat shock protein 83, putative ;heat shock protein, putative ;heat shock pr	80.763	80.5	0	323.31	11					0.668901	0.000238308	0.00289459	0.263741	0.00558231	0.0799923	0.875093	0.000357854	0.00363465	0.29728	0.00382493	0.0508675	0.832961	0.000237836	0.0198733	0.248114	0.00597133	0.0443811	0.580239	0.000944551	0.00866156	0.293893	0.000507233	0.0109639	41.9	38.6	28.6	33	35	25	33	35	25	1.2902
	554	Tb927.11.15470;Tb11.v5.0544	Tb927.11.15470;Tb11.v5.0544	Tb927.11.15470		methionyl-tRNA formyltransferase ;methionyl-tRNA formyltransferase, putative	71.337	18.4	0	88.812	2					-1.10957	0.00526269	0.0229173							-0.327263	0.0139935	0.106504	0.0114156	0.986533	0.99529							0.162493	0.0758193	0.207895	6.3	1.7	4.8	3	1	2	3	1	2	0.39738
	555	Tb11.v5.0553	Tb11.v5.0553	Tb11.v5.0553		ubiquitin hydrolase, putative	60.133	69.8	0	66.101	1								0.146289	0.0970139	0.325775																-0.00394466	0.931371	0.963499	1.5	5.2	0	1	2	0	0	1	0
	556	Tb927.10.13270;Tb11.v5.0563	Tb927.10.13270;Tb11.v5.0563	Tb927.10.13270		periodic tryptophan protein 2, putative,predicted WD40 repeat protein,predicted involvement in cytokinesis,predicted involvement in cell separation ;periodic tryptophan protein 2, putative	102.91	50.1	0	323.31	2					-0.120244	0.175524	0.325141	-0.190776	0.0155498	0.126541	0.251327	0.0515301	0.120748	0.00223787	0.96261	0.984762	0.370167	0.0675923	0.159767				0.0747872	0.755587	0.815562	0.0349034	0.355417	0.529712	2	2.4	0	2	2	0	2	2	0	0.7652
	557	Tb927.10.350;Tb11.v5.0564	Tb927.10.350;Tb11.v5.0564	Tb927.10.350		protein kinase, putative ;protein kinase, putative	58.557	39.6	0	281.98	2														-0.0374705	0.512542	0.747575										-0.0730381	0.0489371	0.162311	0	0	0	0	0	0	0	0	0
	558	Tb11.v5.0567;Tb927.6.140	Tb11.v5.0567;Tb927.6.140	Tb11.v5.0567		retrotransposon hot spot (RHS) protein, putative ;retrotransposon hot spot protein 5 (RHS5), putative	69.441	38.9	0	74.568	2																										-0.14504	0.0128356	0.0788014	9.6	5.6	2.5	5	3	3	0	0	0
	559	Tb927.8.4740;Tb927.8.4720;Tb927.8.4700;Tb11.v5.0569;Tb927.8.4730;Tb927.8.4710	Tb927.8.4740;Tb927.8.4720;Tb927.8.4700;Tb11.v5.0569;Tb927.8.4730;Tb927.8.4710	Tb927.8.4740		amino acid transporter, putative ;amino acid transporter, putative ;amino acid transporter, putative (AATP6) ;amino acid transporter, putative ;amino acid transporter, putative ;amino acid transporter, putative	49.685	7.9	0	9.961	6																	0.0666266	0.55251	0.687299	0.0691587	0.263534	0.44367	0.0740445	0.312184	0.416857				0	2.6	0	0	1	0	0	1	0
	560	Tb927.5.2540;Tb11.v5.0574	Tb927.5.2540;Tb11.v5.0574	Tb927.5.2540		hypothetical protein, conserved ;hypothetical protein, conserved	46.075	27.6	0	53.855	2																										-0.0411132	0.339707	0.516187	0	0	0	0	0	0	0	0	0
	561	Tb927.10.7100;Tb11.v5.0580	Tb927.10.7100;Tb11.v5.0580	Tb927.10.7100		delta-4 fatty acid desaturase ;delta-6 fatty acid desaturase, putative	47.965	45.8	0	323.31	2					0.135587	0.0494331	0.128239	0.00966478	0.828655	0.923746	0.147733	0.0799964	0.163757	0.0785332	0.28566	0.580871	0.0675388	0.381313	0.537582	-0.163511	0.0273425	0.108124	0.192757	0.0227044	0.0620131	0.0760906	0.156917	0.320664	24.5	21.9	23.3	10	9	8	10	9	8	0.92497
	562	Tb11.v5.0581	Tb11.v5.0581	Tb11.v5.0581		hypothetical protein, conserved	126.64	14	0	46.282	1																													1.2	0	0	1	0	0	0	0	0
	563	Tb927.11.4610;Tb11.v5.0587	Tb927.11.4610;Tb11.v5.0587	Tb927.11.4610	PKA-R	protein kinase A regulatory subunit (PKA-R) ;protein kinase A regulatory subunit, putative	56.734	82.2	0	323.31	2					0.160289	0.0288069	0.084459	0.0307681	0.575391	0.776263	-0.0359585	0.513179	0.611326	0.121974	0.0494941	0.234423	-0.00937338	0.897217	0.947404	-0.0310862	0.657507	0.793099	-0.0881768	0.202863	0.301923	-0.095866	0.0245611	0.11219	35.9	35.7	41.9	15	15	16	15	15	16	0.88471
	564	Tb927.7.5620;Tb11.v5.0590	Tb927.7.5620;Tb11.v5.0590	Tb927.7.5620		hypothetical protein, conserved ;hypothetical protein, conserved	48.224	33.6	0	185.35	2					-0.288943	0.114878	0.238668	0.133142	0.0852495	0.305749				-0.0101355	0.875675	0.951318				-0.161794	0.148396	0.307374				0.0189424	0.766225	0.859397	8.9	8.6	0	3	3	0	3	3	0	0.58901
	565	Tb11.v5.0594;Tb927.10.110	Tb11.v5.0594	Tb11.v5.0594		retrotransposon hot spot (RHS) protein, putative	68.785	67.1	0	102.2	2																										0.0425461	0.218179	0.390784	10.1	7.6	5	6	4	2	0	0	0
	567	Tb927.7.2570;Tb11.v5.0611	Tb927.7.2570;Tb11.v5.0611	Tb927.7.2570		guide RNA associated protein, GAP2 ;hypothetical protein, conserved	52.545	70.2	0	323.31	2					-0.34306	0.0293099	0.0855182	-0.227059	0.0102554	0.103609	-0.949608	0.000110745	0.00215215	-0.177934	0.0371689	0.197675	-0.162284	0.0450356	0.118702	0.0628727	0.257528	0.438338	-0.0661512	0.427026	0.533698	-0.0644644	0.194471	0.364686	53.3	50.1	35.7	19	17	14	19	17	14	0.58107
	568	Tb927.7.7070;Tb11.v5.0612	Tb927.7.7070;Tb11.v5.0612	Tb927.7.7070		hypothetical protein, conserved ;hypothetical protein, conserved	49.45	66.4	0	323.31	2								0.22385	0.425578	0.681234																0.0771515	0.0623707	0.186296	0	0	0	0	0	0	0	0	0
	571	Tb11.v5.0620	Tb11.v5.0620	Tb11.v5.0620		hypothetical protein, conserved	61.282	14.2	0	87.249	1																										0.031179	0.779481	0.866552	0	0	0	0	0	0	0	0	0
	572	Tb11.v5.0624	Tb11.v5.0624	Tb11.v5.0624		retrotransposon hot spot protein (PHS), putative	62.492	57.2	0	323.31	1					-0.0566032	0.529083	0.683407	0.2237	0.0196194	0.14393	0.201021	0.20077	0.311135	-0.066422	0.409986	0.681522	0.118803	0.577695	0.707975				0.558112	0.00905743	0.0331654	0.174167	0.0181408	0.0947087	12.1	12.1	12.1	7	7	7	1	1	1	0.72224
	573	Tb927.10.14800;Tb11.v5.0626	Tb927.10.14800;Tb11.v5.0626	Tb927.10.14800	MPK9	protein kinase, putative,mitogen-activated protein kinase 9, putative ;protein kinase, putative	42.749	42.9	0	106.31	2																										0.00388648	0.915841	0.953286	0	2.1	0	0	1	0	0	1	0
	574	Tb927.10.960;Tb11.v5.0631	Tb927.10.960;Tb11.v5.0631	Tb927.10.960		U4/U6-specific protein PRP4 ;hypothetical protein, conserved	65.488	37.4	0	149.97	2					-0.199849	0.35361	0.521748																			-0.0305015	0.65707	0.781661	2.8	2.8	0	1	1	0	1	1	0	0.58793
	575	Tb927.8.660;Tb11.v5.0632	Tb927.8.660;Tb11.v5.0632	Tb927.8.660		hypothetical protein, conserved ;hypothetical protein, conserved	34.902	8	0	5.6468	2																										0.524649	0.643247	0.772274	0	0	0	0	0	0	0	0	0
	576	Tb927.10.14890;Tb11.v5.0636	Tb927.10.14890;Tb11.v5.0636	Tb927.10.14890	TBKIFC1	C-terminal motor kinesin, putative (TBKIFC1) ;C-terminal motor kinesin, putative	90.8	62.2	0	323.31	2					-0.101742	0.195	0.346241	-0.133268	0.292971	0.57388	-0.884775	0.0196436	0.0598339	0.0201165	0.824445	0.935744	-0.0598544	0.787973	0.872045	-0.0315459	0.935329	0.964332	-0.0405088	0.373108	0.478336	0.209436	0.00301783	0.03326	10.2	11.2	4.9	6	7	3	6	7	3	0.78647
	577	Tb927.10.380;Tb11.v5.0637	Tb927.10.380;Tb11.v5.0637	Tb927.10.380	PPR5	mitochondrial RNA binding complex 1 subunit (PPR5) ;hypothetical protein, conserved	39.683	67.3	0	302.1	2					-1.14814	6.20816e-05	0.00192976	-0.609231	0.00044451	0.0575098	-2.48012	2.67567e-05	0.00155797	-0.603474	0.00109213	0.0286777	-1.26177	8.06089e-05	0.0169155	-1.13376	0.000567493	0.0123898	-1.12872	0.000334759	0.00549075	-1.19236	1.65361e-05	0.00272416	20.5	19.3	33.3	7	6	8	7	6	8	0.38771
	578	Tb927.5.1230;Tb11.v5.0639	Tb927.5.1230;Tb11.v5.0639	Tb927.5.1230		hypothetical protein, conserved ;hypothetical protein, conserved	58.564	64	0	189.03	2					0.0322679	0.524916	0.680475	-0.0877424	0.116188	0.359125	-0.118418	0.150551	0.254853	0.0269261	0.565914	0.780664	-0.103316	0.238576	0.387436	-0.0296366	0.73824	0.846046	-0.133943	0.0808502	0.154793	-0.0847812	0.0697522	0.19792	29.4	33.3	22.8	17	18	13	17	18	13	0.83169
	579	Tb927.11.6580;Tb11.v5.0647	Tb927.11.6580;Tb11.v5.0647	Tb927.11.6580		hypothetical protein, conserved ;hypothetical protein, conserved	76.763	16	0	8.3559	2																	0.0224818	0.818456	0.891317							0.0573046	0.215672	0.387749	0	0	0	0	0	0	0	0	0
	580	Tb927.10.2890;Tb11.v5.0650	Tb927.10.2890;Tb11.v5.0650	Tb927.10.2890		enolase ;enolase, putative	46.592	90.9	0	323.31	2					-0.112425	0.074253	0.175737	0.0123869	0.792703	0.902046	-0.0754933	0.228777	0.339728	-0.0359842	0.450984	0.70844	0.112699	0.126645	0.251997	0.160974	0.0224209	0.0964426	0.0734525	0.153448	0.247853	0.0613718	0.0682198	0.195223	70.2	68.1	36.4	32	28	12	32	28	12	0.75255
	581	Tb11.v5.0652;Tb927.7.3210	Tb11.v5.0652;Tb927.7.3210	Tb11.v5.0652		protein kinase, putative ;protein kinase, putative	72.283	25.6	0	27.223	2					0.107328	0.112631	0.235727				0.082054	0.534536	0.631862	0.0312536	0.62842	0.825136	0.540813	0.00584168	0.0374087				-0.0104731	0.813428	0.858199	-0.0825599	0.166963	0.331715	9.2	6.8	4.8	4	3	2	4	3	2	0.86899
	582	Tb927.2.830;Tb11.v5.0655	Tb927.2.830;Tb11.v5.0655	Tb927.2.830		retrotransposon hot spot protein (RHS, pseudogene), putative,retrotransposon hot spot protein 1 (RHS1), interrupted ;hypothetical protein, conserved	40.504	84.7	0	323.31	2								0.267228	0.0178713	0.136486	0.696009	0.130544	0.229342				0.380727	0.00445872	0.0341668	0.133271	0.0576011	0.171245	0.738198	0.0126551	0.0417997	0.233735	0.00222531	0.0280762	18.5	18.5	10.2	6	5	3	0	0	0
	583	Tb927.10.8230;Tb11.v5.0668	Tb927.10.8230;Tb11.v5.0668	Tb927.10.8230		protein disulfide isomerase,bloodstream- specific protein 2 precursor ;protein disulfide isomerase	55.579	62.8	0	323.31	2					-0.0674404	0.222702	0.380416	-0.11032	0.111572	0.352249	0.0349373	0.568683	0.66097	-0.00133518	0.977976	0.988824	-0.0410308	0.545557	0.680824	-0.169002	0.0420452	0.141308	-0.0637282	0.186901	0.284331	-0.109661	0.0217347	0.105242	36.2	36.2	33.6	23	24	21	23	24	21	0.77864
	584	Tb11.v5.0670	Tb11.v5.0670	Tb11.v5.0670		retrotransposon hot spot (RHS) protein, putative	34.014	83.8	0	65.543	1								0.167828	0.0425952	0.209772										0.329637	0.0197242	0.0890057	0.258882	0.0600595	0.124258	0.249435	0.00223607	0.0281499	8.1	8.1	11.5	2	2	3	0	0	0
	585	Tb927.10.13010;Tb11.v5.0671	Tb927.10.13010;Tb11.v5.0671	Tb927.10.13010	PKAC3	protein kinase A catalytic subunit (PKAC3) ;protein kinase A catalytic subunit, putative	39.183	36.2	0	43.336	2					-0.0669468	0.23892	0.398898				0.188263	0.0926271	0.181092	-0.283216	0.0858137	0.314398										-0.118201	0.0580364	0.177962	5.6	5.6	8.6	2	2	3	2	2	3	0.78008
	586	Tb11.v5.0674;Tb927.10.11360	Tb11.v5.0674;Tb927.10.11360	Tb11.v5.0674		protein phosphatase 2A regulatory subunit, putative ;protein phosphatase 2A regulatory subunit, putative	61.259	27	0	19.399	2																										0.0810339	0.171101	0.336909	0	0	0	0	0	0	0	0	0
	587	Tb11.v5.0679;Tb927.10.15480	Tb11.v5.0679;Tb927.10.15480	Tb11.v5.0679		transporter, putative ;transporter, putative	45.565	14.8	0	5.7608	2																							0.580771	0.00606426	0.0248787	0.178625	0.144318	0.305604	0	0	0	0	0	0	0	0	0
	588	Tb927.10.9100;Tb11.v5.0680	Tb927.10.9100;Tb11.v5.0680	Tb927.10.9100		hypothetical protein, conserved ;hypothetical protein, conserved	82.591	16.6	0	22.616	2																										0.0176862	0.768547	0.860495	0	0	0	0	0	0	0	0	0
	589	Tb927.10.2770;Tb11.v5.0684	Tb927.10.2770;Tb11.v5.0684	Tb927.10.2770		eukaryotic translation initiation factor 5, putative ;eukaryotic translation initiation factor 5, putative	42.945	70.2	0	323.31	2			1		-0.109289	0.372833	0.541189	0.0156558	0.766252	0.88835				-0.00616615	0.918181	0.969278	0.679126	0.0126941	0.0557639	-0.20532	0.216348	0.396455	1.00813	0.000306042	0.00527565	0.0181919	0.52231	0.677335	28.3	18.3	5.5	11	5	2	11	5	2	0.82068
	590	Tb927.9.15380;Tb11.v5.0686	Tb927.9.15380;Tb11.v5.0686	Tb927.9.15380		NADH-ubiquinone oxidoreductase complex I subunit, putative ;hypothetical protein, conserved	42.585	46.1	0	143.01	2					-1.51492	1.57969e-05	0.00181856	-0.467874	0.0637505	0.264538	-1.82874	0.00177692	0.0105619	-0.18793	0.121218	0.376553	-0.449948	0.00228827	0.026089	-0.218441	0.309123	0.489389				-0.157641	0.0348435	0.136701	7.2	2.9	2.7	2	1	1	2	1	1	0.30093
	591	Tb11.v5.0692;Tb927.5.3000	Tb11.v5.0692;Tb927.5.3000	Tb11.v5.0692		hypothetical protein, conserved ;hypothetical protein, conserved	58.31	34.2	0	72.1	2					-1.30357	0.000104739	0.00210688	-0.552674	0.0712648	0.27966	-1.63421	0.001635	0.00997077	-0.313311	0.00295479	0.0448865	-0.903617	0.00133238	0.02286	-0.178018	0.310402	0.490547	-0.342148	0.0283588	0.0728311	-0.173058	0.0426366	0.151409	8.6	5.5	8.4	4	2	3	3	2	3	0.36348
	592	Tb11.v5.0700;Tb927.4.680	Tb11.v5.0700;Tb927.4.680	Tb11.v5.0700		hypothetical protein, conserved ;hypothetical protein, conserved	42.288	29.3	0	4.844	2								-0.305736	0.081531	0.299663										0.0739353	0.806503	0.890359				-0.82876	0.093318	0.233826	0	0	5.3	0	0	2	0	0	2
	593	Tb927.10.8650;Tb11.v5.0707	Tb927.10.8650;Tb11.v5.0707	Tb927.10.8650		hypothetical protein, conserved ;hypothetical protein, conserved	34.723	53.7	0	180.23	2					0.142131	0.241718	0.4018							0.132474	0.0948688	0.332011										-0.0125185	0.667151	0.788576	3.3	3.3	3.3	1	1	1	1	1	1	1.0144
	594	Tb11.v5.0713;Tb927.4.190	Tb11.v5.0713	Tb11.v5.0713		retrotransposon hot spot (RHS) protein, putative	78.342	69	0	323.31	2					-0.284149	0.0432016	0.115601	0.126692	0.0481278	0.226982	-0.23912	0.0158727	0.0512391	-0.0274662	0.657525	0.839607	0.178606	0.193955	0.335942	0.0130576	0.833766	0.906136	0.200527	0.048175	0.106527	0.102749	0.0236312	0.11004	28.2	20.2	10.5	18	14	8	4	3	1	0.74459
	595	Tb927.10.13780;Tb11.v5.0718	Tb927.10.13780;Tb11.v5.0718	Tb927.10.13780	GSK3	glycogen synthase kinase 3 (GSK3) ;protein kinase, putative	40.32	69.9	0	287.96	2					0.0823687	0.15638	0.299295	0.0658171	0.211945	0.487599	0.0624682	0.295991	0.407414	0.0520696	0.40403	0.674948	0.122024	0.181566	0.32184	-0.137133	0.0426679	0.142621	0.0904473	0.216237	0.316061	-0.0604133	0.0864132	0.222991	40.3	44.6	43.8	10	12	13	10	12	13	0.86652
	596	Tb11.v5.0721;Tb927.8.2870	Tb11.v5.0721;Tb927.8.2870	Tb11.v5.0721		hypothetical protein, conserved ;hypothetical protein, conserved	76.347	12.2	0	22.602	2																										-0.192797	0.0376438	0.141699	3.1	0	0	2	0	0	2	0	0	1.0383
	598	Tb11.v5.0735	Tb11.v5.0735	Tb11.v5.0735		hypothetical protein, conserved	53.571	41.9	0	6.3371	1																										0.112856	0.134277	0.292226	0	0	0	0	0	0	0	0	0
	599	Tb11.v5.0736;Tb927.5.3420	Tb11.v5.0736;Tb927.5.3420	Tb11.v5.0736		hypothetical protein, conserved ;hypothetical protein, conserved	54.843	29	0	53.902	2								-0.299375	0.0169203	0.131784										0.0868553	0.547652	0.709877				-0.24721	0.0241194	0.111237	0	0	0	0	0	0	0	0	0
	601	Tb927.3.3790;Tb927.3.3770;Tb11.v5.0741	Tb927.3.3790;Tb927.3.3770;Tb11.v5.0741	Tb927.3.3790		hypothetical protein, conserved ;paraflagellar rod component, putative (PFC6) ;hypothetical protein, conserved	31.661	95.8	0	323.31	3					-0.111202	0.137197	0.273029	-0.00713277	0.886713	0.951568	-0.183455	0.0588015	0.133183	-0.0362586	0.443451	0.704742	-0.0991581	0.160198	0.295613	-0.00697186	0.879506	0.93031	-0.0761726	0.144153	0.236319	-0.190004	0.00267362	0.0316415	74.8	74.8	55.2	22	22	16	22	22	16	0.72362
	602	Tb927.6.1260;Tb11.v5.0742	Tb927.6.1260;Tb11.v5.0742	Tb927.6.1260	TbPSB1	proteasome beta-1 subunit, putative (TbPSB1) ;proteasome beta-1 subunit, putative	30.441	57.4	0	71.363	2		1			0.0847251	0.161461	0.307119	0.109275	0.125691	0.375693	-0.115222	0.389378	0.49565	-0.0105589	0.822124	0.935244	0.311978	0.048186	0.124971				0.245647	0.0292184	0.0744974	-0.0382187	0.205954	0.377692	9.2	12.4	5.7	2	3	1	2	3	1	0.89791
	603	Tb11.v5.0746	Tb11.v5.0746	Tb11.v5.0746		tatD related deoxyribonuclease, putative	37.475	70.1	0	274.61	1																										-0.0148877	0.697605	0.811842	3.6	3.6	4.8	1	1	1	0	0	0
	605	Tb927.1.4140;Tb11.v5.0758	Tb927.1.4140;Tb11.v5.0758	Tb927.1.4140		hypothetical protein, conserved ;hypothetical protein, conserved	41.004	13	0	8.509	2																										-0.0314372	0.647863	0.77554	0	0	0	0	0	0	0	0	0
	606	Tb11.v5.0760;Tb927.10.980	Tb11.v5.0760;Tb927.10.980	Tb11.v5.0760		hypothetical protein, conserved ;hypothetical protein, conserved	61.523	14.7	0	23.562	2																										-0.0977553	0.250731	0.429056	0	0	0	0	0	0	0	0	0
	607	Tb11.v5.0768	Tb11.v5.0768	Tb11.v5.0768		aspartyl aminopeptidase, putative	32.305	52.2	0	17.97	1																													0	0	0	0	0	0	0	0	0
	608	Tb927.11.15780;Tb11.v5.0771	Tb927.11.15780;Tb11.v5.0771	Tb927.11.15780		hypothetical protein, conserved ;hypothetical protein, conserved	10.98	87.8	0	90.873	2					-0.917095	0.000450515	0.00391867	-0.0951527	0.570449	0.771952	-0.354514	0.0375076	0.0968421	-0.0277227	0.643709	0.832733	-0.265519	0.0128488	0.0561723	-0.0201922	0.823112	0.903172	-0.157849	0.0558826	0.117995	-0.0996004	0.173992	0.340146	55.1	55.1	46.9	5	4	3	5	4	3	0.42872
	609	Tb927.8.2470;Tb11.v5.0799	Tb927.8.2470;Tb11.v5.0799	Tb927.8.2470		hypothetical protein, conserved ;hypothetical protein, conserved	11.223	95.7	0	181.48	2					-0.681453	0.000285989	0.00314773	0.580115	0.179108	0.450237	-1.29823	0.00026853	0.00313106	-0.240309	0.00828534	0.0784338	-0.471876	0.00533855	0.0359594	0.478477	0.000744007	0.0144623	-0.19154	0.0209278	0.0591404	-0.29075	0.000874329	0.0156996	63.8	68.1	54.3	9	9	7	9	9	7	0.48245
	610	Tb927.10.6570;Tb11.v5.0809	Tb927.10.6570;Tb11.v5.0809	Tb927.10.6570		hypothetical protein, conserved ;hypothetical protein, conserved	36.092	13.1	0	17.647	2																										-0.168835	0.237293	0.413763	0	0	4.7	0	0	1	0	0	1
	611	Tb11.v5.0826;Tb927.7.6860	Tb11.v5.0826;Tb927.7.6860	Tb11.v5.0826		expression site-associated gene (ESAG) protein, putative ;expression site-associated gene (ESAG) protein, putative,expression site-associated gene 5 (ESAG5) protein, putative	50.162	2.6	0	5.0337	2																													0	0	0	0	0	0	0	0	0
	612	Tb11.v5.0831;Tb927.3.3400	Tb11.v5.0831;Tb927.3.3400	Tb11.v5.0831		hypothetical protein, conserved ;kinesin, putative	63.759	36.5	0	123.06	2																										-0.151973	0.284553	0.464821	0	0	0	0	0	0	0	0	0
	613	Tb927.10.1800;Tb11.v5.0832	Tb927.10.1800;Tb11.v5.0832	Tb927.10.1800		hypothetical protein, conserved ;hypothetical protein, conserved	38.251	62.5	0	109.38	2																										-0.0345305	0.571731	0.71723	0	0	0	0	0	0	0	0	0
	619	Tb927.4.3120;Tb11.v5.0959	Tb927.4.3120;Tb11.v5.0959	Tb927.4.3120		hypothetical protein, conserved ;hypothetical protein, conserved	101.26	6	0.0054411	2.083	2								-0.0926104	0.694312	0.849997				-0.0953093	0.652521	0.838531										-1.44506	0.257638	0.43544	0	0	0	0	0	0	0	0	0
	620	Tb927.4.3110;Tb11.v5.0960	Tb927.4.3110;Tb11.v5.0960	Tb927.4.3110		tRNA-dihydrouridine synthase 4, putative ;tRNA-dihydrouridine synthase 4, putative	45.355	18.4	0	24.7	2																										0.00630808	0.939256	0.96781	0	0	0	0	0	0	0	0	0
	621	Tb927.4.3090;Tb11.v5.0962	Tb927.4.3090;Tb11.v5.0962	Tb927.4.3090		hypothetical protein, conserved ;hypothetical protein, conserved	25.835	41.4	0	91.196	2																										-0.0323318	0.727376	0.832949	0	0	0	0	0	0	0	0	0
	622	Tb927.4.3080;Tb11.v5.0963	Tb927.4.3080;Tb11.v5.0963	Tb927.4.3080		hypothetical protein, conserved ;hypothetical protein, conserved	18.44	55.8	0	202.38	2					-1.75513	2.15689e-05	0.00181856	-0.666281	0.00517729	0.0793706	-2.19396	0.000196716	0.00265476	-1.25204	3.12929e-05	0.0154532	-0.847929	0.000371111	0.0198733	-0.493325	0.00652691	0.04699	-0.861347	0.000175116	0.00420433	0.0576398	0.121267	0.273472	10.9	27.9	6.1	1	3	1	1	3	1	0.22758
	623	Tb11.v5.0965;Tb927.4.3020;Tb11.v5.0844	Tb11.v5.0965;Tb927.4.3020	Tb11.v5.0965		ATP-dependent DEAH-box RNA helicase, putative ;ATP-dependent DEAH-box RNA helicase, putative	159.23	41	0	323.31	3					-0.496743	0.00592039	0.0250288	-0.0906416	0.309317	0.585737	-0.863828	0.000133498	0.00229167	-0.100559	0.146403	0.418279	-0.27916	0.00811284	0.0438715	-0.106253	0.417573	0.594746	-0.0643745	0.17681	0.272846	-0.0284511	0.663304	0.785976	0	4	11.5	0	5	15	0	5	15
	624	Tb927.4.3010;Tb11.v5.0966	Tb927.4.3010;Tb11.v5.0966	Tb927.4.3010		hypothetical protein, conserved ;hypothetical protein, conserved	24.33	32.4	0	10.068	2					-1.0824	0.000125403	0.00218503							-0.205464	0.0630449	0.268642	-0.626876	0.00170787	0.0238455				-0.96887	0.00076204	0.0078492	-1.3155	0.000325873	0.00868188	4.4	8.3	7.8	1	2	2	1	2	2	0.39653
	625	Tb927.4.2990;Tb11.v5.0968	Tb927.4.2990;Tb11.v5.0968	Tb927.4.2990		hypothetical protein, conserved ;hypothetical protein, conserved	143.1	33.4	0	88.436	2											-0.0901381	0.296085	0.407414	0.0437954	0.398414	0.672538							0.0871068	0.45741	0.562395	-0.123245	0.055771	0.173936	0	0	0	0	0	0	0	0	0
	626	Tb11.v5.0971;Tb927.4.2950	Tb11.v5.0971;Tb927.4.2950	Tb11.v5.0971		mitochondrial DNA polymerase I protein A, putative ;mitochondrial DNA polymerase I protein A, putative	97.328	9.4	0.0023333	2.6268	2														0.0397726	0.549367	0.770203										0.710858	0.106402	0.254158	0	0	0	0	0	0	0	0	0
	627	Tb927.4.2940;Tb11.v5.0972	Tb927.4.2940;Tb11.v5.0972	Tb927.4.2940		hypothetical protein, conserved ;hypothetical protein, conserved	36.566	28	0	18.689	2																										0.120804	0.0496996	0.163857	0	0	0	0	0	0	0	0	0
	628	Tb11.v5.0973	Tb11.v5.0973	Tb11.v5.0973		variant surface glycoprotein (VSG), putative	26.217	7.5	0.0011777	3.0576	1																													0	0	0	0	0	0	0	0	0
	629	Tb11.v5.0991;Tb927.11.1780	Tb11.v5.0991;Tb927.11.1780	Tb11.v5.0991		protein phosphatase 2C, putative ;protein phosphatase 2C, putative	36.529	62.6	0	30.04	2					-1.4432	0.000362644	0.00348971							-0.606091	0.000277046	0.0223221				0.286756	0.00369043	0.0337337	-0.763832	0.00184937	0.0120588	-0.761527	5.62583e-05	0.00414262	14.4	12.9	0	4	3	0	4	3	0	0.2894
	630	Tb11.v5.1013;Tb927.10.11640	Tb11.v5.1013;Tb927.10.11640	Tb11.v5.1013		hypothetical protein, conserved ;hypothetical protein, conserved	56.414	44.6	0	52.299	2																							0.621217	0.00549567	0.0233053	-0.146865	0.0181204	0.0947025	0	0	0	0	0	0	0	0	0
	631	Tb927.10.11650;Tb11.v5.1014	Tb927.10.11650;Tb11.v5.1014	Tb927.10.11650		hypothetical protein, conserved ;hypothetical protein, conserved	17.392	62.1	0	52.016	2					0.14404	0.0418659	0.11326	-0.0118449	0.894079	0.955414	0.196988	0.0876859	0.173999	0.0536216	0.397742	0.672257	-0.0574256	0.621472	0.746204	-0.283779	0.42174	0.598392	0.094161	0.0874035	0.163985				31.1	18.6	14.9	3	1	2	3	1	2	0.92024
	632	Tb11.v5.1016	Tb11.v5.1016	Tb11.v5.1016		receptor-type adenylate cyclase GRESAG 4 (pseudogene), putative	83.908	50.7	0	14.388	1											-0.320839	0.0751251	0.157052										0.110605	0.627194	0.713699	0.190392	0.320758	0.496664	6	8.1	3.2	4	6	2	1	0	0	1.1841
	633	Tb11.v5.1020	Tb11.v5.1020	Tb11.v5.1020		retrotransposon hot spot (RHS) protein, putative	62.306	19.1	0	147.6	1											-0.248649	0.206603	0.317307				0.372992	0.0281424	0.0879411				0.302918	0.040199	0.0937781	-0.0900222	0.115548	0.26602	6.7	6.7	6.1	4	4	4	0	0	1
	634	Tb927.10.3340;Tb11.v5.1022	Tb927.10.3340;Tb11.v5.1022	Tb927.10.3340		protein kinase, putative ;protein kinase, putative	98.706	26.5	0	121.24	2								0.214084	0.313442	0.589538										0.561705	0.020147	0.0905896				-0.00552627	0.932353	0.963993	3.4	0	0	3	0	0	3	0	0	0.50724
	635	Tb11.v5.1038	Tb11.v5.1038	Tb11.v5.1038		calpain-like cysteine peptidase, putative	179.01	81.2	0.0023349	2.6493	1					-0.256021	0.0929286	0.204213							0.0185927	0.892793	0.958693													64.8	64.8	37.4	9	10	6	1	1	0	0.68406
	636	Tb927.10.2110;Tb927.10.2100;Tb11.v5.1046	Tb927.10.2110;Tb927.10.2100;Tb11.v5.1046	Tb927.10.2110	TEF1	elongation factor 1-alpha (TEF1) ;elongation factor 1-alpha,EF-1-alpha (TEF1) ;elongation factor 1-alpha, putative	49.105	92.7	0	323.31	3			1		0.169809	0.114363	0.238297	0.218045	0.0206924	0.146563	0.47263	0.00103733	0.00721673	-0.0300594	0.719942	0.876825	0.641803	0.00115192	0.0226074	0.0133181	0.834023	0.906136	1.00472	0.000119916	0.00396397	-0.0513901	0.121761	0.274369	69.3	72.6	65.5	32	38	31	9	10	9	1.0011
	637	Tb927.3.4330;Tb927.3.4320;Tb927.3.4310;Tb927.3.4300;Tb927.3.4290;Tb11.v5.1055	Tb927.3.4330;Tb927.3.4320;Tb927.3.4310;Tb927.3.4300;Tb927.3.4290;Tb11.v5.1055	Tb927.3.4330	PFR1	73 kDa paraflagellar rod protein,PFR1 (PFR1) ;73 kDa paraflagellar rod protein,PFR1 (PFR1) ;73 kDa paraflagellar rod protein,PFR1 (PFR1) ;73 kDa paraflagellar rod protein,PFR1 (PFR1) ;PFR1 (PFR1) ;73 kDa paraflagellar rod protein, putative	68.682	97.1	0	323.31	6					-0.0485776	0.377001	0.545841	-0.0133541	0.762674	0.886527	-0.16517	0.0369981	0.0958661	-0.0235904	0.603408	0.807701	-0.0342362	0.620222	0.745031	-0.0355415	0.47543	0.648011	-0.114735	0.0535073	0.114345	-0.112887	0.0129318	0.0788014	81.7	81.5	68.8	62	58	58	58	53	54	0.76376
	638	Tb927.10.12040;Tb11.v5.1057	Tb927.10.12040;Tb11.v5.1057	Tb927.10.12040		protein kinase, putative,mitogen-activated protein kinase 11, putative ;protein kinase, putative	47.389	73.4	0	323.31	2																										0.136705	0.033348	0.133569	0	0	0	0	0	0	0	0	0
	639	Tb927.11.3600;Tb927.11.3590;Tb11.v5.1059	Tb927.11.3600;Tb927.11.3590;Tb11.v5.1059	Tb927.11.3600		40S ribosomal protein S4, putative ;40S ribosomal protein S4, putative ;40S ribosomal protein S4, putative	30.644	77.3	0	232.11	3				1	0.0465378	0.665	0.788312	0.0560642	0.351874	0.619635	-0.0500012	0.651392	0.730592	-0.0747011	0.567802	0.781839	0.393379	0.0109336	0.0516133	0.146538	0.0760189	0.203437	0.41778	0.00228298	0.0133717	-0.0518176	0.156653	0.320467	38.5	35.2	17.9	11	11	5	11	11	5	0.93726
	641	Tb927.1.1000	Tb927.1.1000	Tb927.1.1000		developmentally regulated phosphoprotein	47.206	67.4	0	323.31	1	1				-0.819713	0.000339548	0.00337661	-0.205234	0.0110625	0.107192				-0.120061	0.0801006	0.303278	-0.42697	0.00160213	0.0235613	-0.0205437	0.835715	0.906653	-0.0937247	0.117805	0.202244	-0.072399	0.0898748	0.228395	20.5	23.3	8.6	7	8	3	7	8	3	0.47001
	642	Tb927.1.1010	Tb927.1.1010	Tb927.1.1010		hypothetical protein, conserved	79.915	11.8	0	7.0426	1																										0.227664	0.258507	0.43615	0	0	0	0	0	0	0	0	0
	643	Tb927.1.1020	Tb927.1.1020	Tb927.1.1020		hypothetical protein, conserved	47.714	9.2	0.0023329	2.5957	1																							-0.401045	0.0077222	0.0295026	-0.188998	0.198072	0.36886	0	0	0	0	0	0	0	0	0
	644	Tb927.1.1050;Tb11.v5.0536	Tb927.1.1050	Tb927.1.1050		hypothetical protein, conserved	126.7	21.6	0	61.696	2					0.0308839	0.781589	0.872313	0.161279	0.211841	0.487599	-0.00343719	0.971817	0.981583	-0.0970574	0.177691	0.462656	-0.107384	0.558111	0.692057				0.063176	0.382512	0.487251	-0.0434817	0.332713	0.509124	3.6	7.2	3.4	4	8	4	4	8	4	0.899
	645	Tb927.1.1060	Tb927.1.1060	Tb927.1.1060		hypothetical protein, conserved	33.034	50.5	0	61.678	1																										-0.0507514	0.640029	0.769435	0	0	0	0	0	0	0	0	0
	646	Tb927.1.1080	Tb927.1.1080	Tb927.1.1080	TSP1	TFIIH basal transcription factor subunit (TSP1)	53.61	18.4	0	20.324	1											0.0721884	0.561961	0.654916										0.52629	0.0700606	0.138899	-0.213273	0.368224	0.542486	0	0	0	0	0	0	0	0	0
	647	Tb927.1.1100	Tb927.1.1100	Tb927.1.1100		hypothetical protein, conserved	108.81	23.3	0	110.77	1								0.19358	0.412739	0.671191										0.0158625	0.785482	0.875955				0.0304918	0.658398	0.782719	0	0	0	0	0	0	0	0	0
	648	Tb927.1.1120	Tb927.1.1120	Tb927.1.1120	RRP8	hypothetical protein, conserved	41.536	36.3	0	64.965	1																	0.497456	0.00785265	0.0430161							0.0496078	0.153143	0.316794	0	0	0	0	0	0	0	0	0
	649	Tb927.1.1140	Tb927.1.1140	Tb927.1.1140		hypothetical protein, conserved	40.006	23	0	21.027	1					0.110055	0.190013	0.341741	-0.45935	0.0064484	0.0841385				-0.055042	0.626602	0.824801	-0.100902	0.321839	0.477403	0.291718	0.0782683	0.207321	0.160487	0.0590738	0.122939	-0.779311	0.356224	0.529712	5	5	5	1	1	1	1	1	1	0.82531
	650	Tb927.1.1150;Tb11.v5.0383	Tb927.1.1150	Tb927.1.1150		zeta tubulin	52.704	18.5	0	118.37	2								0.0234003	0.743929	0.876844																0.0751879	0.29098	0.469861	0	0	0	0	0	0	0	0	0
	651	Tb927.1.1160;Tb11.v5.0382	Tb927.1.1160	Tb927.1.1160	KRIPP3	hypothetical protein, conserved	58.512	17.1	0	35.638	2											0.00348924	0.969758	0.980863										-0.203036	0.0532438	0.114145	-0.0608067	0.604992	0.743127	0	0	0	0	0	0	0	0	0
	652	Tb927.1.1170	Tb927.1.1170	Tb927.1.1170	RPB12	DNA-directed RNA polymerase 2, RPB12 subunit (RBP12)	9.1112	32.9	0.0034878	2.3937	1																										0.00782853	0.8539	0.915943	0	0	0	0	0	0	0	0	0
	653	Tb927.1.120	Tb927.1.120	Tb927.1.120		retrotransposon hot spot protein 4 (RHS4), putative	98.024	80.5	0	323.31	1					0.333741	0.0179725	0.0586105	0.230676	0.00855519	0.0922058	0.508028	0.000772964	0.00594642	0.128873	0.280359	0.574812	0.39079	0.00376353	0.0324606	0.267266	0.00424897	0.036771	0.716863	0.000240846	0.00477638	0.273562	0.000848073	0.0155833	40.9	41	25.9	40	39	25	13	12	8	1.1841
	654	Tb927.1.1200	Tb927.1.1200	Tb927.1.1200	MRPS15	hypothetical protein, conserved	50.307	58.7	0	200.53	1	1				-0.978903	0.00126468	0.00810014	-0.1619	0.0742888	0.285217	-1.73848	0.0294143	0.0812126	-0.0336163	0.924075	0.970907				-1.19591	2.5019e-05	0.00572367	-0.562856	0.0167005	0.0509501	-0.72299	0.000592428	0.012295	8.4	11.4	4.2	3	4	1	3	4	1	0.36518
	655	Tb927.1.1210	Tb927.1.1210	Tb927.1.1210		hypothetical protein, conserved	16.902	70.8	0	37.78	1	1				-0.833138	0.0242786	0.0745231				-1.92093	0.000833638	0.00622431	-0.350814	0.00734518	0.0752954				-1.16033	0.000573649	0.0123898	-1.05326	0.000304054	0.00527565	-0.871548	0.000318136	0.00859566	6.2	13.9	21.5	1	2	3	1	2	3	0.412
	656	Tb927.1.1220	Tb927.1.1220	Tb927.1.1220		hypothetical protein, conserved	25.965	45.8	0	220.94	1																										-0.0234891	0.527125	0.682036	0	0	0	0	0	0	0	0	0
	657	Tb927.1.1330;Tb11.v5.0371	Tb927.1.1330;Tb11.v5.0371	Tb927.1.1330	MEAT1	Mitochondrial Editosome-like Complex TUTase (MEAT1) ;hypothetical protein, conserved	46.764	46.1	0	49.621	2								-0.106501	0.525034	0.746843	-0.40802	0.00773245	0.0298544	-0.0963973	0.256728	0.551644	-0.0507	0.613903	0.739391	0.1535	0.527599	0.692593	-0.0690334	0.616017	0.705927	-0.0348801	0.292564	0.471659	0	0	0	0	0	0	0	0	0
	658	Tb927.1.1340	Tb927.1.1340	Tb927.1.1340		FG-GAP repeat protein, putative,intergrin alpha chain protein, putative	79.368	20.2	0	19.868	1								-0.00627438	0.986721	0.99395																0.151939	0.0668754	0.193774	0	0	0	0	0	0	0	0	0
	659	Tb927.1.1380;Tb11.v5.0390	Tb927.1.1380;Tb11.v5.0390	Tb927.1.1380		serine/threonine protein phosphatase 2A regulatory subunit, putative ;serine/threonine protein phosphatase 2A regulatory subunit, putative	62.615	69.3	0	323.31	2					0.116251	0.132564	0.266192	-0.0295184	0.595443	0.787392				0.0672782	0.209848	0.50431				0.229892	0.0703997	0.19528	0.658845	0.119178	0.203446	-0.0641292	0.116428	0.267123	7.5	7.3	12	3	3	4	3	3	4	0.86138
	660	Tb927.1.1390	Tb927.1.1390	Tb927.1.1390		hypothetical protein, conserved	28.393	51.8	0	47.623	1	1				-1.21306	0.000141439	0.00228736				-2.41348	0.0013471	0.00872563	-0.61488	0.00024857	0.0223221				-2.07673	0.000282602	0.00939653	-1.31973	1.16644e-05	0.00357175	-1.10703	2.16181e-05	0.00278423	14.7	14.7	25.7	4	4	6	4	4	6	0.32956
	661	Tb927.1.1400	Tb927.1.1400	Tb927.1.1400		hypothetical protein, conserved	21.445	44	0	65.2	1																										-0.0879212	0.469617	0.633272	0	0	0	0	0	0	0	0	0
	662	Tb927.1.1420	Tb927.1.1420	Tb927.1.1420		hypothetical protein, conserved	70.98	34.1	0	97.585	1																										0.0412247	0.379466	0.552281	0	0	0	0	0	0	0	0	0
	663	Tb927.1.1530;Tb11.v5.0534	Tb927.1.1530	Tb927.1.1530		protein kinase, putative	191.48	9.4	0	9.9802	2																										0.212153	0.0110535	0.0729063	0	0	0	0	0	0	0	0	0
	664	Tb927.1.1540	Tb927.1.1540	Tb927.1.1540		hypothetical protein, conserved	71.283	48.4	0	151.72	1																										0.0172821	0.610754	0.747704	0	2.2	0	0	1	0	0	1	0
	665	Tb927.1.1550	Tb927.1.1550	Tb927.1.1550		tubulin-tyrosine ligase, putative	76.838	37.7	0	183.1	1								0.030869	0.792726	0.902046	-0.0133398	0.869819	0.90393	0.0634623	0.380397	0.658213	0.17587	0.0477533	0.124304				0.0970799	0.225392	0.325917	-0.0263089	0.704781	0.816708	0	0	0	0	0	0	0	0	0
	666	Tb927.1.1580	Tb927.1.1580	Tb927.1.1580		cytochrome c oxidase assembly factor, putative,electron transport protein SCO1/2, putative	33.578	61.1	0	89.531	1	1				-0.559822	0.00646899	0.0266034	-0.318121	0.0838736	0.302939	-0.740724	0.011707	0.0408401	-0.146008	0.0261777	0.162691	-0.192664	0.191561	0.333266	0.1598	0.0893038	0.224325	0.0275197	0.669507	0.746975	0.141963	0.036302	0.13926	18.9	18.9	10.6	5	5	3	5	5	3	0.51141
	667	Tb927.1.1600;Tb11.v5.0688	Tb927.1.1600	Tb927.1.1600		hypothetical protein, conserved	168.32	11.2	0	70.202	2					-1.37535	0.000353184	0.00345166				-1.82116	0.00689278	0.0272862	-0.358435	0.00658088	0.0710773							0.160223	0.417902	0.524769	-0.0282624	0.768943	0.860495	0	2.1	2	0	2	2	0	2	2
	668	Tb927.1.1610	Tb927.1.1610	Tb927.1.1610		hypothetical protein, conserved	30.678	42.2	0	13.795	1	1				-1.04172	0.00853777	0.0328472							-0.733838	0.00164424	0.0337662				0.489907	0.0016295	0.0215667				-0.301053	0.0250351	0.113156	3.3	19.3	8.9	1	4	2	1	4	2
	669	Tb927.1.1620;Tb11.v5.0529	Tb927.1.1620	Tb927.1.1620		ATP-dependent DEAD/H RNA helicase, putative	81.817	49.5	0	193.25	2														-0.298358	0.0251933	0.160069							0.402707	0.266565	0.369591	0.0151394	0.661939	0.784845	0	0	0	0	0	0	0	0	0
	670	Tb927.1.1630	Tb927.1.1630	Tb927.1.1630	ELOF1	hypothetical protein, conserved	18.087	61.2	0	36.466	1			1		0.0693253	0.475459	0.635751							0.0674822	0.232858	0.53035	0.321889	0.176413	0.31537				0.150973	0.0411379	0.0952005	0.0174141	0.571119	0.716852	24.4	28.8	10.6	4	4	2	4	4	2	0.85805
	671	Tb927.1.1660	Tb927.1.1660	Tb927.1.1660		hypothetical protein, conserved	32.376	3.7	0	5.7149	1																													0	0	0	0	0	0	0	0	0
	672	Tb927.1.1670;Tb11.v5.0887	Tb927.1.1670	Tb927.1.1670		hypothetical protein, conserved	120.87	71.4	0	323.31	2								0.0791137	0.316457	0.593586	-0.0267868	0.619716	0.703455													0.0580867	0.0853313	0.22197	0	0	0	0	0	0	0	0	0
	673	Tb927.1.1680	Tb927.1.1680	Tb927.1.1680		hypothetical protein, conserved	25.724	30.8	0	125.13	1																										-0.0427908	0.433124	0.599839	0	0	0	0	0	0	0	0	0
	674	Tb927.1.1690	Tb927.1.1690	Tb927.1.1690	KREN1	RNA editing endoribonuclease (KREN1)	89.886	34.5	0	195.6	1	1				-1.07195	3.72987e-05	0.00181856	-0.184526	0.0339015	0.187028				-0.294975	0.015528	0.115135	-0.808617	0.0309907	0.0932111	-0.0471909	0.67805	0.808401	0.0234983	0.862745	0.895971	-0.0750947	0.141219	0.301491	11.3	8.6	8.9	9	7	6	9	7	6	0.4103
	675	Tb927.1.1700	Tb927.1.1700	Tb927.1.1700		hypothetical protein, conserved	55.093	48.9	0	256.85	1					-0.223891	0.114833	0.238668	-0.0698425	0.467111	0.711635	-0.422544	0.224591	0.334533	-0.1683	0.257253	0.551644										0.0279909	0.323176	0.499098	0	1.8	6.1	0	1	2	0	1	2
	676	Tb927.1.1710	Tb927.1.1710	Tb927.1.1710		hypothetical protein, conserved	195.44	31.7	0	308.72	1								-0.0300723	0.897052	0.956278				-0.0145959	0.870881	0.949803	0.890287	0.00436022	0.0340267				-0.449016	0.00794663	0.0301385	0.0852458	0.0477224	0.159702	0.4	0	0	1	0	0	1	0	0
	677	Tb927.1.1720	Tb927.1.1720	Tb927.1.1720		hypothetical protein, conserved	43.954	40	0	87.082	1																										0.0247295	0.430474	0.597682	0	0	0	0	0	0	0	0	0
	678	Tb927.1.1730	Tb927.1.1730	Tb927.1.1730		hypothetical protein, conserved	75.065	61.6	0	284.86	1	1				-0.90759	5.71549e-05	0.0019252	-0.366226	0.00583032	0.0809634	-1.51513	0.000515861	0.00451572	-0.315546	0.00502115	0.060269	-0.579655	0.000996416	0.0211562	-0.152017	0.0639121	0.183072	-0.191671	0.0174261	0.0524597	-0.15339	0.0159087	0.0880433	34.9	30.2	23.1	20	17	15	20	17	15	0.43412
	679	Tb927.1.1750	Tb927.1.1750	Tb927.1.1750		hypothetical protein, conserved	49.619	15.3	0	21.471	1																										0.113506	0.428153	0.594825	0	0	0	0	0	0	0	0	0
	680	Tb927.1.1770	Tb927.1.1770	Tb927.1.1770	2-C-Grx2	glutaredoxin, putative	12.152	93.5	0	118.44	1	1				0.215849	0.0501599	0.129577	0.0995092	0.123712	0.371345	0.240234	0.220919	0.331436	-0.2097	0.0328925	0.185399	0.161928	0.131389	0.258649	-0.100941	0.671062	0.803303	0.0301809	0.805163	0.851738	0.143525	0.0138012	0.0814996	22.4	22.4	0	2	2	0	2	2	0	0.93721
	681	Tb927.1.1790	Tb927.1.1790	Tb927.1.1790		hypothetical protein	25.682	41.4	0	59.912	1																										0.0482608	0.275746	0.454918	0	0	0	0	0	0	0	0	0
	682	Tb927.1.180	Tb927.1.180	Tb927.1.180		retrotransposon hot spot protein 1 (RHS1), putative	94.488	74.9	0	323.31	1					0.0157797	0.94786	0.969941	0.188407	0.585734	0.782749	-0.0598771	0.836182	0.879001	0.167234	0.186118	0.473144										0.273337	0.0219905	0.105742	15	17.2	18	12	13	13	1	1	0	1.0688
	683	Tb927.1.1840	Tb927.1.1840	Tb927.1.1840		hypothetical protein, conserved	59.174	19.3	0	41.765	1																										0.0333382	0.761673	0.856378	0	0	0	0	0	0	0	0	0
	684	Tb927.1.1880	Tb927.1.1880	Tb927.1.1880		hypothetical protein, conserved	157.34	9.1	0	9.2327	1																										0.0303707	0.786151	0.870664	0	0	0	0	0	0	0	0	0
	685	Tb927.1.1890	Tb927.1.1890	Tb927.1.1890		hypothetical protein, conserved	129.39	7.5	0	5.0234	1																										-0.198706	0.0311283	0.12884	0	0	0	0	0	0	0	0	0
	686	Tb927.1.190	Tb927.1.190	Tb927.1.190		retrotransposon hot spot protein (RHS, pseudogene), putative	94.659	56.5	0	323.31	1					-0.154226	0.104577	0.223548				-0.246072	0.422506	0.527002	0.116415	0.157123	0.4349										0.156339	0.00455049	0.0422847	7.3	5.1	0	7	5	0	1	1	0	0.72328
	687	Tb927.1.1910	Tb927.1.1910	Tb927.1.1910		hypothetical protein, conserved	136.79	24	0	37.317	1														0.072327	0.349016	0.63623							-0.0501114	0.491183	0.593589	0.0645378	0.255934	0.433725	0	0	0	0	0	0	0	0	0
	688	Tb927.1.1930	Tb927.1.1930	Tb927.1.1930		phosphatidylinositol 3-kinase, putative	324.21	48	0	323.31	1	1				-0.189763	0.0885315	0.197959	0.183786	0.0217654	0.150016	0.519218	0.0821023	0.166832				0.689659	0.00253482	0.0271507				1.24578	0.000180164	0.00420433	0.105208	0.030291	0.127111	0	0.3	0.3	0	1	1	0	1	1
	689	Tb927.1.1960	Tb927.1.1960	Tb927.1.1960		chaperone protein DNAj, putative	75.71	40	0	297.66	1					-0.0414396	0.713684	0.826547							0.0888906	0.234795	0.532176										0.0792597	0.0691837	0.196862	1.1	1.7	0	1	1	0	1	1	0	0.88331
	690	Tb927.1.1990	Tb927.1.1990	Tb927.1.1990		hypothetical protein, conserved	22.055	25.8	0	13.948	1																										0.0214132	0.624854	0.757335	0	0	5.6	0	0	1	0	0	1
	691	Tb927.1.2100	Tb927.1.2100	Tb927.1.2100		calpain-like cysteine peptidase, putative,cysteine peptidase, Clan CA, family C2, putative	126.15	81.9	0	323.31	1					0.117555	0.0776934	0.180612	-0.00563219	0.904049	0.95843	0.169141	0.0295813	0.0815024	0.0619405	0.362221	0.646269	-0.0320144	0.641701	0.761444	0.204487	0.0157543	0.0772366	-0.0942979	0.165712	0.26078	0.0931614	0.0234913	0.109726	21.1	40.1	36.9	12	35	34	12	35	34	0.89245
	692	Tb927.1.2110	Tb927.1.2110	Tb927.1.2110		calpain-like cysteine peptidase, putative,cysteine peptidase, Clan CA, family C2, putative	75.538	39.9	0	215.18	1																										-4.37257e-05	0.998991	0.999349	0	0	0	0	0	0	0	0	0
	693	Tb927.1.2120	Tb927.1.2120	Tb927.1.2120		calpain, putative,cysteine peptidase, Clan CA, family C2, putative	82.62	66.3	0	323.31	1					-0.196306	0.053908	0.13672	-0.076541	0.159633	0.426975	-0.0908775	0.316963	0.427555	0.00975807	0.834365	0.938719	-0.0271581	0.790774	0.873636	0.0203225	0.831985	0.905774	-0.0510701	0.312748	0.41726	-0.184418	0.00298121	0.03326	13.8	11.1	4.2	8	6	2	8	6	2	0.70671
	694	Tb927.1.2160	Tb927.1.2160	Tb927.1.2160		calpain-like protein fragment, putative	14.714	13.8	0.0013436	2.9519	1											0.634509	0.16387	0.270925				0.508127	0.00797394	0.0435058							-0.104959	0.200698	0.37145	0	0	0	0	0	0	0	0	0
	695	Tb927.1.2190	Tb927.1.2190	Tb927.1.2190		hypothetical protein, conserved	188	19.3	0	47.072	1								0.371172	0.0504678	0.232665				0.0757254	0.292131	0.586301										0.115574	0.019514	0.0983946	1.9	0	0	1	0	0	1	0	0
	696	Tb927.1.2210	Tb927.1.2210	Tb927.1.2210		hypothetical protein, conserved	35.904	35.8	0	93.341	1					0.18744	0.177722	0.326898							-0.0357631	0.665571	0.845137	0.585178	0.0033285	0.0307918							0.0356574	0.346254	0.523338	5.3	3.5	0	1	1	0	1	1	0	1.0209
	697	Tb927.1.2230	Tb927.1.2230	Tb927.1.2230		calpain-like protein fragment, putative	13.535	74	0	323.31	1					0.0690454	0.421412	0.58356	-0.00975539	0.826278	0.922551	-0.0156832	0.777896	0.83244	0.0126971	0.794419	0.920541	-0.115435	0.114462	0.234073	0.0606177	0.259999	0.440221	-0.174828	0.013139	0.0428803	-0.229031	0.00149701	0.0227451	29.3	26.8	26.8	7	6	4	4	3	3	0.82385
	698	Tb927.1.2260	Tb927.1.2260	Tb927.1.2260		calpain-like protein fragment, putative	14.03	76	0	150.12	1					-0.0530843	0.520236	0.676605	0.00492727	0.910328	0.961733	-0.325504	0.172964	0.280573	0.106783	0.130241	0.390996	-0.0348749	0.63785	0.758524	0.029498	0.804677	0.890359	0.119483	0.214462	0.314205	0.060029	0.298042	0.476185	25.6	25.6	8.5	5	5	1	2	2	0	0.75778
	699	Tb927.1.2320	Tb927.1.2320	Tb927.1.2320		hypothetical protein, conserved	32.51	29.5	0	12.102	1	1										0.0187348	0.865654	0.899922	-0.0345538	0.882831	0.954889										-0.0406771	0.750092	0.850116	0	0	0	0	0	0	0	0	0
	700	Tb927.1.2400;Tb927.1.2380;Tb927.1.2360;Tb927.1.2340	Tb927.1.2400;Tb927.1.2380;Tb927.1.2360;Tb927.1.2340	Tb927.1.2400		alpha tubulin ;alpha tubulin ;alpha tubulin ;alpha tubulin	49.787	83.8	0	323.31	4					0.0078163	0.882733	0.931774	0.0186669	0.672243	0.835332	-0.0595815	0.288866	0.400212	0.00735006	0.868656	0.94945	-0.00586771	0.92385	0.962609	-0.0160155	0.73736	0.845421	-0.0845709	0.0992691	0.179067	-0.0841678	0.0364577	0.139592	74.9	74.9	69.8	49	53	41	20	21	19	0.81253
	701	Tb927.1.240	Tb927.1.240	Tb927.1.240		retrotransposon hot spot protein (RHS, pseudogene), putative	283.49	9.4	0	28.038	1																													1.8	1.7	1	5	4	2	0	0	0
	702	Tb927.1.2550;Tb927.1.2530;Tb927.1.2510;Tb927.1.2490;Tb927.1.2470;Tb927.1.2450;Tb927.1.2430	Tb927.1.2550;Tb927.1.2530;Tb927.1.2510;Tb927.1.2490;Tb927.1.2470;Tb927.1.2450;Tb927.1.2430	Tb927.1.2550		histone H3, putative ;histone H3, putative ;histone H3, putative ;histone H3, putative ;histone H3, putative ;histone H3, putative ;histone H3, putative	14.75	85	0	261.92	7					0.0483982	0.400089	0.564608	-0.0127774	0.801774	0.910096	-0.0445022	0.457456	0.560995	0.0147759	0.742707	0.889711	-0.0454212	0.526465	0.66583	-0.141038	0.0910143	0.227266	-0.0407513	0.355115	0.460745	-0.0956897	0.0967231	0.23984	44.4	63.2	62.4	10	10	12	9	9	11	0.82104
	703	Tb927.1.2570	Tb927.1.2570	Tb927.1.2570	beta-coP	coatomer beta subunit (beta-coP)	110.05	75.6	0	323.31	1								0.140824	0.0908624	0.317794	-0.278533	0.0574846	0.13069				0.593465	0.00763853	0.0424737				0.582315	0.0478576	0.105987	-0.00177134	0.945116	0.971228	0	0	0	0	0	0	0	0	0
	704	Tb927.1.2580	Tb927.1.2580	Tb927.1.2580	TbEAP1	RNasePH-like protein,exosome-associated protein 1,Rrp42 homologue (TbEAP1)	42.635	52.4	0	81.697	1								0.0385208	0.740693	0.875098																0.034378	0.403726	0.574806	0	0	0	0	0	0	0	0	0
	705	Tb927.1.2600	Tb927.1.2600	Tb927.1.2600	PUF9	pumilio/PUF RNA binding protein 9 (PUF9)	74.065	30.6	0	72.793	1								-0.41159	0.287884	0.567423													1.62371	0.00040344	0.00586481	0.0121766	0.795275	0.877038	0	0	0	0	0	0	0	0	0
	706	Tb927.1.2670	Tb927.1.2670	Tb927.1.2670		flagellar protein PF16	56.126	86	0	323.31	1					0.0228053	0.663896	0.787552	0.0106214	0.811137	0.913724	-0.0908779	0.241148	0.351473	0.0382312	0.447097	0.706261	-0.11155	0.153586	0.286779	2.90346e-05	0.999555	0.999555	-0.0872627	0.0973397	0.175886	-0.114197	0.0171046	0.091823	48	48	38.8	19	20	17	19	20	17	0.81389
	707	Tb927.1.2730	Tb927.1.2730	Tb927.1.2730		hypothetical protein, conserved	38.735	73.4	0	69.857	1	1				-0.528559	0.00465861	0.020684	-0.293624	0.00513521	0.0793706	-1.09635	0.00260866	0.0136767	-0.115252	0.118844	0.372255	-0.0984662	0.893245	0.945585	0.153016	0.120831	0.268786	-0.535525	0.000528138	0.0067428	-0.425232	0.000313252	0.00858521	22	18.4	24.6	7	6	8	7	6	8	0.55139
	708	Tb927.1.2750	Tb927.1.2750	Tb927.1.2750		hypothetical protein, conserved	18.698	76.8	0	323.31	1					0.0936784	0.14603	0.286088	-0.0100819	0.856876	0.936226	-0.675791	0.000295192	0.00332168	0.0230943	0.740626	0.888007	-0.0370965	0.667291	0.784304	-0.153197	0.175778	0.344601	-0.222371	0.0146246	0.0464426	-0.0526166	0.238097	0.414913	63.1	63.1	52.4	9	10	9	9	10	9	0.85327
	709	Tb927.1.2770	Tb927.1.2770	Tb927.1.2770		hypothetical protein, conserved	45.913	18.4	0	5.781	1																										-0.174795	0.0384089	0.143354	0	5.5	0	0	1	0	0	1	0
	710	Tb927.1.2820;Tb927.1.2850;Tb927.1.2880	Tb927.1.2820;Tb927.1.2850;Tb927.1.2880	Tb927.1.2820		pteridine transporter, putative ;pteridine transporter, putative ;pteridine transporter, putative	70.808	25.9	0	71.343	3					-0.570015	0.00436046	0.0197206	-0.399886	0.00165046	0.064686				-0.23651	0.0470371	0.22681				-0.136973	0.417551	0.594746	-0.805875	0.0578562	0.121196	-0.830472	0.000417502	0.00976103	3.5	1.5	3.1	2	1	2	1	0	1	0.57411
	711	Tb927.1.2970	Tb927.1.2970	Tb927.1.2970		hypothetical protein, conserved	27.299	50	0	52.987	1																										0.0120491	0.760275	0.855388	0	0	0	0	0	0	0	0	0
	712	Tb927.1.2980	Tb927.1.2980	Tb927.1.2980		hypothetical protein, conserved	124.08	4.8	0	69.961	1								0.119321	0.0852569	0.305749				-0.0201372	0.888895	0.957017										0.107303	0.0267926	0.117871	0	1.1	0	0	1	0	0	1	0
	713	Tb927.1.2985	Tb927.1.2985	Tb927.1.2985		hypothetical protein, conserved	10.85	30.6	0	13.185	1																	0.0226924	0.798075	0.878591				0.168742	0.0705252	0.139553				18.4	0	0	1	0	0	1	0	0	0.74774
	714	Tb927.1.2990	Tb927.1.2990	Tb927.1.2990		hypothetical protein, conserved	115.95	51.3	0	252.29	1	1				-1.38623	8.83498e-05	0.00196917	-0.344755	0.0210201	0.148357	-1.69215	0.00777187	0.0299669	-0.537129	0.000358492	0.0223221	-1.00273	0.000796164	0.0209012	-0.309063	0.00773046	0.0510049	-0.57968	0.00518428	0.0224441	-0.539586	0.000190908	0.00700973	9.2	9.8	4	7	8	3	7	8	3	0.35734
	715	Tb927.1.3000	Tb927.1.3000	Tb927.1.3000		aminoacylase, putative,N-acyl-L-amino acid amidohydrolase, putative	42.938	44.5	0	202.38	1								0.204414	0.238546	0.519895																0.0656488	0.0762315	0.208626	0	0	0	0	0	0	0	0	0
	716	Tb927.1.3010	Tb927.1.3010	Tb927.1.3010		mRNA processing protein, putative	40.813	64.8	0	141.69	1	1				-0.727003	0.000199008	0.00269444	-0.161604	0.019328	0.143274	-1.10303	0.000131801	0.00229167	-0.0800191	0.19959	0.491145	-0.360657	0.00355146	0.0314558	0.0453887	0.513758	0.680581	-0.25483	0.00745225	0.028778	-0.288607	0.0206485	0.101391	33.6	34.7	35.5	9	9	10	9	9	10	0.48858
	717	Tb927.1.3030	Tb927.1.3030	Tb927.1.3030	KREL2	KREL2 (KREL2)	47.576	61.3	0	153.24	1	1				-1.15365	5.43217e-05	0.00190462	-0.235339	0.0285526	0.171356	-1.508	0.0050421	0.0218067	-0.441925	0.0041995	0.0531985	-0.521036	0.00201319	0.0247157	-0.200466	0.0458481	0.149109	-0.236198	0.00522841	0.0225737	-0.246462	0.0201072	0.100321	21.6	16.1	10.1	7	5	3	7	5	3	0.38936
	718	Tb927.1.3040	Tb927.1.3040	Tb927.1.3040		hypothetical protein, conserved	29.227	21.9	0	59.54	1	1				-0.36303	0.00291966	0.0144538				-1.17707	0.00157466	0.00978705	-0.0784753	0.228385	0.526765							-0.195277	0.22875	0.329806	0.00765355	0.87309	0.926568	4.8	10.4	10	1	2	2	1	2	2	0.59838
	719	Tb927.1.3050	Tb927.1.3050	Tb927.1.3050		hypothetical protein, conserved	61.59	50.6	0	192.48	1														-0.138418	0.437892	0.7014										0.0769391	0.0552068	0.173369	0	0	3	0	0	1	0	0	1
	720	Tb927.1.3070	Tb927.1.3070	Tb927.1.3070		hypothetical protein, conserved	44.99	57.9	0	323.31	1								0.0835029	0.209949	0.485933	-0.109091	0.101092	0.19289							-0.154125	0.576328	0.731115				-0.0623376	0.165878	0.330258	0	0	0	0	0	0	0	0	0
	721	Tb927.1.3110	Tb927.1.3110	Tb927.1.3110		soluble N-ethylmaleimide sensitive factor (NSF) attachment protein, putative	32.136	69.8	0	277.28	1					0.00941457	0.89541	0.938546	0.0628707	0.232551	0.512337	0.370249	0.0435831	0.10703	0.0697511	0.216332	0.512007	0.178849	0.0551165	0.138197	0.248089	0.0935886	0.23073	0.445394	0.00717514	0.0280135	0.0124273	0.63548	0.765099	27.4	23.1	0	7	6	0	7	6	0	0.80416
	722	Tb927.1.3150	Tb927.1.3150	Tb927.1.3150		hypothetical protein, conserved	35.613	25.6	0	10.626	1								0.117358	0.167325	0.43786																-0.0826249	0.474017	0.637663	0	5.2	0	0	1	0	0	1	0
	723	Tb927.1.3170	Tb927.1.3170	Tb927.1.3170		hypothetical protein, conserved	34.259	49.2	0	127.61	1																										0.0919159	0.0245336	0.112154	0	0	0	0	0	0	0	0	0
	724	Tb927.1.3180	Tb927.1.3180	Tb927.1.3180		40S ribosomal protein S11, putative	20.059	57.5	0	42.993	1				1	0.135438	0.190872	0.34202	0.0217602	0.688114	0.846077	-0.132284	0.148576	0.252683	-0.129288	0.1797	0.464873	0.426142	0.00804958	0.0436566	0.140911	0.395189	0.572376	0.45706	0.00388451	0.0184761	-0.118685	0.0705148	0.199335	30.5	34.5	35.1	7	8	9	1	1	1	0.85316
	725	Tb927.1.3200	Tb927.1.3200	Tb927.1.3200		SGT1-like protein, putative	24.493	57.9	0	323.31	1					0.836796	0.00537618	0.0232922	0.21544	0.0421462	0.208432				0.00338451	0.972821	0.987521				0.271392	0.00414938	0.0365348				0.202813	0.00418154	0.0405277	9	9	9	1	1	1	1	1	1	1.1938
	726	Tb927.1.3220	Tb927.1.3220	Tb927.1.3220		GTPase activating protein of Rab-like GTPase, putative	59.6	5.8	0	7.447	1																				-0.197073	0.0625147	0.180749				-0.121568	0.436713	0.603205	1.7	0	0	1	0	0	1	0	0	0.82091
	727	Tb927.1.3230	Tb927.1.3230	Tb927.1.3230		cell division cycle protein, putative	77.314	25.3	0	22.232	1																										0.0679584	0.329556	0.506357	0	0	0	0	0	0	0	0	0
	728	Tb927.1.3250	Tb927.1.3250	Tb927.1.3250		hypothetical protein, conserved	197.64	41.4	0	323.31	1								-0.949651	0.0025733	0.0659362	-0.0609282	0.502628	0.602203	0.0363799	0.545588	0.767355	-0.0631586	0.366598	0.520604				-0.0375272	0.434008	0.540514	-0.24989	0.103206	0.249827	4.6	0	0	7	0	0	7	0	0	0.96601
	729	Tb927.1.3260	Tb927.1.3260	Tb927.1.3260		hypothetical protein, conserved	203.06	41	0	323.31	1														0.164671	0.271416	0.567128	-0.42785	0.013436	0.0576312				0.693046	0.00252665	0.0139325	0.0298011	0.307866	0.484999	0.8	0	0	1	0	0	1	0	0	0.94474
	730	Tb927.1.3270	Tb927.1.3270	Tb927.1.3270		hypothetical protein, conserved	98.508	46.4	0	323.31	1																										0.00688974	0.840471	0.908172	0	0	0	0	0	0	0	0	0
	731	Tb927.1.3280	Tb927.1.3280	Tb927.1.3280		septum formation protein MAF homologue, putative	27.106	52.6	0	36.136	1																										-0.011616	0.70852	0.819383	0	0	0	0	0	0	0	0	0
	732	Tb927.1.3290	Tb927.1.3290	Tb927.1.3290		hypothetical protein, conserved	107.32	11.6	0	65.051	1					0.139013	0.184976	0.336779	0.133449	0.421314	0.677266				0.0226134	0.677992	0.853103										0.456241	0.0883441	0.226313	1.8	1.8	0	2	2	0	2	2	0	0.96892
	733	Tb927.1.330	Tb927.1.330	Tb927.1.330		retrotransposon hot spot protein (RHS, pseudogene), putative	30.257	7.7	0	25.857	1					0.200994	0.13533	0.270104							0.145623	0.0955108	0.33222							0.318473	0.0139039	0.0446144	0.204934	0.0139802	0.082012	6.7	6.7	6.7	1	1	1	1	1	1	0.96472
	734	Tb927.1.3300	Tb927.1.3300	Tb927.1.3300		myotubularin, putative,zinc-binding phosphatase, putative	97.543	46.6	0	255.48	1					0.0894685	0.331725	0.500309	-0.0838294	0.84482	0.930776				0.0647618	0.496523	0.737911										0.0159634	0.617502	0.752496	1.6	1.6	0	1	1	0	1	1	0	0.91988
	735	Tb927.1.3310	Tb927.1.3310	Tb927.1.3310		hypothetical protein, conserved	28.503	75.4	0	220.3	1					0.00545509	0.91256	0.949399	0.0268884	0.620994	0.804745	0.102155	0.138806	0.24013	0.0417114	0.400434	0.672538	-0.00332591	0.965179	0.982493	0.0199498	0.781002	0.872498	-0.0544884	0.312065	0.416857	-0.0156075	0.558901	0.707489	65.9	64.7	61.1	23	21	16	23	21	16	0.79729
	736	Tb927.1.3390	Tb927.1.3390	Tb927.1.3390		hypothetical protein, conserved	17.88	72.2	0	190.12	1																										0.186047	0.0252567	0.113556	0	0	0	0	0	0	0	0	0
	737	Tb927.1.3400	Tb927.1.3400	Tb927.1.3400		hypothetical protein, conserved	38.214	36.7	0	44.27	1																										0.0333157	0.607126	0.744831	0	0	0	0	0	0	0	0	0
	738	Tb927.1.3410	Tb927.1.3410	Tb927.1.3410		hypothetical protein, conserved	47.123	42.3	0	88.586	1																										0.0883743	0.441967	0.608555	0	0	0	0	0	0	0	0	0
	739	Tb927.1.3450	Tb927.1.3450	Tb927.1.3450		hypothetical protein, conserved	84.883	32.6	0	253.69	1					0.143094	0.162308	0.308213							0.105801	0.470038	0.720986										0.0638564	0.172655	0.33888	10.5	6.1	0	7	4	0	1	1	0	0.88388
	741	Tb927.1.3800	Tb927.1.3800	Tb927.1.3800		hypothetical protein, conserved	19.907	75.1	0	46.541	1	1				-0.218528	0.0129813	0.0457033				-0.236108	0.0612998	0.136822	-0.00246307	0.969912	0.987385	-0.270936	0.0300592	0.0920331				-0.0116594	0.828306	0.869284	0.11613	0.0855379	0.222205	48.1	38.7	54.7	9	8	11	9	8	11	0.69375
	742	Tb927.1.3810	Tb927.1.3810	Tb927.1.3810		hypothetical protein, conserved	13.375	50.8	0	7.4758	1																										0.0273507	0.850027	0.914603	0	0	0	0	0	0	0	0	0
	743	Tb927.1.3820	Tb927.1.3820	Tb927.1.3820		ATP synthase subunit, putative	14.198	50.4	0	41.03	1								0.203787	0.174961	0.444441										0.0983299	0.477674	0.649316	-1.02243	0.0372783	0.088787	0.00535974	0.917136	0.953648	0	0	0	0	0	0	0	0	0
	744	Tb927.1.3830	Tb927.1.3830	Tb927.1.3830	PGI	glucose-6-phosphate isomerase, glycosomal (PGI)	67.614	70.8	0	323.31	1					0.0528808	0.432774	0.594933	0.0400697	0.434589	0.687914	0.0647158	0.567232	0.659809	-0.0412466	0.535415	0.761647	0.099064	0.398935	0.552888	-0.236146	0.00817986	0.0525913	0.128003	0.0645728	0.130706	0.038149	0.238994	0.415591	48.3	45.5	22.9	26	24	14	26	24	14	0.87624
	745	Tb927.1.3860	Tb927.1.3860	Tb927.1.3860		hypothetical protein, conserved	131.44	3.6	0	9.4522	1																										-0.185553	0.315393	0.49212	0.7	0	0	1	0	0	1	0	0
	746	Tb927.1.3880	Tb927.1.3880	Tb927.1.3880		hypothetical protein, conserved	188.01	12.6	0	39.667	1					-0.0901395	0.519509	0.676177	-0.0205735	0.751234	0.880466	0.0370974	0.796761	0.846413	-0.0660887	0.371831	0.653793							-0.168107	0.092158	0.169687	-0.106849	0.214631	0.386728	1.6	0.9	0.7	2	1	1	2	1	1	0.84025
	747	Tb927.1.3910	Tb927.1.3910	Tb927.1.3910		hypothetical protein, conserved	99.782	42.9	0	323.31	1								0.234233	0.051676	0.237013																-0.0932068	0.0724998	0.202491	0	0	0	0	0	0	0	0	0
	748	Tb927.1.3950	Tb927.1.3950	Tb927.1.3950	ALAT	alanine aminotransferase (ALAT)	55.704	78.6	0	323.31	1	1				-1.00764	0.00219388	0.0119985	-0.659669	0.000317873	0.0575098	-2.00917	0.000167644	0.00247618	-0.906055	0.00214705	0.0376692	-0.979221	0.00163784	0.0235613	-1.91926	6.5951e-06	0.00572367	-1.41205	1.57681e-05	0.00357175	-0.095214	0.0405674	0.147062	19.4	37.9	19.8	11	15	10	11	15	10	0.36644
	749	Tb927.1.4010	Tb927.1.4010	Tb927.1.4010		primase 2	129.41	37.3	0	295.93	1					-1.31049	0.0139513	0.048171	-0.269229	0.00466144	0.0793706	-0.538233	0.282162	0.394108	-0.17394	0.017944	0.126284	-0.630661	0.00203157	0.0247416				-0.169351	0.0633429	0.129286	-0.272162	0.167643	0.332041	4.6	15.2	5.5	4	14	4	4	14	4	0.58455
	750	Tb927.1.4040	Tb927.1.4040	Tb927.1.4040		hypothetical protein, conserved	57.404	10.4	0	39.226	1																										-0.0535578	0.38792	0.55964	0	0	0	0	0	0	0	0	0
	751	Tb927.1.4050	Tb927.1.4050	Tb927.1.4050		protein phosphatase with EF-Hand domains (PPEF),ser/thr protein phosphatase, putative	105.75	54.8	0	323.31	1					0.100803	0.119484	0.245095	-0.020753	0.717946	0.862536	-0.045145	0.464965	0.56829	0.116311	0.0855826	0.313859	0.145238	0.0811778	0.181966	0.170068	0.0309404	0.118278	-0.0402816	0.410838	0.517533	-0.00980131	0.755417	0.853794	16.3	16.4	16.4	14	14	14	14	14	14	0.86297
	752	Tb927.1.4100	Tb927.1.4100	Tb927.1.4100	COXIV	cytochrome oxidase subunit IV (COXIV)	40.534	77.6	0	323.31	1	1				-0.765126	0.000243616	0.0029277	-0.292997	0.00319587	0.0693773	-1.74018	1.06112e-05	0.00154732	-0.250466	0.00990214	0.0850674	-0.510368	0.00519087	0.0356809	-0.947601	7.36514e-05	0.0062039	-0.969343	4.78501e-05	0.00378828	-0.965577	2.0002e-05	0.0027279	61.2	61.2	58.6	23	22	22	23	22	22	0.45903
	753	Tb927.1.4160	Tb927.1.4160	Tb927.1.4160		hypothetical protein, conserved	19.35	34.3	0.0031593	2.44	1														-0.924204	0.0123784	0.0990143													0	0	0	0	0	0	0	0	0
	754	Tb927.1.4180	Tb927.1.4180	Tb927.1.4180		leucine-rich repeat protein (LRRP), putative	81.988	61.7	0	323.31	1					0.0446775	0.417425	0.580401	0.124723	0.105755	0.342757	-0.0986393	0.261571	0.374315	0.0285296	0.654418	0.838582	-0.1262	0.155086	0.288592	-0.118572	0.132097	0.285712	-0.0470356	0.333482	0.439604	-0.165174	0.0072427	0.0567429	16.5	16.5	13.7	11	10	8	11	10	8	0.82684
	755	Tb927.1.420;Tb927.2.980	Tb927.1.420	Tb927.1.420		retrotransposon hot spot protein 5 (RHS5), putative	76.289	45.3	0	73.446	2								-0.065935	0.569023	0.77177										-0.0306616	0.76295	0.859945				-0.0871362	0.0798754	0.2146	13.3	7.9	5	8	5	5	0	0	0
	756	Tb927.1.4220	Tb927.1.4220	Tb927.1.4220		hypothetical protein, conserved	41.812	24.8	0	26.608	1																										-0.0432317	0.578659	0.723411	0	0	0	0	0	0	0	0	0
	757	Tb927.1.4230	Tb927.1.4230	Tb927.1.4230		hypothetical protein, conserved	49.86	58.9	0	282.35	1					-0.321896	0.129224	0.261135	0.076735	0.548716	0.759109	-1.57582	0.0130337	0.0445406	-0.478235	0.184869	0.471837				0.0242553	0.641672	0.780136				-0.401363	0.000854251	0.0155833	6.6	6.8	7.5	3	3	3	3	3	3	0.85785
	758	Tb927.1.4250	Tb927.1.4250	Tb927.1.4250		hypothetical protein, conserved	85.144	15.5	0	39.909	1																										-0.0900716	0.0303655	0.127255	2.4	0	0	1	0	0	1	0	0	1.5983
	759	Tb927.1.4280	Tb927.1.4280	Tb927.1.4280		hypothetical protein, conserved	75.277	50.6	0	131.92	1					0.258879	0.0113471	0.0413185	0.150248	0.524914	0.746843	0.72734	0.00656548	0.0264708	0.177936	0.0608005	0.261541	0.544088	0.00515631	0.0356809				0.366542	0.0169283	0.0515464	-0.0310988	0.714033	0.823265	26.1	23.4	8.6	15	15	5	15	15	5	0.98362
	760	Tb927.1.4310	Tb927.1.4310	Tb927.1.4310		hypothetical protein, conserved	183.76	66.8	0	323.31	1					0.10523	0.141784	0.279864	0.0141963	0.743829	0.876844	0.0678648	0.339794	0.451665	0.0253479	0.63313	0.827854	0.0265939	0.692227	0.804256	0.00394491	0.935828	0.964452	0.065194	0.186758	0.284331	-0.00393233	0.884618	0.933854	36.1	30.8	23.7	68	59	40	68	59	40	0.93045
	761	Tb927.1.4340	Tb927.1.4340	Tb927.1.4340		hypothetical protein, conserved	77.649	22.2	0	132.31	1					0.243488	0.0547289	0.138698				0.0704694	0.440525	0.544354	-0.00863253	0.899869	0.961353	0.0116267	0.928594	0.963196	0.18517	0.0434131	0.143862	0.106564	0.202276	0.301349	-0.147026	0.0206627	0.101391	1.4	3.1	4.3	1	2	3	1	2	3	1.0801
	762	Tb927.1.4400	Tb927.1.4400	Tb927.1.4400		hypothetical protein, conserved	30.868	32.3	0	45.682	1														0.278712	0.325973	0.613557										0.00819546	0.918274	0.954106	0	0	0	0	0	0	0	0	0
	763	Tb927.1.4410	Tb927.1.4410	Tb927.1.4410		hypothetical protein, conserved	83.123	27.9	0	300.4	1																										0.0316075	0.403827	0.574806	0	0	0	0	0	0	0	0	0
	764	Tb927.1.4420	Tb927.1.4420	Tb927.1.4420		ABC transporter, putative	104.68	64.4	0	323.31	1					0.0290678	0.583787	0.728676	0.0946181	0.113378	0.353951	0.0646306	0.304113	0.413089	-0.0237564	0.721374	0.877043	0.103689	0.148989	0.280273	0.113496	0.0687324	0.191919	0.127502	0.0529659	0.1138	0.197253	0.00512735	0.0450452	13.5	17.8	2.6	12	16	2	12	16	2	0.83978
	765	Tb927.1.4450	Tb927.1.4450	Tb927.1.4450		hypothetical protein, conserved	130.89	6.2	0	22.954	1																										0.0558746	0.447327	0.613364	0	0	0	0	0	0	0	0	0
	766	Tb927.1.4470	Tb927.1.4470	Tb927.1.4470		hypothetical protein, conserved	47.676	5.6	0	26.304	1																										-0.0114294	0.880588	0.931316	0	0	0	0	0	0	0	0	0
	767	Tb927.1.4480	Tb927.1.4480	Tb927.1.4480		hypothetical protein, conserved	158.45	6.7	0	31.493	1	1							0.134309	0.214816	0.492599				0.371717	0.0132149	0.10267							0.0742844	0.528725	0.627061	0.103287	0.287096	0.466161	0	0	0	0	0	0	0	0	0
	768	Tb927.1.4490	Tb927.1.4490	Tb927.1.4490		acetyltransferase, putative	19.682	62.8	0	226.29	1					0.0793878	0.273401	0.436543	-0.0159939	0.760187	0.885382	0.19012	0.0791134	0.162729	0.0974733	0.0969006	0.334674	-0.0443123	0.505	0.647996	-0.3258	0.00557922	0.0421924	0.0841037	0.187011	0.284331	0.00156292	0.965583	0.981608	36.6	29.7	21.5	9	7	4	9	7	4	0.8525
	769	Tb927.1.450;Tb927.1.430	Tb927.1.450	Tb927.1.450		retrotransposon hot spot protein (RHS, pseudogene), putative	229.01	14.6	0	217.14	2								-0.0497399	0.847781	0.931514	0.122139	0.401083	0.506787										0.532649	0.0634399	0.129398	0.192499	0.0165506	0.0896488	1.5	1.5	1.4	4	4	3	0	0	0
	770	Tb927.1.4500	Tb927.1.4500	Tb927.1.4500		hypothetical protein, conserved	32.525	22	0	138	1					-0.0488261	0.706821	0.821846	0.325748	0.0991286	0.330229	0.00725768	0.924587	0.946338	0.0880882	0.429869	0.695119	0.0744421	0.351674	0.507064	0.107697	0.386156	0.564296	-0.0401645	0.381167	0.486122	0.019107	0.879714	0.931251	8.5	12.9	4.4	2	3	1	2	3	1	0.83815
	771	Tb927.1.4680	Tb927.1.4680	Tb927.1.4680		hypothetical protein, conserved	37.287	51.1	0	113.25	1								0.152845	0.223608	0.502635	0.0692862	0.422472	0.527002	0.245733	0.0328751	0.185399				0.127536	0.169921	0.33625				-0.0173062	0.601237	0.740143	0	0	0	0	0	0	0	0	0
	772	Tb927.1.4690	Tb927.1.4690	Tb927.1.4690	PRMT1	arginine N-methyltransferase (PRMT1)	39.206	65.8	0	323.31	1					0.277186	0.173606	0.323348	-0.0557376	0.267894	0.555934	0.117513	0.392112	0.498695				0.346768	0.0094069	0.0472497				0.177965	0.0372537	0.088787	0.0311939	0.362614	0.53629	7.8	7.8	12.5	2	2	3	2	2	3	1.0724
	773	Tb927.1.4720	Tb927.1.4720	Tb927.1.4720		hypothetical protein, conserved	69.335	41	0	243.94	1																										-0.0378074	0.38073	0.553227	0	0	0	0	0	0	0	0	0
	774	Tb927.1.4730	Tb927.1.4730	Tb927.1.4730		hypothetical protein, conserved	17.081	20.9	0	12.182	1																										0.647771	0.145959	0.307825	0	0	0	0	0	0	0	0	0
	775	Tb927.1.4740	Tb927.1.4740	Tb927.1.4740		hypothetical protein, conserved	116.56	11.9	0	21.634	1																										-0.0403804	0.329319	0.506264	0	0	0	0	0	0	0	0	0
	776	Tb927.1.4760	Tb927.1.4760	Tb927.1.4760		hypothetical protein, conserved	114.71	29.5	0	192.61	1														0.201496	0.104466	0.346688							1.15257	0.00814485	0.0306347	0.058891	0.382554	0.554611	0	0	0	0	0	0	0	0	0
	777	Tb927.1.4780	Tb927.1.4780	Tb927.1.4780		serine peptidase, putative,serine peptidase, Clan SC, Family S9D	74.451	21.3	0	67.444	1														-0.212852	0.0394222	0.205468										0.027263	0.750233	0.850116	2.4	0	0	1	0	0	1	0	0	0.48188
	778	Tb927.1.4810	Tb927.1.4810	Tb927.1.4810		hypothetical protein, conserved (pseudogene)	51.247	15.7	0	4.893	1																										-0.117624	0.331518	0.507737	0	0	0	0	0	0	0	0	0
	779	Tb927.1.4830	Tb927.1.4830	Tb927.1.4830	PLA1	phospholipase A1 (PLA1)	32.404	51.3	0	228.07	1					0.43968	0.337505	0.50533	0.248623	0.115075	0.356308																0.162158	0.00390973	0.0390156	3	4	0	1	1	0	1	1	0	0.70507
	780	Tb927.1.5000	Tb927.1.5000	Tb927.1.5000		hypothetical protein, conserved	30.458	61.6	0	323.31	1					-0.125407	0.0932363	0.204579	-0.0474744	0.357207	0.624361	-0.2244	0.0713083	0.151174	-0.0381784	0.557203	0.774652	-0.146447	0.210153	0.355864	-0.0480692	0.454669	0.62762	-0.15484	0.0186597	0.0549263	-0.27782	0.000603326	0.0123424	32.1	27.3	23.6	9	8	7	9	8	7	0.73605
	781	Tb927.1.5030	Tb927.1.5030	Tb927.1.5030		leucine-rich repeat protein (LRRP), putative	80.773	34.1	0	299.55	1					0.0200806	0.890364	0.935473	0.0838294	0.225336	0.504296	-0.105421	0.278434	0.390801	0.052344	0.74286	0.889711	0.524945	0.0608973	0.1478				-0.205074	0.0781563	0.150815	-0.193439	0.00565595	0.0475029	3.9	3.9	1.5	3	3	1	3	3	1	0.8209
	782	Tb927.1.5060	Tb927.1.5060	Tb927.1.5060		variant surface glycoprotein (VSG)-related, putative	38.176	4.1	0.00050701	3.3344	1																										-0.597367	0.0120183	0.0764899	0	0	0	0	0	0	0	0	0
	783	Tb927.1.530	Tb927.1.530	Tb927.1.530		hypothetical protein, conserved	30.748	26.7	0	5.1887	1																										-0.704396	0.00127716	0.0203777	0	8.4	0	0	2	0	0	2	0
	785	Tb927.1.540;Tb927.6.5190;Tb927.1.60;Tb927.4.230	Tb927.1.540	Tb927.1.540	RPC128	DNA-directed RNA polymerase III, putative,RNA polymerase subunit, putative (RPC128)	126.58	44.6	0	189.57	4								0.117716	0.404545	0.666665	0.179019	0.0938275	0.182948	0.318236	0.0261168	0.162664	0.100451	0.326442	0.482151				0.0328175	0.617297	0.706766	0.0641302	0.0645624	0.18981	0	0	0	0	0	0	0	0	0
	786	Tb927.1.560	Tb927.1.560	Tb927.1.560		hypothetical protein, conserved	48.026	32.1	0	103.86	1														-0.00680812	0.973844	0.987521										-0.0916852	0.0322596	0.131331	0	0	0	0	0	0	0	0	0
	787	Tb927.1.570	Tb927.1.570	Tb927.1.570	DOT1B	Histone-lysine N-methyltransferase, H3 lysine-76 specific (DOT1B)	30.887	41.1	0	48.944	1																										-0.352554	0.0236678	0.11004	0	0	0	0	0	0	0	0	0
	789	Tb927.1.600	Tb927.1.600	Tb927.1.600		phosphate-repressible phosphate permease, putative	54.7	19	0	19.738	1								-0.268368	0.0385843	0.199122	0.415443	0.00237193	0.0128756	-0.0568206	0.277783	0.571942				-0.872338	0.00201045	0.0239642				0.294813	0.0276009	0.119862	1.4	1.4	1.4	1	1	1	0	0	0
	790	Tb927.1.610	Tb927.1.610	Tb927.1.610		hypothetical protein, conserved	35.481	13.9	0	38.252	1					-0.0256848	0.608885	0.748128							-0.101033	0.15292	0.429026													11.3	5.3	5.3	3	1	1	3	1	1	0.80556
	791	Tb927.1.630	Tb927.1.630	Tb927.1.630		anti-silencing protein ASF 1 like protein, putative	19.121	47.4	0	62.296	1																	-0.589059	0.00738176	0.0420406							-0.0495686	0.618171	0.752899	0	0	0	0	0	0	0	0	0
	792	Tb927.1.640	Tb927.1.640	Tb927.1.640		BRCA2	176.31	27.2	0	144.96	1								0.142546	0.248813	0.531604																0.108616	0.0217287	0.105242	0	0	0	0	0	0	0	0	0
	793	Tb927.1.650	Tb927.1.650	Tb927.1.650		hypothetical protein, conserved	22.435	73.4	0	59.637	1								0.367962	0.123476	0.370952																-0.0077963	0.918483	0.954106	0	0	0	0	0	0	0	0	0
	794	Tb927.1.670	Tb927.1.670	Tb927.1.670		hypothetical protein, conserved	65.781	57	0	323.31	1																							-0.259241	0.135968	0.22581	0.0156943	0.768374	0.860495	0	0	0	0	0	0	0	0	0
	795	Tb927.1.690	Tb927.1.690	Tb927.1.690		hypothetical protein, conserved	27.397	36.2	0	24.715	1					0.0081423	0.902127	0.942437	-0.0917081	0.169645	0.4397				0.202519	0.0955501	0.33222										-0.0517328	0.338506	0.51486	18.9	18.9	13.2	3	3	2	3	3	2	0.75992
	796	Tb927.1.700	Tb927.1.700	Tb927.1.700	PGKC	phosphoglycerate kinase (PGKC)	47.245	83.4	0	203.04	1					0.0290723	0.816535	0.892378				0.538191	0.00473701	0.0207825	0.114368	0.165483	0.444899										0.107496	0.262598	0.441362	28.6	40.9	21.4	11	12	8	1	2	0	0.9346
	797	Tb927.1.710	Tb927.1.710	Tb927.1.710	PGKB	phosphoglycerate kinase (PGKB)	45.247	93.1	0	323.31	1					-0.0709771	0.389271	0.557025	0.0833531	0.130268	0.38205				-0.00298282	0.959041	0.983787	0.47803	0.0276223	0.0870134	0.155279	0.231994	0.409677	0.391104	0.00128608	0.0100301	-0.0232148	0.393057	0.564693	35.2	44.3	19.5	12	12	7	3	2	0	0.76969
	798	Tb927.1.720	Tb927.1.720	Tb927.1.720	PGKA	phosphoglycerate kinase (PGKA)	55.747	87.8	0	323.31	1					0.161329	0.032188	0.0923809	0.0353272	0.441101	0.693737	0.168074	0.0485498	0.115907	0.0862076	0.130962	0.392272	0.180119	0.0866401	0.191071	0.28026	0.0117013	0.0660027	0.143611	0.0296922	0.0754638	0.0173223	0.517945	0.673663	46.8	52.5	54.2	24	27	27	19	22	21	0.91983
	799	Tb927.1.730	Tb927.1.730	Tb927.1.730		hypothetical protein, conserved	62.84	32.7	0	98.656	1	1				-0.834034	0.00530333	0.0230353	-0.0620273	0.438653	0.691518				-0.246979	0.367866	0.652218							0.283042	0.0316137	0.0792709	-0.219224	0.00260573	0.0311291	2.1	2.1	0	1	1	0	1	1	0	0.41648
	800	Tb927.1.740	Tb927.1.740	Tb927.1.740		hypothetical protein, conserved	48.865	69.9	0	323.31	1	1				-0.845459	0.02018	0.0642473	-0.257092	0.0666976	0.270462	-1.55163	2.91204e-05	0.00155797	-0.354092	0.0341885	0.188463	-0.633855	0.0889017	0.195269	0.00619453	0.905411	0.947794	0.148942	0.0415402	0.0957139	-0.0918304	0.0535214	0.170223	20.5	20.5	12.9	7	8	4	7	8	4	0.32857
	801	Tb927.1.750	Tb927.1.750	Tb927.1.750		hypothetical protein, conserved	132.69	43.4	0	144.46	1					0.116756	0.163061	0.309125				0.0822167	0.242214	0.352147	0.114753	0.0689892	0.280841	0.144995	0.132581	0.260016	-0.107916	0.177956	0.346234	0.0525963	0.384885	0.48949	-0.0421848	0.235149	0.410776	20.6	20.6	19.6	2	2	1	2	2	1	0.97842
	802	Tb927.1.790;Tb11.v5.0524	Tb927.1.790;Tb11.v5.0524	Tb927.1.790		hypothetical protein, conserved ;hypothetical protein, conserved	87.659	35.3	0	84.432	2					-0.934617	0.0019426	0.0109747	-0.124462	0.54107	0.756967				-0.52363	0.000360592	0.0223221	0.0207326	0.896805	0.947404				-0.107529	0.139356	0.230235	0.00830284	0.851048	0.91494	2.9	1.1	2.5	2	1	2	2	1	2	0.47889
	803	Tb927.1.840	Tb927.1.840	Tb927.1.840		hypothetical protein, conserved	27.104	51	0	323.31	1	1				-0.712689	0.000142295	0.00228736	-0.0947973	0.547662	0.758572	-0.933593	0.000688405	0.00551496	-0.176061	0.0682055	0.279087	-0.344869	0.00701192	0.0407857	0.0937394	0.249033	0.428102	-0.144861	0.0594465	0.123552	-0.0360396	0.31907	0.494984	23.8	32.2	23	8	8	8	8	8	8	0.50932
	804	Tb927.1.860	Tb927.1.860	Tb927.1.860		hypothetical protein, conserved	29.562	51.1	0	302.67	1					0.0371226	0.544983	0.693849	-0.0249556	0.716404	0.861635	0.177617	0.0427831	0.105421	0.036813	0.488831	0.73314	-0.110349	0.279681	0.433497	-0.167793	0.0218565	0.0945744	0.0464956	0.475802	0.579702	-0.0763032	0.0598636	0.181813	42.9	42.9	23.9	9	9	6	9	9	6	0.80333
	805	Tb927.1.870	Tb927.1.870	Tb927.1.870		deoxyhypusine synthase, putative	37.378	49.7	0	162.04	1								-0.0352109	0.771688	0.891728																0.0485322	0.167547	0.332005	0	0	0	0	0	0	0	0	0
	806	Tb927.1.880;Tb11.v5.0418;Tb11.v5.0419	Tb927.1.880	Tb927.1.880	MDN1	hypothetical protein, conserved	512.6	44.7	0	323.31	3					-0.107008	0.206972	0.360796	0.182953	0.0393311	0.200997	0.167435	0.108717	0.202384	0.28925	0.0178747	0.126069	0.43724	0.0494697	0.127439				1.39627	0.000154282	0.00402398	0.0418161	0.296797	0.475252	0.3	0.4	0.3	1	2	1	1	2	1	0.69991
	807	Tb927.1.90	Tb927.1.90	Tb927.1.90		retrotransposon hot spot protein (RHS, pseudogene), putative	67.289	38.5	0	32.434	1								0.097656	0.3376	0.607149	-0.26129	0.160653	0.267296				-0.133359	0.1588	0.294144	0.299903	0.00375046	0.0338479	0.496682	0.0266131	0.0695981	0.184272	0.0178347	0.0942409	5.2	7.3	3.7	4	5	2	0	1	0
	808	Tb927.1.990	Tb927.1.990	Tb927.1.990		hypothetical protein, conserved	42.207	62	0	323.31	1					-0.0575959	0.34427	0.511516	0.102257	0.230827	0.509809	-0.102067	0.411662	0.517016	0.0478377	0.324385	0.613226	-0.0620436	0.382185	0.537978	0.0127993	0.870498	0.925449	-0.0847044	0.117582	0.202174	-0.0908246	0.10788	0.25598	43.6	32.9	22.2	15	12	10	15	12	10	0.75853
	809	Tb927.10.10000	Tb927.10.10000	Tb927.10.10000		hypothetical protein, conserved	44.084	35.1	0	42.125	1					-0.126706	0.371137	0.539801							0.0264319	0.90671	0.964448										-0.0473884	0.371808	0.545243	5.9	8.6	0	2	3	0	2	3	0	0.83966
	810	Tb927.10.10010	Tb927.10.10010	Tb927.10.10010		60S acidic ribosomal protein, putative	25.628	84.5	0	323.31	1					-0.271574	0.0160397	0.0536921	-0.037499	0.439971	0.693287	0.211388	0.0344874	0.0915582	-0.0927494	0.349615	0.636328	0.223437	0.0320536	0.0951493	-0.113656	0.580329	0.733203	0.542629	0.000585268	0.00700766	-0.0371846	0.225095	0.399055	21.7	18.1	8.8	5	4	2	5	4	2	0.69116
	811	Tb927.10.10020;Tb11.v5.0853	Tb927.10.10020;Tb11.v5.0853	Tb927.10.10020		hypothetical protein, conserved ;hypothetical protein, conserved	66.591	36.6	0	70.172	2																				0.135934	0.0463086	0.150028				0.138257	0.0311435	0.12884	0	0	0	0	0	0	0	0	0
	812	Tb927.10.10030	Tb927.10.10030	Tb927.10.10030		hypothetical protein, conserved	11.38	76	0	182.71	1								0.143464	0.0266795	0.164913	-0.0666754	0.605314	0.690692				0.561185	0.00424212	0.0338378	-0.29943	0.230867	0.408545				0.0179924	0.589608	0.730568	0	0	0	0	0	0	0	0	0
	813	Tb927.10.10050	Tb927.10.10050	Tb927.10.10050		hypothetical protein, conserved	132.74	7	0	40.748	1								-0.121082	0.289972	0.570311	0.521037	0.00978609	0.0359194	-0.0499698	0.880582	0.95356							0.3003	0.0118212	0.0400585	-0.0412181	0.902127	0.945542	0	0	0	0	0	0	0	0	0
	814	Tb927.10.10070	Tb927.10.10070	Tb927.10.10070		hypothetical protein, conserved	61.886	20.2	0	7.7202	1																										0.222423	0.0715658	0.201055	0	0	0	0	0	0	0	0	0
	815	Tb927.10.10080	Tb927.10.10080	Tb927.10.10080		hypothetical protein, conserved	16.419	50.7	0	25.654	1					0.0464849	0.381124	0.550639				-0.0510963	0.467251	0.570846	0.0648065	0.23483	0.532176	-0.134661	0.0926684	0.200134	-0.0920662	0.267737	0.448357	-0.151775	0.0569563	0.119706	-0.170703	0.0109649	0.0726777	15.1	20.5	10.3	2	2	1	2	2	1	0.84462
	816	Tb927.10.10090	Tb927.10.10090	Tb927.10.10090		hypothetical protein, conserved	121.48	18	0	24.711	1					0.298994	0.0261861	0.0788621				0.161166	0.29126	0.402385	0.00592965	0.944383	0.978149										-0.176394	0.254582	0.432303	3.2	1.2	0	3	1	0	3	1	0	0.99628
	817	Tb927.10.10110	Tb927.10.10110	Tb927.10.10110		hypothetical protein, conserved	16.504	18.2	0.0034884	2.3982	1											-0.860192	0.00449749	0.0199546																0	0	0	0	0	0	0	0	0
	818	Tb927.10.10120	Tb927.10.10120	Tb927.10.10120		hypothetical protein, conserved	63.236	48.3	0	196.88	1	1				-0.419415	0.0136148	0.0472972	-0.0558067	0.365869	0.633359	-0.45204	0.0661548	0.143562	0.0199144	0.786119	0.91718	-0.233511	0.0201935	0.0719331	0.00910455	0.921552	0.95755	-0.11387	0.173178	0.2687	-0.0874855	0.0275785	0.119856	17.2	8.5	0	6	3	0	6	3	0	0.66539
	819	Tb927.10.10130	Tb927.10.10130	Tb927.10.10130	MRB10130	mitochondrial RNA binding complex 1 subunit (MRB10130)	61.046	66.8	0	323.31	1	1				-1.16252	2.2269e-05	0.00181856	-0.426993	0.00166886	0.064686	-1.44843	0.00301143	0.0151025	-0.300896	0.00413803	0.0527775	-0.490212	0.032052	0.0951493	-0.0793208	0.155829	0.315782	-0.142027	0.0962671	0.174941	-0.138789	0.0156186	0.0870267	20	22.6	21.3	6	9	7	6	9	7	0.36541
	820	Tb927.10.10140	Tb927.10.10140	Tb927.10.10140	PFC19	paraflagellar rod component, putative (PFC19)	37.014	79.5	0	323.31	1					-0.0438365	0.437658	0.598262	-0.0108872	0.80661	0.91182	-0.156548	0.0362509	0.0944337	0.00251539	0.954623	0.982221	-0.0849406	0.229516	0.377042	-0.0244558	0.599456	0.748376	-0.0424061	0.364323	0.469533	-0.065835	0.0755079	0.20724	52.9	56.2	62.5	17	20	20	17	20	20	0.75212
	821	Tb927.10.10160	Tb927.10.10160	Tb927.10.10160		hypothetical protein, conserved	42.907	35.8	0	198.06	1	1				-0.799901	0.00561158	0.0239761	-0.505335	0.0114029	0.107524	-1.28192	0.000138848	0.00229167	-0.30593	0.015932	0.116971	-0.701693	0.000284854	0.0198733	-0.593108	0.000778856	0.014579	-0.315579	0.0424923	0.0973437	-0.224451	0.00405776	0.0397994	18	16.2	10.3	6	6	3	6	6	3	0.41166
	822	Tb927.10.10170	Tb927.10.10170	Tb927.10.10170		predicted WD40 repeat protein	48.744	48.6	0	85.629	1																										0.0304955	0.63658	0.765754	0	0	0	0	0	0	0	0	0
	823	Tb927.10.10180	Tb927.10.10180	Tb927.10.10180		hypothetical protein, conserved	33.301	32.7	0	16.188	1																										0.0362414	0.855459	0.916758	0	3.3	0	0	1	0	0	1	0
	824	Tb927.10.10200	Tb927.10.10200	Tb927.10.10200		hypothetical protein, conserved	52.84	19.8	0	61.237	1																										0.0741029	0.273705	0.452951	0	0	0	0	0	0	0	0	0
	825	Tb927.10.10230	Tb927.10.10230	Tb927.10.10230	PAG5	procyclin-associated gene 5 (PAG5) protein (PAG5)	40.798	23.8	0	37.273	1								-0.0628005	0.585047	0.782422				-0.136909	0.171961	0.454984	0.248391	0.208577	0.353634							-2.24983	0.00241973	0.0296823	0	0	0	0	0	0	0	0	0
	826	Tb927.10.10240;Tb927.10.7160	Tb927.10.10240;Tb927.10.7160	Tb927.10.10240	PAG1	procyclin-associated gene 1 (PAG1) protein (PAG1) ;procyclin-associated gene 1 (PAG1) protein, putative	45.174	16.3	0	6.2872	2														-0.0762043	0.748712	0.89184													0	0	0	0	0	0	0	0	0
	827	Tb927.6.480;Tb927.6.450;Tb927.6.520;Tb927.10.10250	Tb927.6.480;Tb927.6.450;Tb927.6.520;Tb927.10.10250	Tb927.6.480		EP3-2 procyclin,PARP A-beta,surface protein EP3-2,surface protein EP3-2 procyclin precursor,procyclic form specific polypeptide A-beta precursor ;EP3-2 procyclin,PARP,procyclin PARP A,procyclin B1- alpha,procyclic acidic repetitive protein A.beta,procyclic	12.706	13.8	0.003813	2.3293	4																													0	0	0	0	0	0	0	0	0
	828	Tb927.10.10280	Tb927.10.10280	Tb927.10.10280		microtubule-associated protein, putative	267.6	95.1	0	323.31	1					-0.0265497	0.630279	0.763927	0.00938877	0.925821	0.968328	-0.00151366	0.976615	0.983362	-0.0481281	0.317292	0.607751	0.0837186	0.235179	0.383484	-0.175886	0.155984	0.315843	0.0261218	0.579174	0.671867	-0.0747136	0.169441	0.334444	90.1	91.4	90.6	25	30	28	8	10	7	0.80297
	829	Tb927.10.1030	Tb927.10.1030	Tb927.10.1030	CBP1	serine carboxypeptidase III precursor, putative,serine peptidase, Clan SC, Family S10 (CBP1)	51.079	30	0	52.803	1																										-0.519618	0.0005214	0.0111859	4.7	15.7	6.2	1	3	2	0	1	0
	830	Tb927.10.10300	Tb927.10.10300	Tb927.10.10300		hypothetical protein, conserved	65.624	11	0	32.368	1					-1.03105	0.00470454	0.0208335																			0.17468	0.0465823	0.157884	1.5	1.5	0	1	1	0	1	1	0	0.46174
	831	Tb927.10.10320	Tb927.10.10320	Tb927.10.10320		dynein light chain, putative,dynein Tctex1 family, putative	12.161	67.9	0	58.597	1					0.0817953	0.4932	0.653691	0.0537197	0.335168	0.604511				0.111487	0.372114	0.653793							0.400828	0.0762829	0.148369	-0.0725316	0.231862	0.406894	30.3	30.3	0	3	3	0	3	3	0	0.93991
	832	Tb927.10.10330	Tb927.10.10330	Tb927.10.10330		hypothetical protein, conserved	62.877	36.3	0	89.26	1								-0.113036	0.674112	0.836422																-0.0820355	0.0543789	0.171695	0	0	0	0	0	0	0	0	0
	833	Tb927.10.10340;Tb11.v5.0811	Tb927.10.10340;Tb11.v5.0811	Tb927.10.10340	SMC2	structural maintenance of chromosome 2, putative (SMC2) ;structural maintenance of chromosome 2, putative	134	58.2	0	323.31	2					-0.0266503	0.692762	0.809929	-0.530077	0.1604	0.427734	0.0850885	0.191684	0.301466	-0.015604	0.73459	0.883542	0.0790653	0.251403	0.402953				0.097542	0.171667	0.267636	0.0257492	0.484404	0.646173	11.6	17.6	2.6	13	19	3	13	19	3	0.85365
	834	Tb927.10.10350	Tb927.10.10350	Tb927.10.10350		protein kinase, putative	66.762	40.9	0	323.31	1								-0.184041	0.31743	0.59388																0.0535375	0.105609	0.253426	0	0	2.6	0	0	1	0	0	1
	835	Tb927.10.10370;Tb927.10.10290	Tb927.10.10370;Tb927.10.10290	Tb927.10.10370		hypothetical protein, conserved ;hypothetical protein, conserved	20.152	69.8	0	182.36	2					-0.0506764	0.595277	0.737243	-0.0725134	0.447765	0.69718	-0.0709929	0.276807	0.389615	0.0823443	0.129589	0.390543	-0.202536	0.0228393	0.0773192	-0.0225936	0.76749	0.862359	-0.202043	0.0183699	0.0543245	-0.148206	0.01905	0.0968998	44.5	44.5	53.3	5	5	6	5	5	6	0.74849
	836	Tb927.10.10380	Tb927.10.10380	Tb927.10.10380		ATP-dependent DEAD/H RNA helicase, putative	56.623	49.2	0	59.13	1								0.218857	0.19592	0.469191				-0.423643	0.00815107	0.078104										-0.0139641	0.732816	0.837169	0	0	0	0	0	0	0	0	0
	837	Tb927.10.10390	Tb927.10.10390	Tb927.10.10390		trypanothione reductase	53.156	87	0	323.31	1	1				-0.314274	0.0234444	0.0725518	0.033074	0.664004	0.830391	-0.444172	0.00990665	0.0361924	-0.114137	0.0643446	0.272009	-0.314529	0.0449685	0.11864	0.239255	0.0761582	0.203437	0.00311561	0.955855	0.969258	0.0824285	0.0335614	0.134033	8.5	13.4	6.7	4	6	4	4	6	4	0.58254
	838	Tb927.10.1040;Tb11.v5.0638	Tb927.10.1040;Tb11.v5.0638	Tb927.10.1040	CBP1	serine carboxypeptidase III precursor, putative,serine carboxypeptidase (CBP1) precursor, putative,serine peptidase, Clan SC, Family S10 (CBP1) ;serine carboxypeptidase III precursor, putative (CBP1)	51.509	39.4	0	267.83	2																										-0.256634	0.0142476	0.0826854	8.6	15.1	10.1	2	3	3	0	0	0
	839	Tb927.10.10400	Tb927.10.10400	Tb927.10.10400		hypothetical protein, conserved	37.867	73	0	85.058	1	1				-0.744176	0.000187549	0.00261415	-0.27326	0.0533825	0.242001	-1.82558	0.000193312	0.00264556	-0.266036	0.0118729	0.0960367	-0.779236	0.00172704	0.0238455	-0.581106	0.00450819	0.0378478	-0.505177	0.00361496	0.017661	-0.525628	0.000860624	0.0156002	27	24.5	18.7	8	7	7	8	7	7	0.48268
	840	Tb927.10.10410;Tb11.v5.0535	Tb927.10.10410;Tb11.v5.0535	Tb927.10.10410		DNA replication licensing factor MCM8, putative ;minichromosome maintenance (MCM) complex subunit, putative	77.53	27.1	0	33.052	2																										-0.130868	0.0249146	0.112828	1.4	0	0	1	0	0	1	0	0
	841	Tb927.10.10420	Tb927.10.10420	Tb927.10.10420		monothiol glutaredoxin, putative	14.888	74	0	174.28	1	1				-0.953917	0.00416528	0.0190661	-0.574827	0.00212696	0.0659362	-1.67018	0.00560649	0.0235549	-0.497398	0.00855141	0.0792968	-0.728328	0.00664304	0.0398291	-0.260681	0.00493399	0.0394563	-0.710019	0.0390187	0.0919684	-0.570729	0.000116356	0.00574856	10.7	28.2	0	1	3	0	1	3	0	0.45702
	842	Tb927.10.10590;Tb927.10.10580;Tb927.10.10570;Tb927.10.10560;Tb927.10.10550;Tb927.10.10540;Tb927.10.10530;Tb927.10.10520;Tb927.10.10510;Tb927.10.10500;Tb927.10.10490;Tb927.10.10480;Tb927.10.10470;Tb927.10.10460	Tb927.10.10590;Tb927.10.10580;Tb927.10.10570;Tb927.10.10560;Tb927.10.10550;Tb927.10.10540;Tb927.10.10530;Tb927.10.10520;Tb927.10.10510;Tb927.10.10500;Tb927.10.10490;Tb927.10.10480;Tb927.10.10470;Tb927.10.10460	Tb927.10.10590		histone H2B, putative ;histone H2B, putative ;histone H2B, putative ;histone H2B, putative ;histone H2B, putative ;histone H2B, putative ;histone H2B, putative ;histone H2B, putative ;histone H2B, putative ;histone H2B, putative ;histone H2B, putative ;his	12.569	78.6	0	292.18	14					0.0157985	0.755419	0.853832	-0.000559275	0.990438	0.994657	0.0121825	0.829642	0.874017	0.0198247	0.674207	0.85083	0.0111912	0.860863	0.922088	-0.0697141	0.261729	0.442012	-0.00270143	0.958502	0.971117	-0.0529166	0.196443	0.366881	71.4	74.1	73.2	12	13	11	12	13	11	0.8337
	844	Tb927.10.1060	Tb927.10.1060	Tb927.10.1060	TCP-1-delta	T-complex protein 1, delta subunit, putative (TCP-1-delta)	58.361	89.2	0	323.31	1					0.131867	0.402283	0.566528	0.0137504	0.841707	0.930776	-0.135885	0.208732	0.318912	0.0896954	0.389043	0.665065	0.437387	0.0149374	0.0605884	0.00629653	0.916073	0.954211	0.475312	0.00551774	0.0233053	0.0355167	0.214917	0.386998	15.9	12.1	17.5	6	5	8	6	5	8	0.88906
	845	Tb927.10.10600	Tb927.10.10600	Tb927.10.10600		ARP2/3 complex 16kDa subunit, putative,ARP2/3 complex subunit, putative	12.712	51.4	0	74.785	1																										0.133243	0.483787	0.6455	0	0	0	0	0	0	0	0	0
	846	Tb927.10.10610	Tb927.10.10610	Tb927.10.10610		protein tyrosine phosphatase, putative	25.449	57.6	0	323.31	1	1				-0.0604962	0.468892	0.62957	-0.0370552	0.422064	0.678064	0.101049	0.130857	0.229649	-0.0190131	0.705098	0.871089	-0.0242679	0.701378	0.809963	-0.300824	0.00328822	0.0319788	0.200955	0.00878347	0.0323332	0.168636	0.00523442	0.0455665	28.8	37.1	17	6	7	3	6	7	3	0.76921
	847	Tb927.10.10620	Tb927.10.10620	Tb927.10.10620		hypothetical protein, conserved	33.272	75.3	0	323.31	1								0.133198	0.254273	0.537746				0.232814	0.461708	0.715342										-0.0597888	0.151096	0.314719	0	0	11.1	0	0	3	0	0	3
	848	Tb927.10.10630	Tb927.10.10630	Tb927.10.10630		hypothetical protein, conserved	29.655	36.9	0	41.76	1					0.0491549	0.539925	0.689296	0.134527	0.0803843	0.297321	-0.0706887	0.302926	0.411861	-0.014123	0.76294	0.900255	0.0496082	0.690228	0.803302				-0.0652532	0.307869	0.41271	-0.0103323	0.76014	0.855388	18.8	13.8	26.2	5	5	7	5	5	7	0.76771
	849	Tb927.10.10650	Tb927.10.10650	Tb927.10.10650		iron-containing hydrogenase, putative	51.836	39.6	0	141.01	1																										-0.0161213	0.824717	0.897086	0	0	0	0	0	0	0	0	0
	850	Tb927.10.10690	Tb927.10.10690	Tb927.10.10690		hypothetical protein, conserved	43.206	38.9	0	137.92	1					0.0616273	0.54435	0.693383	0.118317	0.237486	0.518365				0.0135222	0.838095	0.939916				0.0536199	0.748732	0.853042	0.171013	0.217116	0.316949	0.0519546	0.479345	0.642016	9.1	6.8	0	3	2	0	3	2	0	0.77903
	851	Tb927.10.1070	Tb927.10.1070	Tb927.10.1070	CRK1	cell division protein kinase 2 homolog 1,cdc2- like protein kinase (CRK1)	34.35	62.5	0	250.59	1					0.110556	0.203645	0.357377	0.00406772	0.937619	0.971453	0.203738	0.0371557	0.0961036	0.0187922	0.699641	0.868048	0.0735784	0.420671	0.575522	0.0923212	0.195529	0.371784	0.160314	0.0177841	0.0530471	-0.0265245	0.343304	0.519811	21.3	19.6	11.3	6	6	3	5	5	2	0.80831
	852	Tb927.10.10700	Tb927.10.10700	Tb927.10.10700		splicing factor Prp31	39.686	53.8	0	79.695	1																										-0.0452502	0.505714	0.664153	0	0	0	0	0	0	0	0	0
	853	Tb927.10.10720	Tb927.10.10720	Tb927.10.10720		hypothetical protein, conserved	33.625	26.9	0	131.46	1								0.0119514	0.844438	0.930776				-0.106951	0.124758	0.381936	0.312724	0.0544652	0.136815	0.691369	0.0128293	0.0697197	0.280625	0.109503	0.192566	-0.388257	0.0385775	0.143588	4.7	0	0	1	0	0	1	0	0	0.75743
	854	Tb927.10.10730	Tb927.10.10730	Tb927.10.10730	RIF5	hypothetical protein	166.05	29.3	0	148.12	1					-0.510137	0.0302039	0.0877452	-0.0335364	0.791652	0.902046	0.0168101	0.979532	0.98528	-0.424187	0.0141525	0.107496	-0.196991	0.393564	0.54694	0.151408	0.544532	0.706745	0.226304	0.0311713	0.0784089	0.0947444	0.0382906	0.143204	0.7	0.7	0	1	1	0	1	1	0	0.50219
	855	Tb927.10.10740	Tb927.10.10740	Tb927.10.10740		hypothetical protein, conserved	70.02	36.2	0	121.25	1					-0.0139071	0.823287	0.89612	0.08172	0.174819	0.444441	0.0376655	0.799952	0.848566	0.159452	0.0642671	0.271989	0.0739356	0.452531	0.605149	0.0117546	0.932322	0.962409	0.165731	0.042132	0.0966575	0.00571476	0.913048	0.953019	11	9	5.3	5	4	3	5	4	3	0.81878
	856	Tb927.10.10780	Tb927.10.10780	Tb927.10.10780		hypothetical protein, conserved	23.3	55.6	0	132.44	1	1				0.00285995	0.954089	0.972967	-0.0357144	0.826698	0.922727	-0.245916	0.0379237	0.0977432	0.12101	0.0567916	0.252355	-0.154569	0.110871	0.22948	0.119493	0.10895	0.252122	-0.211813	0.178993	0.274881	-0.124339	0.0748371	0.20602	18.2	18.2	23.8	4	4	5	4	4	5	0.82639
	857	Tb927.10.1090;Tb927.10.1080	Tb927.10.1090;Tb927.10.1080	Tb927.10.1090	RPS23	40S ribosomal protein S23, putative (RPS23) ;40S ribosomal protein S23, putative (RPS23)	15.928	69.9	0	71.862	2				1	0.0142981	0.807366	0.886071	0.0556171	0.273557	0.558726	0.155339	0.153526	0.258537	-0.0832655	0.517386	0.75028	0.33322	0.0184558	0.0679452	0.141763	0.0555049	0.167776	0.488943	0.00122802	0.00986679	-0.0818491	0.0794889	0.213963	41.3	40.6	46.2	8	7	9	8	7	9	0.87982
	858	Tb927.10.10800	Tb927.10.10800	Tb927.10.10800		palmitoyl acyltransferase 2, putative	49.904	38.9	0	61.228	1								0.080038	0.286179	0.565323	0.140581	0.148688	0.252725				0.579718	0.0423465	0.113385	0.409011	0.0562212	0.169536				0.0618551	0.210509	0.382487	0	0	0	0	0	0	0	0	0
	859	Tb927.10.10810	Tb927.10.10810	Tb927.10.10810		adenosine deaminase-like protein	67.353	13.6	0	11.89	1																													0	0	0	0	0	0	0	0	0
	860	Tb927.10.10820	Tb927.10.10820	Tb927.10.10820		hypothetical protein, conserved	36.965	27	0	49.224	1																										0.0260267	0.92263	0.956328	0	0	5.1	0	0	1	0	0	1
	861	Tb927.10.10830	Tb927.10.10830	Tb927.10.10830	RGG2	RGG2 (RGG2)	32.404	28.8	0	323.31	1	1				-0.332739	0.00243872	0.0128193	-0.180327	0.014861	0.123354	-0.635128	0.000903854	0.00647355	-0.0652082	0.258634	0.552116	-0.123984	0.138742	0.268432	0.0234561	0.684021	0.811894	-0.0148807	0.733578	0.796942	-0.0816395	0.0451438	0.155773	27.5	27.2	27.2	11	10	9	11	10	9	0.62093
	862	Tb927.10.10840;Tb11.v5.0423	Tb927.10.10840;Tb11.v5.0423	Tb927.10.10840		hypothetical protein, conserved ;hypothetical protein, conserved	60.057	17.6	0	36.426	2					-0.136468	0.0772742	0.179883							0.202417	0.0529907	0.244731				-0.238858	0.449005	0.624981				0.102063	0.181656	0.349405	7.7	7.7	7.9	3	3	4	3	3	4	0.6912
	863	Tb927.10.10850	Tb927.10.10850	Tb927.10.10850	AGO1	argonaute-like protein (AGO1)	99.184	62.9	0	323.31	1					-0.0170783	0.833112	0.900975	0.0489949	0.339618	0.609588	0.0141408	0.860487	0.896332	-0.0145215	0.824078	0.935744	0.282102	0.00975032	0.048327	0.133834	0.0471594	0.151359	0.523611	0.00187967	0.0121079	0.0796801	0.0429742	0.152309	18.9	10.2	2.7	15	9	2	15	9	2	0.90765
	864	Tb927.10.10870	Tb927.10.10870	Tb927.10.10870		protein kinase, putative	64.471	36.1	0	32.338	1																				0.195837	0.602151	0.750313				0.0371627	0.468579	0.632278	0	0	0	0	0	0	0	0	0
	865	Tb927.10.10880	Tb927.10.10880	Tb927.10.10880	ABCF1	ATP-binding cassette protein, putative,ABC transporter, putative,ATPase, putative	77.697	67.8	0	323.31	1					0.117138	0.338816	0.505906	0.13384	0.0794128	0.295946				0.00629414	0.894655	0.958693							0.659291	0.00253261	0.0139325	0.0182828	0.494479	0.655795	5.6	1.8	0	3	1	0	3	1	0	0.80394
	866	Tb927.10.10990	Tb927.10.10990	Tb927.10.10990		predicted WD40 repeat protein	62.592	6.2	0.0020043	2.7166	1																													0	0	0	0	0	0	0	0	0
	867	Tb927.10.1100;Tb927.6.4690	Tb927.10.1100;Tb927.6.4690	Tb927.10.1100		60S ribosomal protein L9, putative ;60S ribosomal protein L9, putative	21.857	79.9	0	323.31	2				1	0.0762509	0.3179	0.485723	0.0233825	0.67778	0.839317	0.247931	0.0111806	0.0396008	-0.0501199	0.640304	0.830852	0.301717	0.012003	0.0545708	0.125564	0.0872532	0.220049	0.56625	0.00127578	0.00999346	-0.0258865	0.348475	0.525695	29.6	29.6	42.9	5	5	8	5	5	8	0.91879
	868	Tb927.10.11000	Tb927.10.11000	Tb927.10.11000		hypothetical protein, conserved	38.94	5.6	0.00017138	4.1828	1																										0.163152	0.0653204	0.191147	0	0	0	0	0	0	0	0	0
	869	Tb927.10.11020;Tb11.v5.0547	Tb927.10.11020	Tb927.10.11020	MSH2	DNA mismatch repair protein, putative,MSH2 (MSH2)	105.34	51.6	0	323.31	2								0.178217	0.0745042	0.285438																0.091014	0.0375098	0.141699	0	0	0	0	0	0	0	0	0
	870	Tb927.10.11030	Tb927.10.11030	Tb927.10.11030	ATOM11	hypothetical protein, conserved	11.261	59	0	45.064	1	1				-2.8457	3.98597e-06	0.00181856	-1.02619	0.00489702	0.0793706	-0.748358	0.000303569	0.00332671	-0.76355	0.00016037	0.0223221	-3.09805	1.06208e-05	0.0156337	-0.132263	0.118252	0.265621	-0.0687586	0.315745	0.420157	-0.0349876	0.252531	0.430877	23	27	23	2	2	2	2	2	2	0.10597
	871	Tb927.10.11050	Tb927.10.11050	Tb927.10.11050		hypothetical protein, conserved	35.053	30.1	0	29.859	1	1				-1.11673	0.00666815	0.0271036				-2.34	1.15047e-05	0.00154732	-0.483262	0.000478149	0.0228215				-0.709224	0.0571342	0.170623	-1.21312	0.00558689	0.02333	-1.2226	0.000521408	0.0111859	16	12.8	0	5	4	0	5	4	0	0.43228
	872	Tb927.10.11060	Tb927.10.11060	Tb927.10.11060		hypothetical protein, conserved	8.8635	53.4	0	26.451	1	1				-1.54582	9.92e-06	0.00181856				-0.96666	0.000365236	0.0036551	-0.324726	0.0561103	0.252024	-0.979611	0.000261164	0.0198733				-0.918541	4.58891e-05	0.00378828	-1.06184	0.000860071	0.0156002	12.3	32.9	21.9	1	3	1	1	3	1	0.27306
	873	Tb927.10.11070	Tb927.10.11070	Tb927.10.11070		hypothetical protein, conserved	45.548	22.8	0	8.9886	1																										0.0386515	0.619743	0.754172	0	0	0	0	0	0	0	0	0
	874	Tb927.10.11080	Tb927.10.11080	Tb927.10.11080		paraflagellar rod protein	134.45	75	0	323.31	1					-0.0577961	0.482427	0.643678	-0.0391904	0.408649	0.670306	-0.00448074	0.937895	0.955461	-0.0442216	0.358298	0.642263	0.0462944	0.523861	0.664025	-0.03752	0.43781	0.612595	0.0616593	0.37679	0.482356	-0.00217088	0.934759	0.965363	50.7	53.8	2.8	4	7	3	4	7	3	0.71514
	875	Tb927.10.11090	Tb927.10.11090	Tb927.10.11090		hypothetical protein, conserved	76.029	14.2	0	7.3926	1	1							-0.0445842	0.660877	0.828674													-0.152602	0.100882	0.181463	-0.027293	0.343191	0.519777	0	0	0	0	0	0	0	0	0
	876	Tb927.10.11100	Tb927.10.11100	Tb927.10.11100		deoxyribodipyrimidine photolyase, putative,DNA repair enzyme, putative	64.327	39.1	0	84.492	1								0.210346	0.0404015	0.203364				0.0600006	0.625851	0.824394										0.0390197	0.190053	0.360448	0	0	0	0	0	0	0	0	0
	877	Tb927.10.11110	Tb927.10.11110	Tb927.10.11110		hypothetical protein, conserved	86.717	12.8	0	7.629	1																										0.29653	0.0026872	0.0316713	0	0	0	0	0	0	0	0	0
	878	Tb927.10.11120	Tb927.10.11120	Tb927.10.11120		hypothetical protein, conserved	25.035	45.9	0	24.178	1																										0.0508705	0.603311	0.74192	0	0	0	0	0	0	0	0	0
	879	Tb927.10.11130	Tb927.10.11130	Tb927.10.11130		hypothetical protein, conserved	107.62	31.8	0	71.795	1																										-0.00876139	0.86682	0.922375	0	0	0	0	0	0	0	0	0
	880	Tb927.10.11140	Tb927.10.11140	Tb927.10.11140		hypothetical protein, conserved	167.52	16.8	0	32.935	1					-0.333114	0.145202	0.28463				0.389167	0.109406	0.203262	0.0677654	0.496883	0.737911										-0.0525076	0.60504	0.743127	1.8	1.7	1.2	2	2	1	2	2	1	0.52442
	881	Tb927.10.11150	Tb927.10.11150	Tb927.10.11150		hypothetical protein, conserved	25.436	49.6	0	46.421	1														0.292785	0.109395	0.355658										-0.0504235	0.207063	0.378327	0	0	0	0	0	0	0	0	0
	882	Tb927.10.11160	Tb927.10.11160	Tb927.10.11160		HIRA-interacting protein 5, putative	26.717	25.5	0	52.876	1	1				-1.08758	0.000143254	0.00228736	-0.25014	0.158474	0.425163	-1.34422	0.00260796	0.0136767	-0.248325	0.0570868	0.253365	-0.702616	0.00252923	0.0271507	-0.212532	0.0129012	0.06981	-0.0623073	0.738484	0.800905	-0.085414	0.130563	0.286655	14.4	14.4	6.2	3	3	1	3	3	1	0.42647
	883	Tb927.10.11170	Tb927.10.11170	Tb927.10.11170		hypothetical protein, conserved	198.94	25.1	0	236.75	1																										0.0629229	0.0715697	0.201055	0	0	0	0	0	0	0	0	0
	884	Tb927.10.11180	Tb927.10.11180	Tb927.10.11180	ATG7	E1-like ubiquitin-activating enzyme, putative,ATG7/CVT2/APG7, putative (ATG7)	83.425	53.2	0	233.02	1																										-0.0098087	0.748689	0.849246	0	0	0	0	0	0	0	0	0
	885	Tb927.10.11190	Tb927.10.11190	Tb927.10.11190		hypothetical protein, conserved	52.561	23.7	0	13.627	1								-0.0729279	0.250457	0.533039				-0.681974	0.0881983	0.318759	0.208212	0.494766	0.640893							-0.726289	0.000733888	0.0141064	0	0	0	0	0	0	0	0	0
	886	Tb927.10.1120	Tb927.10.1120	Tb927.10.1120		hypothetical protein, conserved	67.056	8	0.0065789	1.989	1					0.483289	0.0870677	0.195715																						2.3	2.3	2.3	1	1	1	1	1	1	1.3594
	887	Tb927.10.11200	Tb927.10.11200	Tb927.10.11200		hypothetical protein, conserved	13.515	53.4	0	13.281	1					-0.553201	0.000846528	0.00603573							-0.0576197	0.46198	0.715466										0.121614	0.140496	0.300508	23.7	8.5	15.3	2	1	1	2	1	1	0.54085
	888	Tb927.10.11210	Tb927.10.11210	Tb927.10.11210		hypothetical protein, conserved	50.464	43.9	0	76.523	1																										0.017739	0.624271	0.756788	0	0	0	0	0	0	0	0	0
	889	Tb927.10.11220	Tb927.10.11220	Tb927.10.11220	PSSA-2	procyclic form surface phosphoprotein (PSSA-2)	46.04	44.5	0	323.31	1					-0.0483531	0.383167	0.552182	-0.00602026	0.891328	0.95305	-0.109411	0.147853	0.251747	0.0451758	0.433324	0.697687	-0.0270251	0.694361	0.805707	0.0383848	0.483752	0.654412	0.0885228	0.12663	0.213986	0.01672	0.541292	0.693924	25.6	25.6	16.2	9	10	7	9	10	7	0.79257
	890	Tb927.10.11230	Tb927.10.11230	Tb927.10.11230		hypothetical protein, conserved	34.706	39.3	0	68.13	1								0.0831654	0.523779	0.746706																-0.070067	0.130331	0.286655	0	0	6.8	0	0	1	0	0	1
	891	Tb927.10.11250;Tb11.v5.0575	Tb927.10.11250	Tb927.10.11250		hypothetical protein, conserved	101.14	73.2	0	323.31	2					0.0291626	0.678581	0.799395	-0.0452662	0.366901	0.633786	-0.118346	0.199821	0.310655	0.0680796	0.258423	0.552116	-0.0612506	0.452141	0.605149	-0.068954	0.328299	0.508964	-0.130949	0.158781	0.254273	-0.0608095	0.0883212	0.226313	13.8	14.2	3.8	10	11	3	10	11	3	0.79283
	892	Tb927.10.11260	Tb927.10.11260	Tb927.10.11260		hypothetical protein, conserved	22.384	58.3	0	63.927	1	1				-1.0991	0.000315935	0.00326766	-0.46096	0.030484	0.176998	-1.88167	0.000464228	0.00422246	-0.395699	0.0291043	0.173862							-0.54015	0.000308954	0.00528543	-0.850329	0.000262811	0.00822614	18.2	40.6	33.7	4	7	4	4	7	4	0.34201
	893	Tb927.10.11270	Tb927.10.11270	Tb927.10.11270	RBP23	RNA-binding protein, putative (RBP23)	26.664	49.6	0	75.483	1								0.258789	0.0152305	0.125244	0.516321	0.00493623	0.0214763	0.0518758	0.46555	0.717723	0.792327	0.0327774	0.0962917				1.41091	9.53806e-05	0.00378828	0.0760096	0.118382	0.269726	0	21.1	0	0	4	0	0	4	0
	894	Tb927.10.11300	Tb927.10.11300	Tb927.10.11300	PFC16	paraflagellar rod component, putative (PFC16)	14.328	99.2	0	323.31	1					0.00774798	0.922962	0.956118	-0.0238869	0.591866	0.78608	-0.135458	0.0713042	0.151174	-0.0287768	0.534979	0.761321	-0.0384486	0.559891	0.693634	0.03153	0.587861	0.738871	-0.0542391	0.277426	0.379904	-0.122692	0.00898606	0.0646635	69.8	69.8	46.8	9	9	6	9	9	6	0.78525
	895	Tb927.10.11310	Tb927.10.11310	Tb927.10.11310	IFT57/55	intraflagellar transport protein IFT55/IFT57, putative (IFT57/55)	46.366	57.1	0	296.78	1								0.114241	0.210122	0.485933																-0.019869	0.478365	0.641553	0	8.5	0	0	1	0	0	1	0
	896	Tb927.10.11330	Tb927.10.11330	Tb927.10.11330		hypothetical protein, conserved	25.083	51.8	0	204.03	1					-0.0510219	0.366136	0.535812				-0.0946071	0.532767	0.630026	-0.0750753	0.284739	0.579596	0.172611	0.186945	0.328599				0.0825068	0.554162	0.649482	-0.00151761	0.97392	0.98754	14.9	25	28.9	3	4	6	3	4	6	0.79171
	897	Tb927.10.11340;Tb11.v5.0604	Tb927.10.11340;Tb11.v5.0604	Tb927.10.11340		hypothetical protein, conserved ;hypothetical protein, conserved	155.73	49.4	0	323.31	2					-1.24002	0.00385147	0.0179436	-0.417807	0.0068983	0.0862826	-1.58826	3.13058e-05	0.00155797	-0.523917	0.000320845	0.0223221	-0.505775	0.00293788	0.0289334	-0.704204	0.00163862	0.0215667	-0.0729028	0.167152	0.262008	-0.0104148	0.779337	0.866552	5.8	14.2	12.8	7	15	14	7	15	14	0.51633
	898	Tb927.10.11350	Tb927.10.11350	Tb927.10.11350		hypothetical protein, conserved	16.667	63.2	0	34.49	1	1				-1.14039	0.000543671	0.00446624	-0.50647	0.000620835	0.0601284				-0.486796	0.0068066	0.0723871				-1.14538	0.0011132	0.0168446	-1.05005	0.000151154	0.00402398	-1.06896	6.82226e-05	0.00450578	21.1	30.1	0	3	4	0	3	4	0	0.3741
	899	Tb927.10.11370	Tb927.10.11370	Tb927.10.11370		hypothetical protein, conserved	17.772	51.4	0	29.661	1	1				-1.05747	4.48503e-05	0.00181856				-2.12329	0.00847738	0.0321765	-0.467895	0.00123181	0.0295081	-0.702498	0.0564403	0.140483				-1.06056	0.000280509	0.00508675	-1.11342	0.000106516	0.0053993	24.7	30.8	30.1	4	5	4	4	5	4	0.37586
	900	Tb927.10.11380	Tb927.10.11380	Tb927.10.11380		hypothetical protein, conserved	44.731	50.8	0	220.69	1								0.186119	0.500913	0.731461																0.00418359	0.873789	0.926568	0	4.9	0	0	1	0	0	1	0
	901	Tb927.10.11390	Tb927.10.11390	Tb927.10.11390		60S ribosomal protein L6, putative	21.185	77.6	0	323.31	1				1	0.00698782	0.902199	0.942437	0.00822477	0.860648	0.938407	-0.00742189	0.91016	0.935844	-0.0387598	0.677788	0.853103	0.240613	0.0166356	0.0645545	0.219689	0.0085789	0.0547447	0.411718	0.00371628	0.0179442	-0.0382433	0.197765	0.36863	65.1	59.9	56.2	19	17	14	19	17	14	0.83342
	902	Tb927.10.11400	Tb927.10.11400	Tb927.10.11400		hypothetical protein, conserved	43.304	28.4	0	93.883	1																										-0.0129794	0.844894	0.910889	0	0	0	0	0	0	0	0	0
	903	Tb927.10.11410	Tb927.10.11410	Tb927.10.11410		hypothetical protein, conserved	40.369	28.8	0	76.291	1																										0.264142	0.0204056	0.100657	0	0	0	0	0	0	0	0	0
	904	Tb927.10.11420	Tb927.10.11420	Tb927.10.11420		hypothetical protein, conserved	80.889	12.4	0.00017164	4.2637	1														0.269271	0.38983	0.665811				0.269121	0.0310796	0.118278							0	0	0	0	0	0	0	0	0
	905	Tb927.10.11430	Tb927.10.11430	Tb927.10.11430		hypothetical protein, conserved	33.767	19	0	21.846	1																										-0.0563391	0.506435	0.664573	0	0	0	0	0	0	0	0	0
	906	Tb927.10.11450	Tb927.10.11450	Tb927.10.11450		TFIIF-stimulated CTD phosphatase, putative	79.214	19.5	0	21.468	1																										0.0262694	0.680068	0.797827	0	0	0	0	0	0	0	0	0
	907	Tb927.10.11480	Tb927.10.11480	Tb927.10.11480		hypothetical protein, conserved	67.815	20.3	0	13.273	1														-0.809527	0.0408594	0.212072										-0.384666	0.0258488	0.115044	2.6	0	0	1	0	0	1	0	0
	908	Tb927.10.11500	Tb927.10.11500	Tb927.10.11500		hypothetical protein, conserved	24.035	35.3	0	22.679	1					-0.734624	0.00258301	0.0132701	-0.277163	0.230601	0.509787				-0.0964096	0.169713	0.452045										0.0162583	0.895274	0.940768	15.3	15.3	0	2	2	0	2	2	0	0.46642
	909	Tb927.10.11510	Tb927.10.11510	Tb927.10.11510		hypothetical protein, conserved	39.167	54.8	0	323.31	1								0.0272555	0.756173	0.882165																0.0307762	0.515543	0.672213	0	0	0	0	0	0	0	0	0
	910	Tb927.10.11520	Tb927.10.11520	Tb927.10.11520	TbTim13	hypothetical protein, conserved	13.421	92.3	0	213.65	1	1				-0.65068	0.000211363	0.00274206	-0.134078	0.104059	0.339128	-0.453423	0.00501021	0.021701	-0.130429	0.0751699	0.293103	-0.277539	0.0260067	0.0835646	0.30217	0.342037	0.5245	-0.14218	0.0469679	0.104585	-0.141846	0.0101846	0.0696981	26.5	32.5	29.1	5	4	3	5	4	3	0.53432
	911	Tb927.10.11530	Tb927.10.11530	Tb927.10.11530		hypothetical protein, conserved	11.032	89.1	0	102.1	1								-0.545569	0.169565	0.4397										-0.156649	0.522943	0.688628				-0.0374216	0.394755	0.566564	0	0	0	0	0	0	0	0	0
	912	Tb927.9.6070;Tb927.10.11540	Tb927.9.6070;Tb927.10.11540	Tb927.9.6070	RPS3	40S ribosomal protein S3, putative (RPS3) ;40S ribosomal protein S3, putative (RPS3)	24.216	79	0	294.89	2				1	-0.0683744	0.406062	0.569532	0.0346177	0.563059	0.768783	-0.106832	0.382635	0.489009	-0.0549242	0.671884	0.850264	0.391377	0.00624971	0.0387482	0.2281	0.0209107	0.0923798	0.384234	0.00237559	0.0136693	-0.083113	0.0433613	0.152751	32.2	57.9	39.3	9	15	11	9	15	11	0.83258
	913	Tb927.10.11570	Tb927.10.11570	Tb927.10.11570		hypothetical protein, conserved	78.596	47	0	127.48	1								0.00812115	0.929798	0.968985	0.354691	0.210685	0.320369	-0.12011	0.147299	0.419235	0.242507	0.096499	0.205558	0.0510078	0.450711	0.625795	0.28868	0.071313	0.140594	0.00304635	0.953022	0.97411	1.8	0	0	1	0	0	1	0	0	1.5754
	914	Tb927.10.11580	Tb927.10.11580	Tb927.10.11580		predicted WD40 repeat protein	179.95	19.6	0	128.28	1					-0.192886	0.15249	0.294502				-0.0444942	0.693963	0.764514	-0.00905988	0.905373	0.9642	0.0855457	0.639813	0.759535							0.108086	0.297014	0.475306	8.1	1.6	3.5	12	2	6	12	2	6	0.82859
	915	Tb927.10.11590	Tb927.10.11590	Tb927.10.11590		nicotinate phosphoribosyltransferase, putative	48.917	60	0	161.71	1																										0.0512427	0.138401	0.297492	0	0	0	0	0	0	0	0	0
	916	Tb927.10.11600	Tb927.10.11600	Tb927.10.11600		hypothetical protein, conserved	66.002	27.7	0	40.873	1																										0.38389	0.0472951	0.158994	0	1.8	0	0	1	0	0	1	0
	917	Tb927.10.11610	Tb927.10.11610	Tb927.10.11610		hypothetical protein, conserved	15.824	61.6	0	115.31	1																										0.0598817	0.185503	0.354186	0	0	0	0	0	0	0	0	0
	918	Tb927.10.11630	Tb927.10.11630	Tb927.10.11630		hypothetical protein, conserved	68.402	21.5	0	33.756	1								-0.366816	0.237408	0.518365																-0.351564	0.00148744	0.0226597	0	0	0	0	0	0	0	0	0
	919	Tb927.10.11660	Tb927.10.11660	Tb927.10.11660		hypothetical protein, conserved	44.436	45.8	0	112.71	1								0.01024	0.92366	0.968315				-0.0997832	0.372959	0.654098										0.0737775	0.11247	0.262094	2	0	0	1	0	0	1	0	0	0.93284
	920	Tb927.10.11680	Tb927.10.11680	Tb927.10.11680		chloride channel protein, putative	104.11	7.2	0	21.077	1											0.13303	0.470479	0.573264				-0.0378332	0.632042	0.753985				-0.527321	0.00430124	0.0196646	-0.000302929	0.998284	0.999331	0	0	0	0	0	0	0	0	0
	921	Tb927.10.11690	Tb927.10.11690	Tb927.10.11690		hypothetical protein, conserved	53.584	28.5	0	64.335	1																										0.0908668	0.135424	0.293718	2.1	0	0	1	0	0	1	0	0
	922	Tb927.10.1170;Tb11.0560;Tb11.v5.0858	Tb927.10.1170;Tb11.0560	Tb927.10.1170	IFT172	intraflagellar transport protein IFT172, putative (IFT172) ;chrX additional, unordered contigs,hypothetical protein, conserved	196.6	67.2	0	323.31	3					0.255833	0.0567537	0.14224	0.12259	0.0420649	0.208322	0.0970811	0.348543	0.458485	-0.130573	0.252011	0.547285	0.493524	0.00130201	0.02286				0.390451	0.00252744	0.0139325	0.00221617	0.931742	0.963709	0.9	0.9	0.9	1	1	1	1	1	1	1.204
	923	Tb927.10.11700	Tb927.10.11700	Tb927.10.11700		guanylate kinase, putative	20.106	46.1	0	81.599	1																										0.0614245	0.0958196	0.238647	0	0	0	0	0	0	0	0	0
	924	Tb927.10.11720	Tb927.10.11720	Tb927.10.11720		hypothetical protein, conserved	83.886	32.4	0	90.431	1					0.0453813	0.616656	0.753597							0.383559	0.0749681	0.293103										-0.0180143	0.541994	0.693924	12.8	6.3	0	8	3	0	8	3	0	0.81014
	925	Tb927.10.11730	Tb927.10.11730	Tb927.10.11730	ZC3H33	zinc finger protein family member, putative (ZC3H33)	83.078	10.3	0	25.434	1																										-0.114959	0.349258	0.526599	0	0	0	0	0	0	0	0	0
	926	Tb927.10.11750	Tb927.10.11750	Tb927.10.11750		hypothetical protein, conserved	24.793	27.9	0	34.584	1																										0.00403161	0.932268	0.963993	0	0	0	0	0	0	0	0	0
	927	Tb927.10.11760	Tb927.10.11760	Tb927.10.11760	PUF6	pumilio/PUF RNA binding protein 6 (PUF6)	93.062	51.8	0	323.31	1					-0.121431	0.233965	0.392752	0.12399	0.0460463	0.222431	0.0355872	0.569793	0.661996	-0.158079	0.178273	0.462779	0.24519	0.10837	0.22533	0.179329	0.579387	0.732788	0.371446	0.00997866	0.0353194	-0.0523201	0.102362	0.249078	9.3	7.9	2.7	5	4	2	5	4	2	0.72895
	928	Tb927.10.11770	Tb927.10.11770	Tb927.10.11770		hypothetical protein, conserved	14.109	36.4	0	25.853	1								-0.308945	0.00858081	0.0922058										-0.102952	0.235096	0.412895				-0.643129	0.00956424	0.0669304	0	0	0	0	0	0	0	0	0
	929	Tb927.10.11780	Tb927.10.11780	Tb927.10.11780		hypothetical protein, conserved	131.27	36.9	0	230.34	1					-0.169419	0.390324	0.558004	0.0954821	0.254766	0.538143	-0.156374	0.0386394	0.0989111	0.0455644	0.539186	0.763922	-0.0677166	0.387634	0.542569	-0.0387054	0.851243	0.911479	-0.11332	0.083053	0.157682	-0.148026	0.00716989	0.0564136	0.9	4.1	6.5	1	4	7	1	4	7	0.53909
	930	Tb927.10.1180	Tb927.10.1180	Tb927.10.1180		hypothetical protein, conserved	52.863	22.9	0	14.213	1	1													0.095732	0.325528	0.613557										-0.0809699	0.320258	0.496063	0	0	0	0	0	0	0	0	0
	931	Tb927.10.11800	Tb927.10.11800	Tb927.10.11800		33 kDa inner dynein arm light chain, axonemal, putative,dynein light chain, putative	42.092	57.1	0	141.86	1					0.0939014	0.187657	0.339841	0.101006	0.374931	0.640807				0.114313	0.232837	0.53035	0.0754168	0.304157	0.458673	-0.136682	0.0515565	0.160053	-0.0108739	0.893189	0.919782	-0.108268	0.0448524	0.155317	20.1	22.3	9.9	6	6	3	6	6	3	0.93594
	932	Tb927.10.11810	Tb927.10.11810	Tb927.10.11810		hypothetical protein, conserved	69.987	10.8	0	10.297	1					-0.0987386	0.667458	0.790157																			-0.308281	0.0727974	0.202924	3.1	1.4	2	1	1	1	1	1	1	0.54477
	933	Tb927.10.11820	Tb927.10.11820	Tb927.10.11820		hypothetical protein, conserved	39.072	29.3	0	7.6381	1	1													-0.67998	0.000897442	0.025998	-1.29071	0.00394127	0.0324827				-0.449747	0.03465	0.0844703	-0.612848	0.00478107	0.0437475	0	0	10.2	0	0	2	0	0	2
	934	Tb927.10.11840	Tb927.10.11840	Tb927.10.11840		hypothetical protein	50.308	40	0	36.712	1																				-0.0270755	0.623692	0.763577				-0.0424336	0.757787	0.854786	0	0	0	0	0	0	0	0	0
	935	Tb927.10.11850	Tb927.10.11850	Tb927.10.11850		hypothetical protein, conserved	111.8	18.4	0	126.76	1														0.227262	0.0888726	0.319807	-0.0932858	0.516121	0.657934							-0.0394556	0.393563	0.564995	0	0	0	0	0	0	0	0	0
	936	Tb927.10.11870	Tb927.10.11870	Tb927.10.11870	MRB11870	mitochondrial RNA binding protein (MRB11870)	34.683	68.4	0	278.36	1	1				-0.546688	0.00149812	0.00901787	-0.246118	0.00593115	0.0816053	-1.17216	0.000272797	0.00315557	-0.0809072	0.162645	0.440756	-0.450999	0.00156332	0.0234463	0.14939	0.0400761	0.137225	-0.207897	0.0112754	0.038496	-0.101355	0.018935	0.0968389	30.3	30.3	9.4	8	8	2	8	8	2	0.50655
	937	Tb927.10.11880	Tb927.10.11880	Tb927.10.11880		hypothetical protein, conserved	76.36	4.1	0	11.85	1					0.102815	0.226198	0.384649																			-0.168677	0.13292	0.290155	4.1	2.3	0	2	1	0	2	1	0	0.91138
	938	Tb927.10.11890	Tb927.10.11890	Tb927.10.11890		hypothetical protein, conserved	36.838	41.1	0	28.418	1	1				-1.30055	3.59906e-05	0.00181856				-1.62853	0.0018498	0.0108276	-0.617493	0.0030589	0.0455422							-1.11775	0.000220178	0.00460382	-1.12728	7.25796e-06	0.00265412	24.4	24.4	9.8	9	9	3	9	9	3	0.31827
	939	Tb927.10.11900	Tb927.10.11900	Tb927.10.11900		hypothetical protein, conserved	19.531	87.4	0	323.31	1	1				-0.758599	0.000167612	0.0024571	-0.00922662	0.854507	0.935298	-0.35446	0.0320695	0.0869606	0.00596124	0.949681	0.98008	-0.24875	0.0124564	0.0553057	0.0288779	0.549644	0.710776	-0.24363	0.0157844	0.0488725	-0.254127	0.00332041	0.0353519	31.1	42.5	21	4	7	3	4	7	3	0.47423
	940	Tb927.10.11920	Tb927.10.11920	Tb927.10.11920		hypothetical protein, conserved	16.452	18.7	0	44.369	1																										0.0449082	0.331199	0.507487	0	0	0	0	0	0	0	0	0
	941	Tb927.10.11930	Tb927.10.11930	Tb927.10.11930		beta-D-hydroxybutyrate dehydrogenase	27.645	66.9	0	323.31	1	1				-0.566401	0.00252334	0.0130471	-0.148852	0.0617874	0.259298	-0.578874	0.000854147	0.00631188	-0.0481966	0.420595	0.689798	-0.249573	0.0113849	0.0530905	-0.0829096	0.145901	0.304453	0.0158867	0.710151	0.778134	0.101103	0.0316489	0.130025	49.2	53.1	60	11	14	15	11	14	15	0.52683
	942	Tb927.10.11950	Tb927.10.11950	Tb927.10.11950		hypothetical protein, conserved	22.385	13.4	0.0047878	2.1567	1																										0.0187945	0.852144	0.915168	0	0	0	0	0	0	0	0	0
	943	Tb927.10.11970	Tb927.10.11970	Tb927.10.11970	GlnAT	glutamine aminotransferase (GlnAT) (GlnAT)	48.334	66.2	0	323.31	1					-0.513891	0.147999	0.288284	0.0269331	0.671455	0.835126				0.0131168	0.826031	0.936553	0.276717	0.133041	0.260355	0.689014	0.00431606	0.0369718	0.0388755	0.585208	0.677138	0.103762	0.0203131	0.100657	16.6	11.7	2.3	5	3	1	5	3	1	0.73991
	944	Tb927.10.11990	Tb927.10.11990	Tb927.10.11990		RNA-binding protein	23.952	70.2	0	217.3	1								-0.00717087	0.872167	0.944957	-0.0889324	0.689474	0.761006	-0.173698	0.0796726	0.301964										0.0518172	0.164835	0.329439	0	12.1	0	0	2	0	0	2	0
	945	Tb927.10.12000	Tb927.10.12000	Tb927.10.12000		iron-sulfur cluster assembly protein, putative	11.772	76.8	0	71.28	1	1				-0.694934	0.000442895	0.00388218	-0.356374	0.0024245	0.0659362	-1.05358	5.94305e-05	0.00178099	-0.178839	0.0360955	0.194364	-0.340676	0.0126012	0.0554906	-0.014809	0.829589	0.904778	-0.0695	0.500685	0.601882	-0.171487	0.00891772	0.0645773	33.3	33.3	51.5	3	3	6	3	3	6	0.54341
	946	Tb927.10.12010	Tb927.10.12010	Tb927.10.12010		hypothetical protein, conserved	14.706	31.3	0	14.38	1											-0.199502	0.146211	0.249535										-0.00737797	0.913481	0.936738				0	0	0	0	0	0	0	0	0
	947	Tb927.10.12030	Tb927.10.12030	Tb927.10.12030		hypothetical protein, conserved	27.19	61.2	0	323.31	1								-0.0246469	0.713545	0.859463	0.105366	0.408209	0.513348	-0.150129	0.477057	0.725366	0.418726	0.0170571	0.0655376				0.848737	0.00166671	0.0114821	-0.0309172	0.463554	0.62741	5.2	0	0	1	0	0	1	0	0	1.3484
	948	Tb927.10.12050	Tb927.10.12050	Tb927.10.12050		hypothetical protein, conserved	33.571	68.5	0	139.3	1	1				-0.66716	0.00244442	0.0128294	-0.00238311	0.98857	0.994354	-0.985569	0.000699699	0.00555298	-0.245658	0.0125369	0.0993988	-0.572791	0.00302955	0.0293071	-0.217406	0.248465	0.427996	-0.410817	0.0277324	0.0718602	-0.45587	0.00067287	0.0134293	23.5	24.2	0	5	5	0	5	5	0	0.51924
	949	Tb927.10.12060	Tb927.10.12060	Tb927.10.12060		hypothetical protein, conserved	167.31	12	0	18.598	1																										-0.0783497	0.59928	0.738845	0	0	0	0	0	0	0	0	0
	950	Tb927.10.12090	Tb927.10.12090	Tb927.10.12090	RBP7A	RNA-binding protein, putative (RBP7A)	13.272	62.1	0	189.71	1								0.0420768	0.588536	0.784715							0.454722	0.0168105	0.0650482	0.0321596	0.805138	0.890359	0.826633	0.00322791	0.0162519	0.114873	0.0519825	0.167655	0	0	0	0	0	0	0	0	0
	951	Tb927.10.1210;Tb11.v5.0486	Tb927.10.1210	Tb927.10.1210		katanin, putative	75.358	62.9	0	323.31	2								0.160264	0.0913276	0.317884																-0.0819196	0.0628427	0.187127	0	0	0	0	0	0	0	0	0
	952	Tb927.10.12110	Tb927.10.12110	Tb927.10.12110		hypothetical protein, conserved	13.003	35	0	25.217	1																										0.224244	0.0247713	0.112612	0	0	0	0	0	0	0	0	0
	953	Tb927.10.12120;Tb11.v5.0506	Tb927.10.12120	Tb927.10.12120		hypothetical protein, conserved	240.83	18.2	0	173.84	2																										0.130298	0.0220049	0.105742	0	0.6	0	0	1	0	0	0	0
	954	Tb927.10.12130	Tb927.10.12130	Tb927.10.12130		hypothetical protein, conserved	87.529	62.6	0	323.31	1					-0.117883	0.0971284	0.211346	0.0188875	0.736978	0.874068				-0.0190598	0.713647	0.873482	0.0116229	0.941786	0.970963	-0.118659	0.176745	0.345269	0.0932562	0.235555	0.337628	-0.0873463	0.0892086	0.227547	4.9	4.6	7	3	3	5	3	3	5	0.81508
	955	Tb927.10.12170	Tb927.10.12170	Tb927.10.12170		RAB-interacting protein, putative	25.919	21.1	0	7.754	1					0.176087	0.0920676	0.203							0.200461	0.0171868	0.123041							-0.61633	0.058072	0.121409				15.4	9.7	0	2	1	0	2	1	0	0.89471
	956	Tb927.10.12180	Tb927.10.12180	Tb927.10.12180		hypothetical protein, conserved	77.894	59.3	0	185.88	1					-0.207586	0.0122203	0.0435653	-0.0940605	0.136223	0.390634	-0.601112	0.00630128	0.0255469	0.0760064	0.369194	0.652947	-0.0905985	0.322698	0.477916	-0.0319845	0.782514	0.873802	-0.270086	0.00520212	0.0224907	-0.150145	0.0156795	0.0871948	17.4	17	8.4	11	11	5	11	11	5	0.69576
	957	Tb927.10.12190	Tb927.10.12190	Tb927.10.12190		RAB-interacting protein, putative	23.819	15.1	0	17.274	1														0.181277	0.136465	0.399851										0.140239	0.617235	0.752399	0	7.1	0	0	1	0	0	1	0
	958	Tb927.10.12200	Tb927.10.12200	Tb927.10.12200		hypothetical protein, conserved	24.893	28.9	0	18.443	1																										0.104134	0.0496973	0.163857	0	0	0	0	0	0	0	0	0
	959	Tb927.10.12210	Tb927.10.12210	Tb927.10.12210		ribulose-5-phosphate 3-epimerase, putative	26.397	43.1	0	177.33	1								-0.149699	0.0925632	0.319009				-0.204456	0.228636	0.526765							-0.149881	0.192668	0.290376	-0.0545643	0.121343	0.273536	5.7	0	0	1	0	0	1	0	0	0.78204
	960	Tb927.10.12220	Tb927.10.12220	Tb927.10.12220		hypothetical protein, conserved	41.133	54.7	0	93.962	1	1				-0.633304	0.00111918	0.00734964							-0.274521	0.123434	0.381076	-0.365852	0.0209728	0.073577				-0.120477	0.357047	0.462591	0.0934416	0.528494	0.683343	5.4	11.4	4.9	2	3	1	2	3	1	0.47957
	961	Tb927.10.12230	Tb927.10.12230	Tb927.10.12230		hypothetical protein, conserved	47.238	18.9	0	8.9665	1																							0.936974	8.24192e-05	0.00378828	-0.366349	0.2283	0.403487	0	2.3	0	0	1	0	0	1	0
	962	Tb927.10.12240	Tb927.10.12240	Tb927.10.12240		short-chain dehydrogenase, putative	36.075	80.1	0	323.31	1					0.154471	0.0611618	0.151061	0.053236	0.462092	0.708567	0.208413	0.034663	0.0917734	0.0870097	0.110975	0.357204	0.150274	0.0897252	0.196006	0.156624	0.0443638	0.145594	0.0692351	0.188832	0.286171	0.00462502	0.891752	0.938963	55	56.3	4.6	13	13	1	13	13	1	0.9059
	963	Tb927.10.12250	Tb927.10.12250	Tb927.10.12250		hypothetical protein, conserved	86.47	15.8	0	13.641	1	1													-0.152515	0.636152	0.828551							-0.174016	0.179357	0.275309	-0.22891	0.201646	0.372589	0	2.3	0	0	1	0	0	1	0
	964	Tb927.10.12260	Tb927.10.12260	Tb927.10.12260		cytosolic nonspecific dipeptidase, putative,peptidase (M20/M25/M40 family), putative	51.578	87.4	0	323.31	1					0.142724	0.0808425	0.185398	0.0419096	0.388542	0.65149	-0.143941	0.0538233	0.124619	-0.0284034	0.615831	0.819573	0.119538	0.363355	0.517886	0.331167	0.00241328	0.0272248	0.269695	0.0140843	0.0450414	0.108932	0.0130617	0.0792821	15.4	20.4	12.6	5	7	5	5	7	4	0.8963
	965	Tb927.10.12290	Tb927.10.12290	Tb927.10.12290		UDP-Gal or UDP-GlcNAc-dependent glycosyltransferase, putative	43.514	64.2	0	99.619	1					0.0330677	0.847389	0.910574	-0.00363618	0.971616	0.986684	0.0916366	0.47472	0.576827	0.334978	0.0413613	0.21288	-0.114052	0.258846	0.4115	-0.0866998	0.247457	0.427425	0.443007	0.000890265	0.00847009	0.107987	0.0697625	0.19792	4.6	14	1.9	2	5	1	2	5	1	0.61877
	966	Tb927.10.1230	Tb927.10.1230	Tb927.10.1230		hypothetical protein, conserved	37.682	43	0	100.65	1					0.0475606	0.651811	0.779469	0.0447709	0.614314	0.800669	0.0084464	0.933896	0.953522	0.0102441	0.90738	0.964448	0.00641792	0.927872	0.963179	0.0145871	0.91155	0.950676	0.0704315	0.206425	0.305935	-0.160642	0.0285765	0.12252	15.2	19.6	0	4	5	0	4	5	0	0.89145
	967	Tb927.10.12320	Tb927.10.12320	Tb927.10.12320		hypothetical protein	44.498	12.2	0.0020074	2.7731	1																										0.383649	0.145556	0.307541	0	0	6	0	0	1	0	0	1
	968	Tb927.10.12330	Tb927.10.12330	Tb927.10.12330	ZC3H34	zinc finger protein family member, putative (ZC3H34)	22.365	44.1	0	50.891	1					-0.0349227	0.606422	0.74645	0.0356325	0.451584	0.698535	0.151501	0.0534793	0.124217	0.0164042	0.860704	0.94658	0.335969	0.0230753	0.0777152	0.0642869	0.430406	0.606173	0.695637	0.00112127	0.00962874	0.016895	0.754831	0.8533	27.2	27.2	23.3	6	6	5	6	6	5	0.83229
	969	Tb927.10.12350	Tb927.10.12350	Tb927.10.12350		hypothetical protein, conserved	13.637	16.3	0.0059337	2.0699	1																													0	0	0	0	0	0	0	0	0
	970	Tb927.10.12360	Tb927.10.12360	Tb927.10.12360		hypothetical protein, conserved	18.601	87.6	0	323.31	1					0.121412	0.0763396	0.17868	0.519232	0.00380832	0.0735859				0.0357233	0.550919	0.770503	-0.118997	0.261058	0.41381	1.14502	0.0724693	0.198838	-0.088769	0.378275	0.4837	-0.0932296	0.021742	0.105242	27.1	17.6	20	3	3	2	3	3	2	0.8698
	971	Tb927.10.12370	Tb927.10.12370	Tb927.10.12370	GCS	gamma-glutamylcysteine synthetase (GCS)	77.467	64.8	0	323.31	1											0.0547404	0.603455	0.689832													0.142344	0.019783	0.0994011	0	0	0	0	0	0	0	0	0
	972	Tb927.10.12390	Tb927.10.12390	Tb927.10.12390		hypothetical protein, conserved	29.658	40.3	0	284.43	1					0.116451	0.0833953	0.189337	-0.0097923	0.829925	0.924573	0.0167718	0.756189	0.815612	-0.0154613	0.772879	0.907969	0.123936	0.296182	0.450131	-0.045829	0.587997	0.738871	-0.0779226	0.691742	0.763607	0.0484147	0.552174	0.702233	20.9	20.9	18.2	5	5	4	5	5	4	0.87268
	973	Tb927.10.1240	Tb927.10.1240	Tb927.10.1240		hypothetical protein, conserved	28.303	22.6	0	16.826	1					-0.264901	0.484976	0.646824							-0.155922	0.108266	0.353664													4.8	9.9	5.2	1	2	1	1	2	1	0.57878
	974	Tb927.10.12400	Tb927.10.12400	Tb927.10.12400		membrane transporter protein, putative	51.409	15.1	0	86.824	1								-0.152595	0.0433378	0.212542	-0.083414	0.289391	0.400748	1.11255	0.0480486	0.230202	-0.23173	0.255812	0.408518							-0.0621586	0.667887	0.78893	0	0	0	0	0	0	0	0	0
	975	Tb927.10.12410	Tb927.10.12410	Tb927.10.12410		hypothetical protein, conserved	24.659	93.9	0	323.31	1					0.0172153	0.854616	0.914872	0.0332936	0.481551	0.718556	-0.0880683	0.288575	0.400188	0.00504523	0.927771	0.971171	-0.0763341	0.376649	0.532383	0.0202415	0.678519	0.808401	-0.156245	0.0271367	0.070662	-0.117074	0.0116287	0.0749261	19.7	19.7	36	4	3	6	4	3	6	0.77774
	976	Tb927.10.12420	Tb927.10.12420	Tb927.10.12420		predicted S. cerevisiae Got1 homologue	15.605	20.4	0	17.623	1					-0.0418936	0.695842	0.812692	0.0446096	0.348985	0.617933	-0.017845	0.878452	0.910629	-0.0349058	0.55058	0.770318	-0.00961572	0.940048	0.97028				0.031964	0.563243	0.657944	-0.00467575	0.884054	0.933854	7	7	0	1	1	0	1	1	0	0.74658
	977	Tb927.10.12430	Tb927.10.12430	Tb927.10.12430		hypothetical protein, conserved	73.017	47.3	0	323.31	1					-0.419021	0.00893668	0.0339594	-0.0139976	0.78712	0.898637	0.536326	0.00181259	0.0106654	-0.247643	0.0101081	0.0858502	0.376708	0.00444716	0.0341668	-0.152387	0.564763	0.724357	0.474719	0.00995189	0.0352638	0.0413314	0.358842	0.531948	2.2	0	2.5	1	0	1	1	0	1	0.62922
	978	Tb927.10.12450	Tb927.10.12450	Tb927.10.12450		SNARE domain-containing protein, putative	22.907	48.3	0	21.371	1					0.0379944	0.668612	0.790818	0.0910247	0.174755	0.444441	0.188275	0.0441868	0.108107	0.0531648	0.325188	0.613442	-0.0443852	0.691384	0.804256	0.0420571	0.805877	0.890359	-0.0763053	0.131564	0.220568				3.4	12.2	0	1	3	0	1	3	0	0.80639
	979	Tb927.10.12460	Tb927.10.12460	Tb927.10.12460		hypothetical protein, conserved	16.636	12.2	0.00084374	3.2186	1					0.502052	0.00270907	0.0136497	2.02348	0.00888188	0.0945974				0.620257	0.000293303	0.0223221				0.087762	0.612856	0.75658	0.4749	0.203404	0.302445				6.8	6.8	12.2	1	1	2	1	1	2	1.0608
	980	Tb927.10.12470	Tb927.10.12470	Tb927.10.12470		hypothetical protein, conserved	58.387	46.9	0	97.654	1								-0.0365335	0.692002	0.849035																-0.0933662	0.339739	0.516187	0	0	0	0	0	0	0	0	0
	981	Tb927.10.12490	Tb927.10.12490	Tb927.10.12490		kinesin, putative	127.09	45.6	0	323.31	1					-0.21765	0.378264	0.547204				0.265798	0.0116599	0.0407537	-0.0104668	0.83754	0.939624	0.0996118	0.32143	0.477403				0.228824	0.00612442	0.0249845	-0.0781021	0.138365	0.297492	19.5	24.2	2.2	19	25	2	19	25	2	0.86864
	982	Tb927.10.1250	Tb927.10.1250	Tb927.10.1250		hypothetical protein, conserved	29.381	77	0	323.31	1					-0.497888	0.20896	0.363853	-0.08289	0.283457	0.56505				-0.0987089	0.531048	0.758352										-0.0430464	0.197961	0.36886	3.8	3.8	10.3	1	1	2	1	1	2	0.60787
	983	Tb927.10.12500	Tb927.10.12500	Tb927.10.12500		P-type H -ATPase, putative	100.23	66.3	0	323.31	1					0.0251635	0.635645	0.767422	0.00550382	0.899433	0.957086	0.0366932	0.603315	0.689832	0.0332538	0.476566	0.725366	-0.0535855	0.488336	0.636189	0.0535657	0.350074	0.530556	-0.0272578	0.559099	0.654064	-0.0504971	0.145927	0.307825	33.9	36	29.5	37	38	28	13	13	11	0.84142
	984	Tb927.10.12510	Tb927.10.12510	Tb927.10.12510		P-type H -ATPase, putative	100.63	65.2	0	133.57	1					-0.00744386	0.895222	0.938546	-0.068827	0.511078	0.73702	0.140878	0.14928	0.253289	0.0319437	0.488982	0.73314	-0.038415	0.594652	0.722588	0.0610703	0.266247	0.447093	0.0406235	0.45991	0.564161	-0.0538628	0.141022	0.301409	25.1	27.2	19.2	29	29	19	5	4	2	0.765
	985	Tb927.10.12520	Tb927.10.12520	Tb927.10.12520		hypothetical protein, conserved	94.523	12.2	0	20.114	1	1							-0.482641	0.026052	0.163623																-0.363537	0.00269913	0.0317467	0	0	0	0	0	0	0	0	0
	986	Tb927.10.12530	Tb927.10.12530	Tb927.10.12530		chaperone protein DNAj, putative	18.537	30.7	0	13.937	1																										-0.129199	0.0616605	0.184734	0	0	0	0	0	0	0	0	0
	987	Tb927.10.12540	Tb927.10.12540	Tb927.10.12540	NDUFS1	electron transfer protein, putative,ferredoxin, putative	33.754	41.6	0	230.77	1	1				-1.51484	0.00541262	0.0233608	-0.625173	0.0134882	0.118348	-2.09075	0.00365557	0.0175263	-0.572671	0.000212093	0.0223221	-0.96801	0.00158934	0.0235613	-0.411797	0.00114429	0.0171101	-1.04457	2.98478e-05	0.00378828	-1.00102	0.000154992	0.00634141	15.5	23.1	19.8	3	5	4	3	5	4	0.43901
	988	Tb927.10.12550	Tb927.10.12550	Tb927.10.12550		hypothetical protein, conserved	33.804	34.1	0	19.361	1	1				-1.02207	4.25943e-05	0.00181856	-0.375381	0.00142958	0.064686										-0.12465	0.0949132	0.233162	0.0201355	0.652604	0.734284	0.102251	0.409366	0.579261	3	3	6.8	1	1	2	1	1	2	0.39706
	989	Tb927.10.12590	Tb927.10.12590	Tb927.10.12590		hypothetical protein, conserved	105.85	55.2	0	323.31	1					0.256121	0.0902078	0.200111				0.173788	0.194795	0.304955	-0.273516	0.0663464	0.274447	0.348651	0.147246	0.279191	0.0335609	0.877951	0.929443	0.315522	0.288345	0.391932	0.038304	0.191222	0.361215	3.5	1.9	0	2	1	0	2	1	0	1.0869
	990	Tb927.10.1260	Tb927.10.1260	Tb927.10.1260	AspRS-2	aspartyl-tRNA synthetase, putative	60.842	42.1	0	83.658	1	1				-0.374748	0.00317065	0.0154048	0.303174	0.417075	0.67412	-0.121314	0.265285	0.3787	-0.137252	0.155485	0.433295	0.0349907	0.674419	0.78962	0.15541	0.0356683	0.127541	0.0944549	0.191119	0.288629	0.172149	0.0219096	0.105638	5.4	8.5	12.4	4	5	6	4	5	6	0.59082
	991	Tb927.10.12600	Tb927.10.12600	Tb927.10.12600		hypothetical protein	65.985	28.4	0	23.784	1																				1.0573	0.305677	0.485816				0.209694	0.0201959	0.100418	0	2.2	0	0	1	0	0	1	0
	992	Tb927.10.12620	Tb927.10.12620	Tb927.10.12620		hypothetical protein, conserved	121.24	12.4	0	15.933	1																							-0.26494	0.187112	0.284331	0.0224706	0.775081	0.864482	0	0	0	0	0	0	0	0	0
	993	Tb927.10.12630	Tb927.10.12630	Tb927.10.12630		hypothetical protein, conserved	25.138	39.9	0	66.91	1					-0.162689	0.0343191	0.097006	-0.0283052	0.585842	0.782749	0.129104	0.203219	0.313518	0.00546198	0.929345	0.97173	0.225304	0.226051	0.373255	-0.0366915	0.754524	0.854631	-0.0429484	0.532161	0.630665	0.0142144	0.768844	0.860495	5.5	5.5	11	1	1	2	1	1	2	0.69698
	994	Tb927.10.12660	Tb927.10.12660	Tb927.10.12660	PUF2	pumilio/PUF RNA binding protein 2 (PUF2)	92.245	34.2	0	238.14	1					0.522638	0.172195	0.321247	0.218514	0.0370477	0.196082							-0.22808	0.218263	0.364619				1.49169	0.000255721	0.00495304	0.0543979	0.257133	0.435182	1.7	1.7	0	1	1	0	1	1	0	1.6299
	995	Tb927.10.12690	Tb927.10.12690	Tb927.10.12690		hypothetical protein, conserved	39.9	33	0	22.93	1	1				-1.32483	0.0106686	0.0393962	-0.237523	0.218227	0.497198				-0.390806	0.00204453	0.0367327							-0.163089	0.163592	0.258338	-0.129526	0.219992	0.392901	2.3	0	5.2	1	0	2	1	0	2	0.41937
	996	Tb927.10.12700	Tb927.10.12700	Tb927.10.12700		pyruvate dehydrogenase E1 alpha subunit, putative	42.511	95.8	0	323.31	1	1				-0.209292	0.0118603	0.0427296	-0.0875934	0.122856	0.370349	-0.278139	0.00624671	0.0253782	-0.0119659	0.788337	0.917479	-0.0840127	0.341483	0.4971	0.108106	0.0761256	0.203437	0.0421566	0.346527	0.451906	0.00238173	0.933294	0.964617	84.1	91.5	82.3	40	46	42	40	46	42	0.70336
	997	Tb927.10.12710	Tb927.10.12710	Tb927.10.12710		heat shock protein 110, putative	90.863	68.8	0	323.31	1					0.465133	0.000869669	0.00616197	0.172587	0.0300514	0.175061	0.442575	0.00253375	0.0134779	0.145042	0.0818686	0.30578	0.55255	0.00145035	0.0234463	-0.406065	0.731638	0.843069	0.424986	0.00243207	0.0137704	0.106825	0.0171973	0.0921605	31.1	25.4	16.5	27	21	13	27	21	13	1.1807
	998	Tb927.10.12720	Tb927.10.12720	Tb927.10.12720		hypothetical protein, conserved	104.64	49.8	0	323.31	1					0.0622847	0.316955	0.485132	0.0227472	0.809439	0.912742	0.0408609	0.696842	0.766815	0.0205487	0.65455	0.838582	-0.0379892	0.590743	0.71914	-0.0472305	0.509336	0.677774	0.0402742	0.375975	0.481818	-0.0737841	0.0421373	0.150724	19.1	15.4	4.5	21	17	4	21	17	4	0.84752
	999	Tb927.10.12740	Tb927.10.12740	Tb927.10.12740	ZC3H35	zinc finger protein family memeber, putative (ZC3H35)	51.324	39.5	0	111.09	1																										0.241338	0.0017001	0.0239856	0	0	0	0	0	0	0	0	0
	1000	Tb927.10.12780;Tb927.10.12800	Tb927.10.12780;Tb927.10.12800	Tb927.10.12780	ZC3H37	zinc finger protein family member, putative (ZC3H37) ;zinc finger protein family member, putative (ZC3H38)	31.599	28	0	52.72	2																										-0.0190421	0.958152	0.977324	0	0	0	0	0	0	0	0	0
	1001	Tb927.10.1280	Tb927.10.1280	Tb927.10.1280		hypothetical protein, conserved	19.139	39.9	0	30.48	1					0.284509	0.0213253	0.066971	0.0305601	0.625765	0.807387	0.34541	0.00601502	0.0247652	0.130184	0.0657011	0.274447	-0.00736855	0.91784	0.957897	0.0750074	0.349346	0.52989	0.0139439	0.908937	0.933883	0.0583669	0.0888425	0.227082	16.2	21.4	9.8	3	4	2	3	4	2	1.055
	1002	Tb927.10.12810	Tb927.10.12810	Tb927.10.12810		cholinephosphate cytidylyltransferase A, putative	56.299	32.4	0	94.589	1					0.0425139	0.434977	0.596515	-0.100592	0.273466	0.558726	-0.0318047	0.61925	0.703199	0.0340642	0.59339	0.800745	0.116404	0.199202	0.341561	0.185337	0.0258484	0.105316	0.0692088	0.204519	0.303819	-0.0843539	0.0836316	0.219291	5.5	6.3	5.5	4	4	4	4	4	4	0.86204
	1003	Tb927.10.12820	Tb927.10.12820	Tb927.10.12820		hypothetical protein, conserved	110.24	6	0	12.534	1																										-0.118048	0.0237877	0.110239	0	0	0	0	0	0	0	0	0
	1004	Tb927.10.12830	Tb927.10.12830	Tb927.10.12830		acetyltransferase, putative	33.913	5.9	0	26.821	1																													0	0	0	0	0	0	0	0	0
	1005	Tb927.10.12840	Tb927.10.12840	Tb927.10.12840	MCP12	mitochondrial carrier protein (MCP12)	33.131	71.1	0	323.31	1	1				-0.481773	0.000838236	0.00599159	-0.0486091	0.308979	0.585737	-0.599972	0.00112918	0.00769055	-0.0294562	0.521063	0.751883	-0.269029	0.0168734	0.065199	-0.101705	0.0818628	0.212562	-0.0794969	0.151031	0.245185	-0.00157603	0.950756	0.973649	60.5	60.5	47.4	24	23	17	24	23	17	0.59133
	1006	Tb927.10.12850	Tb927.10.12850	Tb927.10.12850		ttaggg binding factor	41.512	44.8	0	173.73	1					0.113643	0.0764422	0.17868	-0.390014	0.252027	0.534637				0.0261773	0.622902	0.822264	-0.00027656	0.99648	0.997211				0.356823	0.00300134	0.0155033	-0.0494618	0.146387	0.308274	20.2	16.2	10.5	6	5	2	6	5	2	0.86448
	1007	Tb927.10.12860	Tb927.10.12860	Tb927.10.12860		hypothetical protein, conserved	77.741	31.4	0	117.3	1																				-0.0273897	0.675595	0.806057				-0.0404926	0.606041	0.744138	2.3	0	0	1	0	0	1	0	0
	1008	Tb927.10.12870	Tb927.10.12870	Tb927.10.12870		hypothetical protein, conserved	118.83	16.9	0	78.611	1														0.13993	0.455593	0.710105										0.117734	0.237852	0.414612	0	1.4	0	0	1	0	0	1	0
	1009	Tb927.10.12880	Tb927.10.12880	Tb927.10.12880		hypothetical protein, conserved	48.422	12.7	0	6.8042	1								-3.26855	0.345091	0.615662										0.0441794	0.533941	0.696936				-0.955398	9.39147e-05	0.00502751	0	0	0	0	0	0	0	0	0
	1010	Tb927.10.12890	Tb927.10.12890	Tb927.10.12890	ProRS	bifunctional aminoacyl-tRNA synthetase, putative	90.96	71.3	0	323.31	1	1				-0.236053	0.0804974	0.184731	0.0352167	0.484905	0.720128	-0.0549615	0.734898	0.797256	-0.10606	0.104715	0.346914	0.178471	0.118469	0.239572	0.0936326	0.139176	0.294309	0.237276	0.0701509	0.138991	0.0590756	0.0851752	0.221665	19.9	20.2	15.2	16	16	10	16	16	10	0.78486
	1011	Tb927.10.12900	Tb927.10.12900	Tb927.10.12900		hypothetical protein, conserved	18.063	34	0	8.395	1	1				-1.08866	0.00233235	0.0123942							-0.440452	0.00162296	0.0337662							-0.0971947	0.349573	0.454945	-0.124367	0.0764139	0.209025	9	9	13.5	1	1	2	1	1	2	0.43121
	1012	Tb927.10.12910;Tb11.v5.0593	Tb927.10.12910;Tb11.v5.0593	Tb927.10.12910		hypothetical protein, conserved ;hypothetical protein, conserved	103.97	2.3	0	12.679	2																													1.2	0	0	1	0	0	1	0	0	0.15626
	1013	Tb927.10.12920	Tb927.10.12920	Tb927.10.12920		hypothetical protein, conserved	106.48	9.3	0	14.575	1					0.206669	0.101575	0.218782							0.0034175	0.9722	0.987521										0.742389	0.0013657	0.0215503	2.9	2.9	0	2	2	0	2	2	0	1.0276
	1014	Tb927.10.12930	Tb927.10.12930	Tb927.10.12930		hypothetical protein, conserved	23.985	68.6	0	56.895	1	1				-1.05814	0.000320908	0.00326769	0.0341421	0.71734	0.862466	0.351984	0.70391	0.772261	-0.212881	0.0252289	0.160069	-0.328884	0.0182555	0.0675526	-0.468249	0.00140069	0.0196642	-0.23223	0.00703228	0.0276126	-0.21357	0.00846245	0.0625711	15.9	25.6	25.6	2	3	3	2	3	3	0.38475
	1015	Tb927.10.12940	Tb927.10.12940	Tb927.10.12940		predicted zinc finger protein	34.477	49.4	0	161.45	1					0.0847967	0.164936	0.311811	0.0928741	0.619629	0.804334	0.317517	0.0330451	0.0887801	0.0528192	0.515861	0.748941	0.386921	0.00735963	0.0420022	-0.00408001	0.969671	0.982731	0.473947	0.154789	0.249387	0.0378534	0.503084	0.661888	21	21	18.2	7	7	5	7	7	5	0.85719
	1016	Tb927.10.12950	Tb927.10.12950	Tb927.10.12950		hypothetical protein, conserved	109.17	17.2	0	44.884	1					0.286637	0.0462793	0.121918							-0.00507311	0.936831	0.976007										-0.25783	0.536176	0.69016	1.1	1.1	0	1	1	0	1	1	0	0.94824
	1017	Tb927.10.12960	Tb927.10.12960	Tb927.10.12960	RAB5A	ras-related protein rab-5,small GTPase, putative (RAB5A)	24.484	84.3	0	323.31	1					0.091943	0.187963	0.340214	0.0169007	0.740474	0.875098	0.0428273	0.431999	0.535407	0.0141738	0.808992	0.928147	0.0771689	0.297217	0.451201	0.0463898	0.674275	0.805623	-0.133047	0.0583623	0.121656	-0.122983	0.016449	0.0895186	49.6	53.5	50	10	11	10	10	11	10	0.83233
	1018	Tb927.10.12970	Tb927.10.12970	Tb927.10.12970		hypothetical protein, conserved	33.08	20.1	0	160.63	1					0.481376	0.00621801	0.0259478	0.0609015	0.561082	0.767983	0.181128	0.0269201	0.0758258	-0.664484	0.0130602	0.101933				0.383703	0.0142437	0.073158	-0.0525665	0.319387	0.424161	0.208549	0.374387	0.547483	4.6	4.6	0	1	1	0	1	1	0	1.1429
	1019	Tb927.10.12980	Tb927.10.12980	Tb927.10.12980		methyltransferase, putative,member of the NOL1/NOP2/sun family of proteins	88.799	33.4	0	141.31	1																										0.0422577	0.206071	0.37772	0	0	0	0	0	0	0	0	0
	1020	Tb927.10.12990	Tb927.10.12990	Tb927.10.12990		predicted ankyrin repeat family protein	32.826	54.1	0	323.31	1								0.0851418	0.30345	0.58108																-0.0988511	0.223257	0.39641	0	0	0	0	0	0	0	0	0
	1021	Tb927.10.13000	Tb927.10.13000	Tb927.10.13000	PDEA	cAMP phosphodiesterase A, putative (PDEA)	70.451	37.3	0	137.66	1					0.0754787	0.340875	0.508248	0.12216	0.0572193	0.249172										-0.0597423	0.745273	0.851403				0.110156	0.0127995	0.0788014	1.9	0	1.8	1	0	1	1	0	1	0.877
	1022	Tb927.10.13020	Tb927.10.13020	Tb927.10.13020		vacuolar protein sorting complex subunit, putative,Vps16, putative	102.69	33.7	0	88.845	1								-0.0792583	0.382977	0.645873																-0.0165878	0.844117	0.910593	0	0	0	0	0	0	0	0	0
	1023	Tb927.10.13030	Tb927.10.13030	Tb927.10.13030		calpain-like cysteine peptidase, putative,cysteine peptidase, Clan CA, family C2, putative	75.529	13.3	0	64.227	1																										-0.053666	0.20371	0.374951	0	0	0	0	0	0	0	0	0
	1024	Tb927.10.13040	Tb927.10.13040	Tb927.10.13040	GRESAG4	receptor-type adenylate cyclase GRESAG 4, putative,ESAG 4 (expression site-associated gene 4) protein, putative	133.33	44.5	0	323.31	1					-0.120546	0.0928978	0.204213	-0.0878687	0.305858	0.58383	-0.144795	0.0653095	0.142285	-0.0253754	0.589479	0.797568	-0.130957	0.099471	0.210844	-0.167351	0.4225	0.599134	-0.0375136	0.405839	0.512249	-0.0879835	0.103306	0.249827	2.2	13.2	13.3	2	12	14	2	10	14	0.78468
	1025	Tb927.10.13090	Tb927.10.13090	Tb927.10.13090		hypothetical protein, conserved	65.922	2	0	4.7842	1																										-0.344811	0.41567	0.584141	0	0	0	0	0	0	0	0	0
	1026	Tb927.10.1310	Tb927.10.1310	Tb927.10.1310		hypothetical protein, conserved	102.74	40.7	0	287.87	1																										0.0918796	0.0772564	0.210526	0	0	0	0	0	0	0	0	0
	1027	Tb927.10.13100	Tb927.10.13100	Tb927.10.13100		hypothetical protein, conserved	50.915	25.6	0	77.065	1					1.50573	0.20553	0.359387	-0.0624078	0.553874	0.76263										-0.0664714	0.359387	0.538973	0.3753	0.187092	0.284331	0.184855	0.284589	0.464821	3.7	1.8	0	1	1	0	1	1	0	0.79794
	1028	Tb927.10.13110	Tb927.10.13110	Tb927.10.13110		dynein light chain, putative,dynein light chain 2B, cytoplasmic, putative,predicted dynein modulator,roadblock/LC7 family member	12.826	74.6	0	202.67	1					0.118547	0.532051	0.685938	0.0241901	0.628409	0.8087	-0.0171979	0.835949	0.879001	0.100011	0.424924	0.69149	0.0795412	0.446323	0.599788	-0.147391	0.0502836	0.157264	0.173279	0.136927	0.227047	-0.0961465	0.0231875	0.109072	19.5	33.1	12.7	2	3	1	2	3	1	0.70595
	1029	Tb927.10.13120	Tb927.10.13120	Tb927.10.13120	MCP14	mitochondrial carrier protein (MCP14)	37.36	28.2	0	34.584	1					-0.92206	0.00158169	0.00931269	-0.0027765	0.961831	0.984247				0.0436665	0.452483	0.70844	0.0633366	0.704484	0.811584	-0.261802	0.21094	0.389652				0.25707	0.0397598	0.145523	4.7	4.7	0	1	1	0	1	1	0	0.39838
	1030	Tb927.10.13130	Tb927.10.13130	Tb927.10.13130		UTP-glucose-1-phosphate uridylyltransferase	54.506	77.5	0	323.31	1					0.144763	0.156335	0.299295	-0.115914	0.0484185	0.227368	0.328704	0.302368	0.411798													-0.0540011	0.221038	0.393669	7.2	7.2	0	3	3	0	3	3	0	0.87456
	1031	Tb927.10.13140	Tb927.10.13140	Tb927.10.13140		hypothetical protein, conserved	20.909	21	0	71.388	1														-0.0945237	0.237398	0.533468										0.0304719	0.36295	0.53651	0	5	0	0	1	0	0	1	0
	1032	Tb927.10.13150	Tb927.10.13150	Tb927.10.13150		hypothetical protein, conserved	96.38	9	0	22.834	1					0.160811	0.338597	0.505906	-0.0698672	0.626303	0.807387													-0.116903	0.225702	0.326033	-0.102327	0.2492	0.427116	2.9	1.3	0	2	1	0	2	1	0	0.79878
	1033	Tb927.10.13180	Tb927.10.13180	Tb927.10.13180		hypothetical protein, conserved	136.67	59.5	0	323.31	1					0.0106662	0.947563	0.969941	0.168044	0.265008	0.551867	0.122031	0.117207	0.213403	-0.121316	0.405149	0.675911	0.305281	0.00671535	0.0399661				0.364739	0.0226155	0.0618635	0.0539887	0.104938	0.252852	5.7	9.1	4	6	10	4	6	10	4	1.1072
	1034	Tb927.10.13190	Tb927.10.13190	Tb927.10.13190	ARPC1	actin related protein 2/3 complex, putative,ARP2/3 complex subunit, putative	42.913	24.2	0	17.113	1																										-0.0412466	0.366509	0.540655	0	0	0	0	0	0	0	0	0
	1035	Tb927.10.1320	Tb927.10.1320	Tb927.10.1320		hypothetical protein, conserved	77.89	42.2	0	92.74	1																										0.0242094	0.543084	0.695147	0	0	0	0	0	0	0	0	0
	1036	Tb927.10.13200;Tb11.v5.0897	Tb927.10.13200	Tb927.10.13200		hypothetical protein, conserved	102.15	16.7	0	20.636	2					-0.953539	0.0483806	0.12609							-1.07126	0.0221376	0.146091										-0.659885	0.00301531	0.03326	3.2	1.4	1.4	3	1	1	3	1	1	0.23848
	1037	Tb927.10.13210;Tb11.v5.0694	Tb927.10.13210;Tb11.v5.0694	Tb927.10.13210		dolichyl-P-Man:GDP-ManGlcNAc2-PP-dolichyl beta-1,4-mannosyltransferase, putative ;glycosyltransferase, putative	68.515	30.5	0	41.037	2					-0.098667	0.147013	0.286856	0.313422	0.532799	0.752087	0.308826	0.254518	0.366743	0.0794275	0.16465	0.443585	-0.0991661	0.30131	0.455893				-0.0950132	0.121539	0.206591	-0.00245223	0.965304	0.981608	2	4.4	2	1	2	1	1	2	1	0.77201
	1038	Tb927.10.13220	Tb927.10.13220	Tb927.10.13220	PPIase	cyclophilin type peptidyl-prolyl cis-trans isomerase, putative (PPIase)	99.81	14.7	0	18.285	1																										0.08565	0.266086	0.445426	0	1.1	0	0	1	0	0	1	0
	1039	Tb927.10.13230	Tb927.10.13230	Tb927.10.13230		hypothetical protein, conserved	50.454	27.2	0	100.79	1								0.23717	0.155914	0.423156	0.211426	0.307141	0.416426							0.163824	0.220073	0.399622				0.0313027	0.44971	0.615223	0	0	0	0	0	0	0	0	0
	1040	Tb927.10.13240	Tb927.10.13240	Tb927.10.13240		hypothetical protein, conserved	66.604	30.4	0	64.92	1					0.37548	0.155115	0.29788																0.175416	0.287442	0.391206	0.14285	0.0653742	0.191147	0	4.4	2.4	0	2	1	0	2	1
	1041	Tb927.10.13250	Tb927.10.13250	Tb927.10.13250		hypothetical protein, conserved	206.3	23.9	0	323.31	1											-0.0909806	0.652579	0.731641										1.36041	0.00190222	0.0121823	0.00770509	0.863144	0.91983	0	0	0	0	0	0	0	0	0
	1042	Tb927.10.13260;Tb11.v5.0845	Tb927.10.13260	Tb927.10.13260		hypothetical protein, conserved	124.01	10.6	0	11.231	2								0.118462	0.163024	0.431155																0.0176766	0.857278	0.917848	0	0	0	0	0	0	0	0	0
	1043	Tb927.10.13280	Tb927.10.13280	Tb927.10.13280		hypothetical protein, conserved	286.2	59	0	323.31	1								0.182791	0.111067	0.351283	-0.0604588	0.486391	0.586851	-0.103958	0.326234	0.613557	0.674048	0.00980991	0.0484809	0.0224711	0.814186	0.896883	1.09448	4.94393e-05	0.00378828	0.052427	0.196227	0.366838	0	0	0	0	0	0	0	0	0
	1044	Tb927.10.13290	Tb927.10.13290	Tb927.10.13290		ethanolamine phosphotransferase (EPT)	45.283	10.4	0	49.763	1					0.0188337	0.715193	0.826547	0.0129135	0.825668	0.922162	0.0405323	0.470674	0.573264	0.000795737	0.988258	0.993843	-0.124586	0.10179	0.214592	-0.193999	0.290753	0.470142	-0.0589458	0.325433	0.43147	0.00290621	0.959594	0.978034	2.4	2.4	2.4	1	1	1	1	1	1	0.85818
	1045	Tb927.10.13300	Tb927.10.13300	Tb927.10.13300		30S ribosomal protein S8, putative	32.681	71.3	0	63.336	1	1				-0.929292	7.58311e-05	0.0019469	-0.198122	0.0945777	0.322861	-0.472216	0.360236	0.468978	-0.30941	0.00699024	0.0733779	-0.148746	0.181547	0.32184				-0.542803	0.00115745	0.00966666	-0.560732	5.05721e-05	0.00406329	29.1	35.8	4.6	9	11	1	9	11	1	0.4269
	1046	Tb927.10.13310	Tb927.10.13310	Tb927.10.13310	RPB5z	DNA-directed RNA polymerase I subunit, putative,RNA polymerase subunit, putative (RPB5z)	33.82	54.8	0	218.85	1								0.3562	0.0104368	0.104842																0.0225262	0.635636	0.765099	0	0	5.4	0	0	1	0	0	1
	1047	Tb927.10.13320	Tb927.10.13320	Tb927.10.13320	RPB5	DNA-directed RNA polymerase II/III subunit, putative (RPB5)	25.21	74.9	0	174.82	1					-0.116228	0.23393	0.392752	0.0221986	0.849765	0.932058	-0.0439412	0.515364	0.612928	0.258445	0.186637	0.473281	0.0483618	0.543139	0.678863	-0.268173	0.0214303	0.0935216	0.0592468	0.262857	0.365724	-0.0400974	0.36605	0.540117	21.9	27.9	6.8	4	5	1	4	5	1	0.79524
	1048	Tb927.10.13330	Tb927.10.13330	Tb927.10.13330	PFC20	paraflagellar rod component, putative (PFC20)	148.05	13.6	0	105.79	1																										0.06599	0.375478	0.548285	0	1.3	0	0	1	0	0	1	0
	1049	Tb927.10.13350	Tb927.10.13350	Tb927.10.13350		hypothetical protein, conserved	121.49	5.1	0	9.3618	1																										-0.349818	0.107518	0.25563	0	0	0	0	0	0	0	0	0
	1050	Tb927.10.13360	Tb927.10.13360	Tb927.10.13360	EF-Tu	elongation factor Tu, putative	51.849	90.4	0	323.31	1	1				-0.342146	0.0133069	0.0464926	-0.137003	0.0321763	0.182625	-0.503667	0.00082449	0.0061943	-0.151999	0.173949	0.456174	-0.20101	0.0231908	0.0777204	0.0947195	0.0993538	0.237753	-0.0331925	0.459381	0.564155	-0.0482772	0.154549	0.318439	60.4	70.2	50.6	30	36	26	30	36	26	0.59932
	1051	Tb927.10.13370	Tb927.10.13370	Tb927.10.13370		dynein light chain, putative,dynein Tctex1 family, putative	20.85	26.1	0	11.018	1																										-0.573802	0.149306	0.312412	0	11.1	0	0	1	0	0	1	0
	1052	Tb927.10.13380	Tb927.10.13380	Tb927.10.13380		hypothetical protein, conserved	77.296	9	0	8.5189	1								0.555441	0.00532842	0.0799923	0.138008	0.0897452	0.177241										-0.0133421	0.933289	0.951836	0.0268302	0.422211	0.589126	0	1.3	0	0	1	0	0	1	0
	1053	Tb927.10.1340	Tb927.10.1340	Tb927.10.1340		hypothetical protein, conserved	60.644	36.8	0	74.689	1	1				-0.217439	0.195263	0.346241				-0.423424	0.00556497	0.023476	0.0773678	0.489473	0.73314				-0.278345	0.0127682	0.069537	-0.0398252	0.540198	0.637815	-0.0289957	0.578704	0.723411	1.7	1.7	0	1	1	0	1	1	0	0.79865
	1054	Tb927.10.13430	Tb927.10.13430	Tb927.10.13430		citrate synthase, putative	53.584	77.1	0	323.31	1	1				0.0505227	0.336841	0.505112	-0.0614736	0.358023	0.625169	-0.296616	0.00732545	0.0286626	-0.0864699	0.235296	0.532553	0.364985	0.117954	0.238993	0.562963	0.000314918	0.0100734	0.324537	0.0159537	0.0491852	0.305603	0.0321802	0.131288	40.7	40.3	23.1	27	29	14	27	29	14	0.83043
	1055	Tb927.10.13450	Tb927.10.13450	Tb927.10.13450		hypothetical protein, conserved,hypothetical protein	67.206	62	0	323.31	1								0.171144	0.645087	0.819924													0.914845	0.00241273	0.0137704	0.0644025	0.0962884	0.239331	2.7	0	0	1	0	0	1	0	0	0.97913
	1056	Tb927.10.13470	Tb927.10.13470	Tb927.10.13470		hypothetical protein, conserved,hypothetical protein	96.348	24.5	0	94.703	1																										0.0342826	0.495025	0.656367	0	0	0	0	0	0	0	0	0
	1057	Tb927.10.13480	Tb927.10.13480	Tb927.10.13480		protein kinase, putative	31.041	34.5	0	29.912	1														0.145184	0.131359	0.392616										0.0947586	0.193084	0.362737	5.8	0	5.8	1	0	1	0	0	0
	1058	Tb927.10.13490	Tb927.10.13490	Tb927.10.13490		serine/threonine kinase, putative	31.003	15.8	0.0021692	2.6747	1																													5.9	0	5.9	1	0	1	0	0	0
	1059	Tb927.10.1350;Tb11.v5.0706	Tb927.10.1350	Tb927.10.1350		hypothetical protein, conserved	70.261	6.5	0	4.7352	2					-0.379133	0.0533672	0.135855							0.219934	0.247149	0.541698													1.8	1.8	0	1	1	0	1	1	0	0.71119
	1060	Tb927.11.9710;Tb927.10.13500	Tb927.11.9710;Tb927.10.13500	Tb927.11.9710	RPL10A	60S ribosomal protein L10a, putative (RPL10A) ;60S ribosomal protein L10a	24.597	83.6	0	323.31	2				1	0.049529	0.496551	0.656343	0.043069	0.496146	0.728489	-0.0141638	0.813116	0.859709	-0.0833726	0.463707	0.715878	0.332708	0.00880563	0.0454957	0.270936	0.0126177	0.0691646	0.413013	0.000999748	0.00896112	-0.068062	0.0584	0.178885	53.3	62.6	39.7	14	18	10	14	18	10	0.88348
	1061	Tb927.10.13510	Tb927.10.13510	Tb927.10.13510		zinc metallopeptidase, putative	62.779	74.5	0	323.31	1	1				-0.406816	0.00133638	0.00835484	-0.027671	0.565079	0.770307	-0.484203	0.00198988	0.0113513	-0.0120448	0.804499	0.925904	-0.323309	0.0156555	0.0624388	-0.0498906	0.543466	0.705724	-1.25048	1.29353e-05	0.00357175	-1.12802	1.93791e-05	0.00272416	39.4	34.4	35.5	21	20	22	20	19	21	0.62511
	1062	Tb927.10.13520	Tb927.10.13520	Tb927.10.13520		hypothetical protein, conserved,hypothetical protein	57.372	26.4	0	103.12	1																										-0.0897981	0.044578	0.154941	0	0	0	0	0	0	0	0	0
	1063	Tb927.10.13540	Tb927.10.13540	Tb927.10.13540	RBP12	RNA-binding protein, putative (RBP12)	40.16	24.5	0	18.261	1																										0.0130848	0.861429	0.919714	0	0	0	0	0	0	0	0	0
	1064	Tb927.10.13550	Tb927.10.13550	Tb927.10.13550		hypothetical protein, conserved,hypothetical protein	115.67	33.1	0	118.26	1					-0.0216242	0.792236	0.878151	0.0517948	0.442678	0.694051	-0.226273	0.191814	0.301466	-0.0450822	0.554423	0.772513	0.501909	0.0144225	0.0593014				0.234131	0.043291	0.0986762	0.0087056	0.8401	0.908113	1.1	4.3	0	1	3	0	1	3	0	0.78279
	1065	Tb927.10.13560;Tb927.10.14070	Tb927.10.13560;Tb927.10.14070	Tb927.10.13560		mevalonate-diphosphate decarboxylase ;mevalonate diphosphate decarboxylase	42.135	86.6	0	323.31	2								-0.22374	0.361265	0.628763				0.0784907	0.415691	0.685333										0.0462029	0.136071	0.294341	0	0	0	0	0	0	0	0	0
	1066	Tb927.10.14080;Tb927.10.13570	Tb927.10.14080;Tb927.10.13570	Tb927.10.14080	RBP27	RNA-binding protein, putative,RBP27 ;RNA-binding protein, putative (RBP27)	37.093	46.6	0	129.88	2																										-0.0610674	0.410251	0.579854	0	0	0	0	0	0	0	0	0
	1067	Tb927.10.13580	Tb927.10.13580	Tb927.10.13580		transporter, putative,major facilitator superfamily protein (MFS), putative	26.918	7.9	0.0043032	2.2331	1								-0.00386546	0.964038	0.984247	-0.0628211	0.394928	0.500528	0.0748583	0.494928	0.737164	0.0133415	0.859294	0.921444				0.15589	0.0817442	0.156035	-0.26219	0.238641	0.415367	0	0	0	0	0	0	0	0	0
	1068	Tb927.10.13600	Tb927.10.13600	Tb927.10.13600		hypothetical protein, conserved,hypothetical protein	18.522	42.4	0	212.83	1	1				-0.632566	0.000963584	0.00664736	-0.111138	0.0764594	0.29008	-1.38445	0.0236947	0.0687949	-0.183965	0.065673	0.274447	-0.464231	0.128086	0.254307	-0.94782	0.000491928	0.0117274	-0.377357	0.00197261	0.0123908	-0.143846	0.204578	0.375879	30.4	38	15.8	5	7	3	5	7	3	0.49598
	1069	Tb927.10.13610	Tb927.10.13610	Tb927.10.13610		hypothetical protein, conserved	78.791	7.7	0	7.1221	1																													0	0	0	0	0	0	0	0	0
	1070	Tb927.10.13620	Tb927.10.13620	Tb927.10.13620		NADH-ubiquinone oxidoreductase complex I subunit,FT putative	54.791	51.3	0	132.78	1	1				-1.1553	0.0103691	0.0385116	-0.0275038	0.637887	0.815757	-1.47123	0.0183515	0.0568487	-0.328226	0.311229	0.601066				-0.200028	0.0274696	0.108124				-0.465262	0.000644229	0.012963	9.9	14	2.9	4	6	1	4	6	1	0.26861
	1071	Tb927.10.13630	Tb927.10.13630	Tb927.10.13630		glucosidase, putative	91.488	69.3	0	323.31	1					0.0695542	0.217946	0.37455	-0.00959592	0.845486	0.930776	0.160758	0.052481	0.122288	0.0866518	0.194103	0.484543	-0.00304536	0.963414	0.981768	0.00834718	0.882536	0.932426	0.129743	0.0416709	0.0959456	0.0625437	0.068063	0.195223	22.1	21.2	9.3	15	15	7	15	15	7	0.86283
	1072	Tb927.10.13640	Tb927.10.13640	Tb927.10.13640		hypothetical protein, conserved	49.757	26.3	0	20.414	1								0.193198	0.0233002	0.154985																0.0221448	0.863457	0.919993	0	0	0	0	0	0	0	0	0
	1073	Tb927.10.13650	Tb927.10.13650	Tb927.10.13650		ARF-like 2-binding protein, putative	14.601	29.9	0	78.163	1								-0.0557605	0.250082	0.532704																0.00500257	0.880373	0.93126	0	0	0	0	0	0	0	0	0
	1074	Tb927.10.13660	Tb927.10.13660	Tb927.10.13660		hypothetical protein, conserved,hypothetical protein	81.141	38.8	0	169.04	1					-0.428948	0.00868987	0.0332444	-0.0142938	0.804352	0.910723	0.125439	0.296348	0.407414	0.00424874	0.947036	0.979539	0.189986	0.161658	0.297573				-0.21845	0.371523	0.477161	-0.0120777	0.709517	0.820204	1.4	1.4	0	1	1	0	1	1	0	0.61732
	1075	Tb927.10.13670	Tb927.10.13670	Tb927.10.13670		serine/threonine protein phosphatase 5	53.312	76.7	0	323.31	1								-0.294112	0.395614	0.658302																0.00876568	0.782821	0.868656	0	0	0	0	0	0	0	0	0
	1076	Tb927.10.13680;Tb11.v5.0627	Tb927.10.13680;Tb11.v5.0627	Tb927.10.13680		lipase domain protein, putative ;lipase domain protein, putative	77.506	11.6	0	22.589	2								0.000409735	0.995244	0.996936																0.167064	0.14205	0.302476	0	0	0	0	0	0	0	0	0
	1077	Tb927.10.13710	Tb927.10.13710	Tb927.10.13710		hypothetical protein, conserved	37.612	61.6	0	305.36	1								0.19502	0.0221386	0.150833																0.0505025	0.107688	0.25563	0	0	0	0	0	0	0	0	0
	1078	Tb927.10.13720	Tb927.10.13720	Tb927.10.13720	RBP29	RNA-binding protein, putative (RBP29)	40.678	35.3	0	240.94	1					0.0434608	0.460203	0.621091	-0.0408103	0.379635	0.645089	-0.159003	0.0906738	0.178333	-0.0145611	0.75894	0.897235	0.0493706	0.472783	0.622167	0.0626038	0.38024	0.558969	0.263125	0.165289	0.260591	0.00971393	0.789291	0.872492	16.2	13.8	11.7	8	9	4	8	9	4	0.7937
	1079	Tb927.10.13730	Tb927.10.13730	Tb927.10.13730		60S ribosomal protein L7, putative	34.502	53.4	0	221.99	1				1	0.0911598	0.614482	0.753231	-0.0470407	0.499118	0.729893	0.515719	0.00538903	0.0228995	-0.0987942	0.205098	0.498019							0.643152	0.000146394	0.00401573	0.108918	0.0882583	0.226313	11.4	11.4	23.5	2	2	6	2	2	6	1.0948
	1080	Tb927.10.13740	Tb927.10.13740	Tb927.10.13740	CaLB	calcium-dependent lipid binding protein, putative,synaptotagmin, putative (CaLB)	67.308	50.5	0	211.49	1					0.23152	0.0144129	0.0495133	0.029449	0.621378	0.804832	0.173173	0.0833158	0.168184	0.00171771	0.973926	0.987521	0.194886	0.0881037	0.193828	0.301775	0.0074363	0.0499775	-0.0307949	0.687014	0.760904	-0.116911	0.0178584	0.0942792	13.3	18	3.9	7	9	2	7	9	2	0.93487
	1081	Tb927.10.13750	Tb927.10.13750	Tb927.10.13750		hypothetical protein, conserved	32.733	3.7	0.00034147	3.9306	1																										-0.0537728	0.807478	0.885212	0	0	3.7	0	0	1	0	0	1
	1082	Tb927.10.13760	Tb927.10.13760	Tb927.10.13760		hypothetical protein, conserved	19.764	22.4	0	10.455	1					0.138513	0.206106	0.360023	0.152594	0.108731	0.34794										-0.640434	0.00321565	0.0316059				0.0229031	0.771318	0.861902	6.5	6.5	0	1	1	0	1	1	0	0.84014
	1083	Tb927.10.13770	Tb927.10.13770	Tb927.10.13770		hypothetical protein, conserved	12.945	56.6	0	32.838	1	1				-1.18554	4.02118e-05	0.00181856							-0.637875	0.000173223	0.0223221							-1.09153	0.000758041	0.0078492	-1.09034	0.000324183	0.00868188	10.6	10.6	10.6	2	2	2	2	2	2	0.37192
	1084	Tb927.10.13790	Tb927.10.13790	Tb927.10.13790		hypothetical protein, conserved	74.674	59.1	0	323.31	1								0.0451373	0.495278	0.727891				0.5786	0.140301	0.407069										-0.0311142	0.275333	0.454498	1.8	0	0	1	0	0	1	0	0	1.1384
	1085	Tb927.10.13800	Tb927.10.13800	Tb927.10.13800		hypothetical protein, conserved	34.401	59.8	0	323.31	1					0.0340842	0.730519	0.837658	-0.00385458	0.949034	0.977898	0.0686556	0.303575	0.412551	-0.074492	0.275299	0.570528	0.326264	0.00443562	0.0341668				0.660315	0.00105393	0.00921425	0.0193297	0.617118	0.752399	9.9	16.1	16.4	3	5	5	3	5	5	0.95451
	1086	Tb927.10.13810	Tb927.10.13810	Tb927.10.13810		hypothetical protein, conserved	12.955	46	0	35.612	1	1													-0.324333	0.0022528	0.0384416							-0.590612	0.0302434	0.0765589	-0.611274	0.00798495	0.0604282	9.7	0	0	1	0	0	1	0	0	0.51217
	1087	Tb927.10.13820	Tb927.10.13820	Tb927.10.13820		hypothetical protein, conserved	29.914	50.6	0	24.595	1					-0.847108	0.000113494	0.00214083	-0.176153	0.41536	0.673078	-1.91673	0.00724136	0.0284482	-0.348801	0.00192193	0.0355557							-0.790034	0.00069572	0.00762772	-0.633521	0.00294905	0.0330822	19.5	19.5	6.5	4	4	2	4	4	2	0.47148
	1088	Tb927.10.13830	Tb927.10.13830	Tb927.10.13830		chaperone protein DNAj, putative	27.234	47.1	0	130.93	1	1				-0.340404	0.00224305	0.0120558	-0.186146	0.0195476	0.143702	-0.256152	0.0665479	0.144014	0.00346426	0.968893	0.987385	-0.294962	0.00663859	0.0398291	-0.1346	0.2821	0.4629	-0.0561264	0.306158	0.410952	0.0859632	0.0391914	0.144414	26.7	28.8	11.7	6	6	3	6	6	3	0.63743
	1089	Tb927.10.13840	Tb927.10.13840	Tb927.10.13840		hypothetical protein, conserved	37.882	16.7	0	9.2058	1																										-0.327008	0.555475	0.704865	0	0	0	0	0	0	0	0	0
	1090	Tb927.10.13850	Tb927.10.13850	Tb927.10.13850		hypothetical protein, conserved	43.008	57.1	0	323.31	1	1				-0.579155	0.000738479	0.00549577	-0.245543	0.0391777	0.200771	-1.26817	0.000145953	0.00231716	-0.0367619	0.598964	0.804824	-0.540107	0.00124854	0.02286	-0.0930571	0.122678	0.271461	-0.0791148	0.132112	0.220991	-0.0677222	0.192772	0.362469	26.8	26.8	21.8	9	9	8	9	9	8	0.51709
	1091	Tb927.10.13860	Tb927.10.13860	Tb927.10.13860		GPI-anchor transamidase subunit 8 (GPI8)	36.798	79.9	0	139.17	1					0.0694302	0.216222	0.372529	0.183383	0.0817225	0.299663	0.205198	0.0279111	0.0782315	0.0585815	0.256101	0.550979	0.125959	0.240937	0.389843	0.119231	0.25147	0.431408	-0.0116276	0.831428	0.871985	-0.0911504	0.0730632	0.203455	40.1	36.7	12.5	11	10	5	11	10	5	0.83794
	1092	Tb927.10.13870	Tb927.10.13870	Tb927.10.13870		tubulin tyrosine ligase protein, putative	50.357	30.6	0	138.05	1																										0.0082812	0.918154	0.954106	0	0	0	0	0	0	0	0	0
	1093	Tb927.10.13880	Tb927.10.13880	Tb927.10.13880		hypothetical protein, conserved	120.87	31.4	0	141.31	1								0.0820647	0.331184	0.601163																-0.0508669	0.150468	0.313639	0	0	0	0	0	0	0	0	0
	1094	Tb927.10.1390	Tb927.10.1390	Tb927.10.1390		hypoxanthine-guanine phosphoribosyltransferase, putative	26.36	84.6	0	323.31	1					0.035633	0.654711	0.781509	-0.0330218	0.471002	0.712745	0.117303	0.125021	0.223966	0.0425319	0.418034	0.687585	-0.0733943	0.273077	0.426987	-0.146387	0.0441936	0.145413	0.0343242	0.513736	0.612939	0.000791809	0.975846	0.988269	71.4	84.2	67.1	15	19	13	15	19	13	0.80571
	1095	Tb927.10.13930	Tb927.10.13930	Tb927.10.13930		phosphatidic acid phosphatase, putative	37.36	19	0.00050684	3.2798	1					-0.14457	0.129021	0.261034							0.0894625	0.224837	0.522808													4.5	4.5	4.2	2	2	1	1	1	1	0.636
	1096	Tb927.10.13950	Tb927.10.13950	Tb927.10.13950		tubulin-specific chaperone, putative	26.459	66.4	0	180.02	1					0.0850374	0.309111	0.476342							-0.242051	0.056613	0.252355										-0.0212328	0.488711	0.650404	3.9	3.9	0	1	1	0	1	1	0	0.85389
	1097	Tb927.10.13960	Tb927.10.13960	Tb927.10.13960		flagellar protein PF20	65.568	58.4	0	165.78	1					-0.0796816	0.409057	0.572512	0.0207792	0.815248	0.916895	-0.227016	0.0443174	0.108286	-0.00283517	0.965009	0.985311				-0.0107602	0.834061	0.906136	0.0424608	0.704785	0.77412	-0.189609	0.0144484	0.0830931	12.6	11.5	9.8	5	6	5	5	6	5	0.69278
	1098	Tb927.10.13970	Tb927.10.13970	Tb927.10.13970		uracil-DNA glycosylase, putative	32.693	47.1	0	289.41	1					0.164892	0.190502	0.34202	-0.0818291	0.810722	0.913548	0.131722	0.549624	0.644471	0.0158963	0.908437	0.964448										-0.0902736	0.0444678	0.154911	3.4	6.1	3.4	1	2	1	1	2	1	0.84693
	1099	Tb927.10.13980	Tb927.10.13980	Tb927.10.13980		hypothetical protein, conserved	23.575	53.9	0	48.228	1								0.408911	0.0801581	0.296795	0.40333	0.0667297	0.144193				0.404227	0.0137783	0.058547				0.726755	0.0195607	0.0562768	-0.222381	0.00138659	0.0217599	3.9	0	3.4	1	0	1	1	0	1
	1100	Tb927.10.13990	Tb927.10.13990	Tb927.10.13990		hypothetical protein, conserved	39.633	57.1	0	120.26	1	1				-0.838271	0.00091748	0.00640729	-0.503203	0.0621447	0.260052				-0.268912	0.00920625	0.0821834	-0.793033	0.0124348	0.0553057				0.10399	0.52827	0.626755	-0.27782	0.0308662	0.128455	19.1	25.2	15.2	6	7	4	6	7	4	0.47629
	1101	Tb927.10.1400;Tb927.10.1470	Tb927.10.1400;Tb927.10.1470	Tb927.10.1400	HGPRT	hypoxanthine-guanine phosphoribosyltransferase (HGPRT) ;hypoxanthine-guanine phosphoribosyltransferase (HGPRT)	23.36	81.4	0	323.31	2					0.131591	0.110602	0.233058	0.050418	0.319994	0.596119	0.0456734	0.496901	0.597305	0.0588311	0.325933	0.613557	0.00308277	0.963396	0.981768	0.221136	0.0176712	0.0828481	0.0323167	0.456255	0.561627	-0.0243154	0.400668	0.571731	24.8	43.3	44.8	5	8	10	5	8	10	0.88499
	1102	Tb927.10.14000	Tb927.10.14000	Tb927.10.14000	ACO	aconitase (ACO)	98.314	88.1	0	323.31	1	1				-1.3623	2.36844e-05	0.00181856	-0.70515	0.000107686	0.0475972	-2.06091	1.0501e-05	0.00154732	-0.780933	0.000476848	0.0228215	-0.760753	0.00437807	0.0340267	-0.0976106	0.118832	0.266047	-0.53887	0.000654319	0.00742973	0.314461	0.00295707	0.0330822	68.8	67.7	31.9	54	52	27	54	52	27	0.32115
	1103	Tb927.10.14010	Tb927.10.14010	Tb927.10.14010	rp2	hypothetical protein, conserved	50.631	52.1	0	282.42	1					0.00937557	0.8512	0.912652	-0.0319982	0.481428	0.718556	-0.0734502	0.270585	0.383077	0.0475312	0.333399	0.622279	-0.0085027	0.900736	0.948201	-0.231471	0.00690697	0.0487539	-0.0180184	0.688904	0.761813	-0.0672911	0.0616144	0.184734	30.7	34.6	21.6	15	17	10	15	17	10	0.81268
	1104	Tb927.10.14020	Tb927.10.14020	Tb927.10.14020		hypothetical protein, conserved	48.068	19.3	0	8.471	1					-0.471824	0.00806894	0.0313987	-0.065272	0.281456	0.564589	-0.840387	0.00275561	0.0142675	-0.15831	0.0624942	0.266599							-0.0616593	0.448706	0.555237	-0.0998963	0.125469	0.279319	2.6	2.6	7.5	1	1	3	1	1	3	0.64534
	1105	Tb927.10.14030	Tb927.10.14030	Tb927.10.14030		hypothetical protein, conserved	50.474	40.5	0	323.31	1					0.109894	0.08694	0.195687	-0.0669829	0.187809	0.461251	0.102282	0.119957	0.217189	0.0429343	0.369174	0.652947	0.129059	0.21034	0.355959	0.0681571	0.202777	0.37865	0.0599586	0.37175	0.477172	-0.0585827	0.119712	0.271273	29.6	30.5	27.4	13	15	12	13	15	12	0.87583
	1106	Tb927.10.14040	Tb927.10.14040	Tb927.10.14040		vacuolar ATP synthase subunit c, putative	43.414	72.4	0	323.31	1					0.0595135	0.277319	0.43979	0.025856	0.705686	0.85368	-0.539374	0.0666916	0.144193	-0.0178389	0.866777	0.948887	-0.0522923	0.466757	0.617215	0.114816	0.370564	0.550762	-0.273717	0.00936554	0.0338308	-0.0154762	0.704128	0.816557	4.2	12.9	18.4	2	4	6	2	4	6	0.81402
	1107	Tb927.10.14090	Tb927.10.14090	Tb927.10.14090		transporter, putative	56.529	21.5	0	91.932	1					-0.101552	0.108555	0.230315	0.000310678	0.995194	0.996936	-0.187204	0.0258552	0.0736733	-0.0365767	0.542315	0.765055	0.098049	0.181358	0.32184	-0.101191	0.336993	0.517537	0.143566	0.0264494	0.0693263	-0.0407909	0.49335	0.655359	9.3	11	3.8	4	5	3	4	5	3	0.778
	1108	Tb927.10.1410	Tb927.10.1410	Tb927.10.1410		hypothetical protein, conserved	28.148	41	0	94.982	1	1				-1.24467	0.00435421	0.0197186	0.0804897	0.746043	0.877438	-1.80967	1.9653e-05	0.00155797	-0.252281	0.134929	0.397786	-0.752516	0.0141812	0.0591533	-0.73689	0.000867408	0.0151168				-0.573345	0.0221249	0.105976	24.6	36.1	0	4	7	0	4	7	0	0.40813
	1109	Tb927.10.14110	Tb927.10.14110	Tb927.10.14110		sjogren s syndrome nuclear autoantigen 1, putative	13.205	67.2	0	240.02	1					0.205544	0.0384554	0.106244	0.0253439	0.753726	0.881029	0.117512	0.442992	0.546706	0.0775328	0.205093	0.498019	0.107527	0.275291	0.429139	-0.0220667	0.652829	0.790213	0.0725176	0.456531	0.561748	0.0905285	0.457616	0.622323	31.9	22.7	31.1	5	3	4	5	3	4	0.9088
	1110	Tb927.10.14130	Tb927.10.14130	Tb927.10.14130		hypothetical protein, conserved	17.116	66.4	0	289.52	1					-0.0400084	0.676381	0.797909	0.014571	0.816572	0.91746	0.0138581	0.913109	0.937222	-0.0366249	0.486698	0.732249	0.355943	0.00758966	0.0424737				0.54072	0.0197486	0.0565108	0.00956458	0.780183	0.866735	9.2	21.1	13.8	1	3	2	1	3	2	0.93744
	1111	Tb927.10.14140;Tb11.v5.0605	Tb927.10.14140;Tb11.v5.0605	Tb927.10.14140	PYK1	pyruvate kinase 1 (PYK1) ;pyruvate kinase 1, putative	54.423	80.6	0	323.31	2					-0.104903	0.172057	0.321167	0.0295966	0.546041	0.758366	-0.221966	0.0548378	0.125967	-0.0771304	0.290577	0.585373	-0.00346899	0.981733	0.992282	0.00295769	0.962286	0.97779	0.13515	0.313087	0.417482	-0.0723549	0.0552925	0.17346	16	26.1	3.4	6	11	1	6	11	1	0.73858
	1112	Tb927.10.14150	Tb927.10.14150	Tb927.10.14150		hypothetical protein, conserved	55.311	63.3	0	323.31	1					-0.0725707	0.195039	0.346241	-0.0419732	0.388123	0.65149	-0.00922736	0.863532	0.898357	0.0218301	0.72009	0.876825	0.0289737	0.724384	0.826483	-0.175507	0.0234635	0.0996065	0.05556	0.26563	0.368776	0.0416333	0.265996	0.445426	50.3	47.8	49.9	27	27	28	21	22	24	0.76909
	1113	Tb927.10.14160	Tb927.10.14160	Tb927.10.14160	AQP3	aquaporin 3, putative	32.751	23.4	0	6.3562	1											-0.114582	0.57854	0.668694	0.109197	0.171838	0.454984	0.143638	0.190892	0.332537				0.451867	0.108334	0.19098	-0.12624	0.514138	0.671144	0	0	0	0	0	0	0	0	0
	1114	Tb927.10.14170	Tb927.10.14170	Tb927.10.14170	AQP2	Aquaporin 2	33.593	25	0	38.795	1	1				-0.100585	0.226755	0.385019				-0.0638712	0.547646	0.643186	0.268044	0.0221658	0.146091										-0.0357418	0.674889	0.793792	8.7	6.4	0	2	1	0	2	1	0	0.76664
	1115	Tb927.10.14180	Tb927.10.14180	Tb927.10.14180		protein transport protein SEC13, putative,cytosolic coat protein, putative	41.675	64.4	0	225.01	1					0.152418	0.166464	0.313987	-0.0150835	0.757279	0.882868	0.1967	0.0785171	0.162186	0.292814	0.00550587	0.063627	0.363269	0.00781589	0.0429175	0.239568	0.0372182	0.130389	0.317278	0.00918286	0.0335775	0.0243253	0.380103	0.552613	2.9	6.1	8.3	1	2	3	1	2	3	0.88032
	1116	Tb927.10.14190	Tb927.10.14190	Tb927.10.14190		hypothetical protein, conserved	49.993	44.6	0	72.715	1																							0.0146605	0.921419	0.943915	-0.0263132	0.483543	0.645475	0	0	0	0	0	0	0	0	0
	1117	Tb927.10.1420;Tb11.v5.0783	Tb927.10.1420	Tb927.10.1420	MetAP2	methionine aminopeptidase 2, putative,metallo- peptidase, Clan MG, Family M24 (MetAP2)	51.382	79.5	0	323.31	2					0.0347875	0.820238	0.894173	0.077282	0.201964	0.47705	0.0711824	0.395302	0.500784	0.13983	0.123975	0.381381	0.321765	0.114272	0.233998	0.00319552	0.964901	0.97934	0.151951	0.138822	0.22959	0.0451897	0.165665	0.330258	7.6	7.6	6.9	2	2	2	2	2	2	0.97855
	1118	Tb927.10.14200	Tb927.10.14200	Tb927.10.14200		syntaxin 5	37.294	61.8	0	159.69	1								-0.0897431	0.27632	0.560246	0.292958	0.110776	0.204789	0.0540646	0.734115	0.883538	0.111847	0.317982	0.474279				0.13702	0.482367	0.586284	-0.0633606	0.0754411	0.207156	10.4	0	0	3	0	0	3	0	0	0.8622
	1119	Tb927.10.14210	Tb927.10.14210	Tb927.10.14210	TFB5	TFIIH basal transcription factor subunit (TFB5)	17.541	28.9	0.00034165	3.964	1																										-0.306653	0.0774268	0.210663	0	0	0	0	0	0	0	0	0
	1120	Tb927.10.14220	Tb927.10.14220	Tb927.10.14220		hypothetical protein, conserved	40.348	52.5	0	34.598	1								0.294851	0.281601	0.564589	-0.184797	0.192132	0.301759				-0.0107197	0.910651	0.954016				-0.393606	0.273609	0.376405	-0.10109	0.189597	0.359964	0	0	2.9	0	0	1	0	0	1
	1121	Tb927.10.14240	Tb927.10.14240	Tb927.10.14240	NMT	N-myristoyltransferase (NMT)	50.528	55.4	0	323.31	1								0.0239069	0.661342	0.828795																-0.0105786	0.862025	0.91983	0	0	0	0	0	0	0	0	0
	1122	Tb927.10.14250	Tb927.10.14250	Tb927.10.14250		hypothetical protein, conserved	33.358	9.7	0.0016745	2.8133	1																													0	0	0	0	0	0	0	0	0
	1123	Tb927.10.14260	Tb927.10.14260	Tb927.10.14260		adaptin complex 4 subunit, putative,clathrin assembly sigma-adaptin protein complex 4, putative	20.564	20.9	0.00034171	3.9831	1																										0.065977	0.789325	0.872492	0	0	0	0	0	0	0	0	0
	1124	Tb927.10.14280	Tb927.10.14280	Tb927.10.14280	MCP20	mitochondrial carrier protein (MCP20)	21.072	58.7	0	44.178	1	1				-0.657703	0.00727357	0.0291028	-0.0016854	0.986365	0.99395				-0.0182998	0.828907	0.938007				-0.285487	0.203588	0.379392	0.041887	0.547696	0.644515	0.0464169	0.220047	0.392901	7.9	7.9	0	1	1	0	1	1	0	0.5637
	1125	Tb927.10.1430	Tb927.10.1430	Tb927.10.1430		hypothetical protein, conserved	27.339	83.7	0	304.77	1					0.121262	0.10288	0.221173				-0.0418842	0.579755	0.669302	0.0608663	0.218102	0.512938	0.157806	0.0767743	0.174534				0.0511757	0.468322	0.572714	0.0242579	0.464108	0.627643	22.9	29.4	26.9	5	6	7	5	6	7	0.85822
	1126	Tb927.10.14300	Tb927.10.14300	Tb927.10.14300	MRK1	protein kinase, putative,serine/threonine protein kinase, putative	116.11	27	0	157.48	1					0.141877	0.607667	0.747711							-0.169531	0.0533386	0.245476							0.133346	0.107229	0.189241	-0.0918211	0.12008	0.271757	2	3.6	0	2	4	0	2	4	0	1.175
	1127	Tb927.10.14310	Tb927.10.14310	Tb927.10.14310		hypothetical protein, conserved	37.718	49	0	132.41	1					0.0915278	0.18902	0.341486	-0.163578	0.390683	0.652554	0.0971691	0.491204	0.591388	0.105581	0.0661913	0.274447	0.026113	0.714552	0.819638	-0.265991	0.0703535	0.19528	0.0671281	0.637849	0.72229	0.107945	0.123747	0.27656	27.9	40.1	34.7	5	8	7	5	8	7	0.83133
	1128	Tb927.10.14320	Tb927.10.14320	Tb927.10.14320		hypothetical protein, conserved	121.8	60.5	0	323.31	1					-0.0289508	0.572856	0.717864	0.0597531	0.35525	0.622671	-0.117346	0.397486	0.502895	-0.0649487	0.244076	0.537803	0.147164	0.330512	0.486319				0.386008	0.00205765	0.012622	-0.0645133	0.0602649	0.182555	11.2	11.1	2	12	12	2	12	12	2	0.79807
	1129	Tb927.10.14330	Tb927.10.14330	Tb927.10.14330		hypothetical protein, conserved	115.95	40.4	0	323.31	1					0.14177	0.372814	0.541189	0.0962804	0.323175	0.599351	0.472184	0.00419027	0.0189984	-0.119945	0.519957	0.751675	0.683798	0.0390781	0.107708				1.74545	1.99816e-05	0.00357175	0.0349533	0.3893	0.560983	4	3.2	0	3	3	0	3	3	0	0.99593
	1130	Tb927.10.14340;Tb11.v5.0843	Tb927.10.14340	Tb927.10.14340		hypothetical protein, conserved	126.88	48.3	0	140.53	2					-0.199747	0.250092	0.412094	-0.00400892	0.953849	0.980184	-0.0893773	0.300819	0.410581	-0.0231775	0.671158	0.849633	-0.0882381	0.207221	0.35164	-0.0473117	0.572557	0.728525	-0.00414721	0.925747	0.94657	-0.0771064	0.0401687	0.146458	3.1	7.2	18.1	3	7	18	3	7	18	0.55978
	1131	Tb927.10.14350	Tb927.10.14350	Tb927.10.14350		hypothetical protein, conserved	10.907	60.8	0	104.19	1	1				-0.553211	0.000972673	0.00668295							-0.141562	0.0830944	0.308359	-0.407225	0.0570349	0.141062	-0.279881	0.0496049	0.156104				-0.0695414	0.799624	0.879295	44.3	44.3	9.3	3	3	1	3	3	1	0.57421
	1132	Tb927.10.14360	Tb927.10.14360	Tb927.10.14360	U2_40K	U2 small nuclear ribonucleoprotein 40K (U2_40K)	36.492	61.5	0	114.47	1					0.00586305	0.95355	0.972967										-0.353894	0.0679646	0.160248				-0.283584	0.399551	0.505314	-0.0289877	0.306324	0.483501	7.4	7.4	4.3	2	2	1	2	2	1	0.85489
	1133	Tb927.10.14370	Tb927.10.14370	Tb927.10.14370		hypothetical protein, conserved	13.337	29.2	0	63.918	1	1				-1.39256	0.00200193	0.0111799	-0.44189	0.000522864	0.0575098										0.125413	0.132171	0.285712	-0.373375	0.0383221	0.0909329	-0.463849	0.00165838	0.0236887	5.8	6.7	0	1	1	0	1	1	0	0.27276
	1134	Tb927.10.14380	Tb927.10.14380	Tb927.10.14380		hypothetical protein, conserved	92.77	52.8	0	323.31	1								-0.186323	0.27213	0.558468																0.0723997	0.0761483	0.208498	0	0	0	0	0	0	0	0	0
	1135	Tb927.10.14390	Tb927.10.14390	Tb927.10.14390		hypothetical protein, conserved	60.759	64.7	0	323.31	1					0.254046	0.00855264	0.0328553	0.0850043	0.189178	0.461652	0.130451	0.068505	0.146832	0.0694108	0.170768	0.454206	0.173703	0.0501984	0.128463				0.172826	0.192732	0.290376	0.00873364	0.752633	0.851993	10.5	9	4	6	5	2	6	5	2	1.012
	1136	Tb927.10.1440	Tb927.10.1440	Tb927.10.1440		hypothetical protein, conserved	24.717	35.8	0	25.264	1	1				-0.964081	0.00625476	0.0260692							-0.285344	0.0557102	0.250528							-0.812173	0.000520832	0.00670966	-0.642981	0.000569663	0.0119089	12.6	14	3.3	2	1	1	2	1	1	0.42138
	1137	Tb927.10.14400;Tb11.v5.0805	Tb927.10.14400;Tb11.v5.0805	Tb927.10.14400		hypothetical protein, conserved ;hypothetical protein, conserved	125.26	15.9	0	61.625	2					0.547286	0.00952979	0.0357341				0.16999	0.104009	0.196618	0.177393	0.0607327	0.261541	0.00741887	0.945382	0.972727				-0.0976129	0.591947	0.682504	-0.127722	0.0690617	0.19672	1.8	7.5	0	2	5	0	2	5	0	1.3013
	1138	Tb927.10.14410	Tb927.10.14410	Tb927.10.14410		leucine-rich repeat protein (LRRP), putative	142.21	4.5	0	5.3745	1																										-0.326084	0.234582	0.410286	0.5	0	0	1	0	0	1	0	0	0.6707
	1139	Tb927.10.14420	Tb927.10.14420	Tb927.10.14420		protein kinase, putative,serine/threonine- protein kinase nek1, putative	166.77	11.6	0	4.5019	1														0.289116	0.0203794	0.138721										-0.0417713	0.350537	0.527141	0	0	0	0	0	0	0	0	0
	1140	Tb927.10.14430	Tb927.10.14430	Tb927.10.14430		hypothetical protein, conserved	100.66	19.3	0	40.246	1					-1.01545	0.038171	0.10563	-0.222984	0.590333	0.78559				0.0409475	0.843047	0.942236				-0.322629	0.0024814	0.0276082				-0.775023	0.00146157	0.0223249	8.6	12.1	0	8	11	0	8	11	0	0.2999
	1141	Tb927.10.14440	Tb927.10.14440	Tb927.10.14440	b9d1	hypothetical protein, conserved	31.836	42.7	0	19.406	1					0.109373	0.139684	0.276702	0.129439	0.452698	0.699624	-0.0217308	0.845145	0.88523	0.0319046	0.521147	0.751883	-0.0588404	0.811868	0.886265	0.172957	0.148322	0.307374	0.0749982	0.221572	0.321497	0.0398066	0.253645	0.431545	6.3	9.1	10.5	2	3	3	2	3	3	0.93909
	1142	Tb927.10.14460	Tb927.10.14460	Tb927.10.14460		leucine-rich repeat protein (LRRP), putative	111.61	27	0	48.065	1					0.0580095	0.541321	0.69056				-0.158384	0.166047	0.273515	0.0713758	0.275939	0.570528							-0.131429	0.0733098	0.143906	-0.195726	0.00250066	0.0302829	12.1	13.1	0	10	11	0	10	11	0	0.80721
	1143	Tb927.10.14470	Tb927.10.14470	Tb927.10.14470	IFT140	intraflagellar transport protein IFT140, putative (IFT140)	186.61	55.5	0	323.31	1					0.304193	0.169594	0.31744	0.0985308	0.346206	0.616437	-0.0780662	0.365478	0.474763	-0.0278743	0.708286	0.872689	0.465083	0.00787754	0.043066				0.258463	0.00802153	0.0302782	0.00499753	0.858933	0.918933	0	0.6	1.2	0	1	2	0	1	2
	1144	Tb927.10.14480	Tb927.10.14480	Tb927.10.14480		hypothetical protein, conserved	92.815	26.7	0	141.06	1																										0.231507	0.00763146	0.0585159	0	0	0	0	0	0	0	0	0
	1145	Tb927.10.1450	Tb927.10.1450	Tb927.10.1450		hypothetical protein, conserved	329.64	61.1	0	323.31	1					0.0152925	0.761949	0.859397	-0.049869	0.427208	0.682986	0.13658	0.172503	0.279981	0.0364646	0.431248	0.695761	-0.0583097	0.458116	0.609332	-0.296099	0.00586535	0.0437219	0.294671	0.00292668	0.0152667	0.196411	0.00238587	0.0295167	30.5	31.2	32.2	6	9	11	6	9	11	0.83725
	1146	Tb927.10.14500	Tb927.10.14500	Tb927.10.14500		hypothetical protein, conserved	37.027	87.8	0	323.31	1					0.0119623	0.822547	0.89612	-0.0284842	0.556056	0.764469	-0.0920302	0.219769	0.330561	0.00388539	0.934676	0.974577	-0.037004	0.589956	0.718804	0.0350837	0.480687	0.651463	-0.055285	0.275334	0.378287	-0.0499046	0.242038	0.418092	70.9	86.4	63.2	23	29	21	23	29	21	0.78761
	1147	Tb927.10.14510	Tb927.10.14510	Tb927.10.14510		hypothetical protein, conserved	95.105	61.9	0	323.31	1					0.155212	0.0305894	0.0885399	0.0318294	0.48802	0.722969	0.230911	0.0286641	0.0797951	0.080498	0.163025	0.441467	0.0286278	0.764139	0.855033	0.0415367	0.481618	0.652223	0.0668017	0.172345	0.268086	-0.052636	0.192565	0.362265	17.4	17.9	11	13	13	8	13	13	8	0.92874
	1148	Tb927.10.14520	Tb927.10.14520	Tb927.10.14520		hypothetical protein, conserved	51.566	61.2	0	138.99	1					-0.0257526	0.722561	0.830774	-0.274968	0.0971316	0.325861	-0.0684526	0.537432	0.633744	0.00563179	0.898773	0.960722	-0.0626102	0.464499	0.615122	0.0220397	0.739484	0.847088	-0.06847	0.194952	0.293026	-0.0704422	0.0822224	0.217739	40.3	33.3	17.2	15	14	7	15	14	7	0.78257
	1149	Tb927.10.14530	Tb927.10.14530	Tb927.10.14530	RPN8	proteasome regulatory non-ATPase subunit 8,26S proteasome regulatory subunit (Rpn8)	42.35	46.7	0	314.09	1		1			-0.0464196	0.421366	0.58356	0.155698	0.0663023	0.269881				0.0772217	0.42547	0.69149	0.398016	0.00369647	0.0323204				0.601038	0.0530424	0.113887	0.0124407	0.680004	0.797827	4.5	3.9	4.5	1	1	1	1	1	1	0.83117
	1150	Tb927.10.14550	Tb927.10.14550	Tb927.10.14550		ATP-dependent DEAD/H RNA helicase, putative	71.366	58.3	0	323.31	1					-0.0151512	0.848427	0.911338	0.0766165	0.225275	0.504296	0.132362	0.0954447	0.184781	-0.143063	0.086408	0.315647	0.370573	0.00384018	0.0324606	0.143238	0.0462048	0.149884	0.628639	0.000210963	0.00456017	-0.0860642	0.0268144	0.117876	40.9	42.6	34.8	24	24	18	23	23	17	0.88358
	1151	Tb927.10.14560	Tb927.10.14560	Tb927.10.14560		hypothetical protein, conserved	75.126	46.2	0	285	1								-0.100384	0.601917	0.791219	0.020104	0.914877	0.938707				-0.308816	0.0367605	0.103384				0.103628	0.20001	0.299215	-0.163406	0.269946	0.448839	6.9	6.9	0	4	4	0	0	0	0
	1152	Tb927.10.14570	Tb927.10.14570	Tb927.10.14570		hypothetical protein, conserved	81.138	63.5	0	212.71	1					0.0465757	0.543353	0.692373	0.0456318	0.450952	0.698364	-0.128538	0.200193	0.310911	0.0361472	0.467524	0.719207	-0.00784456	0.900756	0.948201	0.0413514	0.699044	0.821238	-0.132624	0.0317111	0.0793899	-0.0599427	0.107665	0.25563	8.2	6.7	3.6	5	4	2	5	4	2	0.87603
	1153	Tb927.11.4820;Tb927.10.14580	Tb927.11.4820;Tb927.10.14580	Tb927.11.4820		60S ribosomal protein L17, putative ;60S ribosomal protein L17, putative	19.105	80.1	0	281.03	2				1	0.0582692	0.503209	0.661828	0.0497199	0.52388	0.746706	0.0555101	0.603964	0.689873	-0.120337	0.204233	0.497536	0.199193	0.0353995	0.100242	0.104211	0.0983825	0.237	0.345591	0.00485152	0.0214709	-0.0700908	0.080369	0.215018	70.5	53	80.1	13	9	17	13	9	17	0.92998
	1154	Tb927.10.14590	Tb927.10.14590	Tb927.10.14590		hypothetical protein, conserved	33.674	32.5	0	27.829	1	1				-0.727501	0.0012887	0.00815154				-1.56475	0.00239789	0.0129441	-0.484131	0.0112784	0.0928354							-0.953889	0.000161419	0.00411925	-0.742358	0.000348126	0.00890575	5.8	21.5	6.4	3	7	2	3	7	2	0.42373
	1155	Tb927.10.1460	Tb927.10.1460	Tb927.10.1460		protein kinase, putative	93.688	7.9	0	85.537	1																										-0.0925665	0.525451	0.680331	0	0	0	0	0	0	0	0	0
	1156	Tb927.10.14710;Tb927.10.14600	Tb927.10.14710;Tb927.10.14600	Tb927.10.14710	RPS2	40S ribosomal protein S2, putative (RPS2) ;40S ribosomal protein S2, putative (RPS2)	28.642	67.3	0	323.31	2				1	-0.0180498	0.853397	0.913855	0.0213322	0.776394	0.894146	-0.0822907	0.426951	0.530504	-0.0535852	0.639061	0.829803	0.386847	0.013858	0.0587446	0.242778	0.00602262	0.0445991	0.464216	0.0013071	0.0101474	-0.0403536	0.190405	0.360448	50.8	58.3	55.3	17	18	17	17	18	17	0.89721
	1157	Tb927.10.14610	Tb927.10.14610	Tb927.10.14610		leucine-rich repeat protein (LRRP), putative	121.48	44.2	0	323.31	1					-0.0767357	0.225767	0.384108	0.144851	0.0722049	0.280339	0.087907	0.481413	0.582931	0.0154791	0.766425	0.902942	0.178132	0.0402051	0.109789	-1.46457	0.246096	0.426533	0.364259	0.00658053	0.0264935	-0.0827998	0.0426336	0.151409	5.9	14.1	2.6	5	15	2	5	15	2	0.81881
	1158	Tb927.10.14640	Tb927.10.14640	Tb927.10.14640		hypothetical protein, conserved	24.423	31.8	0	8.9146	1														0.0102975	0.875548	0.951318										-0.152945	0.0457123	0.156607	0	0	0	0	0	0	0	0	0
	1159	Tb927.10.14650	Tb927.10.14650	Tb927.10.14650		hypothetical protein, conserved	14.223	18.5	0.0011769	3.0219	1																										-0.124589	0.0373386	0.141545	0	0	0	0	0	0	0	0	0
	1160	Tb927.10.14660	Tb927.10.14660	Tb927.10.14660		hypothetical protein, conserved	43.861	17.6	0	169.41	1																										0.0635213	0.557798	0.706748	0	0	0	0	0	0	0	0	0
	1161	Tb927.10.14680	Tb927.10.14680	Tb927.10.14680		ribosome biogenesis protein, putative	35.673	57	0	323.31	1					-0.0511137	0.556761	0.703136	-0.192288	0.286066	0.565323	0.384237	0.00389269	0.0182724	-0.0430798	0.591346	0.799023	0.16346	0.134382	0.262604				0.536095	0.00272416	0.0145919	0.0612248	0.31198	0.489193	13.4	13.4	4.9	4	4	1	4	4	1	0.79361
	1162	Tb927.10.14690	Tb927.10.14690	Tb927.10.14690		syntaxin, putative	36.556	49.5	0	88.739	1					0.215185	0.014931	0.0508763	0.0180619	0.82116	0.919179	0.0756321	0.655336	0.732759	0.00356596	0.963891	0.984786							-0.0840093	0.436245	0.542875	0.0402288	0.520913	0.676137	38.4	42.4	39	12	11	12	12	11	12	0.94004
	1163	Tb927.10.14700	Tb927.10.14700	Tb927.10.14700		hypothetical protein, conserved	37.7	44.2	0	78.263	1					0.269033	0.0310782	0.0898019	-0.214791	0.255932	0.53964	-0.0936292	0.18083	0.289786	-0.394011	0.0243461	0.157135							0.614166	0.00155582	0.0111501	-0.0261345	0.369844	0.543755	11.1	11.1	0	3	3	0	3	3	0	0.95855
	1164	Tb927.10.14720	Tb927.10.14720	Tb927.10.14720	PEX13	peroxin 13 (PEX13)	42.143	12	0	20.42	1					0.0146813	0.836611	0.903561							0.0533511	0.351174	0.637196										0.115091	0.418161	0.585982	8.7	5.9	2.6	3	2	1	3	2	1	0.85373
	1165	Tb927.10.14730	Tb927.10.14730	Tb927.10.14730		chaperone protein DNAj, putative	52.53	55.5	0	157.11	1																										-0.00423422	0.951375	0.973691	0	0	0	0	0	0	0	0	0
	1166	Tb927.10.14740;Tb927.10.14620;Tb11.v5.1063	Tb927.10.14740;Tb927.10.14620;Tb11.v5.1063	Tb927.10.14740		hypothetical protein, conserved ;hypothetical protein, conserved ;hypothetical protein, conserved	44.177	73	0	323.31	3					0.0221342	0.659897	0.785084	-0.0139871	0.751852	0.880701	0.167603	0.0586684	0.132985	0.0181883	0.709322	0.873049	0.104438	0.180867	0.321436	-0.0285487	0.735326	0.845421	0.00337544	0.935467	0.953085	-0.110433	0.0145754	0.0834042	48.6	55.8	50.1	21	24	23	21	24	23	0.80384
	1167	Tb927.10.14750;Tb927.10.14630	Tb927.10.14750;Tb927.10.14630	Tb927.10.14750		fibrillarin, putative ;fibrillarin, putative	31.672	57.9	0	323.31	2					-0.109685	0.174641	0.324033	-0.0234691	0.640159	0.81751	0.422819	0.00165258	0.010057	-0.0896869	0.353079	0.63795	0.00142211	0.993858	0.996254	0.0509263	0.313369	0.492756	0.437749	0.00270109	0.0145184	-0.0587028	0.109871	0.258562	50	50	16.1	14	13	5	14	13	5	0.80335
	1168	Tb927.10.14760	Tb927.10.14760	Tb927.10.14760		hypothetical protein, conserved	20.51	20.6	0	53.451	1					0.196637	0.251086	0.412932	-0.073713	0.490868	0.724175				-0.00515297	0.958283	0.98355										-0.0475652	0.569745	0.715994	5.8	0	11.1	1	0	2	1	0	2	1.0416
	1169	Tb927.10.14770	Tb927.10.14770	Tb927.10.14770		protein kinase, putative	70.531	57.8	0	323.31	1					0.091396	0.134053	0.2685	0.0021096	0.965323	0.984251	0.756563	0.000345658	0.00358574	0.134096	0.140004	0.406521	0.178726	0.0462246	0.120902	-0.142887	0.05416	0.165293	0.366266	0.00249099	0.0138815	-0.0229235	0.454748	0.62019	33.6	30.6	34.4	19	17	19	19	17	19	0.85964
	1170	Tb927.10.14780	Tb927.10.14780	Tb927.10.14780	CBPK1	protein kinase, putative,mitogen-activated protein kinase kinase kinase, putative	31.375	74.6	0	323.31	1								0.0778472	0.501931	0.73151				-0.14486	0.102537	0.343442										-0.155153	0.00539686	0.0462961	0	0	0	0	0	0	0	0	0
	1171	Tb927.10.14790	Tb927.10.14790	Tb927.10.14790		aminopeptidase, putative,metallo-peptidase, Clan MG, Family M24	42.69	64.4	0	294.56	1					0.142571	0.0416241	0.112791	0.00501867	0.91636	0.965039	0.174734	0.0575216	0.13069	0.0580606	0.274149	0.568532	0.258876	0.0226633	0.076993	-0.20049	0.0676445	0.18952	0.443249	0.00389629	0.0184769	0.00790926	0.801667	0.881034	27.7	23.8	17.5	10	9	6	10	9	6	0.89934
	1172	Tb927.10.14810	Tb927.10.14810	Tb927.10.14810	mbf1	hypothetical protein, conserved	17.974	85.6	0	213.34	1					-0.0115325	0.864298	0.920889	0.0634784	0.303522	0.58108	-0.192634	0.0219491	0.0648244	0.0465976	0.399664	0.672538	-0.22738	0.0174648	0.0665419	-0.106861	0.0826325	0.213728	-0.0746206	0.195841	0.294085	-0.357992	0.0035457	0.0369102	54.4	53.8	60.6	12	9	10	12	9	10	0.78974
	1173	Tb927.10.14840;Tb927.10.14830;Tb927.10.14820	Tb927.10.14840;Tb927.10.14830;Tb927.10.14820	Tb927.10.14840	MCP5a	mitochondrial carrier protein (MCP5a) ;mitochondrial carrier protein (MCP5b) ;mitochondrial carrier protein,ADP/ATP translocase 1, putative (MCP5c)	34.074	70.4	0	323.31	3					-0.460326	0.00113422	0.00741823	-0.114622	0.0501932	0.232665	-0.286007	0.00588993	0.0244924	-0.0361581	0.44416	0.70481	-0.262788	0.0111714	0.0525439	-0.146024	0.0311257	0.118278	-0.124698	0.0430051	0.0981652	-0.117667	0.0134476	0.0805509	61.2	61.2	53.7	29	28	22	29	28	22	0.58237
	1174	Tb927.10.14860	Tb927.10.14860	Tb927.10.14860		hypothetical protein, conserved	83.434	62.8	0	323.31	1	1				-0.561699	0.000883784	0.00621022	-0.0506283	0.299846	0.579261	-1.06364	0.0013855	0.00891554	-0.0599711	0.303101	0.595877	-0.335825	0.0132003	0.0572502	-0.386513	0.00189063	0.0235594	-0.338601	0.00187438	0.0121079	-0.414867	0.000352115	0.00890575	23	17.8	8.6	16	14	5	16	14	5	0.53767
	1175	Tb927.10.14870	Tb927.10.14870	Tb927.10.14870		hypothetical protein, conserved	75.914	40.4	0	220.99	1								0.0697636	0.197308	0.47077													0.618772	0.051809	0.111919	0.129594	0.0120619	0.0765971	0	0	0	0	0	0	0	0	0
	1176	Tb927.10.14880	Tb927.10.14880	Tb927.10.14880		hypothetical protein, conserved	92.733	11.3	0	57.568	1					0.377625	0.023863	0.0735128																			-0.0588851	0.236733	0.412914	3.2	1.3	0	2	1	0	2	1	0	1.0207
	1177	Tb927.10.1490;Tb11.v5.0875	Tb927.10.1490	Tb927.10.1490		hypothetical protein, conserved	134.81	44.1	0	323.31	2								0.152283	0.0806305	0.29792	-0.222068	0.284936	0.396272	-0.0895854	0.231605	0.53035	1.85156	0.029236	0.0904261				0.694793	0.001336	0.0102685	0.0278509	0.338995	0.515467	0	1.6	0	0	2	0	0	2	0
	1178	Tb927.10.14910	Tb927.10.14910	Tb927.10.14910		sarcoplasmic reticulum glycoprotein, putative,sarcalumenin precursor, putative	59.421	6.4	0	7.4698	1																										0.155611	0.00956808	0.0669304	0	0	0	0	0	0	0	0	0
	1179	Tb927.10.14930	Tb927.10.14930	Tb927.10.14930	ZC3H39	zinc finger protein family member, putative (ZC3H39)	31.519	67.4	0	323.31	1					0.1492	0.166741	0.314001	0.0529999	0.307383	0.584672	0.222487	0.013374	0.0453316	-0.0109568	0.908703	0.964448	0.324693	0.00516499	0.0356809	0.368958	0.0035547	0.0337337	0.687332	0.000385207	0.00586481	0.00136073	0.960734	0.978653	43.9	39.3	31.2	10	10	9	10	10	9	0.99652
	1180	Tb927.10.14950	Tb927.10.14950	Tb927.10.14950	ZC3H40	RNA binding protein, putative,zinc finger protein family member, putative (ZC3H40)	46.194	62.7	0	262.22	1					0.0406394	0.604893	0.744837	0.18795	0.0829979	0.301773	0.0599205	0.428639	0.532374	-0.205558	0.120498	0.374938	0.379615	0.00286243	0.0285349	0.241218	0.0194952	0.0882874	0.632594	0.000143822	0.00397949	0.0463458	0.173325	0.339305	30.1	27.1	27.3	9	8	9	9	8	9	0.86525
	1181	Tb927.10.14980	Tb927.10.14980	Tb927.10.14980	IFT52	intraflagellar transport protein IFT52, putative (IFT52)	72.377	73.6	0	323.31	1					1.30298	0.027919	0.0826113	0.117514	0.0747621	0.286102				0.160079	0.497664	0.737911	0.0605115	0.889423	0.943241				0.27394	0.00496687	0.02189	-0.080045	0.0355861	0.137819	1.8	1.8	0	1	1	0	1	1	0	1.41
	1182	Tb927.10.14990	Tb927.10.14990	Tb927.10.14990	IFT80	intraflagellar transport protein IFT80/CHE2, putative (IFT80)	86.676	74.7	0	323.31	1					0.68588	0.0056366	0.0240528	0.0738463	0.246651	0.52826	0.105142	0.23957	0.350049										0.660797	0.0242558	0.0650229	-0.0393968	0.209032	0.380633	1.4	1.4	0	1	1	0	1	1	0	1.4017
	1183	Tb927.10.1500	Tb927.10.1500	Tb927.10.1500	MetRS	methionyl-tRNA synthetase, putative (MetRS)	86.91	70.8	0	323.31	1	1				-0.93612	5.7173e-05	0.0019252	-0.26655	0.0248835	0.160116	-0.937482	0.0100284	0.0365145	-0.734552	0.00779714	0.0770769	-0.168621	0.0750661	0.172229	0.0594112	0.283996	0.464832	-0.147882	0.0700323	0.138899	-0.0422739	0.232056	0.40711	4.9	4.9	4.8	4	4	3	4	4	3	0.4293
	1184	Tb927.10.15000	Tb927.10.15000	Tb927.10.15000		hypothetical protein, conserved	48.002	77	0	323.31	1					0.0471978	0.542361	0.691367	-0.0696386	0.277736	0.561506	-0.0150753	0.851205	0.88966	-0.0057277	0.905131	0.9642	-0.205013	0.0787897	0.177488	0.00103032	0.985599	0.992274	-0.0201852	0.75222	0.813031	-0.10755	0.105621	0.253426	25.6	31.5	14	9	11	4	9	11	4	0.76074
	1185	Tb927.10.15010	Tb927.10.15010	Tb927.10.15010		lipoic acid synthetase, mitochondrial precursor, putative	45.476	63.6	0	169.09	1	1				-0.622336	0.000583914	0.00469478	-0.19084	0.0961648	0.324159	-0.583045	0.126941	0.226182	-0.0708068	0.453835	0.709319	-0.193255	0.0389785	0.107625				-0.080781	0.115444	0.199749	-0.0250914	0.619358	0.753863	22.2	19.8	12.7	6	7	3	6	7	3	0.5259
	1186	Tb927.10.15020	Tb927.10.15020	Tb927.10.15020		protein kinase, putative	120.49	12.5	0	4.5708	1																										-0.0251455	0.884169	0.933854	1.6	0	1.2	1	0	1	0	0	0
	1187	Tb927.10.15080	Tb927.10.15080	Tb927.10.15080		hypothetical protein, conserved	180.2	16.6	0	129.3	1					0.0515852	0.500573	0.659353	0.109826	0.141668	0.399792	0.576681	0.00883	0.0332981	0.0862232	0.270857	0.56695	-0.00649519	0.962358	0.981768				-0.0914117	0.641397	0.725018	0.0669864	0.163403	0.32818	1.1	0.6	0	2	1	0	2	1	0	0.89678
	1188	Tb927.10.1510	Tb927.10.1510	Tb927.10.1510	NOT1	NOT1 (NOT1)	259.12	68.5	0	323.31	1					0.173677	0.237601	0.397482	0.0493202	0.301757	0.580003	0.304568	0.0265597	0.0751666	-0.105345	0.455097	0.710103	0.437294	0.00317491	0.0301783	0.181146	0.105482	0.247038	0.700422	0.000132165	0.00396397	0.0818236	0.0318114	0.130187	15.6	15.5	5.8	27	28	10	27	28	10	1.1247
	1189	Tb927.2.5910;Tb927.10.15120	Tb927.2.5910;Tb927.10.15120	Tb927.2.5910		40S ribosomal protein S13, putative ;40S ribosomal protein S13, putative	17.309	64.9	0	52.447	2				1	-0.0397407	0.623984	0.759273	0.0333218	0.52798	0.749172	0.0153436	0.881255	0.912561	-0.0614357	0.603404	0.807701	0.27274	0.0323698	0.0957754	0.148219	0.0437061	0.144185	0.426666	0.00167019	0.0114821	-0.0802637	0.0966576	0.23984	45.7	31.1	32.5	9	7	9	9	7	9	0.85236
	1190	Tb927.10.15130	Tb927.10.15130	Tb927.10.15130	SEC22	synaptobrevin-type vesicle transport protein, putative,protein SLY2 (SEC22)	29.48	52.5	0	323.31	1					0.200639	0.0183746	0.059573	0.0257024	0.614094	0.800669	0.314103	0.00474113	0.0207825	0.0716529	0.213839	0.509202	0.24279	0.0302569	0.0922242	-0.0659591	0.449168	0.624981	0.0946246	0.22949	0.330424	-0.0417645	0.2354	0.410964	25.1	23.1	31	6	7	10	6	7	10	0.9662
	1191	Tb927.10.15150	Tb927.10.15150	Tb927.10.15150	RPC11	RNA polymerase III C11 subunit, putative,DNA-directed RNA polymerase III, putative,RNA polymerase subunit, putative (RPC11)	14.487	34.9	0.00017159	4.2599	1								-0.0499711	0.898441	0.956893																			0	0	0	0	0	0	0	0	0
	1192	Tb927.10.15160	Tb927.10.15160	Tb927.10.15160		hypothetical protein, conserved	97.38	11.3	0	19.113	1											0.271322	0.217775	0.328069										0.0218268	0.724114	0.789898	0.0805257	0.144319	0.305604	0	0	0	0	0	0	0	0	0
	1193	Tb927.10.15170	Tb927.10.15170	Tb927.10.15170		hypothetical protein, conserved	77.347	51.7	0	323.31	1					-0.102003	0.512442	0.669027	-0.00261931	0.970564	0.986183	0.0600252	0.600776	0.688119	-0.177504	0.0325867	0.18507	0.213038	0.0919749	0.199289	-0.138433	0.102751	0.242438	0.537541	0.00140547	0.0105976	0.0133755	0.703984	0.816557	5.6	4	3.6	3	2	2	3	2	2	0.98587
	1194	Tb927.10.15180	Tb927.10.15180	Tb927.10.15180		nucleosome assembly protein, putative	41.302	44.3	0	223.45	1					0.478056	0.0159104	0.0533115	0.152825	0.176168	0.446545	0.483863	0.00941095	0.034991	0.0802389	0.417121	0.68644				0.494152	0.0805016	0.210587	0.774755	0.0019564	0.0123763	0.0238457	0.473455	0.63718	3.8	6.3	0	1	2	0	1	2	0	1.0689
	1195	Tb927.10.15190	Tb927.10.15190	Tb927.10.15190		hypothetical protein, conserved	72.671	8.3	0	54.249	1																										0.0155549	0.836185	0.905419	1.2	0	0	1	0	0	1	0	0	1.2038
	1196	Tb927.10.1520	Tb927.10.1520	Tb927.10.1520	RAB21	small GTPase, putative,Ras-related protein, putative (RAB21)	28.639	57.2	0	218.51	1					-0.0273826	0.79852	0.882029				-0.135142	0.571876	0.663886	0.0569943	0.311213	0.601066	0.18102	0.0432351	0.115181	0.378449	0.0110651	0.0645058	-0.0150841	0.819376	0.863044	-0.0303096	0.338412	0.514853	10.8	10.8	4.5	3	3	1	3	3	1	0.84093
	1197	Tb927.10.15200	Tb927.10.15200	Tb927.10.15200		hypothetical protein, conserved	25.784	18.4	0.00033979	3.5764	1					-0.173351	0.266568	0.429057																			0.265148	0.00295271	0.0330822	2.9	2.9	4.6	1	1	1	1	1	1	0.73069
	1198	Tb927.10.15210	Tb927.10.15210	Tb927.10.15210	CBP30	nuclear cap binding complex subunit CBP30 (CBP30)	30.191	68.1	0	40.018	1																										0.0705229	0.0834872	0.219291	0	0	0	0	0	0	0	0	0
	1199	Tb927.10.15220	Tb927.10.15220	Tb927.10.15220		hypothetical protein, conserved	22.101	43.8	0	187.99	1	1				-0.829032	0.000572685	0.00462637	-0.123259	0.0531323	0.241347	-0.925887	0.00038333	0.00376083	-0.0912981	0.222966	0.520439	-0.517953	0.00155489	0.0234463	-0.097674	0.205597	0.381879	-0.016732	0.773027	0.828207	0.0201369	0.769469	0.860843	18.6	18.6	13.9	4	4	3	4	4	3	0.51873
	1200	Tb927.10.15230	Tb927.10.15230	Tb927.10.15230		hypothetical protein, conserved	30.904	50.4	0	37.154	1	1				-0.0948545	0.161078	0.306733							-0.0501263	0.38097	0.658504	0.402936	0.00216031	0.0255352				-0.4004	0.0112511	0.0384544	0.0633154	0.53424	0.688597	38.5	34.4	16.7	10	9	4	10	9	4	0.74524
	1201	Tb927.10.15280;Tb11.v5.0999	Tb927.10.15280;Tb11.v5.0999	Tb927.10.15280		hypothetical protein, conserved ;hypothetical protein, conserved	131.3	55.1	0	323.31	2					-0.0591822	0.626552	0.761581	0.011417	0.89011	0.952919	-0.160596	0.0518621	0.121331	0.0167381	0.710095	0.873155	-0.0905628	0.236534	0.385002				-0.0946854	0.147373	0.240599	-0.0710856	0.095036	0.237403	7	17.7	3.3	8	20	4	8	20	4	0.67989
	1202	Tb927.10.15290;Tb11.v5.0628	Tb927.10.15290	Tb927.10.15290		hypothetical protein, conserved	178.49	39.5	0	323.31	2					0.0570838	0.412112	0.57513	0.236168	0.118108	0.362605	0.229188	0.0852755	0.171079	0.0522184	0.365844	0.650292	0.104273	0.160143	0.295613				0.140182	0.367779	0.47322	0.127277	0.0105085	0.0705975	7	1.9	0.5	11	3	1	11	3	1	0.88708
	1203	Tb927.10.1530	Tb927.10.1530	Tb927.10.1530		hypothetical protein, conserved	90.319	6	0.00033962	3.5648	1																										0.0191543	0.872938	0.926568	0	1.3	0	0	1	0	0	1	0
	1204	Tb927.10.15310	Tb927.10.15310	Tb927.10.15310		hypothetical protein, conserved	47.654	37.9	0	101.71	1					0.216837	0.0831367	0.189003	0.023138	0.699868	0.852327				-0.0130479	0.951823	0.980584										0.190373	0.0250911	0.11317	2.9	2.9	0	1	1	0	1	1	0	0.89243
	1205	Tb927.10.15320	Tb927.10.15320	Tb927.10.15320		hypothetical protein, conserved	11.041	18.3	0	9.859	1																	0.110632	0.299756	0.453994				-0.0286652	0.925108	0.946268	0.000230883	0.998246	0.999331	0	0	0	0	0	0	0	0	0
	1206	Tb927.10.15330;Tb11.v5.0348	Tb927.10.15330;Tb11.v5.0348	Tb927.10.15330		hypothetical protein, conserved ;hypothetical protein, conserved	68.478	57.7	0	323.31	2								0.357147	0.00347832	0.0724856																0.0129187	0.73436	0.838432	0	0	0	0	0	0	0	0	0
	1207	Tb927.10.15350	Tb927.10.15350	Tb927.10.15350	h3vaR	histone H3 variant (h3vaR)	16.022	66.9	0	109.8	1					0.0363715	0.679649	0.800099	0.00487349	0.932597	0.969516	0.0970608	0.221942	0.332286	0.0778771	0.197501	0.489408	0.0445485	0.540978	0.678412	0.213131	0.0318042	0.119993	0.00402729	0.923351	0.945336	-0.0742675	0.170173	0.335543	39.6	38.8	41	8	6	8	7	5	7	0.83251
	1208	Tb927.10.15360	Tb927.10.15360	Tb927.10.15360		hypothetical protein, conserved	191.99	42.6	0	323.31	1								-0.034951	0.619859	0.804338				-0.84685	0.0814347	0.30578	0.698234	0.0182747	0.0675526				0.373811	0.0296392	0.0753893	-0.0134409	0.609545	0.74684	0	0	0	0	0	0	0	0	0
	1209	Tb927.10.1540	Tb927.10.1540	Tb927.10.1540	ZC3H30	zinc finger protein family member, putative (ZC3H30)	60.136	19.7	0	120.69	1																										0.0665786	0.389941	0.561625	0	0	0	0	0	0	0	0	0
	1210	Tb927.10.15400;Tb11.v5.0849;Tb11.v5.0787	Tb927.10.15400	Tb927.10.15400		kinesin, putative	187.5	16.9	0	86.221	3																										0.228999	0.109397	0.258119	0.7	0.7	0.7	1	1	1	0	0	0
	1211	Tb927.10.15410	Tb927.10.15410	Tb927.10.15410	gMDH	glycosomal malate dehydrogenase (gMDH)	33.71	83	0	323.31	1					0.173907	0.021326	0.066971	0.0759108	0.161488	0.428439	0.344358	0.00316045	0.0156214	0.0850909	0.132226	0.393748	0.15628	0.072763	0.168361	0.288655	0.00361447	0.0337337	0.27947	0.00379683	0.0182225	0.24306	0.00218998	0.0277526	69.7	69.7	69.3	35	34	31	35	34	31	0.90812
	1212	Tb927.10.15420	Tb927.10.15420	Tb927.10.15420		hypothetical protein, conserved	44.361	64.4	0	160.21	1	1				-0.630438	0.000521758	0.00433863	-0.0888922	0.155777	0.423156	-0.762566	0.004173	0.0189771	-0.152584	0.0318765	0.182424	-0.312136	0.00521308	0.0356809	0.083101	0.502645	0.67241	-0.109039	0.163719	0.25841	0.0662869	0.122089	0.274719	25.9	15.6	13.6	10	6	4	10	6	4	0.51684
	1213	Tb927.10.15430	Tb927.10.15430	Tb927.10.15430		hypothetical protein, conserved	59.61	49.5	0	323.31	1					0.152146	0.129114	0.261069	-0.102135	0.23272	0.512391	0.148307	0.0627119	0.138508	0.14451	0.0693982	0.28107	0.170866	0.13048	0.257561	-0.178461	0.0966832	0.234696	0.0624721	0.251678	0.353728	0.0457428	0.299404	0.477181	19.3	13.5	8.3	7	6	3	7	6	3	0.85376
	1214	Tb927.10.15440	Tb927.10.15440	Tb927.10.15440		hypothetical protein, conserved	32.727	67.4	0	233.41	1					0.18699	0.0530304	0.135301	0.0394865	0.538238	0.755241	0.123461	0.459964	0.563596	0.0320893	0.4988	0.738479										0.0212853	0.703164	0.816543	22.1	18.6	29.5	6	6	8	6	6	8	0.88281
	1215	Tb927.10.15460	Tb927.10.15460	Tb927.10.15460		hypothetical protein, conserved	49.041	2.9	0.0054437	2.111	1																													0	0	0	0	0	0	0	0	0
	1216	Tb927.10.15490	Tb927.10.15490	Tb927.10.15490		GDP-mannose 4,6 dehydratase, putative	40.548	49.2	0	172.23	1	1				-0.765676	0.00112513	0.00737296	0.155799	0.522104	0.745321	-0.699802	0.00120573	0.00800619	-0.151716	0.10211	0.342845	-0.0234768	0.715553	0.820069	-0.131564	0.213601	0.393036				-0.022981	0.56841	0.71529	15.5	12.2	20.7	3	3	4	3	3	4	0.44811
	1217	Tb927.10.1550	Tb927.10.1550	Tb927.10.1550	RPN5	proteasome regulatory non-ATP-ase subunit 5,19S proteasome regulatory subunit (RPN5)	54.896	78.6	0	323.31	1					0.276249	0.189277	0.341486	0.171253	0.0366622	0.195237				-0.118043	0.430655	0.695761										-0.00728152	0.815638	0.890578	3.7	3.7	0	1	1	0	1	1	0	1.1012
	1218	Tb927.10.15500	Tb927.10.15500	Tb927.10.15500		SNARE protein, putative	26.528	54.9	0	280.81	1					0.136381	0.18977	0.341486							0.122839	0.445667	0.704863										-0.0649742	0.616651	0.752254	15.2	24.9	0	3	3	0	3	3	0	0.94025
	1219	Tb927.10.15510	Tb927.10.15510	Tb927.10.15510		hypothetical protein, conserved	24.047	6	0.0015098	2.8951	1	1																			-1.04506	0.000278478	0.00939653				-0.613388	0.0163099	0.0891444	0	0	0	0	0	0	0	0	0
	1220	Tb927.10.15520;Tb11.v5.0812	Tb927.10.15520;Tb11.v5.0812	Tb927.10.15520		signal recognition particle protein, putative ;signal recognition particle protein, putative	76.262	63	0	323.31	2								0.170863	0.445178	0.695296							0.429604	0.116049	0.236431							0.0200586	0.561691	0.709139	0	0	0	0	0	0	0	0	0
	1221	Tb927.10.15530	Tb927.10.15530	Tb927.10.15530		ABC transport system ATP-binding protein, putative	67.522	74.6	0	323.31	1								0.137526	0.0811634	0.298952																0.0870372	0.0682327	0.195223	0	0	1.8	0	0	1	0	0	0
	1222	Tb927.10.15540;Tb11.v5.0651	Tb927.10.15540;Tb11.v5.0651	Tb927.10.15540		predicted VPS53-like domain protein ;hypothetical protein, conserved	93.63	40	0	185.49	2																										0.045896	0.456912	0.622309	0	0	0.8	0	0	1	0	0	1
	1223	Tb927.10.15550	Tb927.10.15550	Tb927.10.15550		hypothetical protein, conserved	130.03	7.2	0	7.7344	1					0.91636	0.167763	0.315129				0.232197	0.450454	0.554273	0.551836	0.0223305	0.146917				-0.0210453	0.755564	0.855425				0.661445	0.0554484	0.17358	0	0.9	0.8	0	1	1	0	1	1
	1224	Tb927.10.15570	Tb927.10.15570	Tb927.10.15570	TFIIA-1	transcription factor IIa, putative (TFIIA-1)	62.705	23.8	0	63.207	1																										-0.0353585	0.625457	0.757585	2.3	0	0	1	0	0	1	0	0	1.143
	1225	Tb927.10.15580	Tb927.10.15580	Tb927.10.15580		dynein light chain, putative	14.624	66.9	0	36.549	1											-0.122444	0.263069	0.376089										0.0970392	0.200884	0.30024	-0.220703	0.089517	0.227992	0	0	0	0	0	0	0	0	0
	1226	Tb927.10.15590	Tb927.10.15590	Tb927.10.15590	MIP	FKBP-type peptidyl-prolyl cis-trans isomerase, conserved,FKBP-type peptidylprolyl cis-trans isomerase, putative	21.394	59.7	0	143.73	1					0.14046	0.04385	0.116785	-0.394214	0.0102241	0.103609	0.0628075	0.515841	0.613245	0.0553169	0.257395	0.551644	-0.420406	0.173187	0.312057				-0.024542	0.726376	0.790738	-0.0587155	0.447956	0.613766	33.7	41.8	19.4	5	5	3	5	5	3	0.94124
	1227	Tb927.10.1560	Tb927.10.1560	Tb927.10.1560		hypothetical protein, conserved	91.596	58.6	0	323.31	1					-0.781502	0.150075	0.291327	-0.00242745	0.971287	0.986634	0.265484	0.00760141	0.0294656	-0.244228	0.043032	0.216395	0.159928	0.187838	0.329108	0.050404	0.425587	0.602472	0.354624	0.0156701	0.0487085	0.00267578	0.921143	0.955679	1.3	2.3	1.1	1	2	1	1	2	1	0.24187
	1228	Tb927.10.15600	Tb927.10.15600	Tb927.10.15600		FKBP-type peptidyl-prolyl cis-trans isomerase, conserved,FKBP-type peptidylprolyl cis-trans isomerase, putative	36.542	16.2	0.0070526	1.8901	1																				-0.0300866	0.529261	0.693694				0.0724575	0.740005	0.843197	7.5	0	0	2	0	0	2	0	0	0.60469
	1229	Tb927.10.15640	Tb927.10.15640	Tb927.10.15640		hypothetical protein, conserved	73.508	38.8	0	227.77	1																							0.375603	0.0775691	0.149863	0.0123785	0.684373	0.800835	0	0	0	0	0	0	0	0	0
	1230	Tb927.10.15660	Tb927.10.15660	Tb927.10.15660		hypothetical protein, conserved	85.608	66.8	0	323.31	1	1				-0.597316	0.000425367	0.00380703	0.100287	0.322323	0.598914	-0.846768	0.00231807	0.0127254	-0.188062	0.0195376	0.134709	0.0858681	0.801641	0.879677	-0.163304	0.0801233	0.210251	-0.496542	0.00118418	0.00978719	-0.410595	0.000271682	0.00823443	17.5	26.6	18	14	20	14	14	20	14	0.55201
	1231	Tb927.10.15700	Tb927.10.15700	Tb927.10.15700		hypothetical protein, conserved	377.23	43.7	0	156.76	1					0.219265	0.16433	0.311184	0.0306737	0.895907	0.955923	-0.00998482	0.849041	0.888035	0.0543348	0.497799	0.737911							0.351506	0.0208608	0.0590037	-0.00901647	0.828359	0.899667	13.4	11.2	7.1	5	7	2	5	7	2	1.0513
	1232	Tb927.10.15710	Tb927.10.15710	Tb927.10.15710	MCP7	mitochondrial carrier protein (MCP7)	35.875	69.7	0	140.01	1	1				-0.728284	0.000373875	0.00357914	-0.224252	0.0372449	0.196082	-1.18854	0.00375288	0.0177983	-0.303436	0.00239095	0.0396088	-0.436637	0.0140312	0.0587974	-0.396948	0.0185849	0.0863308	-0.116078	0.142386	0.233947	-0.156887	0.00617776	0.0507693	14.2	18.9	5.6	4	5	1	4	5	1	0.46994
	1233	Tb927.10.15720	Tb927.10.15720	Tb927.10.15720	RPN9	proteasome regulatory non-ATP-ase subunit 9,19S proteasome regulatory subunit (RPN9)	45.989	73.1	0	323.31	1		1						0.150074	0.058492	0.252537				0.333914	0.0826005	0.307755	0.37456	0.0939483	0.201804				0.918943	0.000526581	0.0067428	0.0297121	0.311684	0.488862	0	0	0	0	0	0	0	0	0
	1234	Tb927.10.15730;Tb11.v5.0440	Tb927.10.15730	Tb927.10.15730		hypothetical protein, conserved	383.41	10.9	0	34.445	2								-0.143621	0.112983	0.353814	-0.349399	0.141458	0.242988	0.0694296	0.341278	0.627635							-0.151755	0.231537	0.332618	-0.0859337	0.0837611	0.219291	0	0	1.6	0	0	5	0	0	5
	1235	Tb927.10.15740	Tb927.10.15740	Tb927.10.15740		hypothetical protein, conserved	55.844	38.5	0	113.04	1																										-0.0530901	0.144213	0.305604	0	0	0	0	0	0	0	0	0
	1236	Tb927.10.15750	Tb927.10.15750	Tb927.10.15750		hypothetical protein, conserved	197.74	40.6	0.00033985	3.5822	1														0.149967	0.103685	0.345339							0.20908	0.0367586	0.0881426	0.0894201	0.432842	0.599593	6.5	6.5	10.2	6	6	6	0	0	0
	1237	Tb927.10.15760	Tb927.10.15760	Tb927.10.15760		hypothetical protein, conserved	36.411	91.1	0	323.31	1					-0.0619392	0.257404	0.419871	-0.00703971	0.87281	0.944965	-0.0576474	0.354709	0.4645	-0.012123	0.78424	0.915977	0.0365058	0.558773	0.692563	0.0164469	0.72891	0.840692	-0.0652648	0.180006	0.276038	-0.0608645	0.0936892	0.234448	69.8	73.7	70.5	22	26	26	22	26	26	0.76875
	1238	Tb927.10.15770	Tb927.10.15770	Tb927.10.15770		hypothetical protein, conserved	50.59	30.4	0	28.694	1								-0.393692	0.188446	0.461652	-0.150978	0.372893	0.481392	0.230711	0.0615311	0.263762	-0.00574149	0.947381	0.973796							0.012363	0.94564	0.971418	7.8	0	3.2	3	0	1	3	0	1	0.60184
	1239	Tb927.10.15790	Tb927.10.15790	Tb927.10.15790		hypothetical protein, conserved	16.775	80	0	70.689	1	1				-1.03557	0.000109702	0.00213199	0.202247	0.683516	0.8436	-1.01492	0.00176654	0.0105619	-0.395866	0.00562448	0.0640813	-0.762634	0.00268172	0.0278165	-0.887029	0.000280254	0.00939653	-0.847212	0.00256144	0.0139325	-0.527098	0.00130784	0.0208092	46.9	38.6	29	7	6	3	7	6	3	0.38562
	1240	Tb927.10.1580	Tb927.10.1580	Tb927.10.1580		hypothetical protein, conserved	12.232	75.4	0	126.33	1	1				-0.954419	0.00158269	0.00931269	-0.539261	0.0883977	0.311329	-0.745876	0.00075073	0.00586696	-0.339908	0.00416311	0.0529168	-0.363383	0.00942224	0.0472497	-0.265005	0.120358	0.268206	-0.321131	0.00172859	0.0116855	-0.336673	0.000688926	0.0136075	29.8	36.8	0	3	3	0	3	3	0	0.4437
	1241	Tb927.10.15800	Tb927.10.15800	Tb927.10.15800		actin related protein 2, putative	45.024	20	0	20.323	1																										-0.0049053	0.944148	0.970756	0	0	0	0	0	0	0	0	0
	1242	Tb927.10.15810	Tb927.10.15810	Tb927.10.15810		hypothetical protein, conserved	23.865	69.6	0	76.812	1								0.0688497	0.423055	0.679039													0.39546	0.0228693	0.0623564	0.00519315	0.910413	0.951267	0	0	0	0	0	0	0	0	0
	1243	Tb927.10.15830	Tb927.10.15830	Tb927.10.15830		hypothetical protein, conserved	29.207	50	0	40.144	1	1				-0.857724	0.00170039	0.00991943				-0.965279	0.129042	0.227715	-0.258489	0.0102481	0.0860608				-0.321107	0.00537642	0.0416626	-0.730065	0.00404466	0.0188988	-0.803255	0.000423948	0.00983147	13.9	16.9	10.2	2	3	2	2	3	2	0.41266
	1244	Tb927.10.15840	Tb927.10.15840	Tb927.10.15840		hypothetical protein, conserved	95.529	8.3	0.00050667	3.2568	1																										-0.0475559	0.631041	0.761771	0	0	0	0	0	0	0	0	0
	1245	Tb927.10.15860	Tb927.10.15860	Tb927.10.15860		hypothetical protein, conserved	18.609	44.9	0	22.911	1														-0.778108	0.000681612	0.0244922							-0.866759	0.00208027	0.012622	-0.627417	0.146218	0.308145	8.3	8.3	0	1	1	0	1	1	0
	1246	Tb927.10.15870	Tb927.10.15870	Tb927.10.15870		RNA binding protein, putative	26.919	22.8	0	102.2	1																										-0.143933	0.0116053	0.0749261	0	0	0	0	0	0	0	0	0
	1247	Tb927.10.1590	Tb927.10.1590	Tb927.10.1590		ribosomal protein L36, putative	12.375	84.4	0	16.057	1					0.0293862	0.775833	0.869393							-0.0709259	0.455668	0.710105							0.526167	0.00375257	0.0180502				60.6	66.1	62.4	12	10	11	2	2	3	0.94393
	1248	Tb927.10.15960	Tb927.10.15960	Tb927.10.15960		hypothetical protein, conserved	26.161	25.2	0	8.5043	1																										-0.0750171	0.182974	0.350762	0	0	0	0	0	0	0	0	0
	1249	Tb927.10.15970;Tb11.v5.0306	Tb927.10.15970;Tb11.v5.0306	Tb927.10.15970		class 3 lipase, putative,triacylglycerol lipase, putative ;class 3 lipase, putative	62.46	17.2	0	42.194	2																										0.223658	0.123549	0.276452	0	0	0	0	0	0	0	0	0
	1250	Tb927.10.160	Tb927.10.160	Tb927.10.160		RNA polymerase II	42.948	10.7	0	6.7426	1					-1.35852	0.00269015	0.0135947	-0.328369	0.0162624	0.130038				-0.150366	0.251061	0.547285										-0.544831	0.0154285	0.0863029	0	2.7	2.7	0	1	1	0	1	1
	1251	Tb927.10.1600	Tb927.10.1600	Tb927.10.1600		hypothetical protein, conserved	39.53	25.5	0	21.865	1																										0.0951225	0.0744695	0.205572	0	0	0	0	0	0	0	0	0
	1253	Tb927.10.16020	Tb927.10.16020	Tb927.10.16020		hypothetical protein, conserved	34.706	31.9	0	71.046	1																										-0.00705415	0.935749	0.965363	0	0	0	0	0	0	0	0	0
	1254	Tb927.10.16030	Tb927.10.16030	Tb927.10.16030	MAPK2	mitogen activated protein kinase 4, putative (MAPK2)	41.807	23	0	25.221	1																										0.00646181	0.957314	0.976928	0	0	0	0	0	0	0	0	0
	1255	Tb927.10.16040	Tb927.10.16040	Tb927.10.16040		oxidoreductase-protein, putative	68.129	13.8	0	13.074	1																										-0.0323066	0.676249	0.794844	0	0	0	0	0	0	0	0	0
	1256	Tb927.10.16060	Tb927.10.16060	Tb927.10.16060		hypothetical protein, conserved	13.498	41.7	0	16.31	1	1										-0.266613	0.242197	0.352147	-0.083215	0.172507	0.454984	-0.0629781	0.62825	0.751696				0.0243328	0.765428	0.821725	-0.0207257	0.704437	0.81664	0	20	0	0	2	0	0	2	0
	1257	Tb927.10.16070	Tb927.10.16070	Tb927.10.16070		eukaryotic translation initiation factor 4e, putative	28.299	6.4	0	8.5184	1																										-0.148732	0.36164	0.535103	0	0	0	0	0	0	0	0	0
	1258	Tb927.10.16090	Tb927.10.16090	Tb927.10.16090		hypothetical protein, conserved	89.562	40	0	140.35	1					-1.43875	0.000402882	0.00371329							-0.67052	0.000201057	0.0223221													21.3	7.5	1.1	14	5	1	1	1	0	0.29059
	1259	Tb927.10.1610	Tb927.10.1610	Tb927.10.1610		hypothetical protein, conserved	16.358	19.7	0	12.461	1											0.120504	0.558601	0.652111																0	12.2	0	0	1	0	0	1	0
	1260	Tb927.10.16100;Tb11.v5.0411	Tb927.10.16100;Tb11.v5.0411	Tb927.10.16100		FK506-binding protein (FKBP)-type peptidyl-prolyl isomerase, putative ;peptidylprolyl isomerase-like protein, putative	47.604	70.6	0	323.31	2								0.378067	0.00371038	0.0724856	0.93449	0.0487276	0.116141	0.381531	0.00880386	0.0802439										0.266863	0.000697719	0.0136892	0	0	4	0	0	1	0	0	1
	1261	Tb927.10.16120	Tb927.10.16120	Tb927.10.16120		inosine-5-monophosphate dehydrogenase,IMP dehydrogenase	48.481	90.4	0	323.31	1					0.0456051	0.472201	0.632516	-0.00257462	0.964268	0.984247	0.260842	0.00824326	0.0314582	0.0729035	0.191892	0.481922	0.0192905	0.788835	0.872453	0.0396747	0.455082	0.627726	0.206887	0.00935322	0.0338308	0.0849256	0.0290156	0.123846	60.9	79.2	37.6	32	34	16	32	34	16	0.8611
	1262	Tb927.10.16170;Tb11.v5.0396	Tb927.10.16170;Tb11.v5.0396	Tb927.10.16170		potassium voltage-gated channel, putative ;potassium voltage-gated channel, putative	34.606	59.6	0	155.7	2					-0.978143	4.43192e-05	0.00181856	-0.325665	0.0861673	0.307886	-0.806557	0.000187768	0.00259405	-0.419042	0.00439652	0.0549492	-0.62884	0.00368451	0.0323195	-0.0288222	0.768979	0.863266	-0.290755	0.00240689	0.0137704	-0.310114	0.000450803	0.0103288	21.5	21.5	12.7	8	8	4	8	8	4	0.40668
	1263	Tb927.10.16180	Tb927.10.16180	Tb927.10.16180		hypothetical protein, conserved	30.092	29.7	0	31.907	1																										0.167879	0.210541	0.382487	0	0	5.4	0	0	1	0	0	1
	1264	Tb927.10.16190	Tb927.10.16190	Tb927.10.16190		expression site-associated gene 4 (ESAG4) protein, putative,expression site-associated gene (ESAG) protein, putative,receptor-type adenylate cyclase	137.9	24.5	0.0038124	2.322	1					0.065074	0.787996	0.875636				-0.191447	0.191842	0.301466	-0.00281245	0.965307	0.985346	0.144494	0.211269	0.356648				-0.0241963	0.779078	0.831956				2.2	6.8	6.1	2	6	6	1	1	1	1.2623
	1265	Tb927.10.1620;Tb11.v5.0643	Tb927.10.1620;Tb11.v5.0643	Tb927.10.1620		phosphoserine/threonine/tyrosine-binding protein, putative ;dual specificity protein phosphatase, putative	59.944	53.7	0	293.26	2					-0.123504	0.0754751	0.177906	-0.0669588	0.523919	0.746706	0.332595	0.0175504	0.0552478	0.137999	0.266584	0.562204				-0.429515	0.0111762	0.0645058	0.152065	0.466488	0.57091	-0.0222306	0.442451	0.608928	11.4	6.5	7	5	3	3	5	3	3	0.71265
	1266	Tb927.10.1630	Tb927.10.1630	Tb927.10.1630	ABCE1	unspecified product (RLI)	71.078	66.9	0	323.31	1					0.105318	0.275679	0.438894	0.0967421	0.125278	0.374774				0.166468	0.209424	0.503953				-0.0124651	0.835091	0.906653	0.309531	0.0200657	0.0572125	0.0536065	0.10822	0.256362	8.1	14.4	14.7	4	8	8	4	7	8	0.91441
	1268	Tb927.10.1660	Tb927.10.1660	Tb927.10.1660		hypothetical protein, conserved	33.212	31.9	0	41.047	1	1				-1.0052	3.62968e-05	0.00181856	-1.01806	6.31406e-05	0.0475972	-1.89365	1.83045e-05	0.00155797	-0.390445	0.000828908	0.025184	-0.923127	0.0015298	0.0234463				-1.55376	2.02047e-05	0.00357175	-1.44497	2.49895e-05	0.00298208	22	24.4	24.7	8	9	11	8	9	11	0.40194
	1269	Tb927.10.1680	Tb927.10.1680	Tb927.10.1680	DAC1	histone deacetylase 1 (DAC1)	43.094	13.7	0	37.155	1														-0.135473	0.267294	0.563066										-0.247775	0.0285565	0.12252	0	0	0	0	0	0	0	0	0
	1270	Tb927.10.1690	Tb927.10.1690	Tb927.10.1690	NBP 1	nucleotide binding protein, putative (NBP 1)	33.284	48.1	0	85.22	1								0.222288	0.126918	0.377594																-0.0869465	0.298818	0.476774	0	0	0	0	0	0	0	0	0
	1271	Tb927.10.170	Tb927.10.170	Tb927.10.170		pseudouridine synthase, Cbf5p	48.285	76.8	0	323.31	1					-0.108	0.252424	0.414203	-0.0951865	0.330677	0.601051	0.24492	0.0544277	0.125345	-0.023569	0.774338	0.909111	0.36978	0.0039748	0.0326604	0.112672	0.573427	0.728563	0.552003	0.000406129	0.00586481	-0.000112598	0.996506	0.998773	12.9	11.9	2.1	6	5	1	6	5	1	0.78945
	1272	Tb927.10.1710	Tb927.10.1710	Tb927.10.1710		DNA polymerase eta, putative	58.324	4	0.0065671	1.9272	1																										0.182088	0.0227117	0.107693	0	0	0	0	0	0	0	0	0
	1273	Tb927.10.1720	Tb927.10.1720	Tb927.10.1720		ATP-dependent DEAD/H RNA helicase, putative	66.419	56.7	0	291.85	1					-0.0186364	0.88585	0.932748	-0.00386232	0.961879	0.984247	0.215772	0.0639979	0.140161										0.416833	0.00197809	0.0123908	-0.002091	0.935771	0.965363	5.9	7	7.9	2	3	4	2	3	4	0.98008
	1274	Tb927.10.1730	Tb927.10.1730	Tb927.10.1730		hypothetical protein, conserved	39.265	84	0	323.31	1	1				-0.78687	8.96685e-05	0.00196917	-0.263602	0.0074188	0.0878729	-1.10262	0.000163018	0.00244947	-0.249449	0.0043918	0.0549492	-0.491736	0.00390842	0.0324606	-0.113299	0.0707678	0.195726	-0.298947	0.00301102	0.0155033	-0.22794	0.00211591	0.0271748	66.9	56.6	54.1	19	15	17	19	15	17	0.47431
	1275	Tb927.10.1740	Tb927.10.1740	Tb927.10.1740		hypothetical protein, conserved	42.369	58.6	0	89.169	1																	0.357346	0.0524769	0.132799							-0.0115031	0.829919	0.900677	0	0	0	0	0	0	0	0	0
	1276	Tb927.10.180	Tb927.10.180	Tb927.10.180		ATP synthase F1 subunit gamma protein, putative	34.37	80	0	323.31	1	1				-0.72303	0.000139561	0.00228736	-0.306932	0.00246646	0.0659362	-1.36095	2.684e-05	0.00155797	-0.208615	0.00863977	0.0797206	-0.598632	0.00076682	0.0207117	-0.126118	0.0644006	0.183266	-0.317292	0.00181872	0.0119569	-0.337477	0.000297108	0.00857486	61	63	36.4	20	20	13	20	20	13	0.48925
	1277	Tb927.10.1810	Tb927.10.1810	Tb927.10.1810		hypothetical protein, conserved	12.18	29.2	0.0044665	2.2012	1																										0.202907	0.277873	0.45711	0	0	0	0	0	0	0	0	0
	1278	Tb927.10.1820	Tb927.10.1820	Tb927.10.1820		hypothetical protein, conserved	29.432	14	0	6.2165	1	1													-0.41999	0.0107008	0.0892298										-0.624977	0.00881159	0.0642129	0	4.2	0	0	1	0	0	1	0
	1279	Tb927.10.1830	Tb927.10.1830	Tb927.10.1830		syntaxin, putative	25.824	71.3	0	323.31	1					0.186167	0.0179023	0.0586004	0.0993261	0.279128	0.562762	0.298267	0.0180116	0.0563347	0.103571	0.333876	0.622279	0.290172	0.0100127	0.0490241	0.509983	0.00190191	0.0235594	0.725695	0.0093196	0.0338141	-0.0612732	0.596243	0.73621	35.2	31.7	32.2	7	7	6	7	7	6	0.95583
	1280	Tb927.10.1840	Tb927.10.1840	Tb927.10.1840		hypothetical protein, conserved	55.734	10.5	0	6.9409	1																										0.233978	0.059591	0.181196	0	0	0	0	0	0	0	0	0
	1281	Tb927.10.1850	Tb927.10.1850	Tb927.10.1850		hypothetical protein, conserved	46.845	18	0	35.474	1																	0.0457799	0.623671	0.748185							0.0360514	0.734128	0.838335	0	0	0	0	0	0	0	0	0
	1282	Tb927.10.1860	Tb927.10.1860	Tb927.10.1860		hypothetical protein, conserved	39.134	53.3	0	323.31	1					0.118498	0.0825607	0.188146	0.14756	0.205182	0.481117	0.329605	0.0439353	0.107804	0.123707	0.0521475	0.242684	-0.0759793	0.767309	0.857876	0.00516367	0.9765	0.985863	0.22735	0.0186153	0.0548462	0.191203	0.00725676	0.0567429	14.7	24.2	38.3	5	7	12	5	7	12	0.86052
	1283	Tb927.10.1870	Tb927.10.1870	Tb927.10.1870		hypothetical protein, conserved	21.648	46.4	0	178.86	1	1				-1.2065	2.26769e-05	0.00181856	-0.461292	0.00440751	0.0775371	-2.25036	4.39523e-05	0.00160729	-0.6419	0.000282988	0.0223221	-0.440245	0.403448	0.557552	-1.58039	2.60541e-05	0.00572367	-1.32869	3.87305e-05	0.00378828	-1.36711	9.84302e-05	0.00518228	21	30.4	13.8	4	6	2	4	6	2	0.37221
	1284	Tb927.10.1880	Tb927.10.1880	Tb927.10.1880		hypothetical protein, conserved	21.517	46.6	0	12.31	1					-0.403598	0.0125231	0.0443656	-0.0332902	0.61076	0.797544	-1.11146	0.0387892	0.0991846	-0.196046	0.024235	0.156689	-0.411152	0.00198909	0.0247157				-0.261388	0.0108813	0.0376928	-0.183125	0.194165	0.36441	5.2	5.2	0	1	1	0	1	1	0	0.60188
	1285	Tb927.10.1890	Tb927.10.1890	Tb927.10.1890		calpain, putative,cysteine peptidase, Clan CA, family C2, putative	178.09	55	0	323.31	1					0.0473702	0.390888	0.55803	0.0605146	0.297246	0.576873	-0.221958	0.0729752	0.15348	-0.0347702	0.472924	0.723125	0.011722	0.857229	0.919591	0.11701	0.25059	0.43019	-0.0284682	0.514047	0.61308	-0.0954994	0.0217539	0.105242	6	13.4	7.7	8	18	10	8	18	10	0.86931
	1286	Tb927.10.190	Tb927.10.190	Tb927.10.190		40S ribosomal protein S6, putative	28.44	54	0	323.31	1				1	0.17415	0.0843143	0.190914	0.000171455	0.998289	0.998854	0.0254257	0.652838	0.731651	-0.183435	0.257229	0.551644	0.217242	0.124331	0.248297				0.420147	0.0240369	0.0645992	-0.00517686	0.862257	0.91983	17.6	17.2	26	4	4	6	2	1	1	0.92703
	1287	Tb927.10.1900	Tb927.10.1900	Tb927.10.1900		DNA topoisomerase IA, putative	88.925	55.3	0	323.31	1	1				-0.522525	0.00167662	0.00979758	-0.170336	0.0511884	0.235374	-0.89255	0.000865535	0.0063234	-0.144548	0.0390546	0.204801	-0.434448	0.00997185	0.0490241	-0.0915242	0.275279	0.455255	-0.0997502	0.19319	0.290928	-0.148028	0.042557	0.151393	25.8	19.2	6.3	19	14	4	19	14	4	0.53943
	1288	Tb927.10.1910	Tb927.10.1910	Tb927.10.1910		protein kinase, putative,serine/threonine protein kinase, putative	168.19	5.7	0	6.2189	1																										-0.237276	0.105261	0.25312	0	0	0.8	0	0	1	0	0	1
	1289	Tb927.10.1930	Tb927.10.1930	Tb927.10.1930		hypothetical protein, conserved	74.392	48.4	0	90.44	1	1				-0.519404	0.0186039	0.0601372	-0.406872	0.00360377	0.0724856				-0.34448	0.0329621	0.185511	0.259234	0.0329606	0.0965805	0.0886382	0.15415	0.313637	-0.0414846	0.798653	0.84654	-0.135841	0.0151358	0.085585	8	7.7	1.1	5	5	1	5	5	1	0.51663
	1290	Tb927.10.1950	Tb927.10.1950	Tb927.10.1950		leucine-rich repeat protein (LRRP), putative	77.026	50.5	0	244.7	1	1				-0.435546	0.215976	0.372294	0.302793	0.280325	0.564482				-0.0337367	0.631314	0.826057				-0.0950364	0.356335	0.537588	-0.0826013	0.111944	0.195363	-0.0342372	0.354708	0.529263	9.4	1.3	0	5	1	0	5	1	0	0.82252
	1291	Tb927.10.1960	Tb927.10.1960	Tb927.10.1960		hypothetical protein, conserved	83.438	41.2	0	232.11	1								-0.052988	0.355469	0.622671				-0.0567935	0.413252	0.682498	0.255913	0.112554	0.231909				0.206008	0.0634791	0.129398	-0.00183474	0.942925	0.969846	1.3	0	0	1	0	0	1	0	0
	1292	Tb927.10.1970	Tb927.10.1970	Tb927.10.1970		hypothetical protein, conserved	156.62	56.4	0	323.31	1					0.155317	0.0399281	0.10926	-0.0501056	0.449009	0.697464	-0.19293	0.43968	0.543771	0.0558979	0.319306	0.609427	0.0983441	0.217025	0.363218				0.0675154	0.201947	0.301122	-0.0343351	0.410291	0.579854	3.4	11.5	9.9	3	14	12	3	14	12	0.93682
	1293	Tb927.10.1980;Tb11.v5.0642	Tb927.10.1980	Tb927.10.1980		hypothetical protein, conserved	77.636	37.5	0	141.24	2								-0.270479	0.086201	0.307886	0.426221	0.0129538	0.044424	0.049424	0.468294	0.71958	-0.0144706	0.884563	0.939676				0.052086	0.284063	0.387104	-0.000109836	0.998626	0.999349	2.7	0	0	1	0	0	1	0	0	0.98059
	1294	Tb927.10.1990;Tb11.v5.0641	Tb927.10.1990	Tb927.10.1990	MVP	major vault protein, putative (MVP)	95.062	72.7	0	323.31	2					0.762946	0.0434461	0.115977	0.211522	0.014106	0.119901				0.0144802	0.896496	0.959394							0.110403	0.671219	0.748098	0.113257	0.0160999	0.0886735	0.9	0.9	0	1	1	0	1	1	0	1.097
	1295	Tb927.10.200	Tb927.10.200	Tb927.10.200		vacuolar ATP synthase, putative	19.38	13.1	0	31.131	1					0.021761	0.806921	0.886071	-0.0601671	0.390224	0.652403	0.0888942	0.175625	0.283643	0.0833955	0.2559	0.550863	0.153644	0.0929282	0.200243	-0.197316	0.11219	0.257848	0.222232	0.0284962	0.0730072	-0.00539455	0.905156	0.948022	7.9	7.9	7.9	1	1	1	1	1	1	0.89357
	1296	Tb927.10.2000	Tb927.10.2000	Tb927.10.2000		actin-like protein, putative	61.935	12.9	0	13.562	1																										-0.0803949	0.337912	0.51423	2.3	0	0	1	0	0	1	0	0
	1297	Tb927.10.2010	Tb927.10.2010	Tb927.10.2010	HK1	hexokinase (HK1)	51.295	91.5	0	188.79	1					0.186368	0.185899	0.337552	0.042614	0.701694	0.852327	0.435285	0.104446	0.197099	0.064211	0.378273	0.657854	0.323759	0.0278071	0.0870927	0.459069	0.0722775	0.198527	0.199443	0.0442008	0.100206	0.163612	0.0153644	0.0861127	70.7	69.9	60.5	48	50	37	2	2	2	1.0914
	1298	Tb927.10.2020	Tb927.10.2020	Tb927.10.2020	HK2	hexokinase (HK2)	51.148	91.7	0	323.31	1								-0.0540891	0.281248	0.564589	0.249188	0.0327133	0.0881324							0.0900711	0.128629	0.28118	0.103908	0.199401	0.298444	0.0711985	0.0816019	0.216898	67.1	70.3	57.3	46	49	36	0	1	0
	1299	Tb927.10.2030	Tb927.10.2030	Tb927.10.2030		hypothetical protein, conserved	69.058	22.5	0	139.9	1	1							-0.279409	0.00534539	0.0799923																0.034398	0.781074	0.86739	0	0	0	0	0	0	0	0	0
	1300	Tb927.10.2040	Tb927.10.2040	Tb927.10.2040		protein kinase, putative	93.874	49	0	323.31	1					0.174726	0.0901629	0.200111	-0.0893768	0.796416	0.905507										0.0616185	0.825613	0.904737				0.0410607	0.264016	0.443095	1.3	3.6	0	1	2	0	1	2	0	0.96162
	1301	Tb927.10.2050	Tb927.10.2050	Tb927.10.2050		hypothetical protein, conserved	44.299	26.9	0	62.257	1	1				-1.10281	0.0145541	0.0498823	-0.293521	0.00234825	0.0659362				-0.33994	0.0247519	0.158387	-0.51611	0.00757711	0.0424737	-0.10058	0.321032	0.50077	-0.426829	0.0089889	0.0329795	-0.367115	0.000836914	0.015483	5.3	5.3	7.5	1	1	2	1	1	2	0.32024
	1302	Tb927.10.2060	Tb927.10.2060	Tb927.10.2060		hypothetical protein, conserved	107.88	24.5	0	202.35	1																										0.0859974	0.0432243	0.152657	0	0	0	0	0	0	0	0	0
	1303	Tb927.10.2070	Tb927.10.2070	Tb927.10.2070		hypothetical protein, conserved	22.271	22.1	0	30.436	1	1				-1.32354	0.00035146	0.00345166	-0.504127	0.000410904	0.0575098				-0.509382	0.000319105	0.0223221	-0.955019	0.0105935	0.0505227				-0.656621	0.000365039	0.00569627	-0.413003	0.0453034	0.156136	14.6	19.1	6	3	4	1	3	4	1	0.32745
	1304	Tb927.10.2080	Tb927.10.2080	Tb927.10.2080		hypothetical protein, conserved	28.529	29.7	0	6.6447	1					0.449157	0.040692	0.110803				-0.0128224	0.947647	0.964185	0.251352	0.331811	0.62092										-0.0906049	0.235946	0.411666	8.4	8.4	13.3	2	2	3	2	2	3	1.4515
	1306	Tb927.10.210	Tb927.10.210	Tb927.10.210	TbGAA1	GPI transamidase component GAA1 (TbGAA1)	51.313	24.5	0	71.096	1					0.0116915	0.827929	0.898625	0.0508387	0.72376	0.866913	-0.0545869	0.609792	0.694624	0.0931366	0.306062	0.597572	0.0114428	0.925555	0.962953				-0.0789206	0.354577	0.460516	-0.0973853	0.411193	0.580412	5.2	5.2	5.6	2	2	3	2	2	3	0.86158
	1307	Tb927.10.2120	Tb927.10.2120	Tb927.10.2120		U1 small nuclear ribonucleoprotein C, putative	21.782	34	0	21.297	1																										0.045304	0.220747	0.393295	0	0	0	0	0	0	0	0	0
	1308	Tb927.10.2130	Tb927.10.2130	Tb927.10.2130		hypothetical protein, conserved	100.03	22.1	0	149.35	1																							0.177394	0.221917	0.321851	0.113541	0.0487339	0.161919	0	0	0	0	0	0	0	0	0
	1309	Tb927.10.2150	Tb927.10.2150	Tb927.10.2150		hypothetical protein, conserved	24.718	13.1	0.0075397	1.862	1														-0.40448	0.0520501	0.242533													0	8.9	0	0	1	0	0	1	0
	1310	Tb927.10.2190	Tb927.10.2190	Tb927.10.2190		hypothetical protein, conserved	34.552	62.6	0	323.31	1					0.0396739	0.515561	0.671975	0.0015924	0.979158	0.990645	-0.0544394	0.340643	0.45238	0.013641	0.808323	0.928034	0.00804245	0.900305	0.948201	-0.0386313	0.426046	0.602472	-0.0897061	0.132085	0.220991	-0.0382127	0.354721	0.529263	30.6	31	41.5	7	8	10	7	8	10	0.78663
	1311	Tb927.10.6370;Tb927.10.220	Tb927.10.6370;Tb927.10.220	Tb927.10.6370		60S ribosomal proteins L37, putative ;60S ribosomal protein L37a, putative	10.458	48.4	0	118.41	2				1	0.00972517	0.928544	0.958998	0.0318473	0.491138	0.724214	0.128617	0.268127	0.380706	0.0105186	0.876504	0.951318	0.216771	0.0678586	0.160137	0.0187021	0.746771	0.852344	0.386644	0.00402931	0.0188548	-0.0201708	0.558847	0.707489	46.2	48.4	48.4	5	5	5	5	5	5	0.90429
	1312	Tb927.10.2200	Tb927.10.2200	Tb927.10.2200		hypothetical protein, conserved	37.967	55	0	30.429	1	1				-0.708513	0.000508981	0.00424276	-0.277276	0.114457	0.355236	-1.28412	0.000108425	0.00213554	-0.28976	0.0351141	0.190452				-0.204832	0.0137014	0.071922	-1.05362	9.11259e-05	0.00378828	-1.06474	1.46778e-05	0.00272416	18.9	8	21.9	6	3	7	6	3	7	0.45514
	1313	Tb927.10.2210;Tb11.v5.0701	Tb927.10.2210;Tb11.v5.0701	Tb927.10.2210		ubiquitin carboxyl-terminal hydrolase, putative,cysteine peptidase, Clan CA, family C19, putative ;ubiquitin carboxyl-terminal hydrolase, putative	73.331	26.9	0	191.63	2														-0.264207	0.0663701	0.274447										0.0446658	0.183912	0.351853	2.4	0	0	1	0	0	1	0	0	0.9001
	1314	Tb927.10.2220	Tb927.10.2220	Tb927.10.2220		piwi-like protein 1	122.62	6.8	0	9.9553	1								0.541779	0.0357672	0.191625							0.227127	0.0641763	0.15317										0	0.7	0	0	1	0	0	1	0
	1315	Tb927.10.2230	Tb927.10.2230	Tb927.10.2230		adrenodoxin reductase, putative,ferredoxin NADP reductase-like protein	65.601	36.3	0	28.118	1	1				-0.302153	0.361166	0.530365							-0.594765	0.00019203	0.0223221				-0.538884	0.00990941	0.0603726				-0.849578	0.00409868	0.0400531	1.5	3	3	1	2	2	1	2	2	0.98393
	1316	Tb927.10.2240	Tb927.10.2240	Tb927.10.2240		hypothetical protein, conserved	66.352	67.3	0	323.31	1					0.0260248	0.875822	0.929673	0.0476894	0.381255	0.645873	-0.0314436	0.653784	0.731667	-0.216391	0.218209	0.512938	0.252148	0.0329445	0.0965805	0.307548	0.00644158	0.0467406	0.487672	0.00132262	0.010198	0.0304627	0.27482	0.454143	25.3	21.1	23.3	15	14	15	15	14	15	1.0421
	1317	Tb927.10.2250	Tb927.10.2250	Tb927.10.2250		ubiquitin-conjugating enzyme variant Kua homologue, putative	33.781	28.8	0	81.691	1					0.0880311	0.225043	0.383496	0.0840341	0.283175	0.56505	-0.119883	0.178033	0.286247	0.0374929	0.431378	0.695761	-0.140688	0.208791	0.353777	0.0095203	0.90375	0.947232	-0.133712	0.0546452	0.116244	-0.313133	0.00318738	0.0345129	19.1	19.1	19.1	5	5	5	5	5	5	0.79909
	1318	Tb927.10.2260	Tb927.10.2260	Tb927.10.2260		hypothetical protein, conserved	86.188	23.1	0	104.58	1																										0.137291	0.0391216	0.144387	0	0	0	0	0	0	0	0	0
	1319	Tb927.10.2270	Tb927.10.2270	Tb927.10.2270		vacuolar protein sorting-associated protein 35, putative	104.36	46.7	0	323.31	1								0.0823032	0.49203	0.724788																0.0190095	0.649673	0.776761	0	0	0	0	0	0	0	0	0
	1320	Tb927.10.2290	Tb927.10.2290	Tb927.10.2290		chaperone protein DNAj, putative	46.795	65.1	0	323.31	1					0.828939	0.00153266	0.00911291	0.0759485	0.260031	0.545502	1.75167	1.68183e-05	0.00155797	0.158604	0.309661	0.599898				0.307678	0.227128	0.405239	1.67887	0.000608727	0.00720063	0.00645871	0.852148	0.915168	9.4	6	0	2	2	0	2	2	0	1.4074
	1321	Tb927.10.230	Tb927.10.230	Tb927.10.230	TbPSA5	proteasome alpha 5 subunit, putative,20S proteasome subunit alpha 5	27.176	89.8	0	323.31	1		1			-0.00645546	0.900367	0.942437	0.0874057	0.110561	0.351283	-0.0932975	0.338148	0.449976	0.0388345	0.522524	0.752708	0.246562	0.0344281	0.0988669	-0.0495529	0.899878	0.945527	0.450984	0.0196259	0.0563732	-0.0119807	0.647663	0.775463	30.1	41.1	37.8	5	8	7	5	8	7	0.80095
	1322	Tb927.10.2300	Tb927.10.2300	Tb927.10.2300		hypothetical protein, conserved	21.425	40.1	0	115.14	1	1				-0.0549706	0.894841	0.938546							-0.12913	0.0640293	0.27129	0.0416125	0.670096	0.786246	0.0554011	0.726526	0.839429	-0.0978137	0.367477	0.473023				29.7	29.7	20.8	6	5	3	6	5	3	0.5358
	1323	Tb927.10.2310	Tb927.10.2310	Tb927.10.2310		hypothetical protein, conserved	52.146	30.6	0	103.31	1					0.0114092	0.956088	0.972967	-0.00531631	0.955439	0.980393				0.261943	0.318469	0.60925										0.00883944	0.805533	0.884095	2.7	2.7	2.7	1	1	1	1	1	1	1.1933
	1324	Tb927.10.2320	Tb927.10.2320	Tb927.10.2320		hypothetical protein, conserved	41.178	54.1	0	323.31	1					0.238252	0.128382	0.260051	-0.190305	0.164174	0.433225	0.253807	0.0561822	0.12865	0.000960618	0.992968	0.996031	0.278944	0.0225468	0.0769691	0.0922628	0.246877	0.427008	0.445631	0.000715134	0.00771375	-0.0406131	0.324862	0.501296	9.7	9.7	5	3	3	1	3	3	1	1.1747
	1325	Tb927.10.2330	Tb927.10.2330	Tb927.10.2330		hypothetical protein, conserved	30.014	12.7	0	8.1195	1																										0.189816	0.189004	0.359308	0	0	0	0	0	0	0	0	0
	1326	Tb927.10.2340	Tb927.10.2340	Tb927.10.2340		hypothetical protein, conserved	11.193	72.2	0	294.55	1					0.0597425	0.38812	0.556256	0.0537684	0.369802	0.637196	0.270016	0.0362504	0.0944337	0.197442	0.0347377	0.189832	-0.137951	0.516115	0.657934	0.36559	0.00530423	0.041378	0.286737	0.0407893	0.0946666	0.0404367	0.58029	0.723695	27.8	27.8	27.8	2	2	2	2	2	2	0.85212
	1327	Tb927.10.2350	Tb927.10.2350	Tb927.10.2350		pyruvate dehydrogenase complex E3 binding protein, putative	27.335	67.7	0	323.31	1	1				-0.163938	0.0345316	0.0974622	-0.194725	0.0148989	0.123378	-0.248924	0.0159404	0.0513497	0.0235407	0.649577	0.836769	-0.0110368	0.881606	0.937264	0.00163996	0.97369	0.984206	-0.0936181	0.0993844	0.179174	-0.118574	0.0105259	0.0705996	55.8	55.8	42.7	14	14	14	14	14	14	0.71322
	1328	Tb927.10.2370	Tb927.10.2370	Tb927.10.2370	LA	RNA-binding protein, putative (LA)	37.659	71.9	0	323.31	1					-0.0325819	0.884167	0.93213	0.0333522	0.481779	0.718556	-0.101645	0.376125	0.483851	0.180641	0.10176	0.342285	0.385962	0.0174134	0.0665419	-0.0597971	0.272542	0.453697	0.487541	0.0142624	0.0455194	-0.00791668	0.768066	0.860495	19.7	26.9	13.1	6	8	4	6	8	4	1.0279
	1329	Tb927.10.2380	Tb927.10.2380	Tb927.10.2380		hypothetical protein, conserved	102.45	57.6	0	323.31	1					-0.0561534	0.616187	0.753597	-0.0112777	0.821178	0.919179	-0.14712	0.0580255	0.13163	-0.0203347	0.684307	0.857276	0.00293242	0.962695	0.981768	0.00240248	0.967802	0.981757	-0.0608567	0.254052	0.355651	-0.101127	0.0544041	0.171695	14.5	18.8	8.6	10	16	6	10	16	6	0.75272
	1330	Tb927.10.240	Tb927.10.240	Tb927.10.240	PEX14	peroxin 14, putative (PEX14)	39.937	87.7	0	323.31	1					0.10576	0.141604	0.279787	0.0487961	0.329675	0.601051	0.304308	0.00519942	0.0222887	0.11811	0.0686986	0.280107	0.142778	0.0735451	0.169739	0.00723439	0.886486	0.935524	0.243913	0.00510931	0.022271	0.0694781	0.108011	0.256185	57.1	68.3	54.9	22	28	24	22	28	24	0.87173
	1331	Tb927.10.2440	Tb927.10.2440	Tb927.10.2440	MCA4	metacaspase MCA4,cysteine peptidase, Clan CD, family C13, putative (MCA4)	38.969	43.3	0	78.622	1					0.234627	0.0126958	0.044863	0.0725787	0.193914	0.466511	0.315283	0.0101331	0.0366661	0.112564	0.11569	0.367008	0.194334	0.0410992	0.111009	-0.0969039	0.453655	0.627126	0.214499	0.0378111	0.0898544	0.277749	0.00142928	0.0221268	10.5	15.9	20.4	3	4	4	3	4	4	0.94755
	1332	Tb927.10.2460	Tb927.10.2460	Tb927.10.2460		hypothetical protein, conserved	83.202	6.4	0.0043018	2.2249	1								-0.149583	0.299424	0.579193										0.189851	0.0259226	0.105316				-0.988047	0.15835	0.322785	0	0	0	0	0	0	0	0	0
	1333	Tb927.10.2470	Tb927.10.2470	Tb927.10.2470		hypothetical protein, conserved	64.233	32.5	0	88.128	1					0.0593648	0.588441	0.732804	-0.045402	0.326181	0.60058	0.211854	0.232373	0.343145	0.0433965	0.553357	0.772106	0.0825996	0.496128	0.641861				-0.000856084	0.994668	0.99592	0.0892224	0.0925446	0.232396	9.6	11.8	2.9	5	6	1	5	6	1	0.79219
	1334	Tb927.10.2480;Tb11.v5.0719	Tb927.10.2480	Tb927.10.2480		hypothetical protein, conserved	105.08	16.8	0	63.44	2					0.10487	0.64918	0.77769							0.395218	0.0460619	0.22355				0.151328	0.202749	0.37865	0.32697	0.0830206	0.157682	0.000929524	0.992296	0.997823	0	1.1	1.5	0	1	1	0	1	1
	1335	Tb927.10.2490	Tb927.10.2490	Tb927.10.2490	G6PD	glucose-6-phosphate 1-dehydrogenase (G6PD)	63.503	82.1	0	323.31	1					-0.0631102	0.281608	0.444844	-0.0819124	0.210481	0.486127				-0.0593161	0.371555	0.653793	0.037192	0.772439	0.861297	-0.0256475	0.86328	0.92008	-0.230097	0.0482384	0.106593	0.00585081	0.818664	0.892861	19	11.3	7.5	8	5	3	8	5	3	0.7914
	1336	Tb927.10.250	Tb927.10.250	Tb927.10.250		hypothetical protein, conserved	81.824	7.7	0	5.12	1					-0.285747	0.0863881	0.194574							0.307927	0.0315914	0.182064													7.7	6.5	0	4	3	0	4	3	0	0.61828
	1337	Tb927.10.2510;Tb11.v5.0623	Tb927.10.2510;Tb11.v5.0623	Tb927.10.2510		hypothetical protein, conserved ;hypothetical protein, conserved	58.018	40.4	0	77.927	2																										0.0784582	0.152063	0.315586	0	0	0	0	0	0	0	0	0
	1338	Tb927.10.2520	Tb927.10.2520	Tb927.10.2520	ppl2	hypothetical protein, conserved	81.851	31.6	0	28.675	1					-0.218222	0.0363101	0.101638	-0.00692183	0.954976	0.980393	-0.128495	0.193402	0.303101	-0.0861896	0.263843	0.558629	0.132203	0.20583	0.349859				0.291709	0.0266718	0.06966	0.0596071	0.266686	0.445717	1.2	2.6	2	1	2	1	1	2	1	0.68917
	1339	Tb927.10.2530	Tb927.10.2530	Tb927.10.2530		adenylate kinase, putative	24.941	91	0	323.31	1	1				-0.484939	0.00280633	0.0140772	-0.107874	0.0824855	0.30038	-0.306051	0.0129782	0.0444551	-0.0276777	0.541641	0.765055	-0.197614	0.057326	0.141626	0.0057144	0.915989	0.954211	-0.174581	0.020794	0.0590037	-0.0944716	0.0244858	0.112025	73.4	68	68.5	20	19	16	20	19	16	0.54809
	1340	Tb927.10.2540	Tb927.10.2540	Tb927.10.2540		adenylate kinase, putative	25.656	52	0	41.015	1					-0.982176	0.0071053	0.0285367	-0.205788	0.298755	0.578531				-0.132109	0.152606	0.428505				0.0735223	0.414743	0.593746	-0.439792	0.0197145	0.0564639	-0.24521	0.00389174	0.0390156	18.3	18.3	0	3	3	0	3	3	0	0.44941
	1341	Tb927.10.2550	Tb927.10.2550	Tb927.10.2550		malate dehydrogenase-related	38.998	65.3	0	273.92	1	1				-1.18204	9.14662e-05	0.00196917	-0.450971	0.000752954	0.0620927	-1.32548	0.000792313	0.00601456	-0.601114	0.000616797	0.0228215	-0.78378	0.00129546	0.02286	0.127727	0.305257	0.485664	-0.922979	0.000227583	0.00467207	-0.924249	5.00633e-05	0.00406329	46.5	40.3	27.2	11	9	7	11	9	7	0.38589
	1342	Tb927.10.2560	Tb927.10.2560	Tb927.10.2560	mMDH	mitochondrial malate dehydrogenase (mMDH)	33.188	99.4	0	323.31	1					-0.0939779	0.114438	0.238297	-0.0475036	0.382967	0.645873	-0.109053	0.111154	0.205202	-0.00289671	0.948333	0.97992	0.0132103	0.850659	0.915292	0.325512	0.00217777	0.0254778	0.0296165	0.497317	0.598284	0.022132	0.560023	0.707979	92.8	92.8	77	32	31	28	32	31	28	0.74639
	1343	Tb927.10.2570;Tb11.v5.0498	Tb927.10.2570;Tb11.v5.0498	Tb927.10.2570		lysosomal alpha-mannosidase precursor, putative ;lysosomal alpha-mannosidase precursor, putative	111.75	29.7	0	88.554	2					-0.104717	0.309674	0.476799	-0.208072	0.0091186	0.0962488	0.089538	0.458829	0.562441	0.0420422	0.706071	0.871089							-0.0736363	0.81259	0.857884	0.069765	0.0522483	0.167989	2.9	3.7	0.9	3	4	1	3	4	1	0.82046
	1344	Tb927.10.2580	Tb927.10.2580	Tb927.10.2580		hypothetical protein, conserved	33.249	18.4	0	8.9198	1																										0.212858	0.00570372	0.0476947	0	0	0	0	0	0	0	0	0
	1345	Tb927.10.2590	Tb927.10.2590	Tb927.10.2590		hypothetical protein, conserved	91.396	8.6	0	69.188	1	1				-0.0861363	0.287201	0.451582							-0.934798	0.00235738	0.0396088							-0.355639	0.027381	0.0710715	-0.6732	0.060864	0.183716	4.2	4.2	0	2	2	0	2	2	0	0.7585
	1346	Tb927.10.260	Tb927.10.260	Tb927.10.260		hypothetical protein, conserved	8.8512	92.2	0	46.408	1																										-0.0206632	0.64561	0.773702	0	0	0	0	0	0	0	0	0
	1347	Tb927.10.2610	Tb927.10.2610	Tb927.10.2610		hypothetical protein, conserved	54.358	39.9	0	267.56	1								0.168688	0.208939	0.4848																-0.209547	0.0503788	0.164899	0	0	0	0	0	0	0	0	0
	1348	Tb927.10.2620	Tb927.10.2620	Tb927.10.2620		hypothetical protein, conserved	21.809	53.1	0	235.18	1								0.122034	0.0571311	0.249172				0.0958736	0.453164	0.708595	0.361261	0.0231802	0.0777204							-0.0415324	0.270465	0.449311	0	0	0	0	0	0	0	0	0
	1349	Tb927.10.2630	Tb927.10.2630	Tb927.10.2630		hypothetical protein, conserved	30.445	19.9	0	11.628	1					-0.169835	0.190776	0.34202							-0.115176	0.507188	0.743265										0.0675686	0.0537329	0.170348	5.1	5.1	5.1	1	1	1	1	1	1	0.82133
	1350	Tb927.10.2640;Tb11.v5.0525	Tb927.10.2640;Tb11.v5.0525	Tb927.10.2640		intraflagellar transport protein IFT81, putative ;hypothetical protein, conserved	84.645	72.4	0	323.31	2					0.662563	0.045125	0.119542	0.15184	0.032484	0.183499				-0.235496	0.0988148	0.338133	0.386463	0.0186445	0.0682713				0.0465448	0.800356	0.848063	-0.0525471	0.102904	0.249655	5	5.8	2.2	3	4	1	3	4	1	1.3128
	1351	Tb927.10.2650	Tb927.10.2650	Tb927.10.2650		hypothetical protein, conserved	132.99	50.6	0	323.31	1					-0.0350988	0.696262	0.812904	0.0414823	0.449526	0.697771	-0.036786	0.75685	0.815612	0.0381843	0.456931	0.711128	0.0448226	0.494507	0.640893	-0.0186461	0.859048	0.916343	0.0682365	0.313904	0.4181	-0.0193951	0.54398	0.695529	10.4	20.9	4.4	11	22	4	11	22	4	0.86406
	1352	Tb927.10.2660	Tb927.10.2660	Tb927.10.2660		hypothetical protein, conserved	20.788	45.2	0	38.194	1					0.0859864	0.138952	0.275714				-0.202472	0.113933	0.208877	0.130155	0.270426	0.56695							0.0453176	0.771508	0.827136	0.0571887	0.456954	0.622309	33	25	17.6	5	3	2	5	3	2	0.85683
	1353	Tb927.10.2670	Tb927.10.2670	Tb927.10.2670		hypothetical protein, conserved	13.766	19	0	11.66	1								0.0777129	0.328533	0.600669	-0.0438741	0.711371	0.779506				-0.145929	0.187482	0.328773	0.00350946	0.943059	0.967564	-0.023214	0.804478	0.851296	-0.0970048	0.35144	0.527529	0	0	0	0	0	0	0	0	0
	1354	Tb927.10.2680	Tb927.10.2680	Tb927.10.2680		hypothetical protein, conserved	64.611	27.8	0	26.389	1	1										-1.56071	0.0023315	0.012775	-0.404146	0.00821192	0.0784338	-0.653226	0.00386067	0.0324606							-0.668948	0.00245484	0.0299177	0	2.4	0	0	1	0	0	1	0
	1355	Tb927.10.2690	Tb927.10.2690	Tb927.10.2690		hypothetical protein, conserved	74.002	9.9	0	9.2542	1																										0.0145375	0.835582	0.905348	0	0	0	0	0	0	0	0	0
	1357	Tb927.10.2700	Tb927.10.2700	Tb927.10.2700		predicted WD40 repeat protein	75.239	54	0	323.31	1					-0.258133	0.283122	0.446199	-0.134244	0.0318199	0.181267	0.391293	0.00945795	0.0350762	0.0519304	0.624023	0.823146	0.228931	0.143613	0.274352				0.443121	0.0316692	0.0793475	0.0714459	0.0503084	0.164899	2.3	0	2.3	1	0	1	1	0	1	0.86323
	1358	Tb927.10.2720	Tb927.10.2720	Tb927.10.2720		hypothetical protein, conserved	44.628	33.4	0	211.4	1																										-0.0905979	0.0311528	0.12884	0	0	0	0	0	0	0	0	0
	1359	Tb927.10.2730	Tb927.10.2730	Tb927.10.2730		hypothetical protein, conserved	32.833	88.4	0	323.31	1											0.179811	0.242184	0.352147	0.125842	0.0788346	0.300617							0.194829	0.0672677	0.13496	0.0444645	0.16583	0.330258	0	6.5	0	0	2	0	0	2	0
	1360	Tb927.10.2750	Tb927.10.2750	Tb927.10.2750		deoxyhypusine synthase, putative	50.17	16.9	0	62.524	1																	-0.0185965	0.877443	0.935391							0.196289	0.0102246	0.0698048	0	0	0	0	0	0	0	0	0
	1361	Tb927.10.2760	Tb927.10.2760	Tb927.10.2760		hypothetical protein, conserved	81.153	24.1	0	27.249	1					0.0513695	0.493165	0.653691				0.1221	0.243319	0.353576	-0.112438	0.27015	0.56695							0.0593382	0.205152	0.304474	-0.0999746	0.255182	0.432835	3	3	0	2	2	0	2	2	0	0.86225
	1362	Tb927.10.2780;Tb11.v5.0608;Tb11.v5.0609	Tb927.10.2780	Tb927.10.2780	RPC1	DNA-directed RNA polymerase iii largest subunit,RNA polymerase III largest subunit (RPC160)	170.29	27.7	0	86.836	3											0.062928	0.521818	0.619593	0.200068	0.016589	0.120636	0.152344	0.28604	0.439863				0.28082	0.259044	0.361209	0.134931	0.0100955	0.0692539	0	0	0	0	0	0	0	0	0
	1363	Tb927.10.2790	Tb927.10.2790	Tb927.10.2790		hypothetical protein, conserved	115.48	27.5	0	114	1					-0.391621	0.0356123	0.100097							-0.364146	0.206684	0.500568										0.108851	0.127987	0.283712	0	1	1	0	1	1	0	1	1
	1364	Tb927.10.280	Tb927.10.280	Tb927.10.280	COXVI	cytochrome oxidase subunit VI (COXVI)	19.154	92.4	0	147.53	1	1				-0.820517	0.000454479	0.00392305	-0.349763	0.00122858	0.0637899	-1.74299	2.37369e-05	0.00155797	-0.365141	0.00239539	0.0396088	-0.690618	0.00251967	0.0271507	-0.858231	9.50898e-05	0.00682354	-1.3656	6.77458e-05	0.00378828	-1.35255	7.93162e-06	0.00265412	57.6	55.7	51.9	11	10	10	11	10	10	0.44835
	1365	Tb927.10.2800	Tb927.10.2800	Tb927.10.2800		hypothetical protein, conserved	18.838	77.5	0	168.51	1	1				-1.4677	6.96602e-05	0.0019469							-0.780169	0.000104331	0.0223221	-1.19128	5.71291e-05	0.0156337				-0.752903	0.00120197	0.00985684	-0.614547	5.64114e-05	0.00414262	47.5	48.8	37.5	7	8	6	7	8	6	0.28883
	1366	Tb927.10.2810	Tb927.10.2810	Tb927.10.2810		hypothetical protein, conserved	38.589	61.2	0	305.63	1					0.0966129	0.135594	0.270472	0.00458771	0.929402	0.968924	-0.120506	0.151569	0.255834	0.160542	0.067199	0.276262	0.0176495	0.786989	0.871663	-0.0283931	0.649325	0.787353	-0.0561894	0.380443	0.485393	-0.052278	0.191406	0.361215	21.9	28.1	16.6	7	9	5	7	9	5	0.91516
	1367	Tb927.3.1370;Tb927.10.2840	Tb927.3.1370;Tb927.10.2840	Tb927.3.1370		40S ribosomal protein S25, putative ;ribosomal protein S25, putative	12.56	66.4	0	148.05	2				1	-0.0496297	0.709823	0.823366	0.0545343	0.370349	0.637562	-0.0571884	0.698211	0.768032	-0.0358007	0.733815	0.883462	0.324603	0.0379109	0.105532	0.0726213	0.386321	0.564296	0.4137	0.002553	0.0139325	-0.074456	0.0529158	0.168989	35.4	52.2	27.4	9	9	3	9	9	3	0.85047
	1368	Tb927.10.2860	Tb927.10.2860	Tb927.10.2860		hypothetical protein, conserved	84.322	48.5	0	228.79	1					-0.0101095	0.90807	0.946765	0.675528	0.283049	0.56505	-0.0122756	0.892542	0.920651	0.0840021	0.134918	0.397786	0.0103722	0.908817	0.952826	-0.138539	0.689549	0.815043	0.00989202	0.871761	0.90386	-0.028881	0.488646	0.650404	14.4	14.5	9.1	10	11	8	10	11	8	0.74691
	1369	Tb927.10.2870	Tb927.10.2870	Tb927.10.2870		hypothetical protein, conserved	88.996	4.2	0	24.617	1																										0.623117	0.0179862	0.0945181	0	0	0	0	0	0	0	0	0
	1370	Tb927.10.2880	Tb927.10.2880	Tb927.10.2880		calcium channel protein, putative	303.77	38.5	0	323.31	1					0.0669363	0.265059	0.427235	-0.0380397	0.412547	0.671191	-0.0501351	0.408213	0.513348	0.0692811	0.177326	0.462656	-0.0356797	0.576335	0.707168	-0.0821649	0.214109	0.393208	0.0194413	0.689719	0.762249	-0.0460541	0.172492	0.338832	9.1	13.5	6.5	22	33	17	22	33	17	0.83516
	1371	Tb927.10.290	Tb927.10.290	Tb927.10.290	TbPSA2	proteasome alpha 2 subunit, putative	25.354	85.7	0	323.31	1		1			0.0950013	0.301122	0.46806	0.0855559	0.158809	0.425415	-0.269346	0.132176	0.231407				0.389194	0.0108508	0.0513926	-0.178398	0.188951	0.362827	0.161148	0.327098	0.432898	-0.0175611	0.546077	0.696799	5.6	5.6	0	1	1	0	1	1	0	0.85886
	1372	Tb927.10.2900;Tb11.v5.0837	Tb927.10.2900;Tb11.v5.0837	Tb927.10.2900		importin beta-1 subunit, putative ;importin beta-1 subunit, putative	95.068	58.7	0	323.31	2					0.175411	0.056568	0.141983	0.0214078	0.816074	0.91724	0.254669	0.0457218	0.110881	0.303559	0.00785825	0.0770769	0.585093	0.00132357	0.02286	0.19779	0.201408	0.377846	0.2595	0.0129876	0.0425171	0.130542	0.0109144	0.0726777	9.1	8.7	3.5	8	9	4	8	9	4	1.0057
	1373	Tb927.10.2910	Tb927.10.2910	Tb927.10.2910	TSR1IP	splicing factor PTSR1 interacting protein (TSR1IP)	43.652	26.2	0	120.55	1																										0.0555446	0.34581	0.523052	0	0	0	0	0	0	0	0	0
	1374	Tb927.10.2930	Tb927.10.2930	Tb927.10.2930		hypothetical protein, conserved	80.866	49.8	0	323.31	1					0.352502	0.0149581	0.0508763	0.06019	0.36123	0.628763	0.561417	0.0127132	0.043899	-0.00884308	0.888896	0.957017				0.563639	0.172435	0.339892				-0.044154	0.41803	0.585982	29.2	31.4	5.5	16	16	3	16	16	3	1.0281
	1375	Tb927.10.2940	Tb927.10.2940	Tb927.10.2940		hypothetical protein, conserved	38.468	68.6	0	190.53	1					0.291112	0.0636651	0.15611	0.101908	0.277716	0.561506	0.157244	0.402422	0.508258	0.206054	0.15976	0.436741	0.330248	0.0743591	0.171038	-0.144809	0.141192	0.296586				0.039107	0.396871	0.568461	13.3	10.7	12.1	4	4	4	4	4	4	1.1871
	1376	Tb927.10.2950	Tb927.10.2950	Tb927.10.2950		hypothetical protein, conserved	206.8	45.8	0	323.31	1					-0.0488896	0.371242	0.539801	-0.0155279	0.810584	0.913548	-0.159119	0.0421209	0.104623	0.0087408	0.851661	0.943416	-0.0525338	0.493034	0.64017	0.275857	0.186323	0.359419	-0.122557	0.0388683	0.091818	-0.0811227	0.0849863	0.221475	25	10.4	11.3	42	16	21	41	16	21	0.81171
	1377	Tb927.10.2960	Tb927.10.2960	Tb927.10.2960		GTP-binding protein, putative,elongation factor, putative	84.105	43	0	150.67	1	1							-0.21577	0.144102	0.403729				-0.0343708	0.747918	0.891455							-0.163307	0.267276	0.370253	-0.0893555	0.06404	0.188986	1.2	0	0	1	0	0	1	0	0
	1378	Tb927.10.2970	Tb927.10.2970	Tb927.10.2970		hypothetical protein, conserved	13.79	82.6	0	249.94	1	1				-1.24814	3.74345e-05	0.00181856	-0.491526	0.00122879	0.0637899	-1.89993	8.4252e-06	0.00154732	-0.549795	0.00147416	0.0322382	-0.415349	0.0226581	0.076993	-0.747943	0.000230007	0.00922583	-1.25579	0.000130544	0.00396397	-1.1768	5.13552e-05	0.00406329	46.1	40	46.1	12	14	11	12	14	11	0.35037
	1379	Tb927.10.3030;Tb927.10.2980	Tb927.10.3030;Tb927.10.2980	Tb927.10.3030	RPN11	proteasome regulatory non-ATPase subunit 11,19S proteasome regulatory subunit, Metallo-peptidase, Clan MP, Family M67 (RPN11) ;proteasome regulatory non-ATPase subunit 11,19S proteasome regulatory subunit, Metallo-peptidase, Clan MP, Family M67 (RPN11)	33.847	93.8	0	262.75	2		1			0.027617	0.669454	0.790985	0.164879	0.0255865	0.16185	0.186791	0.104669	0.197099	0.123333	0.0699357	0.28167	0.278272	0.0485663	0.125463				0.674346	0.00154616	0.0111501	-0.00463017	0.864688	0.920962	13.4	10.5	26.6	3	2	6	3	2	6	0.85323
	1380	Tb927.10.2990;Tb11.v5.1039	Tb927.10.2990;Tb11.v5.1039	Tb927.10.2990	CBP110	hypothetical protein, conserved ;hypothetical protein, conserved	110.49	33.2	0	200.48	2																										0.0238705	0.387977	0.55964	0	0	0	0	0	0	0	0	0
	1381	Tb927.10.3000;Tb11.v5.0467	Tb927.10.3000;Tb11.v5.0467	Tb927.10.3000		hypothetical protein, conserved ;hypothetical protein, conserved	87.095	16.6	0	35.176	2											-0.236309	0.0917472	0.179613													0.185912	0.0539359	0.170782	0	0	0	0	0	0	0	0	0
	1382	Tb927.10.3010	Tb927.10.3010	Tb927.10.3010		hypothetical protein, conserved	133.39	48.4	0	276.85	1					0.185642	0.103579	0.22198	0.0781493	0.506415	0.733244	0.0169978	0.814657	0.860719	0.172903	0.133168	0.395273	0.0833416	0.392461	0.546197	0.28677	0.027054	0.108124	0.13006	0.104501	0.185456	-0.00978234	0.785327	0.870593	7.9	7	1.8	8	7	2	8	7	2	1.0782
	1383	Tb927.10.3020	Tb927.10.3020	Tb927.10.3020		hypothetical protein, conserved	86.707	19.3	0	117.95	1					0.0902394	0.263083	0.426069							0.0275342	0.597024	0.803413										0.352581	0.0316663	0.130025	12.2	10.1	7	7	6	5	7	6	5	0.90282
	1384	Tb927.10.3040	Tb927.10.3040	Tb927.10.3040		hypothetical protein, conserved	15.505	73.3	0	85.918	1	1				-0.969618	6.19989e-05	0.00192976	-0.328168	0.00556177	0.0799923	-1.71051	1.08592e-05	0.00154732	-0.304003	0.00693817	0.0732427	-0.442404	0.0284502	0.0883964	-0.0969248	0.0997157	0.23798	-0.518369	0.00153485	0.0111501	-0.555707	0.000367209	0.00898878	25.9	8.1	7.4	7	2	1	7	2	1	0.40704
	1385	Tb927.10.3070	Tb927.10.3070	Tb927.10.3070		hypothetical protein, conserved	26.753	18.1	0	23.892	1																										-0.126019	0.543914	0.695529	0	0	0	0	0	0	0	0	0
	1386	Tb927.10.3080	Tb927.10.3080	Tb927.10.3080		methionine biosynthetic protein, putative	44.444	51	0	109.8	1					0.0535165	0.348254	0.515634	0.0198553	0.719393	0.863147	0.207788	0.10776	0.201428	0.0570872	0.280561	0.574812	0.0948261	0.173639	0.312253	0.234005	0.167254	0.333059	-0.087509	0.354923	0.460745	-0.0322616	0.389856	0.561625	4.1	6.9	6.9	2	3	2	2	3	2	0.87051
	1387	Tb927.10.3090	Tb927.10.3090	Tb927.10.3090		hypothetical protein, conserved	94.961	30.5	0	49.213	1																										0.0812965	0.308814	0.485729	0	0	0	0	0	0	0	0	0
	1388	Tb927.10.310	Tb927.10.310	Tb927.10.310	PUF3	pumillio/PUF RNA binding protein 3 (PUF3)	61.06	42.1	0	56.565	1																										0.134838	0.017278	0.0923211	0	0	0	0	0	0	0	0	0
	1389	Tb927.10.3100	Tb927.10.3100	Tb927.10.3100		glycerol-3-phosphate acyltransferase, putative	78.194	28.2	0	112.35	1					0.0308133	0.902463	0.942437	0.0862441	0.121811	0.369721				0.0413363	0.600051	0.805746	-0.0690496	0.745126	0.840308	0.0428998	0.930547	0.962149	-0.0709488	0.307348	0.412303	0.0516724	0.24271	0.418875	3.7	3.7	0	2	2	0	2	2	0	1.1361
	1390	Tb927.10.3110	Tb927.10.3110	Tb927.10.3110	pril	DNA primase large subunit, putative	65.312	26.7	0	16.054	1																										-0.0147164	0.722584	0.829426	0	0	0	0	0	0	0	0	0
	1391	Tb927.10.3120	Tb927.10.3120	Tb927.10.3120		cytochrome c oxidase assembly protein, putative	26.948	45.3	0	108.04	1	1							-0.406138	0.00103014	0.0637899										-0.8431	0.000201675	0.0091429	-1.12626	1.98676e-05	0.00357175	-1.04769	7.09941e-05	0.00450578	0	0	0	0	0	0	0	0	0
	1392	Tb927.10.3130	Tb927.10.3130	Tb927.10.3130		hypothetical protein, conserved	87.066	6.5	0.00017141	4.1883	1																										-0.24783	0.0072483	0.0567429	0	0	0	0	0	0	0	0	0
	1393	Tb927.10.3150	Tb927.10.3150	Tb927.10.3150		N-acetyltransferase, putative	23.621	56.6	0	138.85	1								0.0475438	0.327532	0.60058				-0.233017	0.0944472	0.331719	0.371736	0.0148987	0.0605884							-0.0781592	0.0455129	0.15656	0	0	5.4	0	0	1	0	0	1
	1394	Tb927.10.3160	Tb927.10.3160	Tb927.10.3160		hypothetical protein, conserved	14.605	68.5	0	59.855	1					-0.0444711	0.560233	0.706711							0.101744	0.124545	0.38185	-0.0598659	0.520786	0.661716				-0.13682	0.130894	0.219943	-0.147502	0.0137083	0.081201	44.6	43.1	0	5	4	0	5	4	0	0.76476
	1395	Tb927.10.3170;Tb11.v5.0791	Tb927.10.3170;Tb11.v5.0791	Tb927.10.3170		ABC transporter, putative ;ABC transporter, putative	82.425	52.1	0	271.32	2														0.0187151	0.846685	0.943322				-0.0718789	0.513765	0.680581	0.644945	0.0474223	0.105352	0.000173298	0.995431	0.998576	0	0	0	0	0	0	0	0	0
	1397	Tb927.10.3200	Tb927.10.3200	Tb927.10.3200	U2AF35	U2 splicing auxiliary factor, putative (U2AF35)	29.114	62.3	0	111.42	1					0.175603	0.0289595	0.0847601	0.0297762	0.505899	0.733139	0.00543951	0.936782	0.955131	-0.0220014	0.836105	0.939506	0.122034	0.410303	0.565306	0.078845	0.231125	0.408715	0.135898	0.0434358	0.0987939	0.0145985	0.606697	0.744746	29.6	25.1	20.6	6	5	3	6	5	3	0.9175
	1398	Tb927.10.3210	Tb927.10.3210	Tb927.10.3210		delta-1-pyrroline-5-carboxylate dehydrogenase, putative	62.036	91.6	0	323.31	1	1				-0.175991	0.0243992	0.0748258	-0.0565725	0.31014	0.585763	-0.208595	0.0153946	0.0501399	-1.30928e-05	0.999782	0.999782	-0.0562449	0.384973	0.540424	0.0251534	0.593481	0.742666	0.0194258	0.652056	0.734284	0.0407209	0.202627	0.373439	80.2	79.9	68.8	47	51	51	47	51	51	0.71899
	1399	Tb927.10.3230	Tb927.10.3230	Tb927.10.3230		protein kinase, putative	42.206	45.6	0	99.819	1																										0.143656	0.0850902	0.221582	0	0	0	0	0	0	0	0	0
	1400	Tb927.10.3250;Tb11.v5.0824	Tb927.10.3250	Tb927.10.3250		hypothetical protein, conserved	35.309	57	0	114.59	2					-0.957108	0.00092399	0.00642477	-0.288206	0.00973184	0.101211				-0.237011	0.0384912	0.202594				-0.666981	0.00283633	0.0287847	-0.431277	0.0055384	0.0233053	-0.380898	0.00105355	0.017938	8.8	14	0	2	4	0	2	4	0	0.42605
	1401	Tb927.10.3260;Tb11.v5.0825	Tb927.10.3260	Tb927.10.3260		Long-chain-fatty-acid--CoA ligase 5 (EC 6.2.1.3) (Long-chain acyl-CoA synthetase 5) (LACS 5), putative	78.983	70.8	0	323.31	2					0.0201699	0.702916	0.818985	-0.00920527	0.847543	0.931514	-0.0973988	0.172125	0.279776	0.0426042	0.375433	0.655298	0.0488403	0.442011	0.596823	-0.431322	0.000824193	0.0147712	0.0822156	0.130942	0.219943	0.172964	0.00425516	0.0409639	43	26.9	27	32	25	19	31	24	18	0.85361
	1402	Tb927.10.3270	Tb927.10.3270	Tb927.10.3270		hypothetical protein, conserved	18.206	27.9	0	96.987	1	1				-1.41851	0.000287738	0.00315677				-2.74905	0.00013454	0.00229167	-0.638981	0.00366717	0.0496119							-1.27978	0.000175517	0.00420433	-1.198	0.00186795	0.025235	20.8	20.8	0	2	2	0	2	2	0	0.30798
	1403	Tb927.10.3280	Tb927.10.3280	Tb927.10.3280		60S ribosomal proteins L38, putative	9.5664	68.3	0	54.522	1				1	0.212089	0.323863	0.491503	0.0587933	0.227989	0.505886	0.213483	0.02877	0.0797951	-0.0567936	0.470875	0.721468	0.277245	0.0115561	0.0533648	0.144959	0.266274	0.447093	0.490409	0.00228543	0.0133717	0.00394598	0.927849	0.960549	23.2	9.8	9.8	2	2	1	1	2	1	1.2252
	1404	Tb927.10.3290	Tb927.10.3290	Tb927.10.3290		hypothetical protein, conserved	30.83	26.4	0	25.436	1	1				-0.73262	0.132587	0.266192							-0.374979	0.0100576	0.0858113										0.0274802	0.946324	0.971598	8.4	5.1	12.8	2	1	3	2	1	3	0.99291
	1405	Tb927.10.330	Tb927.10.330	Tb927.10.330		hypothetical protein, conserved	47.777	40.5	0	225.17	1								0.0882549	0.295253	0.576161																0.0197621	0.579626	0.723411	0	0	0	0	0	0	0	0	0
	1406	Tb927.10.3300	Tb927.10.3300	Tb927.10.3300		hypothetical protein, conserved	61.002	9.8	0.00050873	3.4859	1											0.0739423	0.626259	0.709776													-0.224755	0.0515903	0.167359	0	0	0	0	0	0	0	0	0
	1407	Tb927.10.3310	Tb927.10.3310	Tb927.10.3310		hypothetical protein, conserved	110.24	37.4	0	132.11	1					-0.10041	0.131279	0.264503	-0.078529	0.283821	0.56505	-0.140223	0.257011	0.369312	-0.00224128	0.96289	0.984762	-0.000523202	0.993333	0.996254	0.0197697	0.925107	0.959242	-0.0392536	0.659868	0.739137	-0.143817	0.0370874	0.140987	16.7	18.7	7.7	16	19	8	16	19	8	0.80101
	1408	Tb927.10.3320	Tb927.10.3320	Tb927.10.3320		hypothetical protein, conserved	60.548	9.5	0	4.6051	1	1																												0	0	0	0	0	0	0	0	0
	1409	Tb927.10.3330	Tb927.10.3330	Tb927.10.3330		hypothetical protein, conserved	40.092	39.8	0	195.58	1					0.0894189	0.139213	0.276071	-0.0272367	0.561653	0.767983	0.364937	0.0202766	0.0609972	0.0461212	0.421334	0.690135	0.00771094	0.90021	0.948201	0.130552	0.411829	0.591302	-0.0152468	0.821007	0.864295	-0.059987	0.456341	0.62177	15.2	18.1	11.5	7	8	4	7	8	4	0.85475
	1410	Tb927.10.3350;Tb11.v5.1021	Tb927.10.3350	Tb927.10.3350		hypothetical protein, conserved	60.283	12.5	0	176.48	2					-0.155769	0.0534694	0.136013	-0.112501	0.120931	0.367997	-0.15061	0.0915404	0.179419	-0.0410454	0.400454	0.672538	-0.111377	0.249281	0.400258	-0.240191	0.042903	0.14284	-0.0687027	0.184339	0.281462	-0.293024	0.0448243	0.155317	2.8	2.8	2.8	2	2	2	2	2	2	0.74102
	1411	Tb927.10.3380;Tb927.10.3370	Tb927.10.3380;Tb927.10.3370	Tb927.10.3380		60S acidic ribosomal protein P2, putative ;60S acidic ribosomal protein P2, putative	11.535	99.1	0	194.88	2					0.0648193	0.65053	0.778484	0.0703505	0.565905	0.770307	0.0849699	0.422248	0.527002	-0.00771798	0.925684	0.970907	0.264429	0.0130989	0.0570487				0.425765	0.00103548	0.00912717	-0.0422719	0.202799	0.373515	21.1	21.1	7.9	2	2	1	1	1	1	0.9638
	1412	Tb927.10.3390;Tb11.v5.0724	Tb927.10.3390	Tb927.10.3390		predicted TLD domain protein	141.18	25.9	0	90.459	2														-0.00376486	0.969943	0.987385										-0.0989268	0.0764647	0.209064	0	0	0	0	0	0	0	0	0
	1413	Tb927.10.340	Tb927.10.340	Tb927.10.340		mitochondrial structure specific endonuclease I (SSE-1), putative	33.567	57.3	0	38.541	1	1				-0.75553	0.000710788	0.0053713				-0.249988	0.508098	0.606092	-0.26864	0.00453897	0.0563526				-0.0347324	0.904755	0.947794				-0.367854	0.0318194	0.130187	32.5	32.5	25.8	11	10	9	11	10	9	0.53735
	1414	Tb927.10.3430	Tb927.10.3430	Tb927.10.3430		hypothetical protein, conserved	68.706	34.2	0	28.301	1					0.212701	0.0556668	0.140656	-0.125747	0.219794	0.498839	-0.125116	0.379701	0.486209	0.0647187	0.344488	0.631673	0.0245194	0.817965	0.891137	0.146324	0.130664	0.284272	-0.0467766	0.670931	0.748098	-0.0211323	0.859774	0.919147	8.8	8.8	4.5	5	5	3	5	5	3	0.8677
	1415	Tb927.10.3470	Tb927.10.3470	Tb927.10.3470		hypothetical protein, conserved	89.783	7.8	0.00034136	3.8879	1																										0.326059	0.0165391	0.0896488	0	0	0	0	0	0	0	0	0
	1416	Tb927.10.3480	Tb927.10.3480	Tb927.10.3480		hypothetical protein, conserved	76.27	11.8	0	24.488	1								0.00743238	0.898772	0.956958													0.0754864	0.698308	0.76913				0	0	0	0	0	0	0	0	0
	1417	Tb927.10.3500	Tb927.10.3500	Tb927.10.3500	RBSR4	RNA-binding protein, putative (RBSR4)	96.56	44.1	0	316.62	1					0.189367	0.106693	0.227073	0.118907	0.207998	0.484363				-0.041127	0.625376	0.824058							0.861551	0.000840761	0.00826283	0.0134023	0.614352	0.750322	4.3	3	1.4	3	2	1	3	2	1	1.0625
	1418	Tb927.10.3510;Tb11.v5.0886	Tb927.10.3510	Tb927.10.3510		hypothetical protein, conserved	197.82	43.6	0	323.31	2					-0.627309	0.000773953	0.00563643	-0.0321283	0.604108	0.792432	-0.806795	0.00152117	0.00958376	-0.138188	0.0987049	0.338094	-0.200927	0.0742724	0.171038	-0.414322	0.0843604	0.21623	0.0712986	0.220192	0.32037	0.0645159	0.482398	0.644699	8.8	1.2	4.7	13	2	7	13	2	7	0.52531
	1419	Tb927.10.3520	Tb927.10.3520	Tb927.10.3520	RPT4	protease regulatory ATPase subunit 4 (RPT4)	44.855	71.4	0	323.31	1					0.076895	0.373098	0.541343	0.133671	0.0941132	0.322465				0.0164682	0.835284	0.939349	0.455893	0.00144249	0.0234463				0.293068	0.00787417	0.029935	0.0150454	0.568686	0.71529	17.8	11.5	3	6	4	1	5	3	0	0.86927
	1420	Tb927.10.3540	Tb927.10.3540	Tb927.10.3540		hypothetical protein, conserved	24.291	54.9	0	50.51	1					-0.242321	0.041574	0.112754							-0.0352014	0.673473	0.850785										0.223078	0.00965708	0.0671025	6.2	9.7	0	2	3	0	2	3	0	0.63253
	1421	Tb927.10.3550	Tb927.10.3550	Tb927.10.3550		DNA repair helicase, putative	117.56	21.4	0	43.293	1																							-0.0950956	0.198867	0.297926	0.10682	0.0301184	0.126945	0	0	0	0	0	0	0	0	0
	1422	Tb927.10.3560	Tb927.10.3560	Tb927.10.3560		arginine N-methyltransferase, putative	42.121	69.2	0	323.31	1					-0.0832162	0.385842	0.554628	0.0293486	0.772797	0.892259	0.00352621	0.976165	0.983249	-0.00310165	0.953287	0.981386	0.257	0.029595	0.0913519				0.252405	0.0965811	0.175201	0.0857378	0.0302239	0.127016	3.6	9.8	12.6	1	2	3	1	2	3	0.86636
	1423	Tb927.10.3570;Tb11.v5.1042	Tb927.10.3570	Tb927.10.3570	KREX2	KREX2 (KREX2)	99.416	60.7	0	323.31	2					-0.409028	0.00109713	0.00725938	-0.116491	0.239229	0.520242	-0.735938	0.000388072	0.00376841	-0.0725246	0.157808	0.435868	-0.218515	0.0216512	0.0749548	0.0802665	0.150683	0.308756	-0.0730976	0.17308	0.2687	-0.0768198	0.0503552	0.164899	16.6	19.8	3.1	14	16	4	14	16	4	0.62521
	1424	Tb927.10.3580	Tb927.10.3580	Tb927.10.3580		hypothetical protein, conserved	35.612	46.3	0	121.84	1	1				-1.01615	0.000230127	0.00283573	-0.322778	0.0549527	0.244837	-1.84326	0.000387052	0.00376841	-0.329596	0.00513224	0.0608862	-0.833258	0.00182577	0.0242961	-0.42552	0.00360344	0.0337337	-0.0783389	0.117544	0.202174	-0.202664	0.00484008	0.0438685	27.8	27.8	25.3	8	9	8	8	9	8	0.39221
	1425	Tb927.10.3590	Tb927.10.3590	Tb927.10.3590		hypothetical protein, conserved	62.825	45.1	0	87.759	1	1				-0.68764	0.000322271	0.00327177	-0.25854	0.00572112	0.0802773	-0.871182	0.0178459	0.0559965	-0.237943	0.00717311	0.0744609				-0.0867039	0.531341	0.69426	-0.145023	0.0859662	0.161956	-0.130217	0.00901828	0.0648139	22.5	16.5	12.3	10	7	5	10	7	5	0.50727
	1426	Tb927.10.360	Tb927.10.360	Tb927.10.360		hypothetical protein, conserved	33.791	58.4	0	61.679	1					0.022093	0.659003	0.784758				-0.21469	0.0642153	0.140426	0.0680151	0.177907	0.462656							0.123311	0.178057	0.273974	-0.0884893	0.258251	0.435894	17.5	17.5	14.2	5	5	4	5	5	4	0.83475
	1427	Tb927.10.3610	Tb927.10.3610	Tb927.10.3610		hypothetical protein, conserved	53.984	36.5	0	113.05	1																				-0.47188	0.141589	0.297172				-0.0974386	0.0214764	0.104695	0	0	0	0	0	0	0	0	0
	1428	Tb927.10.3620	Tb927.10.3620	Tb927.10.3620		Laminin-like protein, putative	34.001	3.9	0.0023345	2.6387	1																													0	0	3.9	0	0	1	0	0	1
	1429	Tb927.10.3630	Tb927.10.3630	Tb927.10.3630		hypothetical protein, conserved	23.637	36.6	0	34.683	1																										0.13075	0.0404089	0.146774	0	0	0	0	0	0	0	0	0
	1430	Tb927.10.3640	Tb927.10.3640	Tb927.10.3640		hypothetical protein, conserved	31.534	47.5	0	138.98	1					-0.0474761	0.426217	0.588547	-0.00771123	0.869963	0.944485	-0.159322	0.0401385	0.101302	-0.0280082	0.586089	0.794831	-0.065404	0.320624	0.476656	-0.00220421	0.96179	0.97779	-0.0623363	0.250779	0.352996	-0.171284	0.00798606	0.0604282	14.4	20.1	10.2	4	5	3	4	5	3	0.77708
	1431	Tb927.10.3650	Tb927.10.3650	Tb927.10.3650		NADH-dependent fumarate reductase, putative	133.53	76.7	0	323.31	1	1				-0.734618	0.000219345	0.00279398	-0.289943	0.00744629	0.0878729	-0.651461	0.000873373	0.00633605	-0.223593	0.00677388	0.0723257	-0.0045273	0.949823	0.97479	0.144793	0.0571741	0.170623	0.19086	0.0156784	0.0487085	0.267623	0.00351497	0.0367404	35.2	43.9	23.4	47	54	29	41	48	24	0.51096
	1432	Tb927.10.3660	Tb927.10.3660	Tb927.10.3660		aspartate aminotransferase	44.787	76.9	0	323.31	1					0.0768617	0.200001	0.352518				0.268098	0.17189	0.27961	0.0863637	0.114495	0.364923	0.084694	0.386244	0.541456				0.103572	0.196273	0.294456	0.0189773	0.516678	0.673079	14.9	11.9	5.7	5	5	2	5	5	2	0.88343
	1433	Tb927.10.3670	Tb927.10.3670	Tb927.10.3670		hypothetical protein, conserved	52.231	39.1	0	254.72	1								0.210936	0.0471409	0.224046																0.0551298	0.172258	0.338705	0	0	0	0	0	0	0	0	0
	1434	Tb927.10.370	Tb927.10.370	Tb927.10.370		calcineurin B subunit, putative	19.872	77.7	0	220.29	1								-0.0598989	0.626775	0.807387				-0.0904648	0.276779	0.570528							0.849234	0.0176963	0.0530223	0.0477682	0.409822	0.57962	0	0	0	0	0	0	0	0	0
	1435	Tb927.10.3700	Tb927.10.3700	Tb927.10.3700		predicted CBS domain protein	55.222	63.3	0	323.31	1								-0.00406999	0.981728	0.991115																-0.0399467	0.27514	0.45444	0	0	0	0	0	0	0	0	0
	1436	Tb927.10.3710;Tb11.v5.0761	Tb927.10.3710;Tb11.v5.0761	Tb927.10.3710	pa26	proteasome activator protein PA26 ;proteasome activator protein pa26, putative	25.258	74.9	0	323.31	2		1			0.164823	0.0393953	0.108313	0.0219603	0.787199	0.898637	-0.0302634	0.602534	0.689591	0.0576113	0.23784	0.533811	0.319495	0.0520651	0.13203	0.34853	0.125654	0.275631	0.0168218	0.790991	0.84094	-0.00759832	0.770694	0.861412	23.8	33.8	4.8	4	6	1	4	6	1	0.87073
	1437	Tb927.10.3720	Tb927.10.3720	Tb927.10.3720		hypothetical protein, conserved	55.724	12.6	0	6.056	1																										0.0437474	0.663939	0.786241	0	0	0	0	0	0	0	0	0
	1438	Tb927.10.3730	Tb927.10.3730	Tb927.10.3730		hypothetical protein, conserved	75.395	18.5	0	26.048	1	1				-1.11172	0.000130516	0.00221705							-0.368893	0.00313886	0.0461808				-0.027948	0.874118	0.927979	-0.450395	0.089139	0.166163	-0.242483	0.135333	0.293718	10.7	6.1	4.6	6	4	3	6	4	3	0.33859
	1439	Tb927.10.3740	Tb927.10.3740	Tb927.10.3740		hypothetical protein, conserved	54.375	11	0	9.6384	1																										-0.486102	0.0244271	0.111938	2.5	0	0	1	0	0	1	0	0	0.33311
	1440	Tb927.10.3760	Tb927.10.3760	Tb927.10.3760		vacuolar ATP synthase subunit d, putative	31.285	67.8	0	206.1	1					0.245819	0.0425613	0.114428	-0.0722385	0.680066	0.840446	-0.799749	0.0104402	0.0374808	-0.0367906	0.721929	0.877064	-0.2023	0.0334619	0.0975198	0.0250588	0.691512	0.815043	-0.220525	0.195643	0.293926	0.0705762	0.164236	0.328776	14.1	14.8	0	4	4	0	4	4	0	0.9902
	1441	Tb927.10.3770	Tb927.10.3770	Tb927.10.3770		predicted TPR repeat protein	78.604	47	0	323.31	1	1				-0.662472	0.00372637	0.0174325	-0.21919	0.0281738	0.170295	-0.75419	0.181373	0.290336	-0.286831	0.00258801	0.0414734	-0.648467	0.000751638	0.0205047	-0.255987	0.0119139	0.066755	-0.186325	0.0120319	0.0405138	-0.173627	0.0044446	0.0419418	12.6	8.4	8.6	7	5	6	7	5	6	0.46034
	1442	Tb927.10.3780	Tb927.10.3780	Tb927.10.3780		hypothetical protein, conserved	111.05	12.4	0	10.163	1					0.0429891	0.608529	0.748018							0.126455	0.307153	0.598613										0.1294	0.512393	0.669478	4.1	3	0	4	3	0	4	3	0	0.89073
	1443	Tb927.10.3790;Tb11.v5.0583;Tb11.v5.0603	Tb927.10.3790	Tb927.10.3790		hypothetical protein, conserved	432.89	37.7	0	323.31	3					-0.0382169	0.771845	0.866351	0.0215846	0.704589	0.85352	0.259429	0.0329403	0.088662	-0.270654	0.126825	0.386395	0.406946	0.013112	0.0570487				0.640305	0.0148896	0.0469562	0.0843142	0.0378686	0.142286	0.2	0.9	0.5	1	4	2	1	4	2	0.84995
	1445	Tb927.10.3810	Tb927.10.3810	Tb927.10.3810		hypothetical protein, conserved	64.888	43.9	0	195.64	1					-0.0432219	0.417074	0.580151	0.334064	0.126968	0.377594	-0.063765	0.688256	0.75995	-0.0143333	0.810422	0.928147	0.00775659	0.931771	0.96463	-0.197113	0.0344887	0.12522	-0.0463719	0.359899	0.465356	0.0559394	0.208454	0.38002	16.5	13.6	10.4	8	8	6	8	8	6	0.81592
	1446	Tb927.10.3820	Tb927.10.3820	Tb927.10.3820		hypothetical protein, conserved	233.13	34.1	0	316.4	1					-0.0543986	0.432682	0.594933	-0.387695	0.179153	0.450237	0.293754	0.324207	0.435112	0.0374771	0.443552	0.704742	-0.137448	0.0955652	0.204438	0.104229	0.473651	0.646284	-0.00660956	0.892815	0.919695	-0.100969	0.0187232	0.096576	2.4	2.7	0.7	4	5	1	4	5	1	0.75045
	1447	Tb927.11.14130;Tb927.10.3840	Tb927.11.14130;Tb927.10.3840	Tb927.11.14130		ribosomal protein L18, putative ;60S ribosomal protein L18a, putative	20.904	73.2	0	251.6	2				1	0.0397337	0.663789	0.787552	0.0305689	0.590278	0.78559	-0.00457805	0.949124	0.964973	-0.0545184	0.632862	0.827793	0.211134	0.03888	0.107462	0.14015	0.0355693	0.127541	0.330693	0.00326666	0.0163951	-0.0672705	0.0889196	0.227177	60.3	59.2	64.8	11	11	13	11	11	13	0.90892
	1448	Tb927.10.3860	Tb927.10.3860	Tb927.10.3860		SNF-7-like protein, putative	25.011	51.8	0	149.65	1																										0.0198242	0.71814	0.826472	0	0	0	0	0	0	0	0	0
	1449	Tb927.10.3870	Tb927.10.3870	Tb927.10.3870		hypothetical protein, conserved	237.13	2.6	0	7.4588	1					-0.169569	0.0852261	0.192238				-0.233875	0.588062	0.676558	0.0767895	0.453183	0.708595	0.420818	0.0956241	0.204438							-0.0667565	0.798231	0.878855	0.6	0.6	0	1	1	0	1	1	0	0.69674
	1450	Tb927.10.3880	Tb927.10.3880	Tb927.10.3880		hypothetical protein, conserved	84.66	24.4	0	212.97	1					0.180782	0.0792779	0.183293	0.133922	0.376352	0.642269	0.0532848	0.706394	0.774403	0.121055	0.160929	0.438012	-0.042096	0.669951	0.786246				-0.0433796	0.532622	0.630977	-0.111134	0.111509	0.261024	1.8	0	1.8	1	0	1	1	0	1	0.9677
	1451	Tb927.10.390	Tb927.10.390	Tb927.10.390		hypothetical protein, conserved	16.343	75.8	0	323.31	1					0.0564289	0.531966	0.685938	0.0276791	0.63497	0.813793	0.0468413	0.572182	0.663898	-0.0385058	0.438098	0.7014	-0.102863	0.241536	0.390486	0.16384	0.286931	0.46644	-0.0662853	0.218885	0.318614	-0.0040094	0.934951	0.965363	33.6	25.5	0	4	3	0	4	3	0	0.80256
	1452	Tb927.10.3900	Tb927.10.3900	Tb927.10.3900		protein kinase, putative	83.218	58.2	0	203.01	1								-0.40462	0.305958	0.58383																0.111483	0.0159394	0.0881282	0	0	0	0	0	0	0	0	0
	1454	Tb927.10.3950	Tb927.10.3950	Tb927.10.3950		hypothetical protein, conserved	36.502	49.6	0	213.97	1																										-0.0962528	0.215476	0.387519	0	9.2	0	0	1	0	0	1	0
	1455	Tb927.10.3960	Tb927.10.3960	Tb927.10.3960		hypothetical protein, conserved	17.597	10.3	0	12.35	1																													0	0	0	0	0	0	0	0	0
	1456	Tb927.10.3970	Tb927.10.3970	Tb927.10.3970		hypothetical protein, conserved	55.386	38	0	78.542	1																										0.0498975	0.267987	0.446349	0	0	0	0	0	0	0	0	0
	1457	Tb927.10.3990	Tb927.10.3990	Tb927.10.3990	DHH1	DHH1 (DHH1)	46.468	93.1	0	323.31	1					0.119882	0.0898092	0.199896	0.0527841	0.284784	0.565093	-0.439621	0.00440811	0.0196306	-0.0346303	0.567125	0.781759	0.246605	0.0139458	0.0587446	0.0167226	0.750424	0.853323	0.276001	0.00513751	0.0223327	0.0237904	0.381348	0.553387	74.1	58.4	44.3	30	22	16	30	22	16	0.91002
	1458	Tb927.10.4000	Tb927.10.4000	Tb927.10.4000		methylglutaconyl-CoA hydratase, mitochondrial precursor, putative	29.195	67.9	0	272.19	1	1				-0.604183	0.000325982	0.0032996	-0.243058	0.0193509	0.143274	-0.872249	0.000332326	0.00353209	-0.126106	0.0420585	0.214781	-0.266366	0.0482065	0.124971	0.139143	0.129229	0.282004	-0.258406	0.00448037	0.0201934	-0.182453	0.00497029	0.0443742	53.4	53.4	53.4	12	12	12	12	12	12	0.53333
	1459	Tb927.10.4010	Tb927.10.4010	Tb927.10.4010		hypothetical protein, conserved	73.756	60.3	0	323.31	1								0.160365	0.192497	0.464303																0.0774775	0.0680853	0.195223	0	0	0	0	0	0	0	0	0
	1460	Tb927.10.4020	Tb927.10.4020	Tb927.10.4020		hypothetical protein, conserved	22.973	23.4	0.0021696	2.6809	1								-0.196944	0.165641	0.435794																-0.0822411	0.579659	0.723411	0	0	0	0	0	0	0	0	0
	1461	Tb927.10.4030	Tb927.10.4030	Tb927.10.4030		hypothetical protein	31.218	18.8	0	20.475	1																										0.0198607	0.785657	0.870638	0	0	0	0	0	0	0	0	0
	1462	Tb927.10.4040	Tb927.10.4040	Tb927.10.4040		3-keto-dihydrosphingosine reductase	38.045	62.4	0	289.7	1					0.0336535	0.541569	0.690617	-0.0397218	0.469304	0.712213	-0.0481091	0.474039	0.57624	0.0417903	0.637494	0.828631	0.0834462	0.23877	0.387436	0.0745698	0.235123	0.412895	-0.0912798	0.0940945	0.172074	-0.113931	0.0918605	0.23149	39.4	49.1	43.1	13	15	14	13	15	14	0.83473
	1463	Tb927.10.4050;Tb11.v5.0649	Tb927.10.4050;Tb11.v5.0649	Tb927.10.4050		serine palmitoyltransferase, putative ;serine palmitoyltransferase, putative	61.392	34.1	0	56.074	2								-0.596028	0.0311846	0.179299										-1.14796	8.74536e-05	0.00682354				-0.626019	0.00467651	0.0429969	0	0	0	0	0	0	0	0	0
	1464	Tb927.10.4060	Tb927.10.4060	Tb927.10.4060		hypothetical protein, conserved	39.938	42.9	0	188.67	1								0.186281	0.0723047	0.280339																0.127226	0.0904184	0.229471	0	0	0	0	0	0	0	0	0
	1465	Tb927.10.4070	Tb927.10.4070	Tb927.10.4070		hypothetical protein, conserved	36.601	45.2	0	93.115	1											0.865905	0.00219172	0.0121693	-0.258395	0.0326847	0.185346										0.0791753	0.0617172	0.184797	3.6	0	0	1	0	0	1	0	0	1.1643
	1466	Tb927.10.4080	Tb927.10.4080	Tb927.10.4080		hypothetical protein, conserved	127.1	56.2	0	323.31	1	1				-1.27889	0.000314529	0.00326766	-0.144559	0.0405654	0.203749	-1.16304	0.000274858	0.00316684	-0.262273	0.00393699	0.051594	-0.13254	0.117783	0.238993	-0.16295	0.0292051	0.112846	-0.0273394	0.551283	0.64706	-0.0535404	0.234224	0.409917	22.4	18.5	13.4	16	12	6	16	12	6	0.35888
	1467	Tb927.10.4100	Tb927.10.4100	Tb927.10.4100		hypothetical protein, conserved	74.653	23.4	0	143.8	1																										0.0915228	0.144171	0.305604	0	0	0	0	0	0	0	0	0
	1468	Tb927.10.4120;Tb927.10.4110	Tb927.10.4120;Tb927.10.4110	Tb927.10.4120	RPL30	60S ribosomal protein L30 (RPL30) ;60S ribosomal protein L30 (RPL30)	11.512	82.9	0	323.31	2				1	0.0505729	0.734265	0.839689	-0.0142101	0.848655	0.931939	0.164007	0.081167	0.165572	-0.0841561	0.258583	0.552116	0.132787	0.322101	0.477403	-0.0394643	0.453595	0.627126	0.567246	0.00112826	0.0096509	-0.0583859	0.121148	0.273462	63.8	63.8	44.8	10	8	6	10	8	6	0.92048
	1469	Tb927.10.4130	Tb927.10.4130	Tb927.10.4130		NDUFA5/B13 subunit, putative	31.032	46.4	0	84.672	1	1				-2.3469	3.12929e-06	0.00181856	-0.798284	0.000103217	0.0475972	-3.22375	2.28526e-05	0.00155797	-0.9655	3.17192e-05	0.0154532	-1.3958	0.000346515	0.0198733	-1.2073	3.47934e-05	0.00572367	-0.90407	0.000142718	0.00397949	-0.77521	0.000505754	0.0109639	39.6	38.1	32.5	11	10	9	11	10	9	0.14753
	1470	Tb927.10.4170	Tb927.10.4170	Tb927.10.4170		hypothetical protein, conserved	291.82	18.7	0	127.99	1					0.204522	0.226888	0.38505				-0.201709	0.122148	0.220199	0.0199537	0.705765	0.871089	0.200533	0.21776	0.364				-0.215986	0.0873922	0.163985	0.137421	0.0103916	0.0701096	2.3	2	0.4	5	5	1	5	5	1	1.1859
	1471	Tb927.10.4180	Tb927.10.4180	Tb927.10.4180		TFIIF-stimulated CTD phosphatase, putative	28.189	86.6	0	323.31	1								0.138065	0.216608	0.495745				0.19488	0.0855487	0.313859				-0.0711499	0.506426	0.67568				0.0643951	0.0619886	0.185416	0	0	0	0	0	0	0	0	0
	1472	Tb927.10.420	Tb927.10.420	Tb927.10.420		hypothetical protein, conserved	99.073	14.3	0	58.616	1								0.285357	0.0198224	0.145118																-0.00308001	0.93602	0.965363	0	0	0	0	0	0	0	0	0
	1473	Tb927.10.4200	Tb927.10.4200	Tb927.10.4200		hypothetical protein, conserved	99.871	14.7	0	39.388	1														-0.0543281	0.724658	0.879236										0.329392	0.078223	0.211749	0	0	0	0	0	0	0	0	0
	1474	Tb927.10.4220	Tb927.10.4220	Tb927.10.4220		hypothetical protein, conserved	34.243	69.3	0	96.654	1	1				-0.673702	0.000167148	0.0024571	-0.325372	0.0137309	0.119001	-1.28357	0.000171178	0.0024825	-0.188559	0.0239989	0.155432	-0.717851	0.000646681	0.020277	-0.142226	0.0930451	0.230342	-0.837448	0.000392898	0.00586481	-0.857708	0.000105353	0.00538804	42.1	38.5	40.5	12	11	12	12	11	12	0.51946
	1475	Tb927.10.4240	Tb927.10.4240	Tb927.10.4240		hypothetical protein, conserved	14.753	54.2	0	86.817	1	1				-0.346879	0.0168385	0.0558166	-0.252053	0.00772073	0.0889267	-1.52541	0.000169479	0.00247618	-0.0275953	0.881545	0.953773	-0.44836	0.0296833	0.0913988	-0.880713	9.26866e-05	0.00682354	-0.391297	0.00331463	0.0165316	-0.489717	0.00122418	0.0197937	15	15	0	2	2	0	2	2	0	0.63065
	1476	Tb927.10.4250	Tb927.10.4250	Tb927.10.4250	ARL2	ADP-ribosylation factor-like 2, arl2 (ARL2)	20.796	52.2	0	150.78	1																										-0.0521558	0.220364	0.393157	0	0	0	0	0	0	0	0	0
	1477	Tb927.10.4260	Tb927.10.4260	Tb927.10.4260		hypothetical protein, conserved	52.328	6.4	0	49.873	1								-0.0855269	0.432888	0.687025																-0.0863042	0.190886	0.360857	0	0	0	0	0	0	0	0	0
	1478	Tb927.10.4270	Tb927.10.4270	Tb927.10.4270	zeta-CoP	coatomer zeta subunit, putative,cytosolic coat protein, putative (zeta-CoP)	20.568	25.7	0	19.022	1																										-0.0213635	0.451225	0.616559	0	0	0	0	0	0	0	0	0
	1479	Tb927.10.4280	Tb927.10.4280	Tb927.10.4280		hypothetical protein, conserved	24.055	68.7	0	319.36	1	1				-0.311519	0.0759495	0.178141	-0.203937	0.0171751	0.13309	-1.41337	0.000189584	0.00260677	-0.152831	0.367909	0.652218	-0.537934	0.00908984	0.0464365	-0.778828	0.000121805	0.00687542	-0.487781	0.000894282	0.00847009	-0.511246	0.000139498	0.0062079	29.4	34.3	24.9	6	6	6	6	6	6	0.57361
	1480	Tb927.10.4290	Tb927.10.4290	Tb927.10.4290		hypothetical protein, conserved	31.775	45.5	0	7.966	1					0.10193	0.232397	0.390891							0.0769016	0.197501	0.489408							0.244305	0.664721	0.743282	-0.0798645	0.540307	0.692922	6.2	6.2	0	2	2	0	2	2	0	0.8893
	1481	Tb927.10.430	Tb927.10.430	Tb927.10.430		hypothetical protein, conserved	41.585	75.1	0	265.05	1	1				-0.574115	0.00045276	0.00391875	-0.0935441	0.0882068	0.311261	-1.03434	7.38957e-05	0.00185196	-0.120439	0.0811491	0.30578	-0.298815	0.00851696	0.0447644	0.0959651	0.137596	0.292435	-0.026376	0.543295	0.640521	-0.0157719	0.551872	0.702003	43.2	40.8	37.3	17	16	16	17	16	16	0.54553
	1482	Tb927.10.4470;Tb10.v4.0037	Tb927.10.4470;Tb10.v4.0037	Tb927.10.4470		hypothetical protein, conserved ;hypothetical protein, conserved,chrX additional, unordered contigs	115.54	34	0	323.31	2																							-0.143498	0.0923799	0.169915	0.0647186	0.0879765	0.225775	0	0	0	0	0	0	0	0	0
	1483	Tb927.10.450	Tb927.10.450	Tb927.10.450		hypothetical protein, conserved	65.63	48	0	323.31	1					0.547985	0.00632425	0.0262622	0.150465	0.117223	0.361377	0.122596	0.155497	0.261103	-0.0154936	0.849032	0.943327	0.495392	0.0142275	0.0591655				0.184305	0.160705	0.255938	-0.0902591	0.108385	0.256594	10.4	14.5	0	5	7	0	5	7	0	1.2927
	1484	Tb927.10.4520	Tb927.10.4520	Tb927.10.4520		fructose- 2,6- bisphosphatase-like protein	53.911	61.1	0	92.268	1																										0.102439	0.0554559	0.17358	0	1.9	0	0	1	0	0	1	0
	1485	Tb927.10.4530	Tb927.10.4530	Tb927.10.4530		hypothetical protein, conserved	32.353	10.1	0.00033956	3.558	1					0.198242	0.0394869	0.108477							0.0553964	0.475447	0.725366													3.5	3.5	3.5	1	1	1	1	1	1	0.99714
	1486	Tb927.10.4540	Tb927.10.4540	Tb927.10.4540		ARP2/3 complex subunit, putative	20.724	16.4	0	7.0319	1																										-0.048441	0.713174	0.822843	0	0	0	0	0	0	0	0	0
	1487	Tb927.10.4550	Tb927.10.4550	Tb927.10.4550		hypothetical protein, conserved	18.658	61.5	0	35.324	1	1				-1.80224	6.69169e-05	0.0019469							-0.656992	0.000886146	0.0258754	0.0885046	0.9066	0.951286	-0.950442	0.00166901	0.0218528	-0.760579	8.09904e-05	0.00378828	-0.677902	0.011895	0.0760432	21.8	28.2	19.9	3	4	3	3	4	3	0.24564
	1488	Tb927.10.4570;Tb927.10.4560	Tb927.10.4570;Tb927.10.4560	Tb927.10.4570		elongation factor 2 ;elongation factor 2	94.333	92.1	0	323.31	2			1		-0.0453785	0.394299	0.559899	0.028001	0.534979	0.753911	-0.107449	0.228687	0.339728	-0.0132127	0.783394	0.915891	0.256847	0.0196257	0.0706318	-0.0955191	0.123341	0.272687	0.210222	0.0305416	0.0770075	0.025597	0.380114	0.552613	43.4	36.3	23.4	37	29	17	37	29	17	0.81046
	1489	Tb927.10.460	Tb927.10.460	Tb927.10.460	NRKC	NIMA-related protein kinase (NRKC)	87.208	21.9	0	56.826	1								-0.115274	0.380989	0.645819							-0.185039	0.120768	0.243499							-0.0203571	0.662792	0.785532	1.7	0	1.7	1	0	1	1	0	1	0.94665
	1490	Tb927.10.4610	Tb927.10.4610	Tb927.10.4610	DPMS	dolicholphosphate-mannose synthase, putative (DPMS)	29.086	67.6	0	174.34	1					0.105069	0.208088	0.362555	-0.021755	0.623786	0.806179	0.0177439	0.791798	0.843292	0.0777916	0.195538	0.486503	0.076215	0.359515	0.514023	0.184051	0.0469377	0.151098	-0.00750557	0.876171	0.906718	-0.0855939	0.0444937	0.154911	36.7	48.6	49.4	10	12	14	10	12	14	0.81326
	1491	Tb927.10.4620	Tb927.10.4620	Tb927.10.4620	PPIase	peptidyl-prolyl cis-trans isomerase, putative (PPIase)	11.669	56.5	0	44.695	1																										-0.200809	0.00363868	0.0375782	13	0	0	1	0	0	1	0	0
	1492	Tb927.10.4630	Tb927.10.4630	Tb927.10.4630		hypothetical protein, conserved	24.298	22.5	0	8.556	1																										-0.0484468	0.600308	0.739209	0	0	0	0	0	0	0	0	0
	1493	Tb927.10.4640	Tb927.10.4640	Tb927.10.4640	EIF3L	eukaryotic translation initiation factor 3 subunit L, putative	55.649	60.2	0	323.31	1			1					0.0884805	0.242214	0.522171	0.559872	0.00661481	0.0265961	-0.225704	0.0353783	0.191053	-0.459199	0.543271	0.678863	0.0989568	0.409617	0.588795	0.485242	0.00226476	0.0133206	0.0145328	0.582133	0.724725	0	3.5	0	0	1	0	0	1	0
	1494	Tb927.10.4660	Tb927.10.4660	Tb927.10.4660		hypothetical protein, conserved	20.908	39.4	0	102.73	1																										-0.0520922	0.215383	0.387474	0	0	0	0	0	0	0	0	0
	1495	Tb927.10.4670	Tb927.10.4670	Tb927.10.4670		hypothetical protein, conserved	34.266	11.8	0.00017179	4.3285	1																				-0.30157	0.00311632	0.0308821							0	0	0	0	0	0	0	0	0
	1496	Tb927.10.4680	Tb927.10.4680	Tb927.10.4680		NUDIX hydrolase, conserved,predicted MutT/NUDIX family protein	32.246	29.5	0	11.376	1														-0.368589	0.00987605	0.0850387				-0.849446	0.0135375	0.0717175							0	0	0	0	0	0	0	0	0
	1497	Tb927.10.4690	Tb927.10.4690	Tb927.10.4690		dynein light chain, putative	13.029	77.7	0	117.65	1					-0.0360748	0.562809	0.708286	-0.0294132	0.581546	0.779021	0.0611424	0.367886	0.477041	0.0111094	0.832064	0.938007	0.0672525	0.438597	0.594973	-0.1257	0.215739	0.395626	0.0236906	0.618577	0.707517	-0.131297	0.031805	0.130187	34.8	34.8	34.8	4	4	4	4	4	4	0.82125
	1498	Tb927.10.470	Tb927.10.470	Tb927.10.470		choline dehydrogenase, putative	56.921	76.6	0	323.31	1	1				-0.570568	0.00345136	0.0164861	-0.21057	0.0089431	0.0949633	-1.10909	8.0612e-05	0.00190785	-0.332395	0.0666297	0.274526	-0.402479	0.00286481	0.0285349	0.0716481	0.220971	0.400591	-0.17713	0.0138243	0.0444334	-0.154801	0.0129248	0.0788014	37	57.7	21.3	19	23	9	19	23	9	0.52345
	1499	Tb927.10.4700	Tb927.10.4700	Tb927.10.4700		dolicholphosphate-mannose synthase, putative	26.105	65	0	237.22	1														0.0750654	0.305651	0.597572										0.0275967	0.568364	0.71529	0	0	0	0	0	0	0	0	0
	1500	Tb927.10.4710	Tb927.10.4710	Tb927.10.4710	TbPSA2	proteasome beta 2 subunit, putative,20S proteasome subunit	22.776	52.9	0	258.32	1		1						0.0567375	0.437728	0.690369	-0.187917	0.397939	0.503251				0.171717	0.173403	0.312152				0.468429	0.00607192	0.0248787	0.00676375	0.851229	0.914963	0	0	0	0	0	0	0	0	0
	1501	Tb927.10.4720	Tb927.10.4720	Tb927.10.4720		hypothetical protein, conserved	39.545	12.2	0.0094833	1.7543	1																										-0.100006	0.19029	0.360448	0	3.6	0	0	1	0	0	1	0
	1502	Tb927.10.4740	Tb927.10.4740	Tb927.10.4740		nucleolar RNA-binding protein, putative	7.4056	58.7	0	51	1					-0.0555074	0.709688	0.823366				0.288188	0.068586	0.146898	-0.112116	0.487654	0.73305	0.0748146	0.570125	0.702296				0.470768	0.0391559	0.0922236	-0.00713479	0.820021	0.894171	19	19	14.3	1	1	1	1	1	1	0.84997
	1503	Tb927.10.4750	Tb927.10.4750	Tb927.10.4750		hypothetical protein, conserved	45.512	13.8	0.0059347	2.0726	1					-0.211553	0.0978056	0.212683							-0.0120128	0.852147	0.943416										0.573737	0.0558018	0.173936	9.7	2.6	0	4	1	0	4	1	0	0.75179
	1504	Tb927.10.4760	Tb927.10.4760	Tb927.10.4760		hypothetical protein, conserved	27.159	39.3	0	272.41	1					0.0180458	0.820294	0.894173	-0.0133555	0.785129	0.898637	-0.0186289	0.76549	0.823396	-0.0264451	0.571523	0.784925	-0.0700571	0.307576	0.462807	-0.0671205	0.360953	0.540681	-0.053306	0.25338	0.354909	-0.10978	0.0187313	0.096576	21.1	18.6	21.9	5	5	6	5	5	6	0.76944
	1505	Tb927.10.4770	Tb927.10.4770	Tb927.10.4770		phosphatidylinositol-4-phosphate 5-kinase, putative	51.172	13.7	0	20.807	1					0.125377	0.25706	0.419713				0.414436	0.103809	0.196618	0.122774	0.46868	0.71958				-0.0978781	0.259674	0.440105				0.0678862	0.304688	0.482466	5.2	2.9	0	2	1	0	2	1	0	0.82578
	1506	Tb927.10.4780	Tb927.10.4780	Tb927.10.4780	GPIdeAc	GPI inositol deacylase precursor (GPIdeAc)	61.431	15.8	0	38.79	1					0.134057	0.192876	0.344704	0.116507	0.378804	0.644587				-0.0162278	0.904287	0.964128										0.164548	0.0152225	0.0858994	2.3	2.3	2.3	1	1	1	1	1	1	0.86863
	1507	Tb927.10.4790	Tb927.10.4790	Tb927.10.4790		hypothetical protein, conserved	14.849	62.5	0	81.229	1																										-0.219402	0.790732	0.873542	0	0	0	0	0	0	0	0	0
	1509	Tb927.10.4820	Tb927.10.4820	Tb927.10.4820		hypothetical protein, conserved	38.391	41.3	0	20.347	1																				0.0277529	0.883965	0.933464	0.278611	0.119023	0.20338	0.0751329	0.106453	0.254175	0	0	0	0	0	0	0	0	0
	1510	Tb927.10.4830	Tb927.10.4830	Tb927.10.4830		hypothetical protein, conserved	22.137	36.3	0	118.91	1					0.218736	0.0537035	0.136303							0.0815551	0.372539	0.653912										0.0570789	0.370979	0.544588	10.9	13.4	6.5	2	2	1	2	2	1	1.0077
	1511	Tb927.10.4840	Tb927.10.4840	Tb927.10.4840	TFIIA-2	transcription factor IIa, putative (TFIIA-2)	19.793	36.1	0	30.439	1																										0.0245357	0.860627	0.919543	0	0	0	0	0	0	0	0	0
	1512	Tb927.10.4850	Tb927.10.4850	Tb927.10.4850		hypothetical protein, conserved	51.34	71	0	303.59	1	1				-0.646011	0.0152685	0.0516185	-0.358086	0.0025066	0.0659362	-1.391	8.6876e-05	0.00194803	-0.313765	0.0124463	0.0990897	-0.599905	0.00471195	0.0347411	-0.114583	0.0953365	0.233671	-0.208597	0.0128264	0.0420695	-0.244551	0.00123695	0.0199023	42.6	30.7	11.9	15	12	5	15	12	5	0.44072
	1513	Tb927.10.4860	Tb927.10.4860	Tb927.10.4860		hypothetical protein, conserved	41.604	7.1	0	10.676	1																										-0.295763	0.119079	0.270698	0	0	0	0	0	0	0	0	0
	1514	Tb927.10.4870;Tb11.v5.0899	Tb927.10.4870	Tb927.10.4870		tRNA-dihydrouridine synthase 2, putative	47.595	27.1	0	157.93	2																										0.0421803	0.541934	0.693924	0	0	0	0	0	0	0	0	0
	1515	Tb927.10.4880	Tb927.10.4880	Tb927.10.4880		hypothetical protein, conserved	25.965	61.2	0	86.385	1	1				-0.531874	0.00777714	0.0305428	-0.322195	0.00190509	0.0659362	-2.0567	1.15804e-05	0.00154732	-0.248098	0.0214237	0.14271	-0.714238	0.00277768	0.0282136	-1.2471	5.25109e-05	0.0062039	-1.07232	0.00149305	0.011023	-1.14173	0.000200921	0.00723632	17	31.7	25	3	4	4	3	4	4	0.65876
	1516	Tb927.10.4890	Tb927.10.4890	Tb927.10.4890		hypothetical protein, conserved	32.142	32.6	0	45.451	1					-0.134989	0.176065	0.325657	-0.281483	0.0192621	0.143274	-0.0592449	0.417374	0.521718	0.142908	0.239779	0.535278										-0.13112	0.0172714	0.0923211	15.6	12.6	4.7	3	2	1	3	2	1	0.84742
	1517	Tb927.10.4900	Tb927.10.4900	Tb927.10.4900		TPR-repeat-containing chaperone protein DNAJ, putative,TPR repeat protein	55.927	66.3	0	323.31	1					0.266073	0.151597	0.29311	0.127818	0.048247	0.227045																0.117007	0.0127751	0.0787686	2.8	2.2	0	1	1	0	1	1	0	1.1665
	1518	Tb927.10.4910	Tb927.10.4910	Tb927.10.4910	MCP4	mitochondrial carrier protein (MCP4)	77.979	13.4	0	13.237	1	1																									0.167203	0.0985019	0.242779	0	0	0	0	0	0	0	0	0
	1519	Tb927.10.4920	Tb927.10.4920	Tb927.10.4920		hypothetical protein, conserved	50.377	11.9	0	7.7793	1																										-0.0382044	0.540123	0.692906	0	0	0	0	0	0	0	0	0
	1520	Tb927.10.4930	Tb927.10.4930	Tb927.10.4930		protein phosphatase 2C, putative	32.263	44.4	0	95.293	1																										-0.139996	0.218414	0.391054	0	0	0	0	0	0	0	0	0
	1521	Tb927.10.4940;Tb11.v5.0596	Tb927.10.4940;Tb11.v5.0596	Tb927.10.4940	PK50	Nuclear Dbf2-related kinase (PK50) ;serine/threonine protein kinase, putative	50.146	44.6	0	199.05	2								0.139369	0.0954582	0.323314																0.0241285	0.38142	0.553387	0	0	0	0	0	0	0	0	0
	1522	Tb927.10.4950	Tb927.10.4950	Tb927.10.4950		U2 small nuclear ribonucleoprotein 16.5K	14.743	50.4	0	43.784	1											-1.51881	0.00649852	0.02631										-0.226974	0.166146	0.261089	-0.028437	0.788961	0.872427	0	7.6	0	0	1	0	0	1	0
	1523	Tb927.10.4980	Tb927.10.4980	Tb927.10.4980	DSK2	ubiquitin-like protein DSK2, putative (DSK2)	32.186	30.5	0	213.6	1								0.453186	0.178971	0.450237	0.451983	0.0112074	0.0396474	0.0891227	0.383944	0.661555	0.753188	0.0245958	0.0809377	0.243209	0.2336	0.41165				0.0628946	0.178237	0.345612	0	6.6	0	0	1	0	0	1	0
	1524	Tb927.10.4990	Tb927.10.4990	Tb927.10.4990	CRK3	cell division related protein kinase 2, putative,CDC2-related protein kinase (CRK3)	35.017	54	0	179.21	1																										0.239211	0.00484641	0.0438685	0	0	0	0	0	0	0	0	0
	1525	Tb927.10.5000	Tb927.10.5000	Tb927.10.5000		hypothetical protein, conserved	28.732	55.9	0	36.251	1					0.588223	0.242074	0.401998	0.212453	0.173619	0.443903	-0.0267771	0.74798	0.809941	0.136336	0.159208	0.436658	0.19887	0.0854995	0.18932	0.301829	0.0109713	0.0645058	-0.190059	0.0505348	0.109613	-0.173142	0.0752193	0.206646	10.2	10.2	3.7	3	3	1	3	3	1	0.74256
	1526	Tb927.10.5010	Tb927.10.5010	Tb927.10.5010	EF-G1	Mitochondrial elongation factor G, putative	83.982	83.6	0	323.31	1	1				-0.447835	0.000764192	0.00562989	-0.112344	0.133479	0.385741	-0.207096	0.0254873	0.0729102	-0.071582	0.235732	0.532553	-0.153421	0.0624799	0.150304	0.0918185	0.108823	0.252122	-0.0117343	0.789899	0.840112	0.0374454	0.247128	0.424809	21.7	23.9	28	16	18	21	16	18	21	0.60144
	1527	Tb927.10.5020	Tb927.10.5020	Tb927.10.5020	eif4e5	hypothetical protein, conserved	21.98	92.8	0	300.42	1			1		-0.0655414	0.689845	0.808185	0.0330502	0.530981	0.75073							0.571623	0.00580426	0.0374087				-0.00742192	0.903749	0.930055	0.00937418	0.846169	0.912092	11.3	11.8	18.5	2	2	3	2	2	3	0.98425
	1528	Tb927.10.5050	Tb927.10.5050	Tb927.10.5050		hypothetical protein, conserved	8.6908	73.3	0	198.12	1	1				-0.747292	0.000301147	0.00323092	-0.2705	0.0714267	0.27966	-1.30508	4.37713e-05	0.00160729	-0.202213	0.0152878	0.114033	-0.41767	0.0081551	0.0439666	-0.142249	0.0604529	0.176606	-0.313072	0.00206362	0.012622	-0.308756	0.000485304	0.0107745	29.3	29.3	33.3	2	2	3	2	2	3	0.46893
	1529	Tb927.10.510;Tb11.v5.0374	Tb927.10.510;Tb11.v5.0374	Tb927.10.510		hypothetical protein, conserved ;hypothetical protein, conserved	37.06	60.8	0	249.99	2					-0.0135442	0.81001	0.88721	0.0189679	0.701334	0.852327	-0.102871	0.129814	0.228507	0.0588829	0.236981	0.533468	0.0395185	0.61154	0.738178	0.12256	0.0592412	0.173695	-0.0190615	0.711279	0.778566	-0.00916178	0.774659	0.864287	39.8	32.6	18.3	12	10	7	12	10	7	0.8104
	1530	Tb927.10.5110	Tb927.10.5110	Tb927.10.5110	KREPA4	KREPA4 (KREPA4)	23.697	67.4	0	153.71	1	1				-0.51617	0.0332043	0.0948176				-1.20549	8.18118e-05	0.00190785	-0.327855	0.0647559	0.273129	-0.454387	0.0301878	0.0921168	0.0131219	0.876637	0.928831	-0.29881	0.00295705	0.0153377	-0.234669	0.0312365	0.129093	13.8	9.6	0	2	1	0	2	1	0	0.64475
	1531	Tb927.10.5120	Tb927.10.5120	Tb927.10.5120	KREPA6	KREPA6 (KREPA6)	18.09	47	0	96.999	1	1				-1.15107	0.000107733	0.00210688	-0.46076	0.0331305	0.184487	-1.63235	1.95798e-05	0.00155797	-0.502709	0.000358231	0.0223221	-0.664032	0.000491934	0.0198733	0.0540789	0.308978	0.489389	-0.235586	0.0103642	0.0364006	-0.269552	0.00963535	0.0670611	32.9	31.7	25	8	7	6	8	7	6	0.36037
	1532	Tb927.10.5130	Tb927.10.5130	Tb927.10.5130		hypothetical protein, conserved	30.646	70.2	0	205.5	1					0.310637	0.342042	0.509305	0.192892	0.180488	0.451988				0.196066	0.0245493	0.15736							0.636265	0.0322518	0.0801377	0.0523288	0.194548	0.364686	3.6	6.5	0	1	2	0	1	2	0	1.337
	1533	Tb927.10.5140	Tb927.10.5140	Tb927.10.5140	MPK2	protein kinase, putative,mitogen-activated protein kinase 2, putative	49.74	75.1	0	323.31	1					0.0429859	0.563596	0.70861	-0.182368	0.0838055	0.302939	-0.0751609	0.377878	0.485676	0.0325866	0.483304	0.727975	-1.63545	0.239269	0.387605	0.302876	0.0135963	0.071728	0.0255654	0.689031	0.761813	-0.00329905	0.915155	0.953261	22.2	28.7	19.2	8	10	6	8	10	6	0.88998
	1534	Tb927.10.5170;Tb11.v5.0240	Tb927.10.5170	Tb927.10.5170		hypothetical protein, conserved	121.66	11.7	0	26.19	2					0.115619	0.190367	0.34202							0.311692	0.304128	0.596601										-0.102886	0.0721785	0.202076	1	1	0	1	1	0	1	1	0	0.91326
	1535	Tb927.10.520	Tb927.10.520	Tb927.10.520		hypothetical protein, conserved	46.781	78.3	0	323.31	1	1				-0.605897	0.0002845	0.00314773	-0.159776	0.0214968	0.149571	-1.12665	6.10237e-05	0.00178099	-0.0764903	0.156831	0.43453	-0.408654	0.00850243	0.0447644	-0.446505	0.000809057	0.0146035	-0.392829	0.00091461	0.00851077	-0.394469	0.000182597	0.00674784	53	53.8	42.9	27	25	20	27	25	20	0.51691
	1536	Tb927.10.5230;Tb11.v5.0234	Tb927.10.5230	Tb927.10.5230		ADP-ribosylation factor, putative	30.327	58.9	0	232.46	2					0.0230422	0.653857	0.781285	-0.216185	0.263034	0.549048	0.315855	0.0203731	0.0612244	0.175716	0.0564448	0.252355	0.309037	0.190696	0.332409	0.106399	0.218251	0.398397	-0.00464207	0.951147	0.966101	-0.0462181	0.154179	0.318018	24.1	33	16.3	7	9	4	7	9	4	0.82695
	1537	Tb927.10.5260;Tb11.v5.0497;Tb11.v5.0250	Tb927.10.5260;Tb11.v5.0497	Tb927.10.5260		hypothetical protein, conserved ;hypothetical protein, conserved	125.06	53.7	0	323.31	3					-0.195038	0.0579199	0.144524	-0.0351689	0.708274	0.85564	-0.180502	0.0795879	0.163264	0.000233263	0.996275	0.997342	-0.126517	0.295393	0.449225	-0.184641	0.176938	0.345269	-0.0746962	0.2631	0.365747	-0.0806331	0.0378816	0.142286	25.9	29	5.3	25	29	4	25	29	4	0.76058
	1538	Tb927.10.5350;Tb11.v5.0242;Tb11.v5.0241	Tb927.10.5350;Tb11.v5.0242	Tb927.10.5350		dynein heavy chain, putative ;dynein heavy chain, putative	474.7	58.8	0	323.31	3					0.0385523	0.471769	0.632186	0.0191023	0.662171	0.829394	-0.0811313	0.231743	0.342909	0.00241088	0.962362	0.984762	-0.0902742	0.193525	0.335411	-0.0659144	0.370953	0.550762	-0.0180083	0.695903	0.767139	-0.0591489	0.110692	0.259854	3	6	8.3	9	21	32	9	19	31	0.84653
	1539	Tb927.10.5370;Tb927.10.5360	Tb927.10.5370;Tb927.10.5360	Tb927.10.5370		40S ribosomal protein S10, putative ;40S ribosomal protein S10, putative	19.285	65.1	0	323.31	2				1	-0.068942	0.308204	0.475571	0.0103658	0.907617	0.959729	-0.0767607	0.504898	0.604426	0.00153458	0.977167	0.988538	0.268153	0.0194164	0.0701843	0.345109	0.0499167	0.156843	0.311209	0.00339721	0.016789	-0.0781211	0.0590515	0.180155	37.2	42.4	36.6	9	11	7	9	11	7	0.83728
	1540	Tb927.10.5380;Tb11.v5.0337	Tb927.10.5380;Tb11.v5.0337	Tb927.10.5380		intraflagellar transport protein IFT122, putative ;hypothetical protein, conserved	139.43	66.6	0	323.31	2								0.0716085	0.257816	0.541997							0.0757311	0.786551	0.871598							-0.0135633	0.672398	0.792	0	0	0	0	0	0	0	0	0
	1541	Tb927.10.5390;Tb11.v5.0555	Tb927.10.5390;Tb11.v5.0555	Tb927.10.5390		hypothetical protein, conserved ;hypothetical protein, conserved	154.53	21.3	0	113.9	2											0.201427	0.12516	0.223966	0.128507	0.126998	0.386475	-0.142949	0.122941	0.246424				0.280123	0.0535928	0.114374	-0.0258408	0.618123	0.752899	0	0	0.9	0	0	1	0	0	1
	1542	Tb927.10.5400	Tb927.10.5400	Tb927.10.5400		hypothetical protein, conserved	63.396	41.6	0	127.93	1					0.0648367	0.269398	0.432544	0.0576528	0.496429	0.728489	-0.0205777	0.755376	0.815612	0.0456883	0.513458	0.74758	-0.0448804	0.65169	0.770095	-0.0215387	0.740678	0.848071	0.13034	0.0724569	0.142584	-0.00785985	0.786586	0.870809	13.9	16.2	7.7	7	7	2	7	7	2	0.81252
	1543	Tb927.10.5420	Tb927.10.5420	Tb927.10.5420		hypothetical protein, conserved	152.79	4.3	0.0038181	2.3661	1	1							0.137759	0.102919	0.336972													-0.0337207	0.843232	0.881171	-0.108895	0.108056	0.256187	0.5	0	0	1	0	0	1	0	0	0.89969
	1544	Tb927.10.5430	Tb927.10.5430	Tb927.10.5430		hypothetical protein, conserved	32.616	40.2	0	20.868	1					0.0479113	0.524548	0.680475	0.205915	0.429625	0.684611	0.0491647	0.562093	0.654916	-0.060785	0.21746	0.512644	-0.180598	0.102157	0.214869	-0.595897	0.147392	0.30655	-0.0217463	0.619351	0.70795	-0.060548	0.353825	0.528803	10	13.9	3.2	3	4	1	3	4	1	0.77342
	1545	Tb927.10.5440	Tb927.10.5440	Tb927.10.5440	KREN2	RNA editing endoribonuclease (KREN2)	60.838	17.1	0	5.1491	1	1				-0.823644	0.00130829	0.00822458	-0.42958	0.0385743	0.199122				-0.690813	0.0207806	0.140939							-0.367338	0.0130435	0.0426561	-0.388392	0.0226895	0.107677	4.5	5.2	3	2	2	1	2	2	1	0.38993
	1546	Tb927.10.5450	Tb927.10.5450	Tb927.10.5450	nlp	nucleoplasmin-like protein (NLP)	107.29	62.7	0	323.31	1					0.0122294	0.809158	0.886866	-0.0296713	0.614779	0.80098	0.00356204	0.953968	0.968588	0.0478968	0.390876	0.666958	-0.0264004	0.698876	0.808881	0.0813421	0.242775	0.421644	-0.152685	0.0389541	0.0918843	0.0509064	0.108184	0.256362	23	32.5	4.1	20	29	3	20	29	3	0.85514
	1547	Tb927.10.5480;Tb927.10.5460	Tb927.10.5480;Tb927.10.5460	Tb927.10.5480		60S ribosomal protein L24, putative ;60S ribosomal protein L24, putative	14.595	62.4	0	117.81	2				1	0.0528131	0.611475	0.750226	-0.0291793	0.684319	0.843708	0.123186	0.15848	0.264739	-0.118491	0.384793	0.66205	0.211229	0.0199397	0.0715168				0.475231	0.000735766	0.00780402	-0.055171	0.160158	0.325083	30.4	44	16.8	4	5	2	4	5	2	0.98015
	1548	Tb927.10.550	Tb927.10.550	Tb927.10.550		hypothetical protein, conserved	40.948	28.6	0	28.648	1					0.0372832	0.596474	0.737675							0.0631781	0.454448	0.709754										0.186567	0.0624034	0.186296	5.8	10.2	5.8	1	2	1	1	2	1	0.91238
	1549	Tb927.10.5500	Tb927.10.5500	Tb927.10.5500		hypothetical protein, conserved	41.419	25.1	0	20.561	1					-1.14947	0.0186194	0.0601372	-0.468931	0.0286722	0.171548				-0.36139	0.0277167	0.168793							-0.987155	0.00955189	0.0342966	-1.0572	0.000211709	0.007347	9.2	4.6	4.9	2	1	1	2	1	1	0.25328
	1550	Tb927.10.5520	Tb927.10.5520	Tb927.10.5520		hypothetical protein, conserved	36.138	74.9	0	293.01	1					0.0339155	0.586766	0.731254							-0.171418	0.0651462	0.27392										0.121733	0.0102986	0.0698114	7.7	7.7	4	2	2	1	2	2	1	0.79005
	1551	Tb927.10.5530	Tb927.10.5530	Tb927.10.5530		hypothetical protein, conserved	59.235	15.2	0	21.454	1								0.04376	0.37791	0.643375	0.130693	0.0670485	0.144589				-0.109312	0.447028	0.600439										0	1.7	0	0	1	0	0	1	0
	1552	Tb927.10.5540	Tb927.10.5540	Tb927.10.5540		hypothetical protein, conserved	30.445	54.6	0	84.971	1	1				-0.431832	0.00323997	0.0156968	-0.0169195	0.896225	0.95596	-0.349479	0.00301533	0.0151025	-0.0109112	0.806866	0.927489	-0.138309	0.198464	0.340724	0.131575	0.0481984	0.15353	-0.138557	0.0454308	0.102091	-0.0287645	0.424233	0.591242	18.1	30.3	32.1	4	8	8	4	8	8	0.62825
	1553	Tb927.10.5550	Tb927.10.5550	Tb927.10.5550		hypothetical protein, conserved	15.912	15.8	0	8.905	1					-0.805006	0.00435373	0.0197186	-0.282948	0.0233702	0.154985				-0.545908	0.00247215	0.0401361													9.4	9.4	0	1	1	0	1	1	0	0.43118
	1554	Tb927.10.5560	Tb927.10.5560	Tb927.10.5560	GPI10	GPI alpha-mannosyltransferase III (GPI10)	64.397	23.7	0	32.66	1					-0.0753924	0.402582	0.566715	0.0684057	0.212606	0.488484	-0.168611	0.601284	0.68843	0.13288	0.189265	0.477517							-0.0170176	0.690185	0.762294	0.0671082	0.126211	0.280753	0	3.6	2.2	0	2	1	0	2	1
	1555	Tb927.10.5570	Tb927.10.5570	Tb927.10.5570		hypothetical protein, conserved	25.938	22.8	0	20.6	1					-0.95598	0.000887537	0.00622374							0.0457017	0.619031	0.820325										0.229046	0.127401	0.282631	6.9	6.9	0	1	1	0	1	1	0	0.39849
	1556	Tb927.10.5580	Tb927.10.5580	Tb927.10.5580		hypothetical protein, conserved	38.85	38.7	0	13.287	1					0.28612	0.185996	0.337552							-0.0980682	0.43196	0.696091										-0.035908	0.625021	0.757376	2.6	7.8	2.6	1	3	1	1	3	1	1.3127
	1557	Tb927.10.5590	Tb927.10.5590	Tb927.10.5590		protein phosphatase 2C, putative	66.75	59.2	0	214.02	1					-0.178851	0.090259	0.200111	-0.177042	0.0226924	0.152838	-0.217164	0.121409	0.219274	0.00138758	0.975532	0.987924	-0.169059	0.172443	0.311128	-0.000145355	0.999047	0.999442	-0.00416506	0.923952	0.945647	-0.0438517	0.351182	0.527529	11	21.9	11.2	4	9	6	4	9	6	0.74574
	1558	Tb927.10.560	Tb927.10.560	Tb927.10.560		40S ribosomal proteins S11, putative	20.087	59.8	0	152.55	1				1	-0.0654394	0.386733	0.55497	0.0500881	0.511466	0.737176	-0.0691764	0.547101	0.643064	-0.0338832	0.788339	0.917479	0.318116	0.0209962	0.073577	0.302116	0.148183	0.307374	0.445763	0.00208372	0.012622	-0.0498929	0.145319	0.307155	35.6	34.5	35.1	8	8	9	2	1	1	0.80384
	1559	Tb927.8.1110;Tb927.10.5610	Tb927.8.1110;Tb927.10.5610	Tb927.8.1110		40S ribosomal protein S9, putative ;40S ribosomal protein S9, putative	22.051	68.9	0	309.99	2				1	-0.104534	0.225103	0.383496	0.0236813	0.700931	0.852327	-0.0859563	0.479419	0.58136	-0.0721236	0.504405	0.740991	0.278637	0.0203048	0.0721242	0.230683	0.0324722	0.120729	0.441396	0.000877743	0.00844776	-0.0784057	0.0414496	0.149128	41.6	61.6	36.8	10	14	9	10	14	9	0.80856
	1560	Tb927.10.5630	Tb927.10.5630	Tb927.10.5630		hypothetical protein, conserved	21.709	60.5	0	61.356	1					0.00367661	0.955079	0.972967	0.0401318	0.503905	0.732776	-0.182036	0.0466028	0.112549	0.0194945	0.695722	0.865483	-0.11465	0.255923	0.408518	-0.0131157	0.813306	0.896303	-0.195629	0.105474	0.186454	-0.0592411	0.105158	0.252981	40.5	20.5	20.5	6	3	3	6	3	3	0.79943
	1561	Tb927.10.5640	Tb927.10.5640	Tb927.10.5640		hypothetical protein, conserved	55.428	34.9	0	164.9	1					0.473082	0.00634816	0.0262874	0.0362077	0.722239	0.865708	0.246667	0.37363	0.481941	-0.231656	0.0416838	0.213751							0.77566	0.00280464	0.0148679	-0.0103495	0.703214	0.816543	3.2	5.1	1.8	1	2	1	1	2	1	1.2006
	1562	Tb927.10.5660	Tb927.10.5660	Tb927.10.5660		heat shock protein, putative	37.873	42.1	0	73.968	1	1				-0.627936	0.0120645	0.043191	0.116637	0.285361	0.565184	-1.88329	0.000494248	0.00436586	-0.475995	0.000433696	0.0223221	-0.87642	0.000174978	0.0198733	-0.122233	0.0655872	0.186096	-1.42626	7.30632e-06	0.00357175	-1.41773	5.42047e-05	0.00408532	11	20	6	4	6	1	4	6	1	0.56023
	1563	Tb927.10.5670	Tb927.10.5670	Tb927.10.5670	NAT1	N-acetyltransferase subunit Nat1, putative (NAT1)	82.189	82.8	0	323.31	1					0.0690068	0.261116	0.424067	0.0976387	0.156302	0.423156	0.466668	0.103913	0.196618	0.0948044	0.182561	0.468385	0.472057	0.0153173	0.0614474	-0.308493	0.0599884	0.175452	0.793875	0.00244077	0.0137704	0.108683	0.0263597	0.116664	3.7	3.8	4.1	2	3	3	2	3	3	0.90265
	1564	Tb927.10.570	Tb927.10.570	Tb927.10.570		hypothetical protein, conserved	185.76	9.4	0.0008426	3.1469	1																													0.8	0	0	1	0	0	0	0	0
	1565	Tb927.10.5740	Tb927.10.5740	Tb927.10.5740		hypothetical protein, conserved	22.484	47.7	0	32.702	1					0.006103	0.960112	0.975602	-0.162853	0.113068	0.353814				0.211069	0.0103916	0.0870707							0.1305	0.261681	0.364247	-0.00723472	0.873413	0.926568	17.9	15.9	0	3	3	0	3	3	0	0.74523
	1566	Tb927.10.5750	Tb927.10.5750	Tb927.10.5750		hypothetical protein, conserved,protocatechuate 4,5-dioxygenase-like protein	29.657	47.6	0	58.112	1					0.124736	0.196487	0.348048							-0.194357	0.0535244	0.245726										0.288338	0.0124578	0.0778021	4.1	0	7.4	1	0	2	1	0	2	0.87129
	1567	Tb927.10.5760	Tb927.10.5760	Tb927.10.5760		adenylate kinase, putative	24.31	80.5	0	130.47	1					0.140963	0.134165	0.268567	-0.00904883	0.876336	0.945393	0.171668	0.0353791	0.0932459	0.0374935	0.449337	0.707914	0.0018447	0.978283	0.991366	0.300193	0.00444494	0.0377061	0.0586646	0.244175	0.346087	0.051462	0.122873	0.275573	41.9	41.9	34	8	8	7	8	8	7	0.86307
	1568	Tb927.10.5770	Tb927.10.5770	Tb927.10.5770	VCP	valosin-containing protein homolog,Transitional endoplasmic reticulum ATPase, putative (VCP)	85.825	84	0	323.31	1					-0.239186	0.00759748	0.0300674	0.0197682	0.709843	0.856187	-0.625947	0.00673739	0.0269773	0.00641644	0.922856	0.970907	0.074897	0.391388	0.545304	-0.0790988	0.180655	0.350088	-0.120599	0.138022	0.228505	0.0332487	0.299183	0.47696	29.7	29	21.3	21	21	15	21	21	15	0.67671
	1569	Tb927.10.5780	Tb927.10.5780	Tb927.10.5780		amino acid tansporter, putative	62.653	22.4	0	49.302	1					0.0665294	0.555073	0.702308	0.462435	0.027784	0.169095				-0.160136	0.0579112	0.254306							-0.0134439	0.938465	0.955582	-0.297188	0.000724494	0.0139727	2.1	7.1	2.1	1	3	1	1	3	1	0.94435
	1570	Tb927.10.5790	Tb927.10.5790	Tb927.10.5790		hypothetical protein, conserved	59.193	58.6	0	175.08	1					-0.182565	0.0759128	0.178141	0.118319	0.364506	0.631811	0.0389228	0.635905	0.718196	0.00033722	0.99699	0.997581				-0.172804	0.176381	0.34498	-0.146513	0.0870898	0.163686	-0.0378161	0.228931	0.40398	5.2	6.9	0	2	3	0	2	3	0	0.70266
	1571	Tb927.10.5810	Tb927.10.5810	Tb927.10.5810		hypothetical protein, conserved	48.257	82.7	0	323.31	1					0.249031	0.0314984	0.0908617	0.126172	0.139337	0.396224				0.191479	0.0548194	0.249222				0.0343387	0.926217	0.959242				0.12803	0.0121833	0.0771113	4.6	4.6	7.2	2	2	3	2	2	3	1.0981
	1572	Tb927.10.5820	Tb927.10.5820	Tb927.10.5820		predicted RanGDP binding protein	109.23	34.2	0	149.78	1					-0.618071	0.00694234	0.027975	-0.026414	0.720063	0.863392	-0.881711	0.0738043	0.154888	-0.201366	0.0183229	0.128467	-0.0264834	0.860909	0.922088	0.0429057	0.386622	0.56441				0.0291533	0.511875	0.668953	8.4	11.7	0	7	9	0	7	9	0	0.58591
	1573	Tb927.10.5830	Tb927.10.5830	Tb927.10.5830		hypothetical protein, conserved	59.941	44.3	0	166.49	1	1				-1.12658	7.02064e-05	0.0019469	-0.529559	0.000414176	0.0575098	-1.97625	7.98563e-05	0.00190785	-0.574193	0.000243039	0.0223221	-1.28936	0.00096434	0.0211562	0.0901916	0.158036	0.318481	0.0350793	0.687647	0.761076	-0.209833	0.00538134	0.0462961	7.5	6	13.9	5	4	6	5	4	6	0.37578
	1574	Tb927.10.5840	Tb927.10.5840	Tb927.10.5840		translation elongation factor 1-beta, putative	21.959	84.6	0	323.31	1			1		0.0960762	0.362114	0.531298	0.0211058	0.641265	0.817988	-0.224073	0.0741961	0.155486	-0.118949	0.418974	0.688525	0.231469	0.0180061	0.0674205	-0.171858	0.0524521	0.161056	0.0631275	0.539077	0.637674	-0.0474788	0.141831	0.302234	50.2	61.2	66.2	10	10	10	6	6	7	0.95562
	1575	Tb927.10.5860	Tb927.10.5860	Tb927.10.5860		hypothetical protein, conserved	16.309	86.6	0	118.84	1					0.186588	0.232843	0.391448				-0.282785	0.00877485	0.033133	0.0480135	0.422097	0.69062	0.0365321	0.649711	0.768275	-0.109553	0.41937	0.596281	-0.023163	0.744341	0.80561	-0.0248274	0.629248	0.760628	13.4	45.1	19	2	5	3	2	5	3	1.1815
	1576	Tb927.10.5870	Tb927.10.5870	Tb927.10.5870		hypothetical protein, conserved	49.467	43	0	68.446	1					0.0186988	0.803544	0.884418	0.0217624	0.651691	0.822992	0.202483	0.118949	0.216035	-0.0335418	0.784353	0.915977				-0.114438	0.372947	0.552425	0.211121	0.147544	0.240638	0.00817192	0.809258	0.885977	20.2	19.5	12.9	8	7	6	8	7	6	0.77562
	1577	Tb927.10.5880	Tb927.10.5880	Tb927.10.5880		Proteophosphoglycan, putative	66.774	72.7	0	323.31	1					-0.128375	0.0780171	0.180993	-0.0394104	0.628218	0.8087	0.118802	0.605392	0.690692	-0.0449389	0.376376	0.656024	-0.162114	0.0538688	0.135692	-0.229538	0.0941475	0.231882	-0.0780378	0.15973	0.254895	-0.227919	0.00310637	0.0338276	54.5	51.3	54.6	31	26	25	31	26	25	0.7474
	1578	Tb927.10.5890	Tb927.10.5890	Tb927.10.5890		hypothetical protein, conserved	100.83	6.1	0	6.0159	1					-0.0362269	0.593619	0.736125																			-0.0939326	0.400111	0.571731	2.7	1.4	1.4	2	1	1	2	1	1	0.81507
	1579	Tb927.10.590;Tb11.v5.0528	Tb927.10.590;Tb11.v5.0528	Tb927.10.590		hypothetical protein, conserved ;hypothetical protein, conserved	78.858	21.2	0	24.12	2																				-0.0518076	0.330938	0.511175				-0.0672343	0.284403	0.464782	0	0	1	0	0	1	0	0	1
	1580	Tb927.10.5900	Tb927.10.5900	Tb927.10.5900		hypothetical protein, conserved	51.739	28.1	0	56.258	1	1							-0.305104	0.00791399	0.0899802	0.324283	0.0675189	0.145039							-0.0627998	0.549888	0.710776				-0.0504766	0.414044	0.583504	0	0	3	0	0	1	0	0	1
	1581	Tb927.10.5910	Tb927.10.5910	Tb927.10.5910		hypothetical protein, conserved	85.801	32.8	0	50.82	1					-0.0456504	0.582933	0.728371	-0.27443	0.205742	0.481471				-0.0772834	0.167435	0.447978	-0.156205	0.285328	0.439512				0.229163	0.0647105	0.130902	-0.0730266	0.239302	0.415747	9.3	6.3	1.7	7	4	1	7	4	1	0.8245
	1582	Tb927.10.5920	Tb927.10.5920	Tb927.10.5920		hypothetical protein, conserved	85.743	44.5	0	323.31	1								0.343657	0.0315536	0.18054																0.0768056	0.0707112	0.199606	0	0	0	0	0	0	0	0	0
	1583	Tb927.10.5930	Tb927.10.5930	Tb927.10.5930		protein kinase, putative	54.749	71.2	0	14.047	1																										0.0994738	0.155077	0.318812	1.6	1.6	7.6	1	1	3	0	0	0
	1584	Tb927.10.5940	Tb927.10.5940	Tb927.10.5940		protein kinase, putative	55.11	68	0	323.31	1																													1.6	1.6	7.5	1	1	3	0	0	0
	1585	Tb927.10.5980	Tb927.10.5980	Tb927.10.5980		leucine-rich repeat protein (LRRP), putative	46.794	48.1	0	82.632	1					-0.0307335	0.691544	0.808913	0.0690108	0.270875	0.557545				-0.0109857	0.873182	0.950504							-0.0543873	0.599643	0.689578	-0.101862	0.165693	0.330258	4.7	2.6	0	2	1	0	2	1	0	0.81706
	1586	Tb927.10.600	Tb927.10.600	Tb927.10.600		hypothetical protein, conserved	62.775	71	0	318.3	1	1				-1.20221	4.08017e-05	0.00181856	-0.533179	0.000516492	0.0575098	-2.36202	0.000322314	0.0034798	-0.586062	0.000206519	0.0223221	-1.09092	0.000438227	0.0198733	-0.908215	0.000356018	0.0101889	-0.965919	4.36023e-05	0.00378828	-1.06293	2.7427e-05	0.00301475	45.3	23.8	20	20	9	11	20	9	11	0.36387
	1587	Tb927.10.6010;Tb11.v5.0195	Tb927.10.6010;Tb11.v5.0195	Tb927.10.6010		hypothetical protein, conserved ;hypothetical protein, conserved	128.01	54.7	0	323.31	2					-0.0287585	0.592005	0.735357	0.0633115	0.210372	0.486127	-0.0418257	0.469992	0.572993	-0.027355	0.651213	0.83801	-0.106492	0.358368	0.512921	-0.120241	0.253776	0.433892	-0.10433	0.0894994	0.166464	-0.0440619	0.201579	0.372586	19.6	21	1.7	24	26	2	24	26	2	0.80489
	1588	Tb927.10.6020	Tb927.10.6020	Tb927.10.6020		hypothetical protein, conserved	18.564	32.6	0	166.85	1					0.0844459	0.219724	0.376843	-0.0137215	0.82745	0.922985	0.0851187	0.203716	0.313533	0.00683288	0.891241	0.957886	0.146582	0.475727	0.624682	-0.152396	0.0557178	0.168219	0.0761563	0.239613	0.342518	-0.00532621	0.881163	0.93158	18	18	18	5	5	4	5	5	4	0.81203
	1589	Tb927.10.6050;Tb11.v5.0198;Tb11.v5.0197	Tb927.10.6050;Tb11.v5.0198	Tb927.10.6050	CHC	clathrin heavy chain (CHC) ;clathrin heavy chain, putative	190.62	79.2	0	323.31	3					0.22225	0.165972	0.31325	0.0750275	0.251921	0.534637	-0.0218927	0.920547	0.943528	-0.0455296	0.512433	0.747575	0.514457	0.00591806	0.0375459				0.433356	0.00936674	0.0338308	0.0321314	0.253474	0.431482	0	7	1.3	0	10	2	0	10	2
	1590	Tb927.10.6070	Tb927.10.6070	Tb927.10.6070		universal minicircle sequence binding protein (UMSBP), putative,predicted zinc finger protein	14.566	99.3	0	235.38	1					-0.199235	0.0794103	0.183462	0.0115414	0.84478	0.930776	-0.176494	0.104576	0.197099	-0.0631452	0.252588	0.547285	0.0860755	0.259295	0.411973	-0.0567283	0.373892	0.552609	0.472359	0.000459273	0.00635394	0.0267063	0.350229	0.527092	74.3	67.1	81.4	9	8	12	8	7	11	0.77938
	1591	Tb927.10.6090;Tb11.v5.0201	Tb927.10.6090;Tb11.v5.0201	Tb927.10.6090		tRNA pseudouridine synthase A, putative ;tRNA pseudouridine synthase A, putative	76.905	38.7	0	125.13	2					-1.05953	3.16487e-05	0.00181856				-0.886811	0.00875813	0.0331128	-0.334369	0.00948863	0.0838274				0.0107118	0.97204	0.982931	-0.251376	0.0110904	0.0381184	-0.324486	0.0164457	0.0895186	6.4	6.5	6.2	4	5	3	4	5	3	0.38282
	1592	Tb927.10.6150;Tb11.v5.0207	Tb927.10.6150;Tb11.v5.0207	Tb927.10.6150		neurobeachin/beige protein, putative ;neurobeachin/beige protein, putative	361.04	8.2	0	94.296	2								-0.0376599	0.569694	0.77177							0.0140191	0.887345	0.942264							0.0143059	0.653546	0.779573	0	0	0	0	0	0	0	0	0
	1593	Tb927.10.6160	Tb927.10.6160	Tb927.10.6160		hypothetical protein, conserved	81.54	42.8	0	126.54	1								0.0691628	0.383154	0.645873	-0.818236	0.00258762	0.0136767	-0.0668235	0.52886	0.756063										0.0350148	0.352234	0.527891	0	0	0	0	0	0	0	0	0
	1594	Tb927.10.6170	Tb927.10.6170	Tb927.10.6170		hypothetical protein, conserved	163.96	33	0	143.44	1	1				-0.73264	0.00885956	0.0337417	-0.224014	0.00727697	0.0878729	-0.243179	0.613241	0.697735	-0.309275	0.0447756	0.221039	-0.365008	0.00615594	0.0384682	-0.00509281	0.939479	0.96665	-0.0858035	0.430953	0.537552	-0.0556252	0.13577	0.293908	0	1.2	6.3	0	2	10	0	2	10
	1595	Tb927.10.6180	Tb927.10.6180	Tb927.10.6180		hypothetical protein, conserved	54.878	38.9	0	312.81	1					0.0349742	0.539769	0.689296	-0.0764229	0.538098	0.755241	0.049299	0.629535	0.713212	0.0110453	0.861052	0.94658	-0.0216344	0.850172	0.915292	-0.234854	0.176331	0.34498	-0.109977	0.205725	0.305178	-0.14025	0.018911	0.0968027	20.6	21.4	11.2	8	8	4	8	8	4	0.83604
	1596	Tb927.10.6190	Tb927.10.6190	Tb927.10.6190	ALDH	aldehyde dehydrogenase, putative (ALDH)	54.033	62.4	0	323.31	1	1				-0.197011	0.0666357	0.161531	-0.0649723	0.340676	0.610539	-0.485029	0.00476871	0.0208721	-0.0887265	0.577397	0.788934	-0.140091	0.289837	0.4428	0.106076	0.149464	0.308263	0.146739	0.298719	0.402764	0.00757267	0.816662	0.891356	8.2	12.5	0	3	4	0	3	4	0	0.72524
	1597	Tb927.10.620	Tb927.10.620	Tb927.10.620		hypothetical protein, conserved	60.742	14.4	0.0013432	2.9434	1								-0.0354207	0.494292	0.727348							0.376305	0.0200179	0.0716651				0.406315	0.172377	0.268086				4.3	0	0	1	0	0	1	0	0	0.78489
	1598	Tb927.10.6200	Tb927.10.6200	Tb927.10.6200		hypothetical protein, conserved	12.255	50	0	165.98	1	1				-1.0937	0.000134657	0.00224883	-0.26982	0.00355912	0.0724856	-1.75227	0.00367878	0.0175797	-0.449627	0.00405179	0.0522304	-0.529835	0.0652045	0.155184	-1.04991	0.00192764	0.0236825	-1.30175	0.000506772	0.0066088	-1.43613	4.87571e-05	0.00406329	27.9	27.9	7.7	3	3	1	3	3	1	0.37345
	1599	Tb927.10.6210	Tb927.10.6210	Tb927.10.6210		hypothetical protein, conserved	68.639	1.6	0.0020067	2.7688	1																										0.290251	0.306784	0.484094	0	0	0	0	0	0	0	0	0
	1600	Tb927.10.6220	Tb927.10.6220	Tb927.10.6220	XRND	5-3 exoribonuclease 2, putative (XRND)	90.941	56.7	0	323.31	1								0.115864	0.124343	0.372923							0.391334	0.00209815	0.0252147				0.577719	0.045751	0.102521	0.0374365	0.253118	0.431468	0	0	0	0	0	0	0	0	0
	1601	Tb927.10.6230	Tb927.10.6230	Tb927.10.6230		MORN repeat containing protein	77.026	47.1	0	193.86	1					-0.0782909	0.190868	0.34202	-0.148807	0.304524	0.582368				0.0329757	0.543941	0.765903				0.00372849	0.947476	0.969733	0.412481	0.15909	0.254375	-0.0967201	0.0304049	0.127309	9.7	8.4	2.2	5	5	1	5	5	1	0.77123
	1602	Tb927.10.6240	Tb927.10.6240	Tb927.10.6240	TbRHP	ras-like small GTPase, putative (TbRHP)	44.026	14.6	0	95.05	1																										0.0462327	0.601811	0.74069	0	0	4	0	0	1	0	0	1
	1603	Tb927.10.6260;Tb11.v5.0279	Tb927.10.6260;Tb11.v5.0279	Tb927.10.6260		ATP-dependent DEAD/H RNA helicase, putative ;ATP-dependent DEAD/H RNA helicase, putative	68.678	67.4	0	323.31	2					-0.278369	0.203008	0.356627	0.0122313	0.87801	0.946314	0.186662	0.0932607	0.181964	-0.115457	0.168705	0.450001										0.0252824	0.409821	0.57962	3.6	2	2.3	2	1	1	2	1	1	0.87571
	1604	Tb927.10.630	Tb927.10.630	Tb927.10.630		hypothetical protein, conserved	74.172	27.1	0	57.279	1					-0.101375	0.38483	0.553723	0.104651	0.0786683	0.294672				-0.0438	0.711014	0.873155				0.114709	0.342526	0.524627				-0.101961	0.130941	0.2867	8.2	9.9	2.3	5	5	1	5	5	1	0.65185
	1605	Tb927.10.6360	Tb927.10.6360	Tb927.10.6360		hypothetical protein, conserved	55.524	69.4	0	323.31	1					0.029734	0.736822	0.84007	0.193966	0.0326646	0.18392	0.210728	0.302456	0.411798	0.0821026	0.2251	0.522808	0.0826222	0.534638	0.672117	-0.247215	0.121167	0.269058				-0.0297148	0.396075	0.567889	7.6	5.5	0	3	2	0	3	2	0	0.80303
	1606	Tb927.10.6380	Tb927.10.6380	Tb927.10.6380		ring finger containing protein	23.985	23.3	0	30.628	1					-0.0675992	0.449874	0.611089				0.749798	0.00106296	0.00732716	0.430579	0.0170115	0.12262				-0.602015	0.0297212	0.11449				0.117602	0.0537686	0.170348	17.4	17.4	0	3	3	0	3	3	0	0.73772
	1607	Tb927.10.640	Tb927.10.640	Tb927.10.640	PRMT5	arginine N-methyltransferase, type II (PRMT5)	86.74	19.4	0	40.751	1																										0.0437093	0.578111	0.723175	0	0	0	0	0	0	0	0	0
	1608	Tb927.10.6510;Tb927.10.6400	Tb927.10.6510;Tb927.10.6400	Tb927.10.6510	HSP60	chaperonin HSP60, mitochondrial precursor (HSP60) ;chaperonin HSP60, mitochondrial precursor (HSP60)	59.503	98	0	323.31	2					0.130792	0.106379	0.226689	-0.00933423	0.849453	0.932058	0.17555	0.0289631	0.0802543	0.130204	0.0596851	0.259182	0.0496431	0.491344	0.638887	-0.0036073	0.939704	0.96665	0.111412	0.0491327	0.107895	0.127165	0.00851169	0.0625866	87.4	87.9	88.4	75	74	85	74	73	84	0.8728
	1609	Tb927.10.6410	Tb927.10.6410	Tb927.10.6410		mismatch repair protein MSH8, putative,mismatch repair protein	110.32	16.9	0	56.81	1											-0.0578143	0.472378	0.57494	0.0168229	0.79962	0.923377				0.72308	0.0111338	0.0645058				0.187014	0.182387	0.350389	0	0	0	0	0	0	0	0	0
	1610	Tb927.10.6440	Tb927.10.6440	Tb927.10.6440		phosphomannomutase, putative	27.884	80.4	0	323.31	1					0.204309	0.0733647	0.173998							-0.152825	0.105005	0.347259										0.0596838	0.0828897	0.218597	0	17.1	6.1	0	3	1	0	3	1
	1611	Tb927.10.6450	Tb927.10.6450	Tb927.10.6450		hypothetical protein, conserved	34.078	19.4	0	18.658	1																										-0.00662927	0.896849	0.941828	0	0	0	0	0	0	0	0	0
	1612	Tb927.10.6480	Tb927.10.6480	Tb927.10.6480		hypothetical protein, conserved	38.857	23.3	0	66.222	1								0.0978351	0.674153	0.836422	-0.0106732	0.889213	0.917867				0.0465065	0.888955	0.943241							0.243384	0.11133	0.261024	0	0	0	0	0	0	0	0	0
	1613	Tb927.10.6490	Tb927.10.6490	Tb927.10.6490		hypothetical protein, conserved	19.53	82	0	177.83	1					-0.0364774	0.488925	0.651071				-0.0940704	0.166432	0.273941	0.00955142	0.836226	0.939506	-0.128857	0.167377	0.306035	0.045913	0.606086	0.752618	-0.0855861	0.127411	0.214964	-0.144683	0.0114261	0.0743736	57.1	54	57.1	12	13	11	12	13	11	0.79655
	1614	Tb927.10.650	Tb927.10.650	Tb927.10.650		TAX-2	25.588	68.2	0	136.16	1					-0.0380487	0.806407	0.886071	0.12611	0.905576	0.95843	-0.174439	0.0544809	0.125345	0.0468874	0.361949	0.646252				0.162868	0.530734	0.69426	-0.125712	0.0717969	0.141372	-0.125127	0.0777712	0.210925	14.1	20.9	28.6	3	4	6	3	4	6	0.79518
	1615	Tb927.10.6530	Tb927.10.6530	Tb927.10.6530	ALG3	dolichyl-P-Man:GDP-Man5GlcNAc2-PP-dolichyl alpha-1,3-mannosyltransferase, putative (ALG3)	46.64	9.9	0	22.336	1								-0.0924508	0.09238	0.319	-0.20596	0.0719229	0.152149	0.0709013	0.787504	0.917479				-0.0973815	0.43836	0.613025	-0.00132538	0.977854	0.985285	-0.166216	0.0249036	0.112828	0	2.7	0	0	1	0	0	1	0
	1616	Tb927.10.6540	Tb927.10.6540	Tb927.10.6540		kinetoplastid-specific phospho-protein phosphatase, putative	68.592	33.9	0	61.349	1																										0.0398123	0.687536	0.803879	0	0	0	0	0	0	0	0	0
	1617	Tb927.10.6550	Tb927.10.6550	Tb927.10.6550		hypothetical protein, conserved	26.172	50	0	149.18	1																	0.0920211	0.21658	0.363142							0.0153737	0.715666	0.824153	0	0	0	0	0	0	0	0	0
	1618	Tb927.10.6590	Tb927.10.6590	Tb927.10.6590		hypothetical protein, conserved	82.278	5.4	0	13.223	1								-0.00471895	0.951453	0.979034																0.179139	0.206475	0.377826	0	0	0	0	0	0	0	0	0
	1619	Tb927.10.6600	Tb927.10.6600	Tb927.10.6600		hypothetical protein, conserved	39.22	39.9	0	107.48	1					0.277949	0.127112	0.257941							0.439839	0.00986116	0.0850387										0.0489546	0.575311	0.720459	4.3	4.3	4.3	1	1	1	1	1	1	1.1073
	1620	Tb927.10.6610	Tb927.10.6610	Tb927.10.6610		chaperone protein DNAj, putative	31.198	59.9	0	274.36	1					0.194983	0.030827	0.0891519	-0.0786355	0.542617	0.757479	0.207472	0.028496	0.0794889	0.0745025	0.186678	0.473281	-0.0541336	0.499773	0.645215	-0.242015	0.0164603	0.0790781	0.170325	0.0196564	0.0563953	0.0204501	0.448002	0.613766	40.5	32.5	26.6	13	11	7	13	11	7	0.9031
	1621	Tb927.10.6630	Tb927.10.6630	Tb927.10.6630	HEL64	ATP-dependent DEAD/H RNA helicase HEL64, putative (HEL64)	64.082	66.9	0	323.31	1					-0.0932226	0.228715	0.386723	0.0264699	0.756177	0.882165	-0.102943	0.234694	0.345696	-0.0804574	0.178876	0.463636							0.687192	0.00138296	0.0105056	0.0721847	0.117911	0.269181	6.2	6.3	5.6	4	3	3	4	3	3	0.83851
	1622	Tb927.10.6640	Tb927.10.6640	Tb927.10.6640		COP-coated vesicle membrane protein erv25 precursor, putative,ER--golgi transport protein erv25 precursor, putative	28.188	66	0	323.31	1					0.135426	0.0492991	0.128087	0.0144131	0.74546	0.877438	0.0953263	0.160749	0.267303	0.125518	0.0494159	0.234349	0.00484358	0.950013	0.97479	-0.0150931	0.748413	0.853042	0.0459774	0.347662	0.453199	-0.0250332	0.389172	0.560941	37.2	52.2	16.6	9	12	4	9	12	4	0.89353
	1623	Tb927.10.6650	Tb927.10.6650	Tb927.10.6650		G10 protein homologue, putative	27.099	37.8	0	152.05	1														0.0639133	0.552048	0.771216										-0.0874683	0.040924	0.147801	0	0	0	0	0	0	0	0	0
	1624	Tb927.10.6670	Tb927.10.6670	Tb927.10.6670		dynein light chain, putative	14.101	94.4	0	323.31	1					0.0733152	0.440955	0.601801	0.0431469	0.477211	0.716526	0.292057	0.119252	0.21645	-0.065163	0.468333	0.71958	0.0300271	0.746337	0.840532	0.0671514	0.220983	0.400591	0.325447	0.00362434	0.017661	-0.00486798	0.915317	0.953261	20	20	0	2	2	0	2	2	0	0.87797
	1625	Tb927.10.6680	Tb927.10.6680	Tb927.10.6680		member of the NOL1/NOP2/sun family of proteins	82.376	60.4	0	289.19	1																										-0.0185833	0.515071	0.671751	0	0	0	0	0	0	0	0	0
	1626	Tb927.10.6690	Tb927.10.6690	Tb927.10.6690	TbPTP1	protein tyrosine phosphatase, putative (TbPTP1)	34.132	47.4	0	209.13	1																										0.12662	0.0190294	0.0968998	0	0	0	0	0	0	0	0	0
	1627	Tb927.10.670	Tb927.10.670	Tb927.10.670		hypothetical protein, conserved	26.877	49.1	0	59.91	1	1				-0.471795	0.0150422	0.0510563				-1.04149	0.00982723	0.0359879	-0.139492	0.103415	0.344748	-0.262369	0.0484091	0.125294				-0.224059	0.0966302	0.175201	-0.359958	0.0489911	0.162397	9.7	19.9	4.4	2	4	1	2	4	1	0.49152
	1628	Tb927.10.6700;Tb11.v5.0902	Tb927.10.6700;Tb11.v5.0902	Tb927.10.6700		hypothetical protein, conserved ;hypothetical protein, conserved	56.11	22.8	0	67.798	2								0.139175	0.404599	0.666665																-0.0180059	0.660453	0.784057	0	0	0	0	0	0	0	0	0
[truncated: 4,732 more rows]
[truncated: 254 more columns]

## Sheet: Supplementary Data 1b
	Protein group ID	Leading protein ID	Gene names	Protein description (v. 55)	Cluster #	Mitochondrial ribosomal protein	OXPHOS component	Z-score ATOM19	Z-score ATOM12	Z-score ATOM11	Z-score ATOM46	Z-score ATOM69
[truncated: 473 more rows]
