# Supplementary material for: Mistargeting of aggregation prone mitochondrial proteins activates a nucleus-mediated posttranscriptional quality control pathway in trypanosomes
Source: Nat Commun. 2022 Jun 2;13:3084. doi: 10.1038/s41467-022-30748-z (PMC9163028; doi:10.1038/s41467-022-30748-z)
Supplement: Supplementary file 5 — Supplementary data 2 [file 41467_2022_30748_MOESM5_ESM.xlsx]

## Sheet: Supplementary Data 2
														Data determined across Replicates 1 - 3 IPs from wildtype background						Data determined across Replicates 1 - 3 IPs from ATOM69 knockdown background						Replicate 1 IP from wildtype background											Replicate 2 IP from wildtype background											Replicate 3 IP from wildtype background
	Protein group ID	Protein IDs	Majority protein IDs	Leading protein IDs	Gene names	Protein description	Mol. weight [kDa]	Sequence coverage [%]	Q-value	Score	# of Proteins in protein group	Mitochondrial protein (Peikert et al., 2017)	Nuclear protein (Goos et al., 2017; Dean et al., 2017)	Enrichment factor	Quantified in 3/3 replicates	Mean log2 TbUbL1-myc/ctrl	Rank sum*	P-value*	Adjusted p-value*	Enrichment factor	Quantified in 3/3 replicates	Mean log2 TbUbL1-myc/ctrl	Rank sum*	P-value*	Adjusted p-value*	Sequence coverage [%]	Peptides	Unique peptides	Ratio TbUbL1-myc/ctrl	Ratio TbUbL1-myc/ctrl normalized	Ratio variability [%]	Ratio count	Ratio iso-count	Intensity	Intensity L	Intensity H	Sequence coverage [%]	Peptides	Unique peptides	Ratio TbUbL1-myc/ctrl	Ratio TbUbL1-myc/ctrl normalized	Ratio variability [%]	Ratio count	Ratio iso-count	Intensity	Intensity L	Intensity H	Sequence coverage [%]	Peptides
	617	Tb927.11.4130	Tb927.11.4130	Tb927.11.4130		ubiquitin-like protein, putative	67.282	60.2	0	323.31	1			49.49	1	5.62907	1.33333	6.65323e-09	5.61533e-06	228.446	1	7.83571	1.33333	7.93087e-09	6.31297e-06	40.6	21	21	20.632	22.201	52.915	81	53	91088000000	4342500000	86745000000	33.7	17	17	20.83	22.092	20.301	52	26	82760000000	3987100000	78773000000	37.3	19
	383	Tb927.10.6820	Tb927.10.6820	Tb927.10.6820		hypothetical protein, conserved	34.82	45.9	0	289.69	1			37.7262	1	5.23749	2	3.32662e-08	1.40383e-05	49.0671	1	5.61668	2	3.96543e-08	1.57824e-05	25.8	8	8	16.744	17.973	18.858	10	6	4248100000	272570000	3975500000	23.9	9	9	21.251	22.106	21.595	11	4	3668000000	207900000	3460100000	33.8	11
	1336	Tb927.9.13490	Tb927.9.13490	Tb927.9.13490		aminopeptidase P, putative,metallo-peptidase, Clan MG, Family M24	54.408	1.8	0.0024311	8.8327	1			23.5046	1	4.55487	2.66667	9.31452e-08	2.62049e-05							1.8	1	1	19.954	21.535		1	0	8900400000	417690000	8482700000	1.8	1	1	19.861	21.063	3.5735	2	0	17967000000	851940000	17115000000	1.8	1
	401	Tb927.10.7990	Tb927.10.7990	Tb927.10.7990		replication factor C, subunit 5, putative,ATPase, putative	38.734	24.1	0	59.475	1		1	4.65744	1	2.21954	5.66667	1.13105e-06	0.000238651	1.23281	1	0.301951	258	0.152633	0.731901	21.5	5	5	3.8314	3.8773	14.677	4	1	96791000	22817000	73974000	10.9	3	3	4.6783	4.6674	7.1698	4	1	74164000	14685000	59478000	19.2	5
	397	Tb927.10.780	Tb927.10.780	Tb927.10.780		hypothetical protein, conserved	19.297	22.5	0	20.036	1			4.02747	1	2.00987	8.33333	3.82561e-06	0.000645763	3.94377	1	1.97958	4.66667	7.21709e-07	0.00014362	4.6	1	1	3.3898	3.6197		1	0	27502000	5650800	21851000	5.8	1	1	4.0045	4.244		1	1	78441000	15688000	62753000	4.6	1
	1034	Tb927.6.2360;Tb927.6.2300	Tb927.6.2360;Tb927.6.2300	Tb927.6.2360		adenosine kinase, putative;adenosine kinase, putative	37.958	26.4	0	51.631	2		1	3.94067	1	1.97844	8.66667	4.3246e-06	0.000608327	0.937212	1	-0.0935528	518	0.807675	1.05051	18	5	5	4.1122	4.1539	5.7437	5	2	138800000	28790000	110010000	15.9	5	5	3.3161	3.3661	30.197	6	4	177640000	53823000	123820000	15.1	4
	728	Tb927.11.9550	Tb927.11.9550	Tb927.11.9550		replication factor C, subunit 4, putative	37.586	19.1	0	108.67	1		1	3.80472	1	1.92779	9.33333	5.449e-06	0.000656993	1.23561	1	0.305228	330.333	0.3134	0.884632	16.1	4	4	3.5316	3.7088	8.9927	4	2	89425000	18994000	70431000	10.3	3	3	3.0447	3.0406	13.466	3	0	75743000	17073000	58670000	19.1	5
	650	Tb927.11.5650	Tb927.11.5650	Tb927.11.5650		replication factor C, subunit 1, putative,replication factor C large subunit, putative	65.046	29.8	0	104.88	1		1	3.36424	1	1.75028	12.6667	1.40317e-05	0.00148034							9.7	5	5	4.018	4.0532	58.886	5	3	121720000	30808000	90910000	6.8	4	4	3.1448	3.1875	57.012	4	2	83620000	24999000	58621000	22.5	9
	1326	Tb927.9.12300	Tb927.9.12300	Tb927.9.12300		replication factor C, subunit 3, putative	39.624	15.1	0	64.023	1		1	3.28556	1	1.71614	14.3333	2.05269e-05	0.00192497							11.5	4	4	2.8703	3.0698	63.902	5	3	101010000	26735000	74280000	9	3	3	4.6168	4.6264	34.8	3	1	82035000	18059000	63977000	10.4	3
	1056	Tb927.6.3890	Tb927.6.3890	Tb927.6.3890		replication factor C, subunit 2, putative	38.809	22.8	0	98.684	1		1	2.95102	1	1.56122	14.3333	2.05269e-05	0.00173247							11.2	4	4	2.6338	2.8197	26.277	3	1	80664000	21866000	58799000	15	4	4	1.9871	2.1	143.87	5	3	267340000	180670000	86663000	14.1	4
	559	Tb927.11.16870	Tb927.11.16870	Tb927.11.16870		NADH dehydrogenase subunit NI8M, putative	18.805	15.2	0	12.566	1	1		2.806	1	1.48851	15.3333	2.5249e-05	0.00193729							7.3	1	1	2.6011	2.7698		1	0	12472000	4544700	7927500	15.2	2	2	2.0973	2.1868		1	0	8257800	3268700	4989100	7.3	1
	929	Tb927.4.3810	Tb927.4.3810	Tb927.4.3810	RPB2	DNA-directed RNA polymerase II subunit 2, putative,RNA polymerase subunit, putative (RPB2)	134.59	5.1	0	33.579	1		1	2.66947	1	1.41655	17	3.46384e-05	0.00243623							4.4	4	4	2.7554	2.8428	49.967	6	1	3846400000	328520000	3517900000	2.1	2	2	1.9591	2.0476	114.13	3	1	3808200000	321000000	3487200000	4.2	4
	534	Tb927.11.15820	Tb927.11.15820	Tb927.11.15820		superoxide dismutase, putative	36.047	4.9	0	70.454	1	1		2.87692	1	1.52452	19.6667	5.40725e-05	0.00351055	1.77707	1	0.829502	99	0.00856998	0.296596	4.9	1	1	3.2029	3.246		1	0	16290000	3371800	12919000	4.9	1	1	3.5373	3.5299		1	0	14229000	4669900	9559000	4.9	1
	109	Tb11.v5.0348;Tb927.10.15330	Tb11.v5.0348;Tb927.10.15330	Tb11.v5.0348		hypothetical protein, conserved;hypothetical protein, conserved	64.087	5.4	0	17.631	2			2.78179	1	1.47601	20.6667	6.29063e-05	0.00379235							1.9	1	1	2.9635	3.001		1	0	9914200	2302100	7612000	3.5	2	2	3.5484	3.5169		1	0	7686700	2128500	5558200	3.9	2
	230	Tb927.10.12660	Tb927.10.12660	Tb927.10.12660	PUF2	pumilio/PUF RNA binding protein 2 (PUF2)	92.245	4.6	0	24.782	1			2.42078	1	1.27547	21.6667	7.26533e-05	0.00408796							3	3	3	1.5705	1.6002	59.181	2	0	24133000	7716500	16416000	2.6	2	2	2.137	2.1982	34.076	2	1	34839000	11048000	23791000	3.4	3
	71	Tb11.v5.0537;Tb927.11.9920;Tb11.01.1680.v5	Tb11.v5.0537;Tb927.11.9920;Tb11.01.1680.v5	Tb11.v5.0537		polyubiquitin, putative;polyubiquitin, putative;polyubiquitin, putative	70.128	49.4	0	75.91	3			2.36716	1	1.24315	21.6667	7.26533e-05	0.00383246	2.85749	1	1.51475	7	2.63701e-06	0.000419813	34	3	3	1.6432	1.7625	121.17	8	5	1519100000	582430000	936670000	34	3	3	2.6534	2.7559	22.206	6	3	977340000	274790000	702560000	34	4
	681	Tb927.11.6980	Tb927.11.6980	Tb927.11.6980		hypothetical protein, conserved	68.158	11.5	0	37.62	1	1		2.1803	1	1.12453	23.6667	9.50664e-05	0.00471977							7.7	4	4	2.1058	2.1262	16.321	3	1	43243000	13803000	29440000	4.8	3	3	1.9372	1.9266	30.296	3	1	39578000	12942000	26635000	3	2
	778	Tb927.2.5130	Tb927.2.5130	Tb927.2.5130		hypothetical protein, conserved	43.557	19.7	0	67.264	1		1	2.0994	1	1.06998	25.3333	0.000116931	0.00548274	1.10279	1	0.141156	457.667	0.663986	1.02827	11.8	5	5	1.8011	1.8751	18.917	5	0	129600000	47825000	81777000	13.6	5	5	2.0725	2.1302	4.9511	5	1	76877000	26384000	50493000	12.1	5
	166	Tb11.v5.1039;Tb927.10.2990	Tb11.v5.1039;Tb927.10.2990	Tb11.v5.1039	CBP110	hypothetical protein, conserved;hypothetical protein, conserved	100.4	4.3	0	25.454	2		1	2.31991	1	1.21407	28.3333	0.000164285	0.00729771							1.8	2	2	2.3724	2.4175	6.9868	2	1	8163300	2292300	5871000	0.9	1	1	2.8755	2.8864		1	0	1766600	480740	1285900	2.5	2
	1058	Tb927.6.4000	Tb927.6.4000	Tb927.6.4000	SGT	small glutamine-rich tetratricopeptide repeat protein, putative (SGT)	45.966	38.9	0	268.91	1			2.02946	1	1.0211	28.6667	0.000170223	0.00718341	1.68919	1	0.75633	23.3333	0.000108534	0.0143988	26.4	9	9	1.8951	2.0307	37.931	9	2	318030000	115560000	202470000	25.2	9	9	1.7986	1.8712	9.2392	10	0	276490000	92777000	183710000	35.3	13
	371	Tb927.10.5920	Tb927.10.5920	Tb927.10.5920		hypothetical protein, conserved	85.743	5.1	0	22.12	1		1	2.04087	1	1.02919	29.6667	0.000188892	0.00759166							3.7	2	2	2.054	2.1379	39.632	2	2	14403000	4412800	9990200	2	1	1	1.8462	1.8299		1	1	6605100	1726200	4878900	3	2
	1203	Tb927.8.1590	Tb927.8.1590	Tb927.8.1590	upl3	ubiquitin-protein ligase, putative (upl3)	470.71	1.4	0	31.304	1			2.05918	1	1.04207	30.3333	0.000202067	0.00775202							0.9	3	3	1.8678	1.9243	29.019	3	2	22641000	8063000	14578000	0.9	3	3	1.685	1.7643	31.044	3	2	14844000	5046300	9797200	0.8	3
	779	Tb927.2.5160	Tb927.2.5160	Tb927.2.5160		chaperone protein DNAj, putative	44.327	36.2	0	77.766	1			1.94695	1	0.961218	31	0.000215841	0.00792042	1.39324	1	0.478443	165.667	0.040323	0.563107	28.8	7	7	1.6747	1.7398	32.423	7	3	311980000	239600000	72379000	15.5	4	4	1.8682	1.9894	31.12	3	1	75841000	22452000	53389000	9.5	3
	150	Tb11.v5.0713;Tb927.4.190	Tb11.v5.0713	Tb11.v5.0713		retrotransposon hot spot (RHS) protein, putative	78.342	24	0	139.62	2		1	1.90849	1	0.932431	31.6667	0.000230227	0.00809631	1.21118	1	0.276416	339.333	0.336893	0.89989	17.2	12	3	1.6427	1.7236	14.021	4	2	247960000	76455000	171500000	13.1	9	3	1.926	2.0328	24.998	3	2	66311000	23052000	43259000	17	12
	506	Tb927.11.14220	Tb927.11.14220	Tb927.11.14220		hypothetical protein, conserved	54.405	5.8	0	22.108	1			2.27671	1	1.18695	31.6667	0.000230227	0.00777246	0.91497	1	-0.128203	693	0.990156	1.03434	5.8	2	2	1.4714	1.5499		1	0	6769300	2796700	3972600	5.8	2	2	3.9837	4.1618	123.24	2	1	5745300	1002000	4743300	2.7	1
	564	Tb927.11.1890	Tb927.11.1890	Tb927.11.1890		hypothetical protein, conserved	36.025	26.1	0	48.192	1			1.93456	1	0.952003	35	0.000311804	0.0101216	1.26923	1	0.343957	200.667	0.0717351	0.607459	8.6	2	2	2.1244	2.2565		1	1	16699000	4300000	12399000	8.6	2	2	1.7253	1.716		1	0	23270000	8466200	14804000	26.1	6
	610	Tb927.11.3740	Tb927.11.3740	Tb927.11.3740	RPT2	proteasome regulatory ATPase subunit 2 (RPT2)	48.928	15.3	0	61.746	1			1.79936	1	0.847487	39.6667	0.000455445	0.0142369	1.08623	1	0.119324	353.667	0.375334	0.939515	5.7	2	2	1.5681	1.6274	3.1311	2	1	31575000	11319000	20256000	11.2	4	4	1.5738	1.6191	8.5588	4	1	46081000	16245000	29836000	12.6	5
	662	Tb927.11.6210	Tb927.11.6210	Tb927.11.6210	CYP51	sterol 14-alpha-demethylase (CYP51)	54.372	10.8	0	35.795	1			1.72334	1	0.785205	41.6667	0.000528516	0.015931	1.54419	1	0.626849	44	0.000742845	0.0591305	4.8	3	3	1.5417	1.5899	1.3865	2	0	35550000	14431000	21119000	5	3	3	1.6347	1.6862	8.8311	3	0	36018000	14142000	21876000	9.4	5
	847	Tb927.3.3940	Tb927.3.3940	Tb927.3.3940	DRBD11	RNA-binding protein, putative (DRBD11)	61.716	6.2	0	24.504	1			1.74694	1	0.804828	42	0.000541407	0.0157568							6.2	2	2	1.3795	1.4453	3.696	2	1	12947000	4647400	8299900	2.7	1	1	1.8017	1.9094		1	0	9937200	3579700	6357500	2.7	1
	1328	Tb927.9.12500	Tb927.9.12500	Tb927.9.12500		hypothetical protein, conserved	58.24	5.9	0	21.802	1			1.74846	1	0.806088	43.6667	0.000609012	0.0171335							5.9	3	3	1.3878	1.4424	18.591	2	0	21839000	9508700	12330000	3.6	2	2	1.599	1.6348	23.734	2	0	16461000	6209200	10252000	5.9	3
	1040	Tb927.6.2550	Tb927.6.2550	Tb927.6.2550	TRRM2	RNA-binding protein, putative (TRRM2)	79.849	8.7	0	44.475	1			1.67852	1	0.74719	45	0.000666978	0.018159	1.33659	1	0.418559	109.333	0.0115544	0.328476	4.8	4	4	1.6163	1.6309	11.154	3	0	63666000	21517000	42149000	6.4	5	5	1.5887	1.6201	14.057	5	1	61572000	23772000	37800000	5	4
	799	Tb927.3.1140	Tb927.3.1140	Tb927.3.1140		hypothetical protein, conserved	43.463	6.7	0	14.732	1			1.71766	1	0.78044	45.3333	0.000682023	0.0179884							4.6	1	1	1.7735	1.8061		1	0	6823900	2651500	4172400	4.6	1	1	1.5245	1.5258		1	1	3324300	1291700	2032600	6.7	2
	615	Tb927.11.3970	Tb927.11.3970	Tb927.11.3970		hypothetical protein, conserved	78.028	6.9	0	31.646	1			1.72785	1	0.78898	47	0.000760647	0.0194541	1.15859	1	0.212374	350.667	0.367196	0.945917	4	2	2	1.8677	1.9264	24.593	3	1	29609000	10564000	19045000	5.8	3	3	1.8068	1.8273	26.229	3	2	15881000	5135300	10745000	5.8	3
	666	Tb927.11.630	Tb927.11.630	Tb927.11.630	RPA135	RNA polymerase I second largest subunit (RPA135)	179.49	0.7	0.0023166	7.1185	1			1.75742	1	0.813456	51.3333	0.000992835	0.0246457							0.7	1	1	1.2814	1.3222	5.3399	2	2	7136600	2774600	4362000	0.7	1	1	1.4268	1.4936		1	0	2751500	1127700	1623800	0.7	1
	153	Tb927.6.1260;Tb11.v5.0742	Tb927.6.1260;Tb11.v5.0742	Tb927.6.1260	TbPSB1	proteasome beta-1 subunit, putative (TbPSB1);proteasome beta-1 subunit, putative	30.441	9.2	0	27.046	2			1.60026	1	0.678306	52.3333	0.00105239	0.0253777	1.55525	1	0.637145	165.667	0.040323	0.553398	5.7	1	1	1.4585	1.4782		1	0	9631000	4171800	5459200	5.7	1	1	1.4342	1.4216		1	1	6560200	1964400	4595800	9.2	2
	311	Tb927.10.2610	Tb927.10.2610	Tb927.10.2610		hypothetical protein, conserved	54.358	3.1	0	13.858	1			1.6501	1	0.722554	54.3333	0.00117856	0.0276306							3.1	1	1	1.6118	1.6307		1	0	14562000	3988100	10573000	3.1	1	1	1.9244	1.9184		1	0	10794000	4136100	6657400	3.1	1
	1151	Tb927.7.4390	Tb927.7.4390	Tb927.7.4390		threonine synthase, putative	73.873	20.3	0	102.25	1			1.5694	1	0.650209	54.6667	0.00120052	0.0273847	1.16405	1	0.219155	329.333	0.310824	0.886796	16.4	9	9	1.3856	1.459	19.398	11	5	281290000	130500000	150800000	12.6	7	7	1.5272	1.5553	13.344	7	1	123720000	62103000	61622000	17.8	10
	117	Tb927.10.540;Tb11.v5.0414	Tb927.10.540;Tb11.v5.0414	Tb927.10.540		ATP-dependent DEAD/H RNA helicase, putative,DEAD box RNA helicase, putative;ATP-dependent DEAD/H RNA helicase, putative	49.226	13.3	0	36.64	2		1	1.53107	1	0.614538	58.3333	0.00146034	0.032435	2.59716	1	1.37693	36.6667	0.00042791	0.042577	2.8	1	1	1.4475	1.5546		1	0	7631300	2765000	4866300	7.3	3	3	1.4151	1.4678	13.19	3	0	36287000	15219000	21069000	10.6	5
	1185	Tb927.7.7410	Tb927.7.7410	Tb927.7.7410		oxidoreductase, putative	35.787	44.5	0	130.32	1	1		1.5222	1	0.606155	59.6667	0.00156339	0.0338334	1.14656	1	0.197307	362	0.398155	0.951745	22.7	7	7	1.2571	1.314	12.428	7	2	194480000	79464000	115010000	15.8	5	5	1.6022	1.5971	12.347	6	3	117660000	51093000	66568000	33.7	8
	876	Tb927.3.5520	Tb927.3.5520	Tb927.3.5520	RPN1	26S proteasome regulatory non-ATPase subunit (RPN1)	99.897	7.6	0	37.396	1			1.46425	1	0.550161	71.6667	0.00271677	0.0573239	1.23202	1	0.301024	189	0.059918	0.574636	3.8	3	3	1.1577	1.3922	13.972	3	1	113160000	51459000	61703000	3.8	3	3	1.6261	1.6356	32.064	3	1	70170000	30875000	39296000	7.6	6
	638	Tb927.11.510;Tb927.11.500	Tb927.11.510;Tb927.11.500	Tb927.11.510	UBP2	RNA-binding protein, UBP2 (UBP2);RNA-binding protein, UBP1 (UBP1)	19.559	33.1	0	58.749	2			1.42261	1	0.508544	72.3333	0.00279366	0.0575085	0.918462	1	-0.122708	682	0.986665	1.03613	20	3	3	1.2191	1.3006	7.7143	3	1	25904000	11396000	14508000	10.3	2	2	1.4829	1.5925		1	1	13527000	5738300	7788500	20	3
	198	Tb927.1.90	Tb927.1.90	Tb927.1.90		retrotransposon hot spot protein (RHS, pseudogene), putative	67.289	5.9	0	29.854	1			1.40827	1	0.493925	76	0.00324258	0.0651604	1.17719	1	0.235347	434.667	0.601845	1.01283	5.9	4	1	1.1977	1.2106		1	0	23077000	11146000	11931000	3.9	2	1	1.3654	1.3599		1	0	18209000	8690500	9518900	4.2	3
	849	Tb927.3.4040	Tb927.3.4040	Tb927.3.4040		hypothetical protein, conserved	67.631	8.2	0	49.818	1			1.39044	1	0.475544	79.3333	0.00369027	0.0724324	1.05079	1	0.0714758	542.333	0.853791	1.06025	8.2	4	4	1.2509	1.3056	6.5124	4	1	21055000	9255300	11800000	2.3	1	1	1.4818	1.5277		1	0	6889500	2456900	4432600	3.9	2
	331	Tb927.10.3500	Tb927.10.3500	Tb927.10.3500	RBSR4	RNA-binding protein, putative (RBSR4)	96.56	6.4	0	31.081	1			1.38615	1	0.471081	80.6667	0.0038803	0.0744312							5.2	4	4	1.4514	1.5031	16.329	4	2	21788000	8740300	13048000	2.3	2	2	1.27	1.3281	3.2212	2	0	12387000	5224000	7163200	5	4
	746	Tb927.2.2440	Tb927.2.2440	Tb927.2.2440	RPN6	proteasome regulatory non-ATPase subunit 6 (RPN6)	57.323	11.1	0	37.014	1			1.3706	1	0.454804	80.6667	0.0038803	0.0727771	1.6191	1	0.695189	175	0.0475447	0.548486	3.3	2	2	1.2225	1.272	27.717	2	0	42592000	20585000	22006000	7.2	3	3	1.4252	1.4166	6.7508	3	1	20514000	8896100	11618000	8.8	4
	721	Tb927.11.9290	Tb927.11.9290	Tb927.11.9290		hypothetical protein, conserved	85.448	6.2	0	18.252	1			1.3956	1	0.480882	81.3333	0.00397771	0.0729823	1.1181	1	0.161055	462.667	0.677096	1.03648	1.7	1	1	1.3379	1.4241		1	0	12824000	4607800	8215800	1.7	1	1	1.4723	1.5359		1	0	8305900	3035600	5270300	3.7	2
	405	Tb927.10.8200	Tb927.10.8200	Tb927.10.8200		hypothetical protein, conserved	30.838	23.4	0	36.533	1			1.36508	1	0.448983	83.3333	0.00427969	0.0768523	1.11436	1	0.156222	445	0.630096	1.01942	8.2	2	2	1.2567	1.3074	9.2142	2	1	26222000	11459000	14763000	8.2	2	2	1.2074	1.2487	14.737	2	0	18652000	7451400	11201000	4.1	1
	935	Tb927.4.410	Tb927.4.410	Tb927.4.410	CAF40	CAF 40 (CAF40)	35.32	6	0	12.867	1			1.34239	1	0.424809	83.6667	0.00433146	0.0761615	1.58144	1	0.661239	55.6667	0.00151153	0.0802121	6	2	2	1.2516	1.297	31.073	2	0	26217000	10890000	15327000	2.8	1	1	1.2984	1.3777		1	0	10121000	3481900	6639400	2.8	1
	1239	Tb927.8.4210	Tb927.8.4210	Tb927.8.4210		hypothetical protein, conserved	46.138	6	0.00087108	11.688	1			1.35703	1	0.440448	85.3333	0.00459658	0.0791738							6	2	2	1.2465	1.2926	14.47	2	0	13581000	5529200	8051300	3.1	1	1	1.1936	1.1962		1	0	3050000	956430	2093600	3.1	1
	1118	Tb927.7.2550	Tb927.7.2550	Tb927.7.2550	RPT5	proteasome regulatory ATPase subunit 5 (RPT5)	49.149	10.1	0	19.277	1			1.39114	1	0.476267	87.3333	0.00492875	0.0831973							6.1	2	2	1.1172	1.125	2.1399	2	1	18201000	7634000	10567000	2.7	1	1	1.5502	1.5471		1	1	14018000	5108300	8909300	6.1	2
	1420	Tb927.9.8880;Tb927.9.8850	Tb927.9.8880;Tb927.9.8850	Tb927.9.8880		actin A;actin A	41.895	31.9	0	87.375	2			1.31588	1	0.396033	92.6667	0.0058919	0.0975051	1.13941	1	0.188282	382	0.453909	0.958387	27.9	9	9	1.1998	1.2238	16.578	9	2	409710000	184170000	225540000	22.1	7	7	1.1961	1.2112	6.3817	6	0	215380000	105410000	109960000	22.1	7
	1378	Tb927.9.4680	Tb927.9.4680	Tb927.9.4680		ATP-dependent DEAD box helicase, putative	45.361	29	0	167.59	1			1.305	1	0.384051	93.3333	0.00602044	0.0977164	1.16486	1	0.220154	321	0.28966	0.897156	26.5	10	10	1.2194	1.3056	10.779	13	2	838120000	375040000	463080000	25	10	10	1.258	1.2734	8.974	13	2	634220000	281340000	352870000	29	11
	349	Tb927.10.4980	Tb927.10.4980	Tb927.10.4980	DSK2	ubiquitin-like protein DSK2, putative (DSK2)	32.186	8.6	0	90.658	1			1.45155	1	0.537594	93.6667	0.00608541	0.0969073	0.862701	1	-0.213068	629	0.958196	1.05934	8.6	2	2	1.4844	1.5776	12.543	3	2	44292000	19458000	24834000	8.6	2	2	1.1065	1.1825	11.277	2	1	26377000	12756000	13622000	5	1
	1029	Tb927.6.2010	Tb927.6.2010	Tb927.6.2010		hypothetical protein, conserved	58.952	12.8	0	42.946	1	1		1.31817	1	0.39854	94.3333	0.00621675	0.0971655	1.10648	1	0.145975	472.333	0.70194	1.05027	9.6	5	5	1.1601	1.2051	13.298	4	0	102710000	44367000	58347000	7.3	3	3	1.3634	1.3628	11.798	3	1	48155000	21118000	27037000	10.7	5
	722	Tb927.11.9400	Tb927.11.9400	Tb927.11.9400		hypothetical protein, conserved	95.905	8.2	0	59.732	1			1.47536	1	0.561064	95	0.00634996	0.097443	1.00289	1	0.0041683	607.333	0.939764	1.06257	8.2	5	5	1.1364	1.1574	7.8151	5	0	152040000	65920000	86121000	6.9	4	4	1.1664	1.1966	46.721	4	0	57283000	28205000	29078000	2.8	2
	1351	Tb927.9.15270	Tb927.9.15270	Tb927.9.15270		hypothetical protein, conserved	65.909	6.3	0	17.394	1			2.6453	1	1.40343	97.3333	0.00683117	0.102956							1.9	1	1	8.5627	8.6621		1	1	21220000	2747200	18473000	1.8	1	1	1.7819	1.8975		1	1	19537000	6785800	12751000	2.6	1
	408	Tb927.10.8560	Tb927.10.8560	Tb927.10.8560	RAB23	small GTPase, putative (RAB23)	24.28	8	0.0024773	10.756	1			1.29365	1	0.371444	97.6667	0.00690184	0.102196							8	2	2	1.1557	1.1989	6.1367	2	0	21733000	9940100	11793000	3.1	1	1	1.2376	1.2934		1	0	3798300	1461300	2337100	8	2
	954	Tb927.4.600	Tb927.4.600	Tb927.4.600		hypothetical protein, conserved	34.458	11.7	0	22.355	1	1		1.28196	1	0.358351	102.667	0.00802106	0.11672							5	1	1	1.1518	1.2282		1	0	12043000	6403600	5639200	5	1	1	1.2662	1.3285		1	0	8828200	3816400	5011800	7.9	2
	464	Tb927.11.11460	Tb927.11.11460	Tb927.11.11460	ATOM69	hypothetical protein, conserved	68.998	9.8	0	92.042	1	1		1.31958	1	0.400079	103	0.0080997	0.115867	0.375848	1	-1.41178	793.667	1	1	8.2	4	4	1.1689	1.2113	7.918	4	0	100890000	45268000	55625000	6.6	4	4	1.1493	1.2241	13.825	4	0	72718000	34372000	38347000	9.8	5
	736	Tb927.11.9760	Tb927.11.9760	Tb927.11.9760		hypothetical protein, conserved	45.743	2.3	0.0023401	7.3137	1			1.2802	1	0.356367	103.333	0.00817885	0.115049	1.15989	1	0.213993	325.667	0.301445	0.895337	2.3	1	1	1.2625	1.3424		1	0	13883000	6116100	7766400	2.3	1	1	1.1635	1.2362		1	0	10308000	4764100	5544100	2.3	1
	1071	Tb927.6.4650	Tb927.6.4650	Tb927.6.4650		UV excision repair RAD23 protein, putative	37.808	10.1	0	14.254	1			1.28001	1	0.356154	106.333	0.00891453	0.123342							6.7	1	1	1.132	1.2086		1	0	14069000	6405400	7663600	6.7	1	1	1.2007	1.2555		1	0	7890100	3385700	4504400	10.1	2
	284	Tb927.10.15720	Tb927.10.15720	Tb927.10.15720	RPN9	proteasome regulatory non-ATP-ase subunit 9,19S proteasome regulatory subunit (RPN9)	45.989	7.7	0	17.832	1			1.25264	1	0.324975	112	0.010422	0.141874	1.21605	1	0.282203	265.333	0.166039	0.746707	1.7	1	1	1.1897	1.2652		1	0	18005000	8329800	9675300	7.7	3	3	1.2105	1.292	19.578	3	1	34262000	14790000	19471000	2.7	1
	281	Tb927.10.1550	Tb927.10.1550	Tb927.10.1550	RPN5	proteasome regulatory non-ATP-ase subunit 5,19S proteasome regulatory subunit (RPN5)	54.896	6.4	0	20.642	1			1.27703	1	0.352796	113.667	0.0108957	0.145968	1.25703	1	0.330018	193.333	0.0641422	0.580195	6.4	3	3	1.0766	1.1506	12.324	3	0	35183000	16318000	18865000	3.9	2	2	1.2933	1.3525	1.316	2	0	16941000	7530800	9410300	6.4	3
	1129	Tb927.7.3040	Tb927.7.3040	Tb927.7.3040		hypothetical protein, conserved	69.073	6.9	0	30.557	1			1.25827	1	0.331438	114.667	0.0111867	0.147524							3.5	2	2	1.1648	1.2034	0.35882	2	1	10355000	4089600	6264900	3.3	2	2	1.1366	1.1982	12.965	2	0	18921000	8909600	10011000	5.2	3
	996	Tb927.5.3350	Tb927.5.3350	Tb927.5.3350		iron superoxide dismutase, putative	26.824	21.8	0	28.759	1	1		1.28108	1	0.357363	119.333	0.0126131	0.163777							7.1	2	2	1.3701	1.3865	22.532	3	0	42937000	20426000	22511000	5	1	1	1.1113	1.1085		1	0	15100000	6783400	8316500	21.8	4
	910	Tb927.4.2240	Tb927.4.2240	Tb927.4.2240		hypothetical protein, conserved	44.187	10.8	0	33.81	1			1.26427	1	0.338299	121.333	0.0132598	0.169565	1.1759	1	0.233767	339	0.336014	0.903604	8.5	4	4	1.3146	1.4033	10.261	4	1	80670000	37116000	43554000	10.8	5	5	1.1146	1.1712	13.094	5	0	76595000	36874000	39721000	10.8	5
	695	Tb927.11.7780	Tb927.11.7780	Tb927.11.7780	ATOM46	hypothetical protein, conserved	46.237	13.8	0	46.165	1	1		1.23178	1	0.300749	122.667	0.013703	0.172617							10	3	3	1.1674	1.2466	8.1091	3	1	51621000	25199000	26422000	7.2	2	2	1.2197	1.244	3.5073	2	0	13631000	5756500	7875000	10.7	3
	788	Tb927.2.5980	Tb927.2.5980	Tb927.2.5980	HSP104	ATP-dependent Clp protease subunit, heat shock protein 104 (HSP104), putative,atp-dependent chaperone (HSP104)	97.037	2.3	0	12.694	1			1.44544	1	0.531509	123.667	0.0140418	0.174284							1.4	1	1	1.0078	1.0746		1	0	7826500	4085300	3741200	1.4	1	1	1.9372	2.0475		1	0	9574200	3637900	5936300	2.3	2
	279	Tb927.10.15360	Tb927.10.15360	Tb927.10.15360		hypothetical protein, conserved	191.99	5.6	0	125.7	1			1.22255	1	0.28989	125.333	0.0146188	0.178816	1.21357	1	0.279254	240	0.122827	0.688526	4	6	6	1.1505	1.198	8.5473	5	1	78355000	35612000	42743000	2.6	4	4	1.1614	1.1916	6.1846	4	0	51205000	23684000	27522000	4.9	7
	424	Tb927.10.9740	Tb927.10.9740	Tb927.10.9740	RPT6	proteasome regulatory ATPase subunit 6,19S proteasome regulatory subunit (RPT6)	45.699	10	0	45.468	1			1.37145	1	0.455702	128.333	0.0156968	0.189259	1.21268	1	0.278195	301.667	0.242877	0.847941	5.6	2	1	1.5487	1.5684		1	0	19247000	6971200	12275000	10	3	2	1.3903	1.3885	20.624	3	2	22621000	9888200	12733000	10	3
	329	Tb927.10.3280;Tb927.9.2020	Tb927.10.3280;Tb927.9.2020	Tb927.10.3280		60S ribosomal proteins L38, putative;60S ribosomal protein L38, putative	9.5664	25.6	0	18.58	2			1.22963	1	0.298221	129.667	0.0161925	0.192485	1.15763	1	0.211174	340	0.338655	0.898565	22	2	2	1.0988	1.1432	13.651	2	0	143340000	66119000	77219000	9.8	1	1	1.2865	1.3645		1	0	116220000	51336000	64886000	22	2
	696	Tb927.11.7840	Tb927.11.7840	Tb927.11.7840	RNR1	ribonucleoside-diphosphate reductase large chain (RNR1)	94.606	2.6	0	19.068	1			1.81234	1	0.857855	130.333	0.0164442	0.192762							2.6	2	2	1.2363	1.2846	37.88	2	0	28803000	13619000	15183000	2.6	2	2	4.0797	4.0824	70.556	3	2	28897000	10901000	17997000	1.3	1
	470	Tb927.11.11690	Tb927.11.11690	Tb927.11.11690		vacuolar ATP synthase subunit b, putative,v- ATPase B subunit,vacuolar proton pump B subunit	55.619	7.5	0	21.469	1			1.24417	1	0.315181	133	0.017477	0.202063							5.5	2	2	1.0556	1.074	36.548	3	2	7669600	3091900	4577700	2	1	1	1.1577	1.2358		1	1	11007000	4828800	6178200	2.6	1
	710	Tb927.11.8770	Tb927.11.8770	Tb927.11.8770		ATP-dependent RNA helicase FAL1, putative	45.516	5	0	12.445	1			1.35843	1	0.441942	134.667	0.018144	0.20694	1.21209	1	0.277495	249.667	0.138297	0.701176	5	2	2	1.0004	1.0633	42.036	2	1	20989000	10159000	10830000	2.2	1	1	1.4024	1.4466		1	0	6144600	3123100	3021500	5	2
	781	Tb927.2.5240	Tb927.2.5240	Tb927.2.5240	TbPRP19	PRP19-like protein, putative (TbPRP19)	54.268	9	0	33.377	1			1.86971	1	0.902817	135	0.0182794	0.205705							4.9	2	2	0.96916	1.0377	58.002	3	2	74440000	27684000	46756000	4.9	2	2	1.9372	2.0485	53.727	2	1	51263000	15067000	36196000	3.7	2
	798	Tb927.3.1120	Tb927.3.1120	Tb927.3.1120	rtb2	GTP-binding nuclear protein rtb2, putative (rtb2)	24.406	59.9	0	308.25	1			1.20778	1	0.272354	136.333	0.0188278	0.209088	1.17318	1	0.23042	320	0.287157	0.89288	35.9	8	8	1.1434	1.1654	3.263	10	0	1004500000	469400000	535140000	41.9	9	9	1.1825	1.2052	13.227	10	0	654940000	308250000	346690000	40.1	9
	717	Tb927.11.9130	Tb927.11.9130	Tb927.11.9130		replication factor A, 51kDa subunit, putative	52.331	17.5	0	51.841	1			1.22135	1	0.288482	137	0.019106	0.209422	1.1766	1	0.234628	295.667	0.229109	0.821491	12.3	5	5	1.1443	1.2355	10.682	6	1	151340000	64969000	86367000	10.2	4	4	1.2568	1.3148	30.58	4	2	74201000	31097000	43104000	9.7	4
	1252	Tb927.8.4660	Tb927.8.4660	Tb927.8.4660		hypothetical protein, conserved	117.96	0.7	0.002381	7.6641	1			1.19451	1	0.256417	142.333	0.0214313	0.231897	1.11143	1	0.152415	457	0.662226	1.03157	0.7	1	1	1.1106	1.189	33.68	2	0	127750000	67515000	60231000	0.7	1	1	1.1429	1.2007	32.314	2	0	97510000	47108000	50403000	0.7	1
	834	Tb927.3.3460	Tb927.3.3460	Tb927.3.3460		hypothetical protein, conserved	53.228	14.7	0	39.995	1	1		1.22214	1	0.289415	146	0.0231347	0.24716	1.09997	1	0.137466	417.667	0.554519	1.00546	10.8	4	4	1.0336	1.0737	14.861	4	0	98490000	43178000	55312000	9.1	4	4	1.2513	1.2489	26.885	4	0	86484000	36622000	49862000	12.6	5
	1425	Tb927.9.9290	Tb927.9.9290	Tb927.9.9290	PABP1	Polyadenylate-binding protein 1 (Poly(A)-binding protein 1) (PABP 1) (PABP1)	63.029	26.3	0	138.53	1			1.25436	1	0.326957	150	0.0250933	0.264735	1.25364	1	0.326127	192.333	0.0631503	0.577789	12.2	6	6	1.2964	1.3104	162.67	7	1	207600000	80114000	127480000	8	4	4	1.2821	1.2805	29.953	4	1	89503000	33196000	56307000	15.7	7
	1131	Tb927.7.3080	Tb927.7.3080	Tb927.7.3080		hypothetical protein, conserved	47.366	15.2	0	45.588	1			1.22668	1	0.294758	151.333	0.02577	0.268517	1.11941	1	0.16274	388.333	0.471751	0.970321	6.3	3	3	1.0163	1.0899	9.2897	3	1	103770000	53046000	50720000	10.3	4	4	1.2858	1.3595	11.911	3	1	86239000	39777000	46462000	12.1	5
	148	Tb927.10.2770;Tb11.v5.0684	Tb927.10.2770;Tb11.v5.0684	Tb927.10.2770		eukaryotic translation initiation factor 5, putative;eukaryotic translation initiation factor 5, putative	42.945	28	0	96.735	2			1.17989	1	0.238654	154	0.0271595	0.279544	1.05587	1	0.078433	511.333	0.793662	1.04943	11.5	4	4	1.0692	1.1364	4.3092	4	1	166130000	80972000	85159000	11.5	4	4	1.1687	1.1722	11.545	4	0	109410000	51408000	57999000	11	4
	322	Tb927.10.3030;Tb927.10.2980	Tb927.10.3030;Tb927.10.2980	Tb927.10.3030	RPN11	proteasome regulatory non-ATPase subunit 11,19S proteasome regulatory subunit, Metallo-peptidase, Clan MP, Family M67 (RPN11);proteasome regulatory non-ATPase subunit 11,19S proteasome regulatory subunit, Metallo-peptidase, Clan MP, Family M67 (RPN11)	33.847	13.8	0	44.123	2			1.22799	1	0.296298	157	0.0287815	0.292669	1.2514	1	0.323544	256.667	0.150275	0.729385	9.5	2	2	1.1056	1.1518	35.973	2	0	11227000	5291000	5936400	9.5	2	2	1.0457	1.0898	5.2911	2	2	10468000	3960000	6507600	5.2	1
	189	Tb927.1.4100	Tb927.1.4100	Tb927.1.4100	COXIV	cytochrome oxidase subunit IV (COXIV)	40.534	35.7	0	162.57	1	1		1.17501	1	0.232667	159	0.0298979	0.300402	1.21435	1	0.280187	233.333	0.11286	0.696408	31.7	10	10	1.0749	1.1412	22.102	13	2	549530000	264260000	285280000	19.8	7	7	1.129	1.1699	13.589	7	0	270580000	122930000	147650000	26.1	10
	323	Tb927.10.3080	Tb927.10.3080	Tb927.10.3080		methionine biosynthetic protein, putative	44.444	6.1	0	17.855	1			1.30845	1	0.38786	159.333	0.0300867	0.298743	1.11833	1	0.161344	402.667	0.512247	0.982527	2.3	1	1	1.2885	1.3717		1	1	12715000	4682800	8031800	2.3	1	1	1.497	1.602		1	1	11710000	4689300	7020300	2.3	1
	1011	Tb927.5.580	Tb927.5.580	Tb927.5.580		prefoldin subunit, putative	15.578	11.1	0.0024291	8.7877	1			1.26752	1	0.342012	159.667	0.0302763	0.29713							11.1	1	1	1.0324	1.0341		1	0	3510600	1694200	1816400	11.1	1	1	1.5629	1.5651		1	0	3239000	1655500	1583500	11.1	1
	641	Tb927.11.5440	Tb927.11.5440	Tb927.11.5440		malic enzyme	61.506	24.6	0	91.007	1			1.17977	1	0.23851	160.333	0.030658	0.297417	1.13067	1	0.177173	406.333	0.522604	0.985765	11.5	6	6	1.0787	1.1561	5.0794	7	0	236760000	107560000	129200000	17.7	9	9	1.216	1.273	8.7047	9	1	230860000	107360000	123500000	13.1	7
	852	Tb927.3.4500;Tb11.v5.0629	Tb927.3.4500;Tb11.v5.0629	Tb927.3.4500	FHc	fumarate hydratase, class I (FHc);fumarate hydratase, putative	62.262	20.4	0	89.808	2			1.1767	1	0.234746	161.333	0.0312364	0.299585	1.12107	1	0.164877	373.667	0.430544	0.946721	16.3	8	8	1.1451	1.1697	9.3156	8	2	207600000	97004000	110600000	20.4	10	10	1.1364	1.1484	5.3967	10	4	172190000	75403000	96784000	18.4	9
	196	Tb927.1.710;Tb927.1.700	Tb927.1.710;Tb927.1.700	Tb927.1.710	PGKB	phosphoglycerate kinase (PGKB);phosphoglycerate kinase (PGKC)	45.247	26.7	0	59.039	2			1.28527	1	0.362068	161.667	0.0314308	0.298063	1.01754	1	0.0250914	537.333	0.844986	1.0609	14	4	3	1.3371	1.4034	6.7802	5	2	58418000	22685000	35733000	11.2	3	2	1.365	1.4265	26.925	3	0	17768000	7792700	9975500	22.1	7
	1220	Tb927.8.2450	Tb927.8.2450	Tb927.8.2450		hypothetical protein, conserved	34.491	3.9	0.0023904	7.7779	1			1.58321	1	0.662852	162	0.031626	0.296582							3.9	1	1	1.8873	2.005		1	0	15559000	4822600	10736000	3.9	1	1	1.8749	2.0112		1	1	12577000	4678400	7898200	3.9	1
	372	Tb927.10.5930;Tb927.10.5940;Tb927.10.5950;Tb11.v5.0190	Tb927.10.5930;Tb927.10.5940;Tb927.10.5950;Tb11.v5.0190	Tb927.10.5930		protein kinase, putative;protein kinase, putative;protein kinase, putative;protein kinase, putative	54.749	12.9	0	42.88	4			1.17225	1	0.229279	162.667	0.0320189	0.296967	1.2045	1	0.26843	241	0.124371	0.692305	3.1	1	1	1.0736	1.088		1	0	9675900	4955700	4720200	5.9	2	2	1.154	1.1465	12.913	3	2	33505000	15377000	18128000	5.9	2
	758	Tb927.2.3880	Tb927.2.3880	Tb927.2.3880	HNRNPH	heterogeneous nuclear ribonucleoprotein H/F, putative (HNRNPH)	55.134	9.7	0	29.031	1			1.18903	1	0.249786	163	0.0322166	0.295552	1.12632	1	0.171612	457.333	0.663107	1.02891	4.7	2	2	1.0446	1.1109	30.27	2	1	32526000	14924000	17602000	7.2	3	3	1.2683	1.3264	13.533	3	0	35147000	16445000	18701000	4.7	2
	225	Tb927.10.1210;Tb11.v5.0486	Tb927.10.1210	Tb927.10.1210		katanin, putative	75.358	10	0	32.151	2			1.20117	1	0.264445	164.333	0.0330153	0.299622	1.08915	1	0.123202	458.667	0.666621	1.03035	5.4	3	3	1.1599	1.1775	14.974	3	0	43040000	18954000	24086000	5.4	3	3	1.2552	1.2534	22.265	3	0	18231000	8349700	9880800	10	5
	366	Tb927.10.5770	Tb927.10.5770	Tb927.10.5770	VCP	valosin-containing protein homolog,Transitional endoplasmic reticulum ATPase, putative (VCP)	85.825	28.7	0	165.5	1			1.17788	1	0.236198	165.667	0.0338271	0.303724	1.28736	1	0.364416	144.667	0.0268269	0.508434	17.9	11	11	1.0505	1.1115	13.789	12	1	232310000	111170000	121140000	11	7	7	1.2315	1.2659	10.379	8	2	97004000	41903000	55101000	14.9	10
	768	Tb927.2.4580	Tb927.2.4580	Tb927.2.4580	unc119	UNC119	22.66	18.9	0.00086281	11.599	1			1.16034	1	0.214544	170.667	0.0369898	0.328626							7.1	1	1	1.0891	1.1064		1	1	6094400	2356500	3738000	7.1	1	1	1.0811	1.0733		1	0	5362900	2811800	2551100	18.9	2
	1366	Tb927.9.3170	Tb927.9.3170	Tb927.9.3170	COXV	cytochrome oxidase subunit V (COXV)	22.229	24.5	0	32.86	1	1		1.17473	1	0.232328	171	0.0372074	0.327115							17.3	3	3	1.2015	1.2801	18.722	2	1	44274000	21841000	22433000	5.6	1	1	1.0671	1.1131		1	0	4210300	2178400	2031900	10.7	2
	1288	Tb927.8.7100	Tb927.8.7100	Tb927.8.7100		acetyl-CoA carboxylase	242.91	3.4	0	39.679	1			1.16048	1	0.214719	172	0.0378653	0.329467							1.6	3	3	1.0471	1.1182	15.299	3	2	33715000	15364000	18351000	0.8	2	2	1.1405	1.1368	18.36	2	0	21568000	10635000	10932000	1.1	2
	1302	Tb927.8.980	Tb927.8.980	Tb927.8.980		phosphoacetylglucosamine mutase, putative,acetylglucosaminephosphomutase, putative,N-acetylglucosamine-phosphate mutase, putative	64.95	11.6	0	71.656	1			1.22284	1	0.290238	172.667	0.0383082	0.329919	1.01492	1	0.0213645	583.333	0.913779	1.06185	10	5	5	0.99112	1.0424	13.404	5	0	54626000	22842000	31784000	7.5	4	4	1.3565	1.3598	9.4495	4	1	65993000	29250000	36744000	7.5	4
	660	Tb927.11.6170	Tb927.11.6170	Tb927.11.6170		protein transport protein SEC31, putative,cytosolic coat protein, putative	131.1	2.3	0	12.256	1			1.15898	1	0.212852	173.333	0.0387545	0.330392							2.3	2	2	1.0716	1.1474		1	1	10648000	4562200	6085900	0.9	1	1	1.1105	1.1587		1	1	4140400	1951400	2189000	2.3	2
	168	Tb927.10.2110;Tb927.10.2100;Tb11.v5.1046;Tb927.10.2090	Tb927.10.2110;Tb927.10.2100;Tb11.v5.1046;Tb927.10.2090	Tb927.10.2110	TEF1	elongation factor 1-alpha (TEF1);elongation factor 1-alpha,EF-1-alpha (TEF1);elongation factor 1-alpha, putative;elongation factor 1-alpha,EF-1-alpha (TEF1)	49.105	47.7	0	323.31	4			1.16101	1	0.215381	174.333	0.0394304	0.332793	1.14632	1	0.197009	368	0.414757	0.959728	45.9	22	22	1.1073	1.1601	10.171	31	4	12559000000	5894000000	6664700000	38.1	18	18	1.1471	1.1843	14.225	22	0	8854100000	4139400000	4714700000	45.9	23
	207	Tb927.10.1070;Tb927.7.7360	Tb927.10.1070	Tb927.10.1070	CRK1	cell division protein kinase 2 homolog 1,cdc2- like protein kinase (CRK1)	34.35	13	0	24.651	2			1.17044	1	0.227057	175.667	0.0403438	0.337131	1.18957	1	0.250445	287.667	0.211371	0.808901	9.3	3	3	1.0404	1.1127		1	0	11278000	6197500	5080100	6.6	2	2	1.0828	1.1357	11.693	2	1	16936000	7877200	9058600	7	2
	347	Tb927.10.4880	Tb927.10.4880	Tb927.10.4880		hypothetical protein, conserved	25.965	11.6	0	29.801	1	1		1.15192	1	0.204036	176	0.0405744	0.335733	1.22458	1	0.292282	263.667	0.162926	0.749647	11.6	2	2	1.0858	1.0983	8.4425	3	0	68282000	33133000	35150000	8	1	1	1.071	1.1052		1	0	5781300	2820500	2960800	11.6	2
	846	Tb927.3.3900	Tb927.3.3900	Tb927.3.3900	CPT II	carnitine O-palmitoyltransferase II, putative (CPT II)	67.395	16.1	0	62.115	1	1		1.15528	1	0.208242	176.333	0.0408058	0.33437	1.10361	1	0.14223	455.667	0.658697	1.03417	10.8	6	6	1.0762	1.1176	24.71	6	0	81002000	39343000	41659000	13.7	7	7	1.109	1.147	10.608	7	0	87548000	43743000	43805000	16.1	8
	188	Tb927.1.4050	Tb927.1.4050	Tb927.1.4050		protein phosphatase with EF-Hand domains (PPEF),ser/thr protein phosphatase, putative	105.75	9.4	0	62.202	1			1.17394	1	0.231356	176.667	0.0410381	0.33304	1.21724	1	0.283615	276	0.186877	0.791247	4	3	3	1.0294	1.0993	5.3144	3	0	37850000	18602000	19248000	3.1	3	3	1.1094	1.1019	25.938	3	0	25659000	12532000	13128000	4.5	4
	286	Tb927.10.15760	Tb927.10.15760	Tb927.10.15760		hypothetical protein, conserved	36.411	12.4	0	31.272	1			1.29484	1	0.372775	178.667	0.0424503	0.34122							12.4	4	4	0.95816	1.0269	36.146	4	3	135630000	66409000	69220000	8.9	3	3	1.4223	1.419	36.106	3	2	34901000	17934000	16968000	6	2
	1028	Tb927.6.1900	Tb927.6.1900	Tb927.6.1900	enp1	U3/U14 snoRNA-associated small subunit rRNA processing protein, putative	52.9	2.1	0.002451	9.913	1			1.17086	1	0.227563	181.333	0.0443833	0.353391							2.1	1	1	0.99935	1.0659		1	1	11975000	6193200	5781400	2.1	1	1	1.2205	1.3056		1	0	14901000	6700400	8200500	2.1	1
	682	Tb927.11.7020	Tb927.11.7020	Tb927.11.7020	PSA4	proteasome alpha 7 subunit, putative (PSA4)	27.865	11.3	0	28.949	1			1.22912	1	0.297627	181.333	0.0443833	0.350089							11.3	2	2	1.1113	1.1735		1	1	7062100	2222800	4839200	4.5	1	1	0.99927	0.99721		1	1	14180000	7121800	7057800	11.3	2
	884	Tb927.3.910	Tb927.3.910	Tb927.3.910		gamma-tubulin,tubulin gamma chain	50.119	16.8	0	50.496	1			1.22471	1	0.292443	186.667	0.0484234	0.37842	1.04937	1	0.0695219	527.333	0.826329	1.05749	14.3	6	6	0.9676	1.013	18.409	6	0	71789000	34460000	37329000	6.7	3	3	1.1718	1.226	24.586	3	1	18768000	9070300	9697900	9.8	4
	197	Tb927.1.720	Tb927.1.720	Tb927.1.720	PGKA	phosphoglycerate kinase (PGKA)	55.747	14.9	0	19.655	1			1.46902	1	0.554857	187	0.0486838	0.376964							6.9	2	1	1.1477	1.1594		1	0	11245000	6411200	4833600	8.1	3	2	0.96998	0.96344	21.464	2	1	14802000	6666300	8135700	9	4
	220	Tb927.10.11760	Tb927.10.11760	Tb927.10.11760	PUF6	pumilio/PUF RNA binding protein 6 (PUF6)	93.062	9.6	0	65.271	1			1.14916	1	0.200579	189.667	0.0508002	0.389776	1.11725	1	0.159946	422	0.56666	1.00459	6.9	4	4	1.1457	1.2	4.5021	5	0	85252000	41407000	43845000	6.2	4	4	1.0904	1.14	16.276	4	0	63768000	32585000	31182000	4.9	3
	328	Tb927.10.3260;Tb11.v5.0825	Tb927.10.3260;Tb11.v5.0825	Tb927.10.3260		Long-chain-fatty-acid--CoA ligase 5 (EC 6.2.1.3) (Long-chain acyl-CoA synthetase 5) (LACS 5), putative;fatty acyl CoA synthetase, putative	78.983	16.6	0	82.88	2			1.17851	1	0.236968	192	0.0527016	0.400722	1.16135	1	0.215799	327.333	0.305696	0.891332	11.1	6	6	0.99035	1.035	23.762	6	2	182550000	63920000	118630000	7.1	4	4	1.1246	1.1966	39.923	4	3	63961000	23657000	40304000	12.5	7
	678	Tb927.11.6790	Tb927.11.6790	Tb927.11.6790		predicted WD40 repeat protein	89.011	2.6	0.00088574	11.916	1			1.17779	1	0.236078	194	0.0543686	0.409707							1	1	1	1.0342	1.0485		1	0	16623000	8775200	7848200	1	1	1	1.3193	1.3076		1	0	7241500	3644600	3596900	2.6	2
	801	Tb927.3.1290	Tb927.3.1290	Tb927.3.1290		cullin 4B, putative	105.84	13.4	0	71.678	1			1.13395	1	0.181356	197.333	0.0572246	0.427412	0.999603	1	-0.000572438	620	0.951081	1.05883	9.9	9	9	1.053	1.0812	8.0504	9	1	178440000	86238000	92201000	5.5	5	5	1.1315	1.1266	9.3434	6	3	97816000	45290000	52526000	10.1	9
	1032	Tb927.6.2210	Tb927.6.2210	Tb927.6.2210		hypothetical protein, conserved	123.85	8	0	57.413	1			1.15676	1	0.210092	197.333	0.0572246	0.423663	0.981422	1	-0.0270539	547.667	0.862809	1.06151	5.9	5	5	1.1829	1.1856	76.049	5	3	39360000	17738000	21622000	4	3	3	1.0144	1.0144	2.1103	2	0	9225500	2898800	6326700	4.4	4
	680	Tb927.11.6870	Tb927.11.6870	Tb927.11.6870		14-3-3 protein	29.196	24.2	0	51.65	1			1.14779	1	0.198855	198	0.0578075	0.424257	1.24862	1	0.320334	206.333	0.0779963	0.608677	19.4	4	4	1.0794	1.1353	39.422	4	2	140170000	57471000	82700000	6	1	1	1.1918	1.1978		1	0	14709000	8194100	6515300	14.7	3
	1234	Tb927.8.3380	Tb927.8.3380	Tb927.8.3380		electron transfer protein, putative	27.259	12.4	0	16.947	1	1		1.2059	1	0.270108	198.667	0.0583944	0.424869	0.641956	1	-0.639455	784	0.999983	1.00377	7.9	1	1	1.1902	1.2065		1	0	17769000	7816500	9952900	7.9	1	1	1.3028	1.2949		1	0	9134400	4441700	4692700	7.9	1
	141	Tb11.v5.0624;Tb927.6.160;Tb927.4.200	Tb11.v5.0624	Tb11.v5.0624		retrotransposon hot spot protein (PHS), putative	62.492	15.4	0	136.37	3			1.14178	1	0.19129	200	0.05958	0.429791							15.4	7	1	0.9993	1.0109		1	0	42803000	21169000	21634000	14	6	1	1.1372	1.1413		1	0	43479000	20800000	22679000	15.4	7
	902	Tb927.4.2000	Tb927.4.2000	Tb927.4.2000		ruvB-like DNA helicase, putative,ATP-dependent DNA helicase, putative	52.61	4.9	0.00089606	12.06	1			1.14093	1	0.190207	201.667	0.0610845	0.436909	1.37349	1	0.457845	120	0.0152894	0.380323	2.5	1	1	1.0561	1.1298		1	0	9968100	5174400	4793700	2.5	1	1	1.0225	1.0647		1	0	4524500	2204200	2320400	4.9	2
	272	Tb927.10.1500	Tb927.10.1500	Tb927.10.1500	MetRS	methionyl-tRNA synthetase, putative (MetRS)	86.91	5	0	19.098	1	1		1.16382	1	0.218862	203	0.0623062	0.441902	1.12409	1	0.168754	422.667	0.568524	1.00566	5	3	3	1.0376	1.0684	8.2134	3	0	13350000	6980400	6369100	2.2	1	1	1.2873	1.2923		1	0	1708600	724160	984480	3.8	2
	1042	Tb927.6.2720	Tb927.6.2720	Tb927.6.2720		calcium-binding protein, putative	41.657	6.4	0	14.448	1			1.33059	1	0.412066	207	0.0660686	0.464683	1.58674	1	0.66607	251.333	0.141089	0.710804	3.3	1	1	0.98966	1.0543		1	0	20507000	9284400	11223000	3.3	1	1	1.0328	1.091		1	0	9494000	4326200	5167900	3.3	1
	226	Tb927.10.12260	Tb927.10.12260	Tb927.10.12260		cytosolic nonspecific dipeptidase, putative,peptidase (M20/M25/M40 family), putative	51.578	9.1	0	94.821	1			1.1368	1	0.184982	207.333	0.0663888	0.463076	1.22603	1	0.293999	255	0.147363	0.733132	4.4	1	1	0.997	1.0578	12.41	2	0	29696000	12401000	17295000	6.9	2	2	1.1611	1.2331	13.006	3	0	47443000	24825000	22617000	6.9	2
	797	Tb927.3.1110;Tb11.v5.0589	Tb927.3.1110;Tb11.v5.0589	Tb927.3.1110	PIFTA1	flagellar transport protein, putative (PIFTA1);hypothetical protein, conserved	52.713	6.7	0	19.293	2			1.12921	1	0.175312	207.333	0.0663888	0.45928							2.9	1	1	1.0304	1.1021		1	0	9352400	4276100	5076400	3.8	1	1	1.069	1.1066		1	0	5256400	2060000	3196500	3.8	1
	749	Tb927.2.2770	Tb927.2.2770	Tb927.2.2770		hypothetical protein, conserved	13.445	6.4	0.0037594	6.8723	1			1.44001	1	0.526082	209.667	0.0686593	0.471125	0.96283	1	-0.0546466	549.667	0.866093	1.059	6.4	1	1	0.95535	1.024		1	0	40917000	21466000	19451000	6.4	1	1	1.095	1.1583		1	0	42032000	19391000	22642000	6.4	1
	836	Tb927.3.3560	Tb927.3.3560	Tb927.3.3560		hypothetical protein, conserved	69.087	2.4	0.0023529	7.4644	1			1.23353	1	0.302788	210.667	0.069648	0.474055							2.4	1	1	1.5238	1.6231		1	1	7746400	2907800	4838600	2.4	1	1	1.0705	1.1068		1	0	5431700	2498400	2933300	2.4	1
	1136	Tb927.7.3410	Tb927.7.3410	Tb927.7.3410		centrin, putative	16.552	12.8	0	13.026	1			1.13887	1	0.187605	213.333	0.0723307	0.488377							12.8	2	2	1.0478	1.0617		1	0	12037000	5633600	6403900	12.8	2	2	1.0076	1.0404	6.8317	2	0	18985000	7077200	11908000	12.8	2
	152	Tb927.3.3790;Tb927.3.3770;Tb11.v5.0741	Tb927.3.3790;Tb927.3.3770;Tb11.v5.0741	Tb927.3.3790		hypothetical protein, conserved;paraflagellar rod component, putative (PFC6);hypothetical protein, conserved	31.661	33.2	0	83.868	3			1.14142	1	0.190827	214	0.073012	0.489065	0.957137	1	-0.0632029	697.333	0.991343	1.03287	33.2	8	8	0.99853	1.0772	20.895	9	2	359540000	178280000	181260000	16.1	4	4	1.0533	1.0922	1.7892	4	0	117050000	55268000	61777000	8.4	2
	1146	Tb927.7.4070;Tb927.7.4060	Tb927.7.4070;Tb927.7.4060	Tb927.7.4070		calpain-like cysteine peptidase, putative,cysteine peptidase, Clan CA, family C2, putative;calpain-like cysteine peptidase, putative,cysteine peptidase, Clan CA, family C2, putative	13.518	42.5	0	156.14	2			1.12034	1	0.163937	215.667	0.0747339	0.496657	1.19896	1	0.261786	247.667	0.134996	0.706952	32.5	3	3	1.0168	1.0442	15.814	3	0	176910000	87004000	89902000	25	2	2	1.0776	1.081	0.38676	2	0	100350000	48071000	52281000	42.5	4
	609	Tb927.11.3730	Tb927.11.3730	Tb927.11.3730	LeuRS	leucyl-tRNA synthetase, putative (LeuRS)	121.82	3.4	0	25.16	1	1		1.15083	1	0.202669	217	0.0761308	0.501988	1.2519	1	0.324122	187.667	0.0586566	0.569399	2.3	2	2	1.2023	1.2523	1.0002	2	1	19286000	8062300	11224000	2.3	2	2	1.0987	1.09	7.2618	3	3	22071000	11418000	10653000	2.3	2
	845	Tb927.3.3780;Tb927.3.3760	Tb927.3.3780;Tb927.3.3760	Tb927.3.3780	TXN1a	tryparedoxin;tryparedoxin (TRYP1)	15.891	66.7	0	61.215	2			1.11877	1	0.161907	217	0.0761308	0.498096	1.26122	1	0.334823	162.667	0.0381676	0.552389	37.5	5	5	1.0473	1.0759	6.1482	5	0	299290000	148200000	151090000	29.9	4	4	1.1146	1.12	2.9729	4	0	219590000	106390000	113210000	48.6	6
	957	Tb927.4.770	Tb927.4.770	Tb927.4.770	upl3	ubiquitin-protein ligase, putative (upl3)	142.06	12.1	0	97.287	1			1.1719	1	0.228855	218.333	0.077545	0.503446	1.39814	1	0.48351	76.6667	0.00396833	0.175488	9.2	10	10	0.98624	1.0283	18.567	11	5	655680000	283350000	372340000	4.2	5	5	1.3472	1.4462	20.942	5	2	449680000	184200000	265480000	10	11
	1061	Tb927.6.4140	Tb927.6.4140	Tb927.6.4140	PFC4	paraflagellar rod component, putative (PFC4)	13.009	33	0	22.873	1			1.11941	1	0.16274	219	0.0782586	0.5042	1.03689	1	0.0522653	601	0.933503	1.06305	33	3	3	1.0004	1.0153	9.0937	3	0	196000000	101620000	94382000	19.1	2	2	1.1024	1.1643	17.138	2	0	88599000	43962000	44637000	9.6	1
	704	Tb927.11.8180	Tb927.11.8180	Tb927.11.8180		hypothetical protein, conserved	31.117	29.4	0	118.03	1			1.12059	1	0.164263	222.333	0.0818923	0.523614	1.08586	1	0.118842	504.667	0.779111	1.05114	21.6	7	7	1.0113	1.0184	29.012	9	1	146110000	68602000	77510000	16	5	5	1.1568	1.1533	27.409	6	1	95420000	47566000	47854000	29.4	8
	532	Tb927.11.15550	Tb927.11.15550	Tb927.11.15550	B5R	NADH-cytochrome b5 reductase, putative (B5R)	33.885	5.8	0.0008489	11.159	1	1		1.2548	1	0.32746	222.667	0.0822617	0.522022							3.2	1	1	1.1079	1.1178		1	0	37193000	18110000	19083000	5.8	2	2	1.6176	1.6583	80.165	2	1	55069000	18047000	37022000	3.2	1
	219	Tb927.10.1170;Tb11.0560;Tb11.v5.0858	Tb927.10.1170;Tb11.0560	Tb927.10.1170	IFT172	intraflagellar transport protein IFT172, putative (IFT172);chrX additional, unordered contigs,hypothetical protein, conserved	196.6	6.5	0	69.647	3			1.11462	1	0.156554	223	0.0826323	0.52046							2.6	4	4	1.0327	1.0883	11.859	4	0	33609000	17234000	16375000	2.8	4	4	1.0429	1.0918	21.79	4	1	21691000	11169000	10522000	4.5	7
	1152	Tb927.7.4420	Tb927.7.4420	Tb927.7.4420		proteasome alpha 3 subunit, putative	32.154	19.2	0	36.844	1			1.1197	1	0.163113	224.333	0.0841256	0.525941	1.38125	1	0.465973	120.667	0.0155463	0.374996	2.8	1	1	1.1073	1.1255		1	0	54809000	26445000	28364000	10.1	3	3	1.0782	1.0853	67.761	3	0	71192000	33766000	37427000	15	4
	1130	Tb927.7.3050	Tb927.7.3050	Tb927.7.3050		hypothetical protein, conserved	131.58	2	0	18.205	1	1		1.1283	1	0.174154	228.667	0.089103	0.552963	1.43219	1	0.518222	173.333	0.0461966	0.557159	1.1	1	1	1.156	1.2367		1	1	9288800	3704000	5584800	1.1	1	1	1.0757	1.1414		1	0	10112000	4947400	5164500	2	2
	249	Tb927.10.14000	Tb927.10.14000	Tb927.10.14000	ACO	aconitase (ACO)	98.314	37.8	0	224.81	1	1		1.11499	1	0.157037	230.667	0.0914649	0.563477	1.04901	1	0.0690312	526.333	0.824387	1.05841	22.5	16	16	1.1222	1.1447	10.378	16	7	436020000	196390000	239630000	13.2	11	11	1.0182	1.0138	11.988	12	4	339910000	171840000	168070000	22.1	16
	436	Tb927.11.10070	Tb927.11.10070	Tb927.11.10070		hypothetical protein, conserved	25.415	8.6	0	16.084	1			1.2045	1	0.268432	232	0.0930625	0.569165	0.95899	1	-0.0604121	486.667	0.737387	1.04627	5	1	1	1.0368	1.0904		1	0	6483000	2935400	3547700	5	1	1	1.4902	1.5599		1	0	3476900	1352800	2124200	5	1
	825	Tb927.3.3000	Tb927.3.3000	Tb927.3.3000	PIFTC3	flagellar transport protein, putative (PIFTC3)	64.892	8.8	0	30.254	1			1.11512	1	0.157204	234.333	0.0959029	0.582317	1.1196	1	0.162987	431.333	0.592638	1.00584	1.2	1	1	0.98246	1.0449		1	0	13599000	7309300	6289600	3.4	2	2	1.1012	1.096	19.095	2	0	32741000	14728000	18012000	7.2	4
	1082	Tb927.6.5110	Tb927.6.5110	Tb927.6.5110		damage-specific DNA binding protein, putative	138.21	12.4	0	141.5	1			1.11845	1	0.161502	234.667	0.0963134	0.580632	1.13687	1	0.185069	392.667	0.483986	0.96073	9.1	10	10	1.0384	1.1115	13.211	11	0	129040000	59925000	69111000	5.7	7	7	1.1624	1.2155	5.5422	8	3	102590000	51922000	50668000	8.6	10
	1431	Tb927.9.9870	Tb927.9.9870	Tb927.9.9870		MCAK-like kinesin, putative	53.501	2.5	0	19.043	1			1.13243	1	0.179419	235.333	0.0971377	0.581448							2.5	1	1	1.1387	1.1879		1	0	5445700	2605100	2840500	2.5	1	1	0.96661	1.0116		1	0	2409100	1076900	1332200	2.5	1
	149	Tb927.6.850;Tb11.v5.0689	Tb927.6.850;Tb11.v5.0689	Tb927.6.850	NOT2	ccr4-not transcription complex subunit 2;hypothetical protein, conserved	37.396	6.1	0	18.838	2			1.14836	1	0.199576	235.333	0.0971377	0.577354	1.01506	1	0.0215655	386	0.465172	0.96678	6.1	2	2	0.98227	1.017	9.4689	2	1	42870000	19830000	23039000	6.1	2	2	1.028	1.0461	30.77	2	1	24312000	11477000	12835000	6.1	2
	236	Tb927.10.12890	Tb927.10.12890	Tb927.10.12890	ProRS	bifunctional aminoacyl-tRNA synthetase, putative	90.96	14.1	0	101.36	1	1		1.11053	1	0.151245	235.667	0.0975517	0.575759	1.13597	1	0.183926	377.333	0.440806	0.95608	5.1	3	3	1.0271	1.0867	2.9302	4	0	71095000	34332000	36762000	8.4	5	5	1.1246	1.1237	9.0575	6	1	119970000	57038000	62931000	6.7	4
	134	Tb927.10.7100;Tb11.v5.0580	Tb927.10.7100;Tb11.v5.0580	Tb927.10.7100		delta-4 fatty acid desaturase;delta-6 fatty acid desaturase, putative	47.965	2.1	0.004481	6.8238	2			1.14441	1	0.1946	236	0.0979668	0.574194							2.1	1	1	0.96034	0.99118		1	0	3401000	1919900	1481100	2.1	1	1	1.0814	1.1315		1	0	2216200	839750	1376500	2.1	1
	715	Tb927.11.8970	Tb927.11.8970	Tb927.11.8970		ribose 5-phosphate isomerase, putative	16.957	44.5	0	36.874	1			1.09881	1	0.135936	237.333	0.099639	0.579968	1.11739	1	0.160126	426.667	0.579682	1.0031	24.5	3	3	1.046	1.12	2.4699	3	1	161120000	77693000	83425000	24.5	3	3	1.0511	1.1145	9.2071	3	0	145550000	73484000	72063000	32.9	4
	989	Tb927.5.2960	Tb927.5.2960	Tb927.5.2960	PRS	phosphoribosylpyrophosphate synthetase, putative (PRS)	41.855	3.1	0.0051699	6.7297	1			1.11005	1	0.150621	237.333	0.099639	0.575995							3.1	1	1	1.0901	1.0918		1	0	3613800	1741000	1872800	3.1	1	1	0.99266	0.99662		1	0	1659900	814610	845310	3.1	1
	1102	Tb927.7.190	Tb927.7.190	Tb927.7.190	THOP1	thimet oligopeptidase A, putative,metallo- peptidase, Clan MA(E) Family M3, putative (OPA)	84.166	11.2	0	66.592	1	1		1.10744	1	0.147227	237.333	0.099639	0.572077	1.11576	1	0.158024	438	0.611009	1.02177	3.9	3	3	1.0696	1.1035	13.503	4	2	41242000	20257000	20984000	5.5	4	4	0.99972	1.0716	15.916	3	1	27215000	12264000	14952000	7.1	5
	553	Tb927.11.1660	Tb927.11.1660	Tb927.11.1660		vesicular transport protein (CDC48 homologue), putative	73.318	12.8	0	76.905	1			1.25442	1	0.32702	238.667	0.10133	0.577856	1.06853	1	0.0956291	491.333	0.748524	1.04899	9.2	6	6	1.4081	1.5013	40.288	6	0	96660000	41219000	55442000	7.4	5	5	1.3052	1.3986	16.318	5	0	65217000	27325000	37892000	11.8	7
	960	Tb927.5.1090	Tb927.5.1090	Tb927.5.1090	ThrRS	threonyl-tRNA synthetase, putative	90.983	23.7	0	174.4	1	1		1.11393	1	0.155663	239.333	0.102183	0.578808	1.26902	1	0.343713	174.667	0.047273	0.553372	15.4	11	11	0.98233	1.0533	10.123	12	3	304600000	148350000	156250000	12.6	9	9	1.1554	1.1575	12.578	8	2	159710000	74760000	84948000	8.3	7
	245	Tb927.10.13720	Tb927.10.13720	Tb927.10.13720	RBP29	RNA-binding protein, putative (RBP29)	40.678	14.3	0	61.068	1			1.0983	1	0.135267	240.333	0.103471	0.582196	1.1743	1	0.231807	313.333	0.270695	0.897804	14.3	7	7	1.0582	1.1325	45.746	8	3	156480000	65865000	90616000	11.9	5	5	1.0454	1.0935	10.776	4	1	45318000	23025000	22293000	11.7	7
	824	Tb927.3.2960	Tb927.3.2960	Tb927.3.2960	IAGNH	inosine-adenosine-guanosine-nucleosidehydrolase,IAG-nucleoside hydrolase (IAGNH)	35.848	9.2	0	60.967	1			1.10415	1	0.142932	245.333	0.110073	0.615245	0.970242	1	-0.0435833	672.333	0.982989	1.03912	6.7	2	2	1.0553	1.0965	0.15117	2	0	59651000	28480000	31171000	4.9	2	2	1.1005	1.0983		1	0	33170000	16855000	16315000	6.7	2
	1342	Tb927.9.13970	Tb927.9.13970	Tb927.9.13970		hypothetical protein, conserved	36.788	29.5	0	74.044	1			1.10201	1	0.140133	245.333	0.110073	0.611197	1.25804	1	0.331182	172	0.0451367	0.570298	29.5	7	7	1.0411	1.0785	7.4651	8	2	145890000	71803000	74092000	13.3	4	4	0.99851	1.0288	12.002	4	0	80235000	37256000	42979000	21.2	6
	1272	Tb927.8.6060	Tb927.8.6060	Tb927.8.6060		2-amino-3-ketobutyrate coenzyme A ligase, putative,glycine acetyltransferase, putative	43.734	33.4	0	166.72	1			1.10661	1	0.146142	246	0.110974	0.612173	1.20781	1	0.272389	268.333	0.171742	0.755284	31.7	11	11	1.1101	1.1534	10.448	11	4	577880000	274450000	303430000	24.3	8	8	1.0487	1.1083	20.449	10	2	406730000	186220000	220510000	26	9
	833	Tb927.3.3450	Tb927.3.3450	Tb927.3.3450	arl3	ADP-ribosylation factor-like protein 3A, putative	19.881	20.8	0	98.401	1			1.10282	1	0.141194	247.667	0.113248	0.62066	1.23954	1	0.309801	208.667	0.0806768	0.617488	20.8	3	3	1.0905	1.1575	11.773	3	0	64870000	30933000	33936000	20.8	3	3	0.9873	1.0224	10.925	4	0	50395000	27913000	22483000	20.8	3
	727	Tb927.11.9530	Tb927.11.9530	Tb927.11.9530		14-3-3-I protein	30.31	18.7	0	75.237	1			1.09491	1	0.130816	251.333	0.11836	0.64449	1.13688	1	0.18508	391	0.479278	0.963398	13.7	3	3	1.0829	1.1607	8.4288	4	1	177260000	85314000	91948000	13.7	3	3	0.99693	1.0531	6.347	5	2	168870000	83800000	85070000	15.6	3
	1054	Tb927.6.3840	Tb927.6.3840	Tb927.6.3840		reticulon domain protein	21.071	9.1	0	12.247	1			1.10425	1	0.14307	252.333	0.11978	0.648043							9.1	2	2	1.0788	1.1256	12.529	2	0	18380000	8619800	9759900	4.8	1	1	1.0995	1.0986		1	0	3629900	1732900	1897000	4.8	1
	586	Tb927.11.2690	Tb927.11.2690	Tb927.11.2690		succinyl-coA:3-ketoacid-coenzyme A transferase, mitochondrial precursor, putative	53.096	23.1	0	128.09	1	1		1.08853	1	0.122377	253.667	0.121692	0.65419	1.13966	1	0.188607	389	0.473633	0.969181	17.8	8	8	1.0539	1.0736	6.607	9	2	472010000	231330000	240670000	14.8	8	8	1.0255	1.0619	12.471	9	1	364840000	177430000	187420000	14.8	8
	273	Tb927.10.1510	Tb927.10.1510	Tb927.10.1510	NOT1	NOT1 (NOT1)	259.12	4.8	0	118.55	1			1.09389	1	0.129474	254.333	0.122655	0.655196	1.16871	1	0.224913	325.667	0.301445	0.892008	2.8	6	6	1.0812	1.1508	25.939	5	0	61174000	28845000	32329000	2.3	5	5	0.99591	1.0473	11.939	5	1	46892000	23936000	22956000	3.4	7
	392	Tb927.10.7570;Tb11.v5.0774	Tb927.10.7570;Tb11.v5.0774	Tb927.10.7570		dihydrolipoamide acetyltransferase E2 subunit, putative;dihydrolipoamide acetyltransferase precursor, putative	48.107	25.5	0	198.44	2			1.09899	1	0.13618	256	0.125085	0.663976	1.15741	1	0.210904	342	0.343956	0.903595	17.5	7	7	1.1091	1.1188	11.456	7	2	277280000	137450000	139820000	9.3	4	4	1.0208	1.0182	6.685	4	0	125220000	58633000	66590000	18.8	7
	573	Tb927.11.2260	Tb927.11.2260	Tb927.11.2260	eIF4E	eukaryotic translation initiation factor 4e, putative (eIF4E)	26.024	20.6	0	29.311	1			1.22161	1	0.288784	259	0.129541	0.683327	1.15057	1	0.202346	333.333	0.321169	0.893884	15	3	3	0.92431	0.98066	14.766	3	1	83572000	41620000	41952000	13.7	3	3	1.5426	1.5587	30.348	3	1	126520000	63501000	63017000	8.2	2
	759	Tb927.2.4090	Tb927.2.4090	Tb927.2.4090		hypothetical protein, conserved	29.38	4.4	0.005189	6.766	1			1.15877	1	0.212599	260	0.131049	0.686989	1.44749	1	0.53355	90	0.00643221	0.243811	4.4	1	1	1.054	1.0565		1	0	2748100	1248200	1499900	4.4	1	1	1.3491	1.3528		1	0	2528900	1069600	1459300	4.4	1
	419	Tb927.10.9330	Tb927.10.9330	Tb927.10.9330		hypothetical protein, conserved	66.031	6.1	0	19.786	1			1.13971	1	0.188667	260	0.131049	0.682748	1.16238	1	0.217083	327.667	0.306548	0.887318	1.8	1	1	0.93125	0.99587		1	0	1583500	899840	683670	4	2	2	1.2125	1.2075	8.0271	3	0	6957600	2849800	4107800	1.8	1
	87	Tb927.7.4900;Tb11.v5.0171	Tb927.7.4900;Tb11.v5.0171	Tb927.7.4900	XRNA	5-3 exonuclease XRNA, putative,exoribonuclease 1, putative (XRNA);5-3 exonuclease XRNA, putative	158.67	6.6	0	62.937	2			1.08985	1	0.124124	260.333	0.131554	0.681176	0.969934	1	-0.0440419	579	0.908409	1.06025	6.6	7	7	1.0759	1.111	14.129	7	3	111730000	30790000	80939000	4.8	5	5	1.0053	1.0576	10.37	4	0	23500000	11802000	11698000	5.7	6
	937	Tb927.4.4160	Tb927.4.4160	Tb927.4.4160	MRB4160	mitochondrial RNA binding protein (MRB4160)	102.78	3.8	0	35.73	1			1.37319	1	0.457536	260.333	0.131554	0.677023							1.5	1	1	1.108	1.1787		1	0	18440000	8212600	10228000	1.5	1	1	2.1956	2.2889		1	0	8245100	2957800	5287400	1.5	1
	1249	Tb927.8.4580	Tb927.8.4580	Tb927.8.4580		hypothetical protein, conserved	58.084	14.1	0	62.589	1			1.16097	1	0.215328	261.333	0.133078	0.680714	0.978503	1	-0.0313515	603.667	0.93619	1.06306	8.5	4	4	1.0642	1.1329	25.061	4	3	106560000	51090000	55469000	8.3	4	4	0.93728	0.99192	20.209	5	3	115530000	60525000	55006000	2.5	1
	967	Tb927.5.1520	Tb927.5.1520	Tb927.5.1520		heat shock protein HslVU, ATPase subunit HslU, putative	52.53	10.1	0	26.762	1	1		1.0879	1	0.121543	264.667	0.138242	0.702869	1.07589	1	0.105535	325	0.299751	0.900383	2.5	1	1	1.0301	1.0947		1	0	14469000	7344200	7124900	2.5	1	1	1.0713	1.1414		1	0	16551000	7756300	8795000	2.5	1
	336	Tb927.10.3990	Tb927.10.3990	Tb927.10.3990	DHH1	DHH1 (DHH1)	46.468	39.7	0	168.92	1			1.08251	1	0.114375	265	0.138766	0.701307	1.08074	1	0.112024	526.333	0.824387	1.0567	37.2	12	12	1.008	1.042	9.0782	13	0	681320000	332270000	349060000	21.9	8	8	1.0482	1.0922	18.217	9	1	390030000	199260000	190770000	28.1	10
	815	Tb927.3.2100	Tb927.3.2100	Tb927.3.2100		hypothetical protein, conserved	33.996	18.5	0	53.176	1			1.08284	1	0.114815	266	0.140345	0.705065	1.27771	1	0.353564	145.667	0.0273884	0.507004	18.5	5	5	1.0225	1.0316	10.219	3	0	76507000	37622000	38885000	10.4	3	3	1.0485	1.0838	8.8575	4	0	107260000	50275000	56986000	14	4
	142	Tb11.v5.0638;Tb927.10.1040;Tb927.10.1050	Tb11.v5.0638;Tb927.10.1040;Tb927.10.1050	Tb11.v5.0638	CBP1	serine carboxypeptidase III precursor, putative (CBP1);serine carboxypeptidase III precursor, putative,serine carboxypeptidase (CBP1) precursor, putative,serine peptidase, Clan SC, Family S10 (CBP1);serine carboxypeptidase III precursor, putative,serine	51.565	3.9	0	62.607	3			1.15242	1	0.204663	267.333	0.142468	0.711499	0.928082	1	-0.107675	718.333	0.995766	1.02407	3.9	1	1	1.13	1.2096		1	0	10489000	3733100	6756300	3.9	1	1	1.2589	1.3053		1	0	5040000	1930700	3109300	3.9	1
	62	Tb927.7.2140;Tb07.11L3.90	Tb927.7.2140;Tb07.11L3.90	Tb927.7.2140	ZC3H18	hypothetical protein,zinc finger protein family member, putative (ZC3H18);zinc finger protein family member, putative (ZC3H18)	40.864	13.8	0	121.13	2			1.09896	1	0.136142	268.333	0.144075	0.71529	0.940785	1	-0.0880623	696.667	0.991167	1.03404	13.8	4	4	0.9973	1.0683	10.903	3	0	309180000	149460000	159720000	13.8	4	4	1.1585	1.2225	16.635	3	1	217680000	99907000	117770000	13.8	4
	993	Tb927.5.3120	Tb927.5.3120	Tb927.5.3120	EIF2B	eukaryotic translation initiation factor 2 beta subunit, putative	34.967	9.9	0	32.462	1			1.10444	1	0.143309	268.333	0.144075	0.711107	1.14531	1	0.195741	391	0.479278	0.960971	7.7	2	2	0.94875	1.0212	10.555	2	0	57842000	30087000	27755000	7.7	2	2	1.1348	1.1922	10.596	2	1	35758000	16046000	19712000	7.7	3
	850	Tb927.3.4390	Tb927.3.4390	Tb927.3.4390	GCVL-1	dihydrolipoamide dehydrogenase, putative (GCVL-1)	55.839	6.1	0	28.049	1	1		1.08398	1	0.116343	270.333	0.147325	0.722919	1.21744	1	0.283851	234	0.113832	0.681278	4.4	2	2	0.97613	1.0409	0.70916	2	0	28182000	13309000	14873000	4.4	2	2	1.0655	1.1199	31.373	2	0	19142000	9377100	9764600	6.1	3
	310	Tb927.10.2560	Tb927.10.2560	Tb927.10.2560	mMDH	mitochondrial malate dehydrogenase (mMDH)	33.188	45.6	0	151.44	1			1.07964	1	0.11055	270.667	0.147871	0.721406	1.26521	1	0.339382	154	0.032375	0.515411	32.4	8	8	1.011	1.0362	6.474	9	1	987050000	489160000	497890000	17.9	5	5	1.0571	1.0669	6.8212	8	0	673500000	337750000	335750000	26.4	7
	604	Tb927.11.3490	Tb927.11.3490	Tb927.11.3490		hypothetical protein, conserved	87.8	13	0	51.525	1			1.1078	1	0.147695	272.667	0.151177	0.733297	1.07377	1	0.102689	485.333	0.734167	1.04919	6.4	4	4	1.075	1.0878	39.336	4	0	44780000	21769000	23011000	10.5	6	6	0.94513	0.95728	37.007	5	1	39777000	17639000	22138000	6.4	4
	1240	Tb927.8.4250	Tb927.8.4250	Tb927.8.4250		hypothetical protein, conserved	47.403	5.6	0	12.751	1	1		1.87938	1	0.910259	274.333	0.15397	0.742576							3.2	1	1	2.4285	2.4641		1	1	9290800	2319000	6971800	2.4	1	1	0.7588	0.80215		1	1	21301000	13656000	7644700	3.2	1
	602	Tb927.11.3340	Tb927.11.3340	Tb927.11.3340	RBP34	RNA-binding protein, putative (RBP34)	26.602	12.8	0	110	1			1.10799	1	0.147947	276	0.156797	0.751912							7.6	1	1	1.1892	1.265	9.8673	2	2	26753000	14938000	11815000	7.6	1	1	0.96675	1.0318		1	1	10985000	6763900	4221100	12.8	2
	1109	Tb927.7.240;Tb927.7.230	Tb927.7.240;Tb927.7.230	Tb927.7.240		40S ribosomal protein S33, putative;40S ribosomal protein S33, putative	11.17	23.3	0	33.28	2			1.21085	1	0.276019	279	0.161972	0.77234	1.11436	1	0.156214	442.667	0.623759	1.02374	11.7	1	1	1.2621	1.3516		1	0	10770000	5682400	5087300	11.7	1	1	1.3656	1.4619		1	0	14645000	5680000	8964700	23.3	2
	308	Tb927.10.240	Tb927.10.240	Tb927.10.240	PEX14	peroxin 14, putative (PEX14)	39.937	18.3	0	23.99	1			1.17623	1	0.234171	279	0.161972	0.768001							5.7	1	1	1.0702	1.1115	12.032	2	2	10256000	4707000	5549200	11.5	2	2	1.4178	1.4519	54.659	2	1	4402800	1541700	2861100	18.3	4
	599	Tb927.9.3650;Tb927.11.3280	Tb927.9.3650;Tb927.11.3280	Tb927.9.3650	Kif-13-1	kinesin (Kif-13-1);kinesin, putative,MCAK-like kinesin, putative (Kif13-5)	77.434	1.6	0.0024155	8.2275	2			1.11056	1	0.151292	279	0.161972	0.763711	1.04065	1	0.0574852	506.333	0.782798	1.05077	1.6	1	1	1.0635	1.1385		1	1	8729100	4037100	4692000	1.6	1	1	0.93585	0.97582		1	0	4294200	1982500	2311700	1.6	1
	568	Tb927.11.2030	Tb927.11.2030	Tb927.11.2030		hypothetical protein, conserved	65.096	18.8	0	124.33	1			1.09742	1	0.134115	279.333	0.162554	0.762197	1.01873	1	0.0267676	605.333	0.937831	1.06341	15	8	8	1.0767	1.152	15.148	8	2	169030000	86566000	82468000	7.4	4	4	1.1173	1.1893	24.369	6	1	105550000	50410000	55142000	9.9	5
	332	Tb927.10.3520	Tb927.10.3520	Tb927.10.3520	RPT4	protease regulatory ATPase subunit 4 (RPT4)	44.855	18	0	40.368	1			1.13076	1	0.177288	279.667	0.163137	0.760706	1.17666	1	0.234695	327.667	0.306548	0.890556	12.5	4	3	1.0552	1.0725	3.3095	2	1	14231000	6448200	7782400	11.5	4	3	1.2644	1.1518	14.398	3	1	31533000	13852000	17682000	8.5	3
	1369	Tb927.9.3620	Tb927.9.3620	Tb927.9.3620		hypothetical protein, conserved	25.222	9.5	0	12.555	1			1.34327	1	0.425754	280.667	0.164895	0.76468							5.6	1	1	0.86877	0.91883		1	1	7177900	4029600	3148300	3.9	1	1	1.2347	1.2927		1	0	2995700	1157600	1838200	3.9	1
	1327	Tb927.9.12320	Tb927.9.12320	Tb927.9.12320		cystathione gamma lyase, putative	44.716	9.8	0	32.018	1			1.12575	1	0.170892	282.333	0.167854	0.774147	0.929349	1	-0.105707	529	0.829536	1.05989	9.8	3	3	1.2668	1.3568	79.027	4	1	119180000	52103000	67077000	9.8	3	3	1.0138	1.0409	20.834	4	3	105070000	53770000	51296000	5.4	2
	982	Tb927.5.2570	Tb927.5.2570	Tb927.5.2570	EIF3B	translation initiation factor, putative (EIF3B)	79.81	11.4	0	45.8	1			1.09939	1	0.136699	284.667	0.172055	0.789207	1.18817	1	0.248745	280.333	0.195776	0.791055	3.4	2	2	1.0573	1.0995	21.008	2	0	21959000	11151000	10808000	1.3	1	1	1.1522	1.1486		1	0	10792000	4614300	6177600	3.4	2
	1036	Tb927.6.2420	Tb927.6.2420	Tb927.6.2420		p22 protein precursor	25.349	15.4	0	25.349	1	1		1.08227	1	0.114056	284.667	0.172055	0.784941	1.22543	1	0.293282	211	0.083418	0.632388	15.4	3	3	1.0087	1.0513	6.5507	2	0	33553000	16403000	17150000	4.8	1	1	1.1049	1.1022		1	0	14974000	6595900	8378200	15.4	3
	1311	Tb927.9.11050	Tb927.9.11050	Tb927.9.11050		4E-interacting protein, putative	58.54	11	0	107.15	1			1.147	1	0.19786	285	0.17266	0.783469	0.848309	1	-0.237338	634.333	0.962067	1.05921	4.8	2	2	1.2043	1.2806	25.602	3	0	88440000	40927000	47513000	2.9	1	1	1.191	1.2688	13.954	2	0	33409000	16009000	17400000	11	4
	1017	Tb927.5.940	Tb927.5.940	Tb927.5.940		NADH-dependent fumarate reductase, putative	87.388	8.1	0	15.272	1			1.0724	1	0.100842	285	0.17266	0.779279	1.26687	1	0.34127	179.667	0.0514582	0.518491	6.8	5	1	1.0114	1.0761		1	0	13185000	6564900	6620500	6.8	5	1	1.0411	1.077		1	0	7304000	3538100	3765900	8.1	6
	494	Tb927.11.13360	Tb927.11.13360	Tb927.11.13360		AAA ATPase, putative	141.17	0.9	0.0051282	6.6245	1			1.19805	1	0.260687	285.667	0.173876	0.78059							0.9	1	1	0.87743	0.93927		1	1	8741800	4197200	4544700	0.9	1	1	1.2305	1.2699		1	1	5684400	2554200	3130200	0.9	1
	1389	Tb927.9.5840;Tb927.9.5750	Tb927.9.5840;Tb927.9.5750	Tb927.9.5840	TRYP1	unspecified product (TRYP1);unspecified product (TRYP1)	22.424	63.8	0	284.45	2			1.07794	1	0.108274	286	0.174485	0.779183	1.14437	1	0.194559	373.333	0.429613	0.947291	62.8	13	13	1.0443	1.1148	6.8001	19	1	5550600000	2673900000	2876700000	62.3	12	12	1.0644	1.1226	9.0017	17	0	4576900000	2203700000	2373200000	50.8	10
	1107	Tb927.7.2160	Tb927.7.2160	Tb927.7.2160		hypothetical protein, conserved	37.233	5.6	0.00089526	12.055	1			1.08092	1	0.112266	286.667	0.175709	0.780517	1.15008	1	0.201739	379.333	0.446416	0.960398	5.6	2	2	1.085	1.1613	28.743	2	0	31226000	16077000	15149000	5.6	2	2	0.96217	1.014	0.78663	2	0	17821000	8493600	9327700	3.2	1
	1277	Tb927.8.6170	Tb927.8.6170	Tb927.8.6170	TK	transketolase, putative (TK)	72.609	6.4	0	31.368	1			1.08439	1	0.116883	289	0.180033	0.79554	1.22364	1	0.291179	202.333	0.0735404	0.603487	3.3	2	2	1.041	1.0841	23.896	2	0	57178000	27457000	29721000	3.1	2	2	1.1077	1.1728	16.01	2	1	65049000	32344000	32705000	6.4	4
	1186	Tb927.7.7430;Tb927.7.7420	Tb927.7.7430;Tb927.7.7420	Tb927.7.7430		ATP synthase alpha chain, mitochondrial precursor,ATP synthase F1, alpha subunit;ATP synthase alpha chain, mitochondrial precursor,ATP synthase F1, alpha subunit	63.502	22.8	0	135.94	2			1.07362	1	0.102479	289.667	0.181281	0.796881	1.07315	1	0.101854	539	0.847959	1.05796	19.2	11	11	0.9783	1.0187	15.973	13	1	1384100000	707530000	676620000	19	11	11	1.0191	1.057	22.469	12	2	993590000	500970000	492630000	17	10
	561	Tb927.11.1710	Tb927.11.1710	Tb927.11.1710	GBP21	mitochondrial RNA binding protein 1,gBP21, MRP1 (GBP21)	23.253	30.1	0	65.39	1	1		1.07073	1	0.0985909	289.667	0.181281	0.792753	1.07138	1	0.0994742	525.667	0.823084	1.05844	24.3	4	4	1.0142	1.0712	14.305	5	0	165860000	80814000	85049000	16.5	3	3	0.98207	0.98958	26.579	4	0	74101000	35361000	38740000	23.8	4
	1187	Tb927.7.7460	Tb927.7.7460	Tb927.7.7460		hypothetical protein, conserved	22.358	40.1	0	86.107	1			1.07655	1	0.106419	291.667	0.185056	0.805088	1.2461	1	0.317423	228.667	0.106214	0.687366	40.1	7	7	0.95658	1.0201	61.471	7	1	307970000	158850000	149120000	15.6	3	3	1.0532	1.1163	34.938	3	0	167670000	82477000	85189000	29.2	5
	1076	Tb927.6.4950	Tb927.6.4950	Tb927.6.4950		mago nashi-like protein, putative	17.146	17	0.00086505	11.623	1			1.45527	1	0.541291	292.333	0.186324	0.80645							17	2	2	2.1604	2.2804	256.77	2	2	121480000	21567000	99915000	7.5	1	1	0.42434	0.44501		1	1	15742000	12294000	3448100	7.5	1
	111	Tb11.v5.0366;Tb11.v5.0365	Tb11.v5.0366;Tb11.v5.0365	Tb11.v5.0366		hypothetical protein, conserved;hypothetical protein, conserved	120.58	19.9	0	72.042	2			1.08199	1	0.113681	293	0.187598	0.807821	1.29202	1	0.369633	128	0.0185653	0.422229	18.9	9	6	1.0867	1.108	10.27	7	1	1475000000	736570000	738450000	10.4	4	3	1.0584	1.0781	4.8955	3	1	560920000	279350000	281570000	9.3	5
	1086	Tb927.6.950	Tb927.6.950	Tb927.6.950	CysRS	cysteinyl-tRNA synthetase, putative	89.376	8.2	0	40.7	1	1		1.10836	1	0.148425	294	0.189519	0.811948	1.36709	1	0.451104	165.667	0.040323	0.544019	4.1	3	3	1.0958	1.1843	18.837	3	0	41770000	19202000	22568000	2.9	2	2	1.1593	1.2254	1.3013	2	0	25145000	11125000	14020000	5.1	4
	1291	Tb927.8.7530	Tb927.8.7530	Tb927.8.7530		3,2-trans-enoyl-CoA isomerase, mitochondrial precursor, putative	39.776	15.6	0	60.107	1	1		1.07117	1	0.0991935	295.667	0.192745	0.8216	1.16036	1	0.214575	356.667	0.383514	0.945131	11.5	4	2	1.0385	1.1123	5.0665	2	0	51750000	24503000	27247000	11.5	4	2	1.0454	1.0926	6.2965	2	0	38140000	18964000	19176000	11.5	4
	1207	Tb927.8.1890	Tb927.8.1890	Tb927.8.1890		cytochrome c1, heme protein, mitochondrial precursor	30.071	17.1	0	20.299	1	1		1.07517	1	0.104567	297.667	0.196658	0.834069	1.14013	1	0.189204	385	0.462354	0.963439	17.1	3	3	0.97533	0.98871	8.6838	3	0	61794000	31635000	30159000	17.1	3	3	0.99269	1.0477	16.519	3	0	49741000	27132000	22609000	17.1	3
	522	Tb927.11.15010	Tb927.11.15010	Tb927.11.15010		serine/threonine-protein kinase, putative	64.466	4.4	0	20.555	1			1.11803	1	0.160959	299.667	0.200616	0.846601	1.09612	1	0.132409	496.333	0.760215	1.05058	4.4	2	2	1.1419	1.193	19.979	2	1	47593000	21037000	26555000	4.4	2	2	1.153	1.1815	32.248	2	1	32410000	16074000	16337000	2.3	1
	136	Tb927.11.4610;Tb11.v5.0587	Tb927.11.4610;Tb11.v5.0587	Tb927.11.4610	PKA-R	protein kinase A regulatory subunit (PKA-R);protein kinase A regulatory subunit, putative	56.734	6.4	0	22.886	2			1.18271	1	0.242091	299.667	0.200616	0.84239							4.4	2	2	1.3948	1.4989	30.784	2	1	46915000	17461000	29455000	4.4	2	2	1.1764	1.2149	34.351	2	0	35124000	16692000	18432000	2.4	1
	1197	Tb927.8.1270	Tb927.8.1270	Tb927.8.1270		hypothetical protein, conserved	53.545	8.8	0	74.185	1			1.18444	1	0.244209	299.667	0.200616	0.838219							6.4	2	2	0.88061	0.92692	0.66284	2	1	13025000	6474500	6550100	6.4	2	2	1.1336	1.1779	7.991	2	1	9117100	4918900	4198200	6.4	2
	1156	Tb927.7.4970;Tb11.v5.0178	Tb927.7.4970;Tb11.v5.0178	Tb927.7.4970	GS	glutamine synthetase, putative;glutamine synthetase, putative	42.433	19.4	0	49.918	2			1.07631	1	0.106088	299.667	0.200616	0.83409	1.18631	1	0.246481	329.667	0.311682	0.886067	6	2	2	1.0324	1.1034	1.8823	2	1	17423000	6966000	10457000	6	2	2	0.95581	1.0111	23.212	3	2	36846000	16866000	19980000	12.6	4
	507	Tb927.11.14230	Tb927.11.14230	Tb927.11.14230		hypothetical protein, conserved	50.257	15.9	0	67.068	1			1.09768	1	0.134463	300	0.20128	0.832749	1.09258	1	0.127739	474.333	0.706991	1.0519	13.4	5	5	1.0623	1.0872	35.28	5	0	176860000	87051000	89809000	5.3	2	2	1.1557	1.1559	2.0443	2	0	73781000	36492000	37290000	14.1	5
	711	Tb927.11.880	Tb927.11.880	Tb927.11.880	CYPA	cyclophilin a,cyclophilin type peptidyl-prolyl cis-trans isomerase (CYPA)	18.717	55.4	0	125.61	1			1.06828	1	0.0952918	300.333	0.201946	0.831425	1.11335	1	0.154902	441.333	0.620127	1.02411	46.9	6	6	1.0448	1.1233	8.6463	9	0	384060000	191340000	192720000	40.1	5	5	1.04	1.0334	9.9245	8	1	267950000	130380000	137570000	40.1	5
	232	Tb927.10.12700	Tb927.10.12700	Tb927.10.12700		pyruvate dehydrogenase E1 alpha subunit, putative	42.511	32.8	0	111.3	1	1		1.06557	1	0.0916273	301	0.20328	0.832855	1.08864	1	0.122531	511.333	0.793662	1.04769	21.4	8	8	1.0378	1.086	5.9557	9	1	597320000	284380000	312940000	21.4	8	8	1.0083	1.0412	10.866	10	3	455160000	219050000	236110000	23.3	9
	1230	Tb927.8.3140	Tb927.8.3140	Tb927.8.3140		NAD dependent deacetylase, putative,SIR2-like protein 4, putative,NAD-dependent deacetylase sirtuin 4, putative	33.545	4.2	0.0072046	6.4165	1			1.13045	1	0.1769	301	0.20328	0.828831							4.2	1	1	0.89232	0.95198		1	0	23347000	12336000	11012000	4.2	1	1	1.2245	1.2989		1	0	18588000	8873000	9714500	4.2	1
	1085	Tb927.6.700	Tb927.6.700	Tb927.6.700	AlaRS	alanyl-tRNA synthetase, putative	105.91	11	0	69.271	1			1.07481	1	0.104075	301.667	0.204619	0.830279	1.0368	1	0.0521309	557.333	0.878195	1.05755	6.9	5	5	0.97086	0.98363	12.467	3	1	26737000	12709000	14028000	2.7	2	2	1.104	1.1281	7.7175	2	0	17104000	8197100	8906500	7.3	6
	276	Tb927.10.1520	Tb927.10.1520	Tb927.10.1520	RAB21	small GTPase, putative,Ras-related protein, putative (RAB21)	28.639	7.8	0	18.251	1			1.0679	1	0.0947766	301.667	0.204619	0.826307	1.08909	1	0.12313	485.333	0.734167	1.04731	7.8	2	2	0.96024	1.0264	9.0025	2	1	33819000	19107000	14712000	4.1	1	1	1.0499	1.119		1	0	16377000	8091800	8285200	7.8	2
	872	Tb927.3.5430	Tb927.3.5430	Tb927.3.5430		hypothetical protein, conserved	31.212	7	0	12.594	1			1.12187	1	0.165901	305.333	0.212068	0.852311	1.13695	1	0.185174	416	0.549839	1.00614	7	2	2	0.91987	0.98835	20.406	2	0	44891000	22790000	22102000	7	2	2	1.0349	1.088	38.137	2	0	39916000	18256000	21659000	4.1	1
	578	Tb927.11.2470	Tb927.11.2470	Tb927.11.2470		aminopeptidase, putative,metallo-peptidase, Clan MF, Family M17	60.585	6	0	44.41	1			1.05218	1	0.0733776	306	0.213438	0.853751							2.1	1	1	0.31894	0.34166		1	1	109100000	88713000	20389000	2.1	1	1	1.7416	1.8387		1	0	27348000	11111000	16236000	2.1	1
	135	Tb11.v5.0584;Tb927.3.3180	Tb11.v5.0584;Tb927.3.3180	Tb11.v5.0584		hypothetical protein, conserved;Nucleoporin (TbNup98)	61.073	29.2	0	43.072	2			1.25366	1	0.326152	307.333	0.216191	0.860685							29.2	2	2	1.8453	1.9322	25.86	2	1	21413000	8875100	12538000	23.5	1	1	1.4921	1.4789		1	0	6491700	3219100	3272600	23.5	1
	809	Tb927.3.1790	Tb927.3.1790	Tb927.3.1790		pyruvate dehydrogenase E1 beta subunit, putative	37.566	39.9	0	323.31	1	1		1.05956	1	0.083468	310	0.221753	0.878682	1.17928	1	0.237909	289	0.214276	0.80836	39.9	14	14	1.0028	1.056	10.826	20	4	738270000	366570000	371690000	32.2	11	11	1.0157	1.0233	15.39	15	0	469060000	199360000	269700000	35.1	12
	771	Tb927.2.4710	Tb927.2.4710	Tb927.2.4710	TRRM1	RNA-binding protein, putative (TRRM1)	49.983	27.7	0	199.92	1			1.06123	1	0.0857376	310	0.221753	0.874576	1.24569	1	0.31694	215.667	0.0890853	0.650568	16.1	7	7	1.0372	1.1122	28.759	6	1	160510000	84462000	76052000	7.9	3	3	0.98478	1.043	16.558	4	1	127790000	62697000	65093000	18.8	6
	133	Tb927.10.6720;Tb11.v5.0578;Tb927.10.6740;Tb927.10.6730;Tb927.10.6750;Tb927.10.6760	Tb927.10.6720;Tb11.v5.0578;Tb927.10.6740;Tb927.10.6730	Tb927.10.6720		hypothetical protein, conserved;hypothetical protein, conserved;hypothetical protein, conserved;hypothetical protein, conserved	53.448	7	0	18.923	6			1.08527	1	0.118053	310	0.221753	0.870509	1.34503	1	0.427642	122	0.0160689	0.3762	7	3	3	0.95939	0.97094	8.6038	2	0	39727000	19155000	20571000	1.8	1	1	0.97424	0.96957		1	0	4453100	2181500	2271600	1.8	1
	1263	Tb927.8.5460;Tb927.8.5465;Tb927.8.5440;Tb11.v5.0798;Tb927.8.5470;Tb11.v5.0797	Tb927.8.5460;Tb927.8.5465;Tb927.8.5440;Tb11.v5.0798;Tb927.8.5470;Tb11.v5.0797	Tb927.8.5460	Tb-44	flagellar calcium-binding protein,44 kDa calflagin,44 kDa calcimedin (Tb-44);flagellar calcium-binding protein,24 kDa calflagin,24 kDa calcimedin (Tb-24);flagellar calcium-binding protein,24 kDa calflagin,24 kDa calcimedin (Tb-24);flagellar calcium-bind	45.718	6.1	0	14.471	6			1.103	1	0.141432	310.667	0.223154	0.871955	1.24399	1	0.314975	228.667	0.106214	0.681823	6.1	2	2	0.92556	0.97401	5.7626	2	1	42621000	20913000	21708000	3.4	1	1	1.0223	1.0568		1	0	7224400	3615300	3609100	3.4	1
	560	Tb927.11.17000;Tb11.v5.0404	Tb927.11.17000;Tb11.v5.0404	Tb927.11.17000		leucine-rich repeat protein (LRRP), putative;hypothetical protein, conserved	109.72	22.7	0	151.39	2			1.07918	1	0.109939	312.333	0.226678	0.881642	1.09688	1	0.133402	451.333	0.647155	1.02413	22.7	17	17	0.94101	0.9669	24.235	18	4	538720000	268280000	270440000	7.4	4	4	1.0178	1.033	56.13	4	0	55376000	18716000	36659000	2.6	3
	572	Tb927.11.2250	Tb927.11.2250	Tb927.11.2250		hypothetical protein, conserved	26.94	17	0	227.92	1			1.06041	1	0.0846217	313.333	0.228806	0.885834	1.11441	1	0.156275	427	0.58061	1.00036	17	4	4	1.0406	1.092	21.435	4	0	399510000	191680000	207830000	14.5	3	3	0.99423	1.0016	18.253	4	1	216670000	103930000	112750000	14.5	4
	190	Tb927.1.4310	Tb927.1.4310	Tb927.1.4310		hypothetical protein, conserved	183.76	7	0	87.656	1			1.06295	1	0.088067	313.667	0.229517	0.884531	0.991505	1	-0.0123082	643.667	0.968253	1.05435	6.5	12	12	0.95171	1.0206	21.383	12	2	288720000	143170000	145550000	4.5	8	8	1.0292	1.0675	30.535	7	0	90942000	45207000	45735000	1.3	2
	612	Tb927.11.3850	Tb927.11.3850	Tb927.11.3850		AMP deaminase, putative	175.55	4.7	0	34.53	1			1.17427	1	0.23177	314.333	0.230943	0.88598	1.14523	1	0.195634	463	0.677964	1.03581	2.3	3	3	1.1554	1.2348	56.524	3	0	40611000	18289000	22322000	1.3	2	2	1.491	1.5615	23.9	2	1	24992000	10762000	14230000	2.8	4
	209	Tb927.10.10830	Tb927.10.10830	Tb927.10.10830	RGG2	RGG2 (RGG2)	32.404	27.2	0	128.94	1	1		1.0731	1	0.101791	314.667	0.231657	0.8847	1.19175	1	0.253087	264	0.163545	0.748173	18.8	4	4	0.99233	1.0335	37.728	4	0	386600000	200440000	186160000	7.8	2	2	1.1265	1.2011	39.918	4	0	237330000	124800000	112530000	15.6	4
	164	Tb927.11.11330;Tb11.v5.1035;Tb11.v5.1034	Tb927.11.11330;Tb11.v5.1035	Tb927.11.11330		heat shock protein 70;heat shock protein 70 (hsp70), putative	71.408	56.9	0	323.31	3			1.05641	1	0.0791683	314.667	0.231657	0.880715	1.30278	1	0.381593	135.333	0.0219519	0.485381	56.9	39	30	0.99035	1.0653	8.2553	40	9	4606000000	2206600000	2399400000	42.5	32	23	1.0061	1.0596	8.875	30	3	3506000000	1668300000	1837700000	49.3	38
	483	Tb927.11.12880	Tb927.11.12880	Tb927.11.12880		hypothetical protein, conserved	123.3	17	0	217.26	1			1.07213	1	0.100475	318.333	0.239588	0.90678	1.30955	1	0.389067	224	0.0998335	0.679209	13.2	12	9	0.99412	1.0615	24.27	8	0	188720000	92503000	96218000	8.3	7	6	1.1245	1.1232	7.8273	6	1	84239000	38338000	45901000	8.3	7
	482	Tb927.11.12850	Tb927.11.12850	Tb927.11.12850	OPB	oligopeptidase b,serine peptidase, clan SC, family S9A-like protein (OPB)	80.572	2.5	0	18.726	1	1		1.09597	1	0.132202	318.333	0.239588	0.902732	1.11885	1	0.162022	439	0.61375	1.02206	1.5	1	1	1.2064	1.2245		1	0	9195100	4172500	5022600	1.5	1	1	1.001	0.99213		1	0	7300000	3411800	3888200	1.5	1
	1261	Tb927.8.5330	Tb927.8.5330	Tb927.8.5330		tyrosyl/methionyl-tRNA synthetase, putative	24.204	7.2	0.00087566	11.718	1			1.08034	1	0.111492	319.333	0.241772	0.906915							7.2	1	1	1.0339	1.0826		1	1	5760900	2999000	2761900	7.2	1	1	1.1279	1.1807		1	0	2726600	1290000	1436600	7.2	1
	708	Tb927.11.8310	Tb927.11.8310	Tb927.11.8310	CITFA-4	class I transcription factor A, subunit 4 (CITFA-4)	42.733	19.3	0	36.175	1			1.2108	1	0.275965	319.333	0.241772	0.902902	1.28489	1	0.36164	279	0.193012	0.796051	3.9	1	1	1.0785	1.1028		1	1	1605600	808270	797340	5.4	2	2	1.7086	1.7511	2.5372	2	1	3773000	1250200	2522800	3.1	1
	1193	Tb927.7.960	Tb927.7.960	Tb927.7.960		protein kinase, putative	93.183	4.5	0	29.58	1			1.13653	1	0.184637	319.667	0.242503	0.90164	1.02557	1	0.0364323	587	0.918156	1.06074	4.5	2	2	1.3174	1.4041	20.742	2	1	26200000	13693000	12507000	4.5	2	2	1.2073	1.2634	23.505	2	1	16314000	7957000	8357400	4.5	2
	240	Tb927.10.13360	Tb927.10.13360	Tb927.10.13360	EF-Tu	elongation factor Tu, putative	51.849	14.3	0	79.694	1	1		1.07835	1	0.108826	320.333	0.243966	0.903104	1.10438	1	0.143231	468.333	0.691744	1.04682	7.9	3	3	1.1221	1.1339	19.706	3	0	52332000	26195000	26137000	8.5	3	3	1.028	1.0121	23.274	3	1	16525000	8367200	8157700	7.4	3
	1427	Tb927.9.9630	Tb927.9.9630	Tb927.9.9630		hypothetical protein, conserved	38.92	12.4	0	37.658	1			1.14849	1	0.199733	321	0.245434	0.90457	1.34206	1	0.424448	97.6667	0.00822722	0.297676	7	2	2	0.7859	0.83783	20.871	2	1	24263000	13656000	10607000	3.9	1	1	1.3258	1.3898		1	0	8743400	3758300	4985000	7	2
	174	Tb927.1.180;Tb927.1.220;Tb927.2.370	Tb927.1.180;Tb927.1.220;Tb927.2.370	Tb927.1.180		retrotransposon hot spot protein 1 (RHS1), putative;retrotransposon hot spot protein 1 (RHS1), putative;retrotransposon hot spot protein 1 (RHS1), putative	94.488	14.3	0	60.146	3			1.06767	1	0.0944662	321.667	0.246906	0.906038							10.9	8	2	1.2315	1.2756	34.151	2	0	26732000	13909000	12823000	6.1	5	1	0.52756	0.52565		1	0	17342000	12471000	4871600	10.9	8
	320	Tb927.10.290	Tb927.10.290	Tb927.10.290		proteasome alpha 2 subunit, putative	25.354	12.1	0	31.095	1			0.784084	1	-0.35092	321.667	0.246906	0.902116							5.6	1	1	0.1822	0.18423		1	0	22304000	15655000	6648600	6.5	1	1	1.751	1.806		1	1	6214100	1276500	4937500	12.1	2
	558	Tb927.11.16830	Tb927.11.16830	Tb927.11.16830	RABL5	Rab-like 5, small G protein (RABL5)	24.466	16	0	22.795	1			1.08381	1	0.116105	323	0.249862	0.90898	1.09043	1	0.124895	508.333	0.787179	1.04957	11	2	2	1.0352	1.0492	30.844	2	2	28870000	13590000	15280000	10	2	2	1.1483	1.188	39.244	2	1	27901000	14451000	13450000	16	3
	270	Tb927.10.14980	Tb927.10.14980	Tb927.10.14980	IFT52	intraflagellar transport protein IFT52, putative (IFT52)	72.377	12.7	0	68.185	1			1.05659	1	0.0794091	323	0.249862	0.905079	1.20712	1	0.271563	230.667	0.109029	0.688788	8.7	5	5	1.0301	1.0995	143.52	5	2	309070000	47962000	261100000	6.7	4	4	1.0159	1.0708	123.41	4	0	311710000	31610000	280100000	11	6
	223	Tb927.10.12000	Tb927.10.12000	Tb927.10.12000		iron-sulfur cluster assembly protein, putative	11.772	13.1	0.0016694	10.9	1	1		1.1699	1	0.226389	323	0.249862	0.901211	1.11555	1	0.157756	473.333	0.70447	1.05208	13.1	1	1	1.5794	1.5963		1	0	13483000	4608400	8874700	13.1	1	1	1.1671	1.1625		1	0	10308000	5738700	4569000	13.1	1
	1294	Tb927.8.8050	Tb927.8.8050	Tb927.8.8050	TbNup75	Nucleoporin (TbNup75)	74.823	4.9	0	19.926	1			1.08702	1	0.120379	325.667	0.255821	0.918777							3.8	2	2	1.1944	1.2789		1	0	10714000	4225600	6488700	3.8	2	2	1.6106	1.6619		1	0	5833600	2299300	3534200	4.9	3
	930	Tb927.4.3840	Tb927.4.3840	Tb927.4.3840		nucleolar protein, putative	59.059	4.8	0	14.98	1			1.13806	1	0.186573	326.333	0.25732	0.920246	1.61993	1	0.695935	29.6667	0.000225165	0.0256045	2.1	1	1	1.4333	1.4681		1	0	1962500	907520	1055000	2.7	1	1	0.75762	0.78872		1	0	8123000	4356200	3766900	2.7	1
	1245	Tb927.8.4430	Tb927.8.4430	Tb927.8.4430		uridine phosphorylase	36.925	11.4	0	17.85	1			1.08727	1	0.120711	327.333	0.259576	0.924398							2.9	1	1	0.90103	0.91137		1	0	42474000	23637000	18836000	5.6	2	2	1.1354	1.1722	20.486	2	1	51340000	25217000	26123000	8.8	2
	490	Tb927.11.13250	Tb927.11.13250	Tb927.11.13250	eIF-2-gamma	eukaryotic translation initiation factor 2 gamma, putative (eIF-2-gamma)	52.2	8	0	21.059	1			1.06112	1	0.0855914	327.667	0.26033	0.923188	1.20605	1	0.270293	234	0.113832	0.676193	8	3	3	0.93821	1.0141	5.884	3	0	50997000	26264000	24733000	4.6	2	2	1.0462	1.0815	4.6499	2	0	27146000	13341000	13805000	4.6	2
	584	Tb927.11.2650	Tb927.11.2650	Tb927.11.2650		heat shock protein 84, putative	84.2	19.7	0	234.63	1			1.05429	1	0.0762714	328	0.261085	0.921991	1.09004	1	0.12438	506.667	0.783531	1.04998	17	11	11	0.96287	0.97868	23.646	13	3	390510000	271980000	118530000	12.7	9	9	0.9953	1.0014	14.385	10	3	504050000	433000000	71045000	16.3	10
	369	Tb927.10.5870	Tb927.10.5870	Tb927.10.5870		hypothetical protein, conserved	49.467	4.6	0	13.469	1			1.07683	1	0.106786	328.333	0.261841	0.920808							4.6	2	2	1.4569	1.5568	14.99	2	0	58378000	25356000	33022000	4.6	2	2	1.2357	1.323	10.079	2	0	29206000	13559000	15647000	4.6	2
	555	Tb927.11.16730	Tb927.11.16730	Tb927.11.16730	GCVL-2	dihydrolipoyl dehydrogenase (GCVL-2)	50.433	44.2	0	239.84	1	1		1.05217	1	0.073373	329	0.263356	0.922291	1.12545	1	0.170504	419	0.55826	1.00765	35.4	12	12	0.96114	0.98994	8.0713	15	2	456630000	221780000	234850000	21.4	8	8	1.009	1.053	6.709	9	1	340560000	166140000	174420000	27.7	10
	1090	Tb927.7.1130;Tb927.7.1120;Tb927.7.1140	Tb927.7.1130;Tb927.7.1120;Tb927.7.1140	Tb927.7.1130	TDPX2	trypanothione/tryparedoxin dependent peroxidase 2,glutathione peroxidase-like 2 (TDPX2);trypanothione/tryparedoxin dependent peroxidase 1, cytosolic,glutathione peroxidase-like protein 1 (TDPX1);trypanothione/tryparedoxin dependent peroxidase 3,glutathio	18.873	32	0	33.029	3			1.05933	1	0.0831457	329.333	0.264114	0.921126	1.14994	1	0.201557	389	0.473633	0.966696	7.1	1	1	1.0819	1.0925		1	0	25793000	12471000	13322000	7.1	1	1	0.992	0.98779	1.9639	2	2	37476000	17668000	19808000	14.2	2
	1163	Tb927.7.5680	Tb927.7.5680	Tb927.7.5680		deoxyribose-phosphate aldolase, putative	30.037	15	0	27.11	1			1.07988	1	0.110868	331.333	0.268686	0.933213	1.13853	1	0.187168	356.667	0.383514	0.942214	9.6	3	3	1.1113	1.1239	18.79	3	0	105510000	52067000	53439000	11.4	3	3	0.85053	0.9019	49.318	3	0	80427000	43462000	36965000	15	4
	375	Tb927.10.6050;Tb11.v5.0197;Tb11.v5.0198	Tb927.10.6050;Tb11.v5.0197	Tb927.10.6050	CHC	clathrin heavy chain (CHC);clathrin heavy chain, putative	190.62	9.2	0	141.42	3			1.08215	1	0.113906	332	0.270217	0.934685	1.15176	1	0.203841	330.667	0.31426	0.883925	5.5	8	8	0.94164	0.96595	14.467	8	1	124240000	68673000	55567000	3.8	6	6	0.97213	0.99618	6.2935	4	0	50927000	25647000	25280000	6.2	9
	1428	Tb927.9.9660	Tb927.9.9660	Tb927.9.9660	ATOM40	hypothetical protein, conserved	38.295	23.6	0	41.979	1	1		1.16546	1	0.2209	332.333	0.270984	0.933512	1.25743	1	0.330477	280	0.195083	0.792276	21.7	6	6	0.84506	0.90348	17.326	8	5	163520000	78103000	85416000	15.1	4	4	1.0887	1.123	26.251	4	2	68442000	28179000	40263000	8	2
	541	Tb927.11.16130	Tb927.11.16130	Tb927.11.16130	NDPK	nucleoside diphosphate kinase (NDPK)	16.857	59.5	0	230.26	1			1.05056	1	0.0711563	333	0.27252	0.934989	1.14536	1	0.195805	391	0.479278	0.965837	54.9	9	9	1.0163	1.0668	3.4168	15	2	2607400000	1333100000	1274400000	46.4	8	8	1.0302	1.0831	5.348	15	0	1262100000	648270000	613800000	54.9	9
	804	Tb927.3.1380	Tb927.3.1380	Tb927.3.1380		ATP synthase beta chain, mitochondrial precursor,ATP synthase F1, beta subunit	55.775	41	0	323.31	1	1		1.04833	1	0.0680923	333.333	0.27329	0.933833	1.04798	1	0.0676092	589	0.920479	1.05882	36.4	15	15	0.9983	1.0393	23.529	21	4	1161600000	594300000	567340000	24.9	10	10	1.0092	1.0375	5.2832	13	1	590950000	287470000	303480000	38.7	16
	305	Tb927.10.230	Tb927.10.230	Tb927.10.230		proteasome alpha 5 subunit, putative,20S proteasome subunit alpha 5	27.176	15	0	19.463	1			1.10831	1	0.148364	333.667	0.274061	0.93269	1.67307	1	0.742497	106.333	0.0106264	0.325332	4.1	1	1	1.0439	1.109		1	0	15658000	8095800	7561700	4.1	1	1	0.84797	0.9082		1	0	14461000	6548300	7912800	9.3	2
	247	Tb927.10.1390	Tb927.10.1390	Tb927.10.1390		hypoxanthine-guanine phosphoribosyltransferase, putative	26.36	21.4	0	37.173	1			1.07725	1	0.107353	334.333	0.275604	0.934176	1.47298	1	0.558734	173	0.0459301	0.562467	21.4	4	4	1.0086	1.0793	19.248	4	0	70193000	35912000	34281000	14.5	3	3	1.1561	1.2254	21.381	3	0	55143000	23738000	31404000	16.2	3
	262	Tb927.10.14730;Tb11.v5.1062	Tb927.10.14730;Tb11.v5.1062	Tb927.10.14730		chaperone protein DNAj, putative;chaperone protein DNAj, putative	52.53	14.2	0	55.799	2			1.05306	1	0.0745845	335.333	0.277926	0.938279	1.07591	1	0.105551	446.667	0.634606	1.02256	12	4	4	0.96337	1.0354	25.242	4	1	48427000	22009000	26419000	9.5	3	3	1.0634	1.1389	18.465	3	1	24910000	11223000	13686000	6.3	2
	914	Tb927.4.2740	Tb927.4.2740	Tb927.4.2740		hypothetical protein, conserved	16.327	50	0	103.31	1			1.04944	1	0.0696164	336	0.279479	0.939761	1.14671	1	0.197498	360	0.392651	0.947121	42.7	7	7	0.95381	0.98838	13.735	9	1	403730000	207100000	196630000	42.7	7	7	1.0284	1.0339	10.522	9	1	330730000	164760000	165970000	50	8
	280	Tb927.10.15410	Tb927.10.15410	Tb927.10.15410	gMDH	glycosomal malate dehydrogenase (gMDH)	33.71	32.5	0	178.38	1			1.05508	1	0.0773587	336.333	0.280256	0.938635	1.20746	1	0.27198	246	0.132285	0.71148	32.5	13	13	0.95274	1.0385	7.1732	18	3	5589400000	2759800000	2829500000	18	9	9	0.98735	1.0527	3.9856	11	1	3641500000	1765300000	1876200000	30.7	11
	738	Tb927.11.9980	Tb927.11.9980	Tb927.11.9980		2-oxoglutarate dehydrogenase E1 component, putative	112.95	34	0	323.31	1	1		1.04732	1	0.066697	336.667	0.281034	0.937522	1.20008	1	0.26313	249	0.137191	0.709117	31.3	25	25	1.0096	1.0222	27.418	29	8	1072300000	547540000	524780000	25.1	20	20	0.99573	1.0142	25.1	23	4	770790000	393740000	377060000	31	25
	817	Tb927.3.2230	Tb927.3.2230	Tb927.3.2230		succinyl-CoA synthetase alpha subunit, putative	31.464	33.2	0	195.67	1	1		1.05328	1	0.0748828	336.667	0.281034	0.933831	1.18031	1	0.239168	286	0.207769	0.802837	24.9	5	5	0.96245	1.0204	2.602	8	2	258720000	129650000	129070000	18.3	4	4	1.0626	1.0828	1.5361	6	1	195740000	100310000	95423000	21.3	5
	891	Tb927.4.1330	Tb927.4.1330	Tb927.4.1330		DNA topoisomerase IB, large subunit	79.257	7.2	0	24.469	1			1.06789	1	0.0947622	337	0.281814	0.932748							1.7	1	1	0.94491	1.1869		1	0	3726000	1727000	1999000	5.5	3	3	1.1341	1.1274	11.51	2	1	12080000	6091400	5988900	7.2	4
	205	Tb927.10.1060	Tb927.10.1060	Tb927.10.1060	TCP-1-delta	T-complex protein 1, delta subunit, putative (TCP-1-delta)	58.361	28.4	0	133.06	1			1.04688	1	0.0661005	338.333	0.284939	0.939408	1.10211	1	0.140265	483	0.728491	1.04483	23.9	11	11	0.97015	0.98067	21.722	10	2	253120000	123020000	130100000	18.1	9	9	1.0112	1.0806	26.31	8	1	147220000	73267000	73957000	16.8	8
	1418	Tb927.9.8740	Tb927.9.8740	Tb927.9.8740	DRBD3	RNA-binding protein (DRBD3)	36.984	30.9	0	159.49	1			1.04582	1	0.0646398	338.333	0.284939	0.935753	1.12622	1	0.171489	404	0.516014	0.985006	23.5	8	8	0.97656	1.0461	10.318	11	2	1254000000	480390000	773620000	23.5	8	8	0.99997	1.034	11.698	11	2	874200000	306610000	567600000	24.2	9
	1200	Tb927.8.1500	Tb927.8.1500	Tb927.8.1500		hypothetical protein, conserved	63.206	5.7	0	59.046	1			1.07465	1	0.103868	338.667	0.285722	0.934688							5.7	2	2	1.1488	1.222	26.415	2	0	24885000	11088000	13797000	5.7	2	2	0.83687	0.87636		1	0	8437000	4380700	4056300	5.7	2
	376	Tb927.10.6070	Tb927.10.6070	Tb927.10.6070		universal minicircle sequence binding protein (UMSBP), putative,predicted zinc finger protein	14.566	47.1	0	43.898	1			1.08014	1	0.111212	339.333	0.287292	0.936194	1.12345	1	0.167939	447	0.635506	1.02195	47.1	5	4	1.1095	1.1893	11.652	4	2	97991000	45589000	52403000	37.9	4	3	1.1633	1.2299	44.134	4	1	89314000	37709000	51606000	47.1	5
	1394	Tb927.9.6290	Tb927.9.6290	Tb927.9.6290	AK	arginine kinase (AK)	40.196	59.3	0	18.421	1			1.04924	1	0.069348	339.333	0.287292	0.932593	1.15952	1	0.213523	333.333	0.321169	0.890769	53.1	18	2	1.0261	1.0526	17.193	2	0	145110000	70136000	74978000	28.9	11	2	0.99575	1.005	2.4992	2	0	106740000	50757000	55988000	41.3	15
	1391	Tb927.9.5900	Tb927.9.5900	Tb927.9.5900	GDH	glutamate dehydrogenase (GDH)	112.11	45.3	0	323.31	1	1		1.04516	1	0.0637187	339.333	0.287292	0.92902	1.17059	1	0.227233	317.667	0.281351	0.899421	32.6	31	31	0.97369	1.0139	29.191	40	4	6342600000	3219900000	3122800000	28.1	27	27	0.99795	1.0322	8.6514	39	5	4475700000	2281300000	2194400000	31.1	30
	1415	Tb927.9.8450	Tb927.9.8450	Tb927.9.8450	ADKG	adenylate kinase (ADKG)	22.44	33	0	63.352	1			1.046	1	0.0648837	340	0.288864	0.93054	1.14641	1	0.197119	352.667	0.372616	0.941596	28	5	5	0.97844	1.0498	3.46	4	0	198760000	96839000	101920000	28	5	5	1.0161	1.0535	10.144	5	1	176100000	83986000	92119000	33	6
	484	Tb927.11.1290	Tb927.11.1290	Tb927.11.1290		hypothetical protein, conserved	43.112	13.3	0	36.367	1	1		1.05637	1	0.0791171	340.333	0.289652	0.929529	1.01278	1	0.0183144	566	0.890971	1.05853	13.3	4	4	1.0779	1.1565	36.541	4	1	100810000	48115000	52698000	8	2	2	0.99549	1.0561	16.641	2	0	35310000	17994000	17316000	8	2
	1286	Tb927.8.6760;Tb927.8.6750	Tb927.8.6760;Tb927.8.6750	Tb927.8.6760		IgE-dependent histamine-releasing factor, putative;translationally controlled tumor protein (TCTP), putative	19.35	6.5	0	12.366	2			1.0864	1	0.119556	340.333	0.289652	0.926008	1.06163	1	0.0862778	504.667	0.779111	1.04936	6.5	1	1	1.1866	1.2186		1	0	118270000	53187000	65079000	6.5	1	1	1.1503	1.1676		1	0	110300000	50553000	59743000	6.5	1
	628	Tb927.11.4870	Tb927.11.4870	Tb927.11.4870		hypothetical protein, conserved	25.784	9.5	0	20.444	1	1		1.05322	1	0.0748064	341.667	0.29281	0.932573	1.49435	1	0.579522	55.3333	0.00148438	0.0843977	5	1	1	1.0012	1.009		1	0	30267000	13048000	17220000	9.5	2	2	1.0701	1.064	11.02	2	0	36819000	16893000	19926000	9.5	2
	271	Tb927.10.14990	Tb927.10.14990	Tb927.10.14990	IFT80	intraflagellar transport protein IFT80/CHE2, putative (IFT80)	86.676	2.4	0	13.489	1			1.20762	1	0.272165	342	0.293602	0.931579	1.12261	1	0.166855	411.667	0.537646	0.997591	1.3	1	1	0.97998	0.98897		1	0	11924000	5416300	6507800	2.4	2	2	1.7119	1.7671	65.17	2	1	21370000	7646700	13723000	1.3	1
	648	Tb927.11.5520	Tb927.11.5520	Tb927.11.5520	TIM	triosephosphate isomerase (TIM)	26.819	60	0	207.75	1			1.04549	1	0.0641824	342.333	0.294394	0.930595	1.16073	1	0.215027	329	0.309967	0.890737	40	9	9	0.9977	1.0274	10.2	10	1	668150000	341510000	326640000	30	6	6	1.0314	1.0319	3.9996	7	0	379180000	187960000	191220000	40	8
	607	Tb927.11.3570	Tb927.11.3570	Tb927.11.3570		aminopeptidase, putative,metallo-peptidase, Clan MA(E) Family M1	98.098	16	0	90.338	1			1.06547	1	0.091494	343.333	0.296776	0.934624	1.06111	1	0.0855809	510.333	0.791513	1.05007	8.8	7	7	1.0513	1.101	20.879	7	2	66984000	32027000	34957000	4.2	3	3	1.0859	1.1168	5.1251	3	2	16547000	7223300	9323600	11.3	8
	333	Tb927.10.3560	Tb927.10.3560	Tb927.10.3560		arginine N-methyltransferase, putative	42.121	24.4	0	68.254	1			1.07791	1	0.108232	345	0.300762	0.943655	1.14619	1	0.19685	349.333	0.363594	0.94274	12.1	4	4	0.97123	0.99943	7.9827	4	1	41879000	22636000	19243000	9	3	3	1.1908	1.2116	9.8363	2	0	9324300	4040200	5284100	11.6	4
	563	Tb927.11.1850;Tb11.1420;Tb11.1370	Tb927.11.1850;Tb11.1420;Tb11.1370	Tb927.11.1850		hypothetical protein, conserved;hypothetical protein,chrXI additional, unordered contigs;hypothetical protein, conserved	57.107	34.9	0	189.19	3			1.07164	1	0.0998237	345.667	0.302362	0.945161	0.899773	1	-0.152367	716.333	0.995432	1.02638	28.3	12	12	1.0927	1.1685	20.031	14	2	303300000	145540000	157760000	12.1	5	5	1.0968	1.1406	9.3675	7	0	154860000	70629000	84235000	23.6	11
	1211	Tb927.8.1990	Tb927.8.1990	Tb927.8.1990	TRYP2	peroxidoxin (TRYP2)	25.631	35.4	0	101.84	1	1		1.04205	1	0.0594285	346	0.303163	0.944168	1.13026	1	0.176655	402	0.510363	0.981279	35.4	9	9	1.0033	1.034	4.43	10	1	1820100000	891480000	928590000	27.4	7	7	0.98587	1.0217	3.9413	7	0	1030300000	511420000	518910000	35.4	9
	137	Tb927.7.2570;Tb11.v5.0611	Tb927.7.2570;Tb11.v5.0611	Tb927.7.2570		guide RNA associated protein, GAP2;hypothetical protein, conserved	52.545	13.5	0	44.667	2			1.20155	1	0.264902	346	0.303163	0.940696	1.05485	1	0.0770342	511.667	0.794376	1.04689	2.1	1	1	1.0552	1.1268		1	0	27421000	8659200	18761000	5.5	2	2	2.2945	2.4095	45.072	2	1	30516000	9482800	21033000	7.8	3
	528	Tb927.11.1540	Tb927.11.1540	Tb927.11.1540		isovaleryl-coA dehydrogenase, putative	44.799	7.1	0	18.701	1	1		1.05689	1	0.0798219	348	0.307985	0.952158							1.9	1	1	1.0271	1.0937		1	0	19731000	9457900	10273000	5.1	2	2	1.0705	1.0629	6.2426	2	0	30784000	13822000	16962000	5.1	2
	469	Tb927.11.11680	Tb927.11.11680	Tb927.11.11680		2-oxoglutarate dehydrogenase E2 component, putative	41.143	31.6	0	155.1	1	1		1.04178	1	0.0590494	348	0.307985	0.948683	1.16734	1	0.223221	314	0.272323	0.895741	27.2	12	12	0.99241	1.0413	11.465	17	1	1620800000	831790000	789060000	29	12	12	0.98149	1.0151	11.978	14	0	1224900000	618830000	606060000	29.2	13
	1100	Tb927.7.1780	Tb927.7.1780	Tb927.7.1780		Adenine phosphoribosyltransferase, putative	25.973	15.3	0	18.586	1			1.1246	1	0.169413	348	0.307985	0.945233							10.2	2	2	0.85006	0.90842	39.922	2	0	20661000	10940000	9720200	8.9	2	2	1.0557	1.1051	14.282	2	0	16233000	7102800	9130400	15.3	3
	1081	Tb927.6.5080	Tb927.6.5080	Tb927.6.5080		hypothetical protein, conserved	65.003	3.7	0	15.299	1			1.08167	1	0.113262	348.333	0.308791	0.944274							3.7	2	2	1.3078	1.3944	52.235	2	0	41733000	12720000	29013000	3.7	2	2	1.1238	1.199	23.172	2	1	23934000	11058000	12876000	3.7	2
	761	Tb927.2.4210	Tb927.2.4210	Tb927.2.4210	PEPCK	glycosomal phosphoenolpyruvate carboxykinase (PEPCK)	58.564	33	0	237.18	1			1.05272	1	0.0741211	349.667	0.312024	0.950714	1.14226	1	0.191892	380.333	0.449225	0.961244	24.8	12	12	0.98485	1.0519	25.828	15	2	714140000	352610000	361530000	20	10	10	1.0848	1.1113	18.158	14	4	557460000	267060000	290410000	24.8	12
	1174	Tb927.7.6790	Tb927.7.6790	Tb927.7.6790		hypothetical protein, conserved	58.772	15.6	0	63.685	1			1.04524	1	0.0638406	350.333	0.313644	0.952215	1.21111	1	0.276333	321.667	0.291333	0.89537	15.6	6	6	0.95335	0.96048	16.368	5	0	88876000	42747000	46129000	10.6	4	4	1.0416	1.0357	14.576	4	0	55068000	26290000	28778000	13.6	5
	597	Tb927.11.3240	Tb927.11.3240	Tb927.11.3240	TCP-1-zeta	T-complex protein 1, zeta subunit, putative (TCP-1-zeta)	59.579	32.9	0	139.95	1			1.04168	1	0.0589094	351.333	0.31608	0.956172	1.20253	1	0.266071	290.667	0.217937	0.810644	20.4	10	10	0.97454	0.98393	20.345	12	1	393540000	194090000	199450000	18.8	9	9	1.0244	1.0706	29.01	9	1	210890000	105810000	105080000	25.9	13
	598	Tb927.11.3250	Tb927.11.3250	Tb927.11.3250		dynein heavy chain, putative	531.18	7.1	0	238.57	1			1.06823	1	0.095229	351.333	0.31608	0.952757	1.18812	1	0.248685	307.333	0.256223	0.871597	5.8	23	22	0.91332	0.94899	21.03	23	4	321830000	166960000	154870000	2.2	9	9	1.0036	1.0612	16.784	9	2	87682000	44787000	42895000	0.2	1
	314	Tb927.10.2700	Tb927.10.2700	Tb927.10.2700		predicted WD40 repeat protein	75.239	16.7	0	118.21	1			1.04036	1	0.057084	351.667	0.316894	0.95181	1.15038	1	0.202107	364.333	0.404596	0.961368	6.9	4	4	0.96847	1.0297	6.6831	4	1	105000000	55134000	49862000	7	4	4	0.98864	1.0354	8.1498	4	0	32811000	15280000	17531000	9.6	5
	485	Tb927.11.13050;Tb927.11.13040;Tb927.11.13030;Tb927.11.13020	Tb927.11.13050;Tb927.11.13040;Tb927.11.13030;Tb927.11.13020	Tb927.11.13050		calmodulin;calmodulin;calmodulin;calmodulin	16.838	30.9	0	53.271	4			1.08249	1	0.114357	352.667	0.319339	0.955751	1.07239	1	0.100834	474.667	0.70783	1.04727	30.9	3	3	0.84323	0.88455	10.654	2	0	50017000	27393000	22624000	30.9	3	3	1.1882	1.2471	16.115	3	1	45497000	17109000	28388000	22.1	2
	1414	Tb927.9.8410	Tb927.9.8410	Tb927.9.8410		chaperone protein DNAj, putative	35.594	26.3	0	39.268	1	1		1.04823	1	0.0679539	353.333	0.320972	0.957245	1.2061	1	0.270351	236.667	0.117773	0.674444	7.5	2	2	1.0412	1.0469	25.575	2	0	43779000	25193000	18586000	6	2	2	0.91338	0.9074	5.3422	2	0	34737000	17561000	17177000	10.8	3
	294	Tb927.10.180	Tb927.10.180	Tb927.10.180		ATP synthase F1 subunit gamma protein, putative	34.37	30.8	0	103.86	1	1		1.04327	1	0.0611193	354	0.322608	0.958737	1.09898	1	0.136165	479.667	0.720299	1.04819	19.3	5	5	0.98817	1.0656	10.12	6	2	309700000	174010000	135690000	12.1	3	3	0.95309	1.0051	104.75	4	2	203630000	149030000	54599000	21.6	6
	1205	Tb927.8.1740	Tb927.8.1740	Tb927.8.1740		hypothetical protein, conserved	62.143	11.2	0	34.386	1	1		1.01952	1	0.0278927	356	0.327533	0.969956	2.41	1	1.26904	44.3333	0.000759987	0.0504125	8.2	3	3	1.1372	1.1519	9.2991	3	1	72419000	32700000	39719000	6	3	3	1.1885	1.2451	21.304	2	0	52971000	24179000	28792000	3.2	2
	1127	Tb927.7.3020;Tb927.7.2980	Tb927.7.3020;Tb927.7.2980	Tb927.7.3020		hypothetical protein, conserved;hypothetical protein, conserved	21.208	26.8	0	78.097	2			1.03878	1	0.0548935	358	0.332481	0.981168	1.14232	1	0.191967	367.667	0.413831	0.963186	26.8	5	5	0.96255	0.97963	10.374	7	1	498180000	252930000	245250000	26.3	4	4	0.97895	0.99676	6.3062	6	0	403340000	205030000	198310000	26.3	4
	403	Tb927.10.8030	Tb927.10.8030	Tb927.10.8030		hypothetical protein, conserved	28.834	42	0	64.411	1	1		1.05	1	0.0703949	358.667	0.334136	0.982615	1.02379	1	0.033918	619.333	0.950524	1.05969	33.7	7	7	0.91898	0.98056	110.44	6	1	177090000	124290000	52799000	18.8	4	4	1.0439	1.054	8.0817	4	2	158680000	78915000	79768000	26.7	6
	1330	Tb927.9.12630;Tb927.9.12590;Tb927.9.12570;Tb927.9.12550;Tb927.9.12610	Tb927.9.12630;Tb927.9.12590;Tb927.9.12570;Tb927.9.12550;Tb927.9.12610	Tb927.9.12630	glk1	glycerol kinase, glycosomal (glk1);glycerol kinase, glycosomal (glk1);glycerol kinase, glycosomal (glk1);glycerol kinase, glycosomal (glk1);glycerol kinase, glycosomal (glk1)	56.426	43	0	272.81	5			1.0415	1	0.0586585	359.333	0.335793	0.984059	0.983664	1	-0.0237623	659	0.97689	1.0494	32.4	17	17	0.94786	1.0135	9.8489	20	1	1783600000	916360000	867280000	17.6	10	10	1.0183	1.0571	10.687	10	0	1087400000	548720000	538690000	31.6	17
	871	Tb927.3.5370	Tb927.3.5370	Tb927.3.5370		hypothetical protein, conserved	34.254	22.4	0	80.814	1			1.05708	1	0.0800908	359.667	0.336622	0.983077	1.16687	1	0.22265	326.333	0.303143	0.890412	15.3	3	3	0.99678	1.0372	13.173	4	1	44993000	22940000	22053000	8.9	2	2	0.90092	0.93653	5.7601	3	0	27578000	13856000	13722000	8.9	2
	745	Tb927.2.2430	Tb927.2.2430	Tb927.2.2430	CK2A2	casein kinase II, alpha chain (CK2A2)	43.288	5.6	0	24.738	1			1.1129	1	0.154321	360.667	0.339115	0.986941	1.0223	1	0.0318215	480.333	0.721945	1.04485	5.6	2	2	0.85403	0.91123		1	0	23787000	13467000	10320000	5.6	2	2	1.0314	1.0982	47.572	3	1	32766000	19098000	13668000	5.6	2
	1308	Tb927.9.10520	Tb927.9.10520	Tb927.9.10520		hypothetical protein, conserved	29.587	37.2	0	70.558	1	1		1.04046	1	0.0572254	364	0.347462	1.00776	1.25441	1	0.327006	212.667	0.0854136	0.635413	25.3	7	7	0.95381	0.99888	13.533	7	1	164580000	79990000	84586000	20.2	5	5	1.0493	1.0809	11.469	5	1	176220000	80780000	95437000	36.4	9
	1149	Tb927.7.4290	Tb927.7.4290	Tb927.7.4290		hypothetical protein, conserved	33.703	10.8	0	34.251	1			1.04855	1	0.0683933	364.333	0.3483	1.00673	1.31456	1	0.394576	141.333	0.0250108	0.510478	6.4	2	2	0.90935	0.97236	11.56	2	1	31816000	15413000	16403000	10.8	3	3	1.0391	1.0872	6.403	2	0	29165000	12707000	16459000	10.8	3
	1043	Tb927.6.2740	Tb927.6.2740	Tb927.6.2740	pdxK	pyridoxal kinase (pdxK)	33.332	27.3	0	40.718	1			1.05437	1	0.0763827	365	0.349978	1.00813	1.19353	1	0.255235	404.667	0.517897	0.981539	18.7	4	4	1.1263	1.2048	14.372	6	2	75697000	37469000	38228000	13.7	3	3	0.86883	0.88923	21.503	4	2	75128000	40474000	34654000	22.3	5
	327	Tb927.10.3210	Tb927.10.3210	Tb927.10.3210		delta-1-pyrroline-5-carboxylate dehydrogenase, putative	62.036	38	0	323.31	1	1		1.04125	1	0.0583173	365.333	0.350817	1.00711	1.20164	1	0.265	261.667	0.159242	0.745626	36.5	19	19	0.95786	1.0173	6.0247	19	6	1716000000	819220000	896750000	28	15	15	0.95862	1.0155	10.497	18	5	1122500000	553250000	569250000	27.6	14
	1041	Tb927.6.2640	Tb927.6.2640	Tb927.6.2640	TbKap60	importin alpha subunit, putative (TbKap60)	58.065	10.5	0	45.801	1			1.03668	1	0.0519692	365.667	0.351657	1.0061	1.22937	1	0.297923	204.667	0.0761184	0.612023	6	3	3	0.96392	1.029	24.586	3	0	121350000	61226000	60127000	8.4	4	4	1.038	1.0361	30.29	3	0	88326000	40291000	48035000	8.1	4
	1091	Tb927.7.1160	Tb927.7.1160	Tb927.7.1160		hypothetical protein, conserved	14.631	10.8	0.002322	7.1392	1	1		1.05059	1	0.0711996	366	0.352498	1.0051	1.17453	1	0.232078	319.333	0.285494	0.894697	10.8	1	1	1.0168	1.0332	23.166	2	0	34138000	15386000	18753000	10.8	1	1	1.0753	1.0711	7.189	2	0	18641000	8526400	10115000	10.8	1
	1183	Tb927.7.710	Tb927.7.710	Tb927.7.710	HSP70	heat shock 70 kDa protein, putative (HSP70)	70.211	31.8	0	323.31	1			1.03484	1	0.0494054	366.667	0.354182	1.0065	1.16974	1	0.226185	318.667	0.283834	0.900127	30	14	11	0.98823	1.0546	18.102	13	1	354030000	172660000	181360000	25.7	13	10	0.99542	1.0502	11.223	11	1	231390000	116430000	114960000	25.7	14
	1083	Tb927.6.5130;Tb927.6.5120	Tb927.6.5130;Tb927.6.5120	Tb927.6.5130		60S acidic ribosomal protein P2, putative;60S acidic ribosomal protein P2, putative	10.444	36.4	0	30.04	2			1.03666	1	0.0519435	366.667	0.354182	1.00312	1.18188	1	0.241089	352	0.370808	0.943012	27.1	2	2	0.99985	1.015	11.919	2	0	70091000	35827000	34264000	16.8	2	2	0.93602	0.96614	5.0892	2	0	121340000	60616000	60729000	9.3	1
	853	Tb927.3.4680	Tb927.3.4680	Tb927.3.4680		RAB GDP dissociation inhibitor alpha, putative	49.396	5.6	0	12.182	1			1.04009	1	0.0567088	366.667	0.354182	0.999764							5.6	2	2	1.1862	1.1983	38.611	2	1	9301500	4594700	4706900	2.5	1	1	0.7548	0.74966		1	0	5163800	2472600	2691100	2.5	1
	890	Tb927.4.1300	Tb927.4.1300	Tb927.4.1300		amidinotransferase, putative	42.015	34.2	0	66.734	1			1.03705	1	0.0524924	368.333	0.3584	1.0083	1.06656	1	0.09297	551.333	0.868789	1.05904	23.5	7	7	1.0063	1.0774	30.406	7	1	313190000	170430000	142760000	2.7	1	1	0.95356	1.0219		1	0	12221000	6355600	5865200	8.6	3
	241	Tb927.10.13430	Tb927.10.13430	Tb927.10.13430		citrate synthase, putative	53.584	16.5	0	55.325	1	1		1.04109	1	0.0580985	369.333	0.360937	1.01206	0.929706	1	-0.105154	718	0.995712	1.02534	10.3	5	5	1.1431	1.1547	15.088	5	2	86097000	37954000	48143000	11.2	5	5	0.79522	0.82082	18.781	5	1	115990000	38738000	77248000	13	6
	229	Tb927.10.12500;Tb927.10.12510	Tb927.10.12500;Tb927.10.12510	Tb927.10.12500		P-type H -ATPase, putative;P-type H -ATPase, putative	100.23	11	0	85.721	2			1.04586	1	0.0646949	370	0.362631	1.01345	1.14067	1	0.18988	393	0.484927	0.960204	6.1	5	5	1.0486	1.0972	20.51	5	1	92111000	41290000	50821000	3.8	3	3	1.0247	1.0281	20.566	4	0	22165000	11500000	10665000	5.3	4
	1283	Tb927.8.6580	Tb927.8.6580	Tb927.8.6580		succinate dehydrogenase flavoprotein, putative	66.88	18.2	0	117.53	1	1		1.07039	1	0.0981353	370.667	0.364328	1.01483	1.10754	1	0.147362	449.333	0.641791	1.02173	10.8	5	5	0.96126	0.97305	66.529	6	3	373540000	238810000	134730000	10.8	5	5	1.1915	1.222	10.047	6	1	277570000	175280000	102290000	10.8	5
	1255	Tb927.8.4950	Tb927.8.4950	Tb927.8.4950		kinesin, putative	165.15	38.3	0	306.2	1	1		1.03946	1	0.0558366	371.333	0.366026	1.0162	0.95619	1	-0.0646304	699.667	0.991941	1.03079	36.1	19	19	0.96639	1.0038	14.664	23	6	1460400000	735700000	724720000	28.5	14	14	1.061	1.0979	10.315	15	3	473850000	242670000	231180000	28.1	14
	178	Tb927.1.2400;Tb927.1.2380;Tb927.1.2360;Tb927.1.2340;Tb11.v5.0468	Tb927.1.2400;Tb927.1.2380;Tb927.1.2360;Tb927.1.2340;Tb11.v5.0468	Tb927.1.2400		alpha tubulin;alpha tubulin;alpha tubulin;alpha tubulin;alpha tubulin, putative	49.787	62.1	0	323.31	5			1.05665	1	0.0794923	372	0.367726	1.01758	0.998066	1	-0.00279341	650.333	0.972233	1.04864	57.4	25	25	0.94542	1.0041	6.3525	46	3	14905000000	7774900000	7129900000	41	18	18	0.93936	0.97207	30.145	29	5	6803900000	3623200000	3180700000	41.5	19
	203	Tb927.10.10400	Tb927.10.10400	Tb927.10.10400		hypothetical protein, conserved	37.867	7.1	0	45.271	1	1		1.03148	1	0.0447173	372.667	0.369429	1.01895	1.13542	1	0.183227	448.333	0.639101	1.02359	7.1	3	3	1.0814	1.1636	8.4105	3	1	97857000	42935000	54923000	7.1	3	3	1.1284	1.1901	16.14	2	0	59910000	29902000	30008000	7.1	3
	104	Tb927.10.6310;Tb11.v5.0275	Tb927.10.6310;Tb11.v5.0275	Tb927.10.6310	MVP	major vault protein, putative (MVP);major vault protein, putative	96.198	11.9	0	74.318	2			1.03996	1	0.0565327	372.667	0.369429	1.01563	1.08234	1	0.114148	508	0.786452	1.05036	6	4	4	1.0371	1.0777	8.6598	5	2	66158000	34213000	31945000	4.2	3	3	0.85352	0.85093	1.3853	3	1	41053000	20671000	20382000	8	6
	396	Tb927.10.7740	Tb927.10.7740	Tb927.10.7740	SEC23.2	protein transport protein SEC23 (SEC23.2)	83.308	4.6	0	16.903	1			0.964488	1	-0.0521652	373.333	0.371133	1.017							3	2	2	1.2584	1.323		1	1	6428000	2904300	3523700	1.5	1	1	1.084	1.1341		1	1	3577900	1687500	1890500	1.6	1
	254	Tb927.10.14180	Tb927.10.14180	Tb927.10.14180		protein transport protein SEC13, putative,cytosolic coat protein, putative	41.675	15.8	0	54.608	1			1.09625	1	0.132583	375.667	0.377114	1.03005	1.16958	1	0.22599	338.333	0.334256	0.904993	6.4	2	2	0.94977	1.0114	1.9477	2	1	40959000	18799000	22159000	6.4	2	2	0.90553	0.93361	17.047	3	3	38933000	21280000	17653000	9.4	3
	577	Tb927.11.2410	Tb927.11.2410	Tb927.11.2410		hypothetical protein, conserved	24.58	27	0	42.284	1			1.03255	1	0.0462139	375.667	0.377114	1.02672	1.33456	1	0.416363	101.333	0.00919248	0.304884	19.8	4	4	0.94944	1.0163	9.2548	4	1	237190000	117020000	120170000	7.7	2	2	0.97773	1.005	5.1555	2	0	128080000	62213000	65871000	12.2	3
	933	Tb927.4.3950	Tb927.4.3950	Tb927.4.3950	CAP5.5	cytoskeleton-associated protein CAP5.5, putative,cysteine peptidase, Clan CA, family C2, putative (CAP5.5)	94.653	13.4	0	89.246	1			1.06624	1	0.0925257	375.667	0.377114	1.02342	1.11306	1	0.154534	449	0.640895	1.02235	13.4	11	6	0.97758	1.0062	7.4446	5	0	239520000	122740000	116780000	6.2	6	2	0.8751	0.90176	14.748	2	0	47769000	23850000	23920000	5.3	5
	402	Tb927.10.8020	Tb927.10.8020	Tb927.10.8020	POP	prolyl oligopeptidase, putative,serine peptidase clan SC, family S9A, putative (POP)	77.624	9	0	35.571	1	1		1.03359	1	0.0476623	376	0.37797	1.02246	1.18619	1	0.246337	319	0.284663	0.899175	7.7	4	4	1.0296	1.0301	11.331	4	1	55725000	28234000	27491000	3.4	2	2	0.97038	0.99885	11.052	2	0	18269000	9421400	8847700	4.9	3
	665	Tb927.11.6280;REV__Tb927.10.5140	Tb927.11.6280	Tb927.11.6280	PPDK	pyruvate phosphate dikinase (PPDK)	100.45	56.5	0	323.31	2			1.02957	1	0.0420411	377.667	0.382258	1.03075	1.19694	1	0.259345	253	0.143918	0.720497	44.4	36	36	0.9709	1.0373	20.612	42	4	4762500000	2411300000	2351300000	31.8	27	27	0.99281	1.0295	7.6617	34	9	3703500000	1804100000	1899500000	34.1	31
	1362	Tb927.9.2450	Tb927.9.2450	Tb927.9.2450		electon transport protein SCO1/SCO2, putative	44.135	8.3	0	31.894	1	1		1.05943	1	0.0832919	378.333	0.383977	1.03209	1.16553	1	0.220985	337.333	0.331626	0.90402	8.3	2	2	1.1663	1.1908	38.91	2	0	14637000	8176400	6460400	4.1	1	1	1.022	1.013		1	0	6262800	2666300	3596400	4.1	1
	619	Tb927.11.4450	Tb927.11.4450	Tb927.11.4450	ALBA2	ALBA-Domain Protein (ALBA2)	12.757	68.4	0	107.67	1			1.03032	1	0.0430893	378.333	0.383977	1.02881	1.13446	1	0.182007	400.333	0.505653	0.984107	51.3	6	6	0.96454	1.0015	11.608	8	0	512150000	258140000	254010000	40.2	5	5	1.019	1.0252	5.1834	6	0	238650000	118070000	120580000	51.3	6
	579	Tb927.11.2500	Tb927.11.2500	Tb927.11.2500		carboxypeptidase, putative,metallo-peptidase, Clan MA(E) Family M32	57.683	18.7	0	84.726	1	1		1.17905	1	0.237631	379	0.385697	1.03015	1.10291	1	0.141311	407	0.524486	0.986976	8.9	4	4	0.95312	0.98199	138.12	4	2	71691000	27471000	44220000	6.6	3	3	1.6579	1.6485	64.295	3	2	51632000	21358000	30273000	11.3	5
	1375	Tb927.9.4310	Tb927.9.4310	Tb927.9.4310		tricarboxylate carrier, putative	35.625	16.2	0	63.628	1	1		1.03	1	0.042641	379	0.385697	1.0269	1.332	1	0.413591	107.333	0.01093	0.322233	3.7	1	1	0.95962	1.0279		1	0	104120000	52589000	51529000	6.1	2	2	0.97007	1.0283		1	0	85019000	40396000	44623000	7.3	2
	1316	Tb927.9.11280	Tb927.9.11280	Tb927.9.11280		unspecified product	35.601	3.9	0	25.846	1			1.04465	1	0.0630183	379.333	0.386557	1.02596							3.9	1	1	1.0318	1.0442		1	0	14829000	7640000	7188700	3.9	1	1	1.0701	1.064		1	0	9316500	4478900	4837600	3.9	1
	686	Tb927.11.740	Tb927.11.740	Tb927.11.740	eIF-5A	eukaryotic translation initiation factor 5a, putative (eIF-5A)	17.82	24.7	0	17.463	1			1.05091	1	0.0716375	379.667	0.387419	1.02502	0.883065	1	-0.179408	642.333	0.967414	1.05923	7.2	1	1	0.91791	0.99215		1	0	38883000	21162000	17721000	7.2	1	1	0.97236	1.0288		1	0	27015000	14160000	12856000	16.9	2
	1309	Tb927.9.10770	Tb927.9.10770	Tb927.9.10770	PABP2	Polyadenylate-binding protein 2 (Poly(A)-binding protein 2) (Poly(A)-binding protein II) (PABII) (Polyadenylate-binding nuclear protein 1) (Nuclear poly(A)-binding protein 1) (PABP2), putative (PABP2)	62.147	49	0	323.31	1			1.0288	1	0.0409607	380	0.38828	1.02409	1.17182	1	0.228745	306.667	0.254637	0.873667	43.1	22	22	0.98377	1.0276	4.9242	28	2	4499600000	2270700000	2228900000	39.1	22	22	0.96309	1.0114	9.8188	29	8	2970000000	1479800000	1490200000	40.7	24
	1269	Tb927.8.5860	Tb927.8.5860	Tb927.8.5860		50S ribosomal protein L17, putative	35.06	6.6	0	15.537	1	1		0.989464	1	-0.015281	380.333	0.389142	1.02317	1.04075	1	0.0576246	501.333	0.771644	1.04996	6.6	2	2	1.115	1.1229	19.927	3	1	86711000	43511000	43200000	3.7	1	1	0.68444	0.68251		1	1	15739000	9408100	6330500	6.6	2
	675	Tb927.11.6590;Tb11.v5.0360	Tb927.11.6590	Tb927.11.6590		aminopeptidase, putative,metallo-peptidase, Clan MF, Family M17	55.359	34	0	160.29	2			1.02754	1	0.0392005	380.667	0.390005	1.02225	1.14392	1	0.193986	379	0.445481	0.963594	21.3	8	8	1.001	1.0148	5.8666	9	1	380590000	194490000	186100000	10.4	5	5	0.98126	0.99285	5.0786	5	0	260820000	132930000	127890000	20.3	9
	927	Tb927.4.3590;Tb927.4.3570	Tb927.4.3590;Tb927.4.3570	Tb927.4.3590		translation elongation factor 1-beta, putative;translation elongation factor 1-beta, putative	24.334	57.1	0	174.33	2			1.0297	1	0.0422304	382.333	0.394323	1.03037	1.12029	1	0.163876	428.333	0.584317	0.998104	44.7	9	8	0.95027	0.98482	9.0557	11	3	677350000	357280000	320060000	41.2	8	7	1.0007	1.0335	29.692	10	3	408230000	211690000	196540000	44.7	9
	492	Tb927.11.13280	Tb927.11.13280	Tb927.11.13280	GBP25	mitochondrial RNA binding protein 2 (GBP25)	25.106	37.1	0	52.325	1	1		1.02675	1	0.0380853	382.667	0.395188	1.02944	1.09885	1	0.135997	467	0.688318	1.04362	28.6	5	5	0.99608	1.0406	7.4535	7	2	209160000	104060000	105110000	28.6	5	5	0.98254	0.99733	10.007	7	2	99148000	48896000	50252000	22.8	4
	1069	Tb927.6.4540	Tb927.6.4540	Tb927.6.4540		3-hydroxy-3-methylglutaryl-CoA reductase, putative	45.944	19.1	0	82.783	1	1		1.0331	1	0.0469802	383.333	0.396919	1.03077	1.06426	1	0.089845	548.333	0.86391	1.05959	16.8	6	6	1.0269	1.095	13.389	6	2	121430000	64626000	56805000	16.8	6	6	0.91182	0.96272	7.8445	6	3	101080000	52745000	48334000	11.8	4
	370	Tb927.10.5880	Tb927.10.5880	Tb927.10.5880		Proteophosphoglycan, putative	66.774	18.4	0	85.914	1			1.03251	1	0.0461564	383.667	0.397785	1.02985	0.918738	1	-0.122274	669.667	0.981868	1.04209	11	4	4	1.0345	1.0446	0.88053	4	1	70485000	32619000	37866000	9.9	4	4	0.95306	0.95319	44.116	4	0	23052000	11960000	11092000	9.9	4
	125	Tb927.1.2390;Tb927.1.2370;Tb927.1.2350;Tb927.1.2330;Tb11.v5.0469;Tb927.1.2410	Tb927.1.2390;Tb927.1.2370;Tb927.1.2350;Tb927.1.2330;Tb11.v5.0469;Tb927.1.2410	Tb927.1.2390		beta tubulin;beta tubulin;beta tubulin;beta tubulin;beta tubulin, putative;beta tubulin, pseudogene	49.704	55.4	0	323.31	6			1.03994	1	0.056495	385.667	0.402989	1.04013	1.02515	1	0.0358328	607	0.939445	1.06372	42.3	18	18	0.9376	1.002	7.7497	34	4	9749000000	5120700000	4628200000	32.1	15	15	0.95693	0.99281	10.11	22	1	4092100000	2038500000	2053600000	31	13
	390	Tb927.10.7410	Tb927.10.7410	Tb927.10.7410		succinyl-CoA ligase [GDP-forming] beta-chain, putative	44.905	41.8	0	162.34	1	1		1.03189	1	0.0452938	385.667	0.402989	1.03696	1.2059	1	0.270112	230.667	0.109029	0.683364	24.3	9	9	0.93678	0.97138	13.075	9	0	593320000	306980000	286340000	16.9	7	7	0.9782	1.0354	11.328	6	1	446900000	218280000	228630000	27.4	10
	998	Tb927.5.3510	Tb927.5.3510	Tb927.5.3510	SMC3	structural maintenance of chromosome 3 , putative (SMC3)	136.37	2.2	0	17.178	1			1.04645	1	0.0655088	386	0.403858	1.03604							0.7	1	1	0.86562	0.92297		1	0	22064000	12073000	9991400	1.5	2	2	1.0841	1.1325	28.607	2	0	32119000	16266000	15853000	1.3	2
	1008	Tb927.5.4330	Tb927.5.4330	Tb927.5.4330		dihydrolipoamide branched chain transacylase, putative	47.651	8.4	0	23.053	1	1		1.02955	1	0.0420182	387	0.406466	1.03957	1.12213	1	0.166235	430	0.588943	1.00171	8.4	4	4	0.94283	1.0014	5.5608	4	1	73376000	37812000	35564000	2.5	1	1	1.021	1.0891		1	1	16031000	8576400	7454200	3.6	2
	1132	Tb927.7.320	Tb927.7.320	Tb927.7.320	TbRBP8	hypothetical protein, conserved (TbRBP8)	20.27	34.4	0	55.729	1			0.985911	1	-0.0204702	387	0.406466	1.03643	0.644686	1	-0.633332	601	0.933503	1.06153	34.4	4	4	1.0783	1.1543	19.507	3	1	30938000	16313000	14626000	16.7	2	2	1.1159	1.1333	13.414	2	2	13138000	4902500	8235500	7.8	1
	365	Tb927.10.5760	Tb927.10.5760	Tb927.10.5760		adenylate kinase, putative	24.31	51.6	0	128.42	1			1.02623	1	0.0373568	387.667	0.408207	1.03773	1.27077	1	0.345706	148.333	0.0289239	0.511631	46.5	9	9	1.0082	1.0369	4.5522	15	2	1273700000	651330000	622340000	40	8	8	0.96272	1.0018	8.8648	10	1	816470000	408470000	408010000	40	8
	733	Tb927.11.9700	Tb927.11.9700	Tb927.11.9700		nascent polypeptide associated complex alpha subunit, putative	11.406	37.6	0	67.241	1			1.1391	1	0.187899	388	0.409077	1.03682	1.30219	1	0.380936	273.667	0.182187	0.779683	37.6	4	4	0.96559	1.0337	16.928	5	1	233170000	123390000	109770000	21.8	3	3	1.5419	1.5711	41.95	3	1	82041000	37486000	44555000	37.6	4
	447	Tb927.11.10740	Tb927.11.10740	Tb927.11.10740		vacuolar sorting-associated protein-like, putative	25.189	19.3	0	30.712	1			1.03226	1	0.0458015	389.667	0.413436	1.04473	1.0696	1	0.0970727	447.667	0.637305	1.02277	13.8	3	3	0.96349	1.033	82.567	3	1	286090000	67751000	218340000	9.2	2	2	1.0491	1.0986	0.80933	3	0	57276000	29075000	28202000	19.3	4
	106	Tb11.v5.0326	Tb11.v5.0326	Tb11.v5.0326		retrotransposon hot spot (RHS) protein, putative	34.883	13.9	0.0023383	7.3062	1	1		1.06263	1	0.0876357	389.667	0.413436	1.04161							13.9	4	1	0.99766	1.0284		1	0	3926100	1672000	2254200	10.9	3	1	1.3854	1.4499		1	0	2371200	985120	1386100	13.9	4
	1424	Tb927.9.9060	Tb927.9.9060	Tb927.9.9060		Lsm12 protein, putative	21.06	15.3	0	24.486	1			1.03644	1	0.0516415	390.333	0.415182	1.0429	1.22565	1	0.293544	219.667	0.0941426	0.675113	15.3	3	3	1.0318	1.0439	4.2979	2	0	62444000	29437000	33007000	15.3	3	3	1.0523	1.0547	16.467	2	0	38399000	19136000	19263000	15.3	3
	1075	Tb927.6.4920;Tb927.6.4910;Tb927.6.4900;Tb927.6.4890;Tb927.6.4880;Tb927.6.4870;Tb927.6.4860;Tb927.6.4850;Tb927.6.4840	Tb927.6.4920;Tb927.6.4910;Tb927.6.4900;Tb927.6.4890;Tb927.6.4880;Tb927.6.4870;Tb927.6.4860;Tb927.6.4850;Tb927.6.4840	Tb927.6.4920	METK1	S-adenosylmethionine synthetase, putative (METK1);S-adenosylmethionine synthetase, putative (METK1);S-adenosylmethionine synthetase, putative (METK1);S-adenosylmethionine synthetase, putative (METK1);S-adenosylmethionine synthetase, putative (METK1);S	43.54	23.2	0	65.114	9			1.04971	1	0.0699942	390.333	0.415182	1.0398	1.16313	1	0.218017	325	0.299751	0.896998	13.6	5	5	0.94191	1.0023	11.877	6	2	599160000	482690000	116470000	16.9	6	6	0.92474	0.97028	9.7743	7	4	1091700000	1002100000	89651000	16.1	6
	1276	Tb927.8.6160;Tb927.8.6150	Tb927.8.6160;Tb927.8.6150	Tb927.8.6160		40S ribosomal protein S8, putative;40S ribosomal protein S8, putative	24.937	27.3	0	142.7	2			1.03762	1	0.0532811	390.667	0.416056	1.03891	1.1433	1	0.19321	371	0.423103	0.943389	18.6	3	3	0.99312	1.0645	14.358	4	0	282310000	142840000	139470000	4.5	1	1	1.0674	1.083		1	0	104030000	49991000	54038000	24.1	4
	382	Tb927.10.6810	Tb927.10.6810	Tb927.10.6810		guanylate kinase, putative	29.956	24.2	0	131.2	1			1.03168	1	0.0449981	391	0.41693	1.03802	1.23757	1	0.307514	197	0.0678679	0.593658	24.2	5	5	0.99194	1.0593	27.146	5	3	90603000	45049000	45554000	24.2	5	5	1.032	1.0931	5.3681	4	1	56720000	27626000	29094000	24.2	5
	1235	Tb927.8.3530	Tb927.8.3530	Tb927.8.3530		glycerol-3-phosphate dehydrogenase [NAD ], glycosomal	37.805	43.5	0	218.48	1			1.02705	1	0.0385027	391.333	0.417804	1.03714	1.17898	1	0.237536	306.333	0.253845	0.874721	28	11	11	0.95141	0.99311	6.239	13	0	4452400000	2253900000	2198500000	18.9	7	7	0.97525	1.034	10.705	11	0	2907300000	1491500000	1415900000	23.7	10
	1397	Tb927.9.6870	Tb927.9.6870	Tb927.9.6870	RBSR1	RNA-binding protein, putative (RBSR1)	17.565	16.9	0	13.469	1			1.03824	1	0.054145	392.667	0.421303	1.04276							9.5	1	1	1.3201	1.4121		1	0	16796000	7437600	9358600	16.9	2	2	1.021	1.0362	19.124	2	1	11318000	5667200	5650500	9.5	1
	456	Tb927.11.10960	Tb927.11.10960	Tb927.11.10960		hypothetical protein, conserved	71.772	3.5	0	13.491	1	1		1.05654	1	0.0793409	393	0.422179	1.04187							3.5	2	2	0.95491	1.0212	8.0506	2	2	19034000	10114000	8919900	1.7	1	1	1.167	1.225		1	0	8872700	3966200	4906500	3.5	2
	440	Tb927.11.1020	Tb927.11.1020	Tb927.11.1020		ribokinase, putative	35.288	22.5	0	290.39	1			1.02374	1	0.0338465	393	0.422179	1.03883	1.22144	1	0.288584	205	0.0764916	0.608873	12.9	4	4	0.9839	1.0043	6.9969	5	0	333340000	162280000	171060000	11.1	4	4	0.9623	1.0186	4.6165	5	1	221400000	108280000	113120000	17.1	5
	1287	Tb927.8.6960;Tb04.24M18.150	Tb927.8.6960;Tb04.24M18.150	Tb927.8.6960		hypothetical protein, conserved;hypothetical protein, conserved	42.527	5.7	0.00084531	11.041	2			1.03943	1	0.0557957	394.333	0.425684	1.04441							3.1	1	1	0.89398	0.90225		1	0	11783000	6170700	5612000	3.1	1	1	1.0703	1.0613		1	0	8049600	3659700	4389900	5.7	2
	1089	Tb927.7.1110	Tb927.7.1110	Tb927.7.1110		asparagine synthetase a, putative	39.597	10.3	0	21.861	1			1.00563	1	0.0081019	394.667	0.426561	1.04353	1.10688	1	0.146496	468.333	0.691744	1.04484	4	1	1	1.0195	1.0316		1	0	10317000	5116000	5201400	6	2	2	1.1751	1.1664		1	0	8468100	4129500	4338700	4	1
	596	Tb927.2.6090;Tb927.11.3230	Tb927.2.6090;Tb927.11.3230	Tb927.2.6090	RPL44	60S ribosomal protein L44,ribosomal protein L36a.e (RPL44);60S ribosomal protein L44	12.454	35.8	0	31.82	2			1.02239	1	0.0319495	397.667	0.434466	1.0598	1.07269	1	0.101237	548	0.86336	1.06055	28.3	4	4	0.97826	1.0228	10.386	4	0	261670000	133400000	128270000	15.1	3	3	0.95993	0.97606	12.59	3	0	182570000	98189000	84377000	28.3	4
	1305	Tb927.9.10230	Tb927.9.10230	Tb927.9.10230		hypothetical protein, conserved	18.769	30.4	0	37.983	1			1.04328	1	0.0611222	398	0.435346	1.05888	1.16366	1	0.218667	382.333	0.454847	0.957826	16.7	3	3	0.9764	1.0135	27.296	3	0	135250000	68167000	67079000	11.3	2	2	1.1199	1.1213	13.12	2	0	82114000	38036000	44078000	25.6	4
	210	Tb927.10.10850	Tb927.10.10850	Tb927.10.10850	AGO1	argonaute-like protein (AGO1)	99.184	17.8	0	107.56	1			1.02451	1	0.0349279	398.667	0.437106	1.06011	1.17264	1	0.229756	321	0.28966	0.893679	9.9	9	9	0.99482	1.0279	21.779	10	3	132390000	67524000	64865000	9.3	8	8	0.9436	0.94574	19.262	8	3	88116000	45499000	42617000	15.2	13
	173	Tb927.1.1620;Tb11.v5.0529	Tb927.1.1620;Tb11.v5.0529	Tb927.1.1620		ATP-dependent DEAD/H RNA helicase, putative;ATP-dependent DEAD/H RNA helicase, putative	81.817	22.2	0	155.62	2			1.02479	1	0.0353323	399	0.437986	1.0592	1.10071	1	0.138438	480.333	0.721945	1.04675	20.6	11	11	1.0132	1.0471	19.528	12	3	215680000	108900000	106790000	11.4	6	6	0.97674	0.99845	20.501	7	1	109110000	54515000	54594000	13	7
	422	Tb927.10.9570;Tb11.v5.0579	Tb927.10.9570;Tb11.v5.0579	Tb927.10.9570	PFC14	paraflagellar rod component, putative (PFC14);hypothetical protein, conserved	118.67	35.6	0	323.31	2			1.07374	1	0.102644	399.333	0.438867	1.0583	0.937975	1	-0.0923791	679	0.985588	1.03774	21.2	19	19	0.92041	0.9808	15.192	18	1	506800000	252210000	254590000	10	11	11	0.92805	0.95731	25.544	11	2	338960000	158010000	180950000	2.2	2
	1095	Tb927.7.1340;Tb927.7.1320	Tb927.7.1340;Tb927.7.1320	Tb927.7.1340	HSP10	10 kDa heat shock protein, putative (HSP10);10 kDa heat shock protein, putative (HSP10)	10.67	50	0	39.414	2			1.02899	1	0.0412312	400.333	0.44151	1.06164	1.12681	1	0.17225	419.333	0.559194	1.00706	50	4	4	1.0422	1.0688	18.385	5	1	285020000	143890000	141120000	50	4	4	0.96748	0.9597	21.213	5	1	235870000	116080000	119790000	50	4
	441	Tb927.11.10240	Tb927.11.10240	Tb927.11.10240		hslVU complex proteolytic subunit, putative,hslVU complex proteolytic subunit, threonine peptidase, Clan T(1), family T1B	22.684	15.8	0	20.126	1	1		1.04979	1	0.0701016	400.667	0.442392	1.06073							5.3	1	1	1.2245	1.316		1	0	8330000	2984400	5345500	5.7	1	1	0.99688	0.99222		1	0	19733000	9689100	10044000	11	2
	448	Tb927.11.10760	Tb927.11.10760	Tb927.11.10760		kinesin-like protein, putative	69.884	8.9	0	45.996	1			0.88427	1	-0.177441	401	0.443273	1.05984	1.12992	1	0.176226	451.667	0.648047	1.0235	7.3	4	4	1.0316	1.0801	15.241	5	0	34133000	16591000	17542000	3.4	2	2	0.49295	0.52226	46.946	2	1	17359000	10511000	6847900	3.1	2
	556	Tb927.11.16760	Tb927.11.16760	Tb927.11.16760	TCP-1-alpha	T-complex protein 1, alpha subunit, putative (TCP-1-alpha)	54.623	29.9	0	142.75	1			1.03419	1	0.0485004	403	0.448568	1.06947	1.16477	1	0.22004	357.667	0.38625	0.943114	24	10	10	0.9852	1.0006	12.715	10	2	196470000	100690000	95779000	13.7	6	6	1.0854	1.0778	8.0035	6	2	129950000	65185000	64763000	18.2	8
	800	Tb927.3.1180	Tb927.3.1180	Tb927.3.1180		hypothetical protein, conserved	93.288	7	0	32.026	1	1		1.01997	1	0.0285292	403	0.448568	1.06645	1.04041	1	0.0571493	532.333	0.835834	1.06282	5.2	3	3	1.0001	1.0212	9.188	3	2	33346000	17932000	15415000	2.8	2	2	0.86932	0.90953	4.528	2	1	26807000	14462000	12345000	2.8	2
	214	Tb927.10.11300	Tb927.10.11300	Tb927.10.11300	PFC16	paraflagellar rod component, putative (PFC16)	14.328	52.4	0	283.69	1			1.02466	1	0.0351395	403.667	0.450334	1.06765	1.03879	1	0.054909	587.333	0.918546	1.05812	52.4	6	6	0.95624	0.98952	16.206	10	0	1612100000	828550000	783600000	42.1	5	5	0.9281	0.95121	2.1028	8	0	804940000	417790000	387150000	42.1	4
	122	Tb927.1.1030;Tb11.v5.0436	Tb927.1.1030;Tb11.v5.0436	Tb927.1.1030		leucine-rich repeat protein (LRRP), putative;hypothetical protein, conserved	49.852	4.8	0	13.545	2			1.04703	1	0.0663049	403.667	0.450334	1.06466	1.03383	1	0.0480034	515.333	0.802136	1.04844	2.6	1	1	1.471	1.5458		1	1	6339400	2755100	3584200	2.6	1	1	1.0002	1.047		1	1	2760500	1233300	1527200	2.6	1
	831	Tb927.3.3330	Tb927.3.3330	Tb927.3.3330		heat shock protein 20, putative	15.842	21.3	0	32.319	1	1		1.02955	1	0.0420093	404.333	0.452101	1.06585	1.17282	1	0.229986	307	0.255429	0.872626	10.6	1	1	0.93329	0.99912		1	0	35874000	17937000	17936000	21.3	2	2	0.95463	1.0226		1	0	14415000	6817500	7597700	10.6	1
	420	Tb927.10.9400	Tb927.10.9400	Tb927.10.9400		branch point binding protein, putative	31.63	7.4	0	12.764	1			1.03192	1	0.0453266	404.667	0.452985	1.06496							7.4	2	2	1.0857	1.165	10.266	2	0	39950000	19981000	19969000	4.4	1	1	0.91579	0.95475		1	0	11649000	4480200	7168300	7.4	2
	1077	Tb927.6.4990	Tb927.6.4990	Tb927.6.4990		ATP synthase, epsilon chain, putative	20.147	40.7	0	78.562	1	1		1.01883	1	0.0269085	405	0.453869	1.06407	1.09486	1	0.130745	490	0.745363	1.04825	27.5	4	4	0.97111	0.9976	19.891	4	1	164330000	48317000	116010000	18.1	2	2	0.96127	0.95972	12.836	2	1	38367000	19302000	19065000	25.3	3
	377	Tb927.10.6190	Tb927.10.6190	Tb927.10.6190	ALDH	aldehyde dehydrogenase, putative (ALDH)	54.033	19.3	0	67.353	1	1		1.02616	1	0.037261	405.333	0.454754	1.06319	1.02214	1	0.0315858	591.333	0.923134	1.06034	9.9	3	3	1.0126	1.089	9.958	3	1	89224000	41924000	47299000	2.2	1	1	0.99673	0.99109		1	0	26151000	12830000	13320000	12.1	4
	171	Tb927.1.120	Tb927.1.120	Tb927.1.120		retrotransposon hot spot protein 4 (RHS4), putative	98.024	28.6	0	323.31	1			1.03271	1	0.0464406	405.333	0.454754	1.06025	1.25925	1	0.33257	235.333	0.115791	0.672773	24.5	21	3	0.87097	0.92961	18.925	4	2	129900000	69958000	59942000	21.1	18	3	1.0623	1.1208	27.578	3	0	88910000	45385000	43525000	22.7	19
	893	Tb927.4.1500	Tb927.4.1500	Tb927.4.1500	REH2	RNA editing associated helicase 2 (REH2)	241.82	1.2	0.00086806	11.658	1	1		2.2758	1	1.18638	408	0.461833	1.07379							0.6	1	1	0.94104	1.1196		1	0	114830000	58810000	56024000	0.6	1	1	0.8037	0.8952		1	0	68297000	36036000	32262000	0.6	1
	1384	Tb927.9.5320	Tb927.9.5320	Tb927.9.5320		nucleolar RNA binding protein, putative	46.864	64.6	0	323.31	1			1.01937	1	0.0276753	408.333	0.462719	1.0729	1.15166	1	0.203717	359.333	0.39082	0.94557	55.3	23	23	0.9558	0.99427	10.261	33	5	7525700000	3853200000	3672500000	41.7	17	17	1.0053	1.0404	8.4412	28	0	5509100000	2729300000	2779700000	54.8	22
	1242	Tb927.8.4330	Tb927.8.4330	Tb927.8.4330	RAB11	small GTP-binding protein Rab11 (RAB11)	23.527	13.4	0	18.311	1			1.03475	1	0.0492786	408.333	0.462719	1.06996	1.44661	1	0.532671	78	0.00417993	0.175117	10.2	2	2	0.89542	0.92821	22.586	2	1	43521000	22112000	21408000	5.1	1	1	0.98352	0.97796		1	0	26110000	12364000	13746000	13.4	3
	626	Tb927.11.4700	Tb927.11.4700	Tb927.11.4700		prostaglandin f synthase	30.992	54	0	196.62	1			1.02485	1	0.0354149	408.667	0.463605	1.06908	1.17632	1	0.234279	317	0.279701	0.897751	39.5	9	9	0.99824	1.0693	9.8335	12	2	670140000	324660000	345480000	19.9	7	7	1.0103	1.0408	5.8456	9	1	415920000	202220000	213700000	22.8	6
	908	Tb927.4.2130	Tb927.4.2130	Tb927.4.2130		hypothetical protein, conserved	34.796	35.2	0	68.295	1			1.02459	1	0.0350507	409	0.46449	1.0682	1.12467	1	0.169506	423.333	0.570387	1.00449	21.4	6	6	1.0194	1.0619	4.7606	6	1	320950000	216750000	104200000	11.9	4	4	1.0414	1.0437	6.0974	4	0	158620000	81532000	77084000	18.2	6
	1382	Tb927.9.5190	Tb927.9.5190	Tb927.9.5190		proliferative cell nuclear antigen (PCNA), putative	32.314	17.8	0	44.363	1			1.0375	1	0.0531179	409.333	0.465376	1.06733	1.16426	1	0.219419	337	0.33075	0.907852	8.6	2	2	1.1307	1.1438		1	0	14366000	6463400	7903100	8.6	2	2	0.88693	0.88751	13.39	2	0	12095000	5680700	6414600	13.7	3
	1318	Tb927.9.11410;Tb927.9.11380	Tb927.9.11410;Tb927.9.11380	Tb927.9.11410		unspecified product;unspecified product	14.962	50.4	0	160.1	2			1.02244	1	0.0320212	409.333	0.465376	1.06444	1.12494	1	0.169852	426	0.577826	1.00645	33.8	5	5	0.93395	0.98544	3.8346	6	0	980650000	497860000	482780000	39.6	6	6	0.99879	1.0094	5.4424	7	0	666610000	329350000	337260000	39.6	6
	1275	Tb927.8.6110	Tb927.8.6110	Tb927.8.6110	HMGS	hypothetical protein, conserved	54.669	24.6	0	161.14	1	1		1.01742	1	0.0249188	410.667	0.468922	1.06965	1.09585	1	0.132047	481.667	0.725226	1.0477	17.2	8	8	0.97362	1.0065	4.4995	9	1	660330000	335380000	324940000	19.2	8	8	0.98642	1.0204	7.5544	8	1	467200000	220440000	246750000	20.8	9
	287	Tb927.10.15790	Tb927.10.15790	Tb927.10.15790		hypothetical protein, conserved	16.775	9	0.0058055	6.5056	1	1		1.02746	1	0.0390794	411	0.469809	1.06878							9	1	1	1.0492	1.1034		1	0	6483500	3326000	3157500	9	1	1	0.97922	1.0252		1	0	2932100	1163000	1769200	9	1
	1142	Tb927.7.3880	Tb927.7.3880	Tb927.7.3880		protein kinase, putative	87.072	4.9	0	17.856	1			1.02808	1	0.0399525	411.667	0.471582	1.06993	1.06002	1	0.0840876	552	0.869857	1.05711	0.9	1	1	0.97858	0.98984		1	0	14311000	7589900	6720700	2.1	1	1	1.1656	1.2156		1	0	4256600	1701900	2554700	0.9	1
	689	Tb927.11.7480	Tb927.11.7480	Tb927.11.7480		vacuolar type h ATPase subunit, putative	26.323	6	0.0023753	7.6439	1			1.01953	1	0.0279008	413	0.475131	1.07509							6	1	1	1.0099	1.0263		1	0	6161700	3112900	3048800	6	1	1	0.96522	0.96912		1	0	1631900	845650	786250	6	1
	837	Tb927.3.3580	Tb927.3.3580	Tb927.3.3580	LPG3	lipophosphoglycan biosynthetic protein, putative (LPG3)	87.766	14	0	72.064	1			1.07217	1	0.100529	413.333	0.476018	1.07422	1.18539	1	0.24536	298.333	0.235181	0.832018	10	6	6	1.3807	1.418	39.142	5	4	88385000	38018000	50367000	4.1	3	3	0.97934	1.0446	3.5823	2	0	31468000	15470000	15997000	2.3	2
	1341	Tb927.9.13920;Tb927.9.13880;Tb927.9.13820	Tb927.9.13920;Tb927.9.13880;Tb927.9.13820	Tb927.9.13920	KMP-11	kinetoplastid membrane protein KMP-11 (KMP-11);unspecified product;kinetoplastid membrane protein KMP-11	11.076	44.6	0	58.888	3			1.02047	1	0.0292275	413.667	0.476905	1.07336	1.03416	1	0.0484633	595.667	0.927906	1.06123	44.6	5	5	0.98775	1.015	9.1901	6	1	736520000	369950000	366570000	31.5	3	3	0.99185	1.0161	13.748	4	0	458650000	243360000	215290000	33.7	3
	1045	Tb927.6.2790;REV__Tb927.6.2790	Tb927.6.2790	Tb927.6.2790		L-threonine 3-dehydrogenase, putative	36.957	38.6	0	122.07	2			1.0207	1	0.029563	414	0.477793	1.07249	1.20674	1	0.271116	242	0.125928	0.696103	27.1	7	7	0.9329	0.98782	6.1036	8	2	232790000	121360000	111430000	18.4	5	5	0.96853	0.99374	12.231	6	2	148780000	74535000	74249000	28	8
	144	Tb927.10.2890;Tb11.v5.0650	Tb927.10.2890;Tb11.v5.0650	Tb927.10.2890		enolase;enolase, putative	46.592	44.8	0	323.31	2			1.01908	1	0.0272667	415	0.480456	1.07561	1.18614	1	0.246269	276.667	0.188231	0.788587	34.5	12	12	0.97131	1.0282	12.516	16	2	796920000	397960000	398960000	31.5	11	11	1.0068	1.0399	5.7644	16	4	652550000	331260000	321290000	32.4	12
	514	Tb927.11.1450	Tb927.11.1450	Tb927.11.1450		2-oxoglutarate dehydrogenase E1 component, putative	113.38	24.9	0	323.31	1	1		1.01543	1	0.0220972	415	0.480456	1.07276	1.2159	1	0.282019	232.667	0.111894	0.695841	20.2	19	19	0.9765	1.0076	27.227	22	3	781440000	377490000	403950000	14.9	15	15	0.95984	0.98995	11.211	18	2	403980000	205660000	198320000	16.4	17
	807	Tb927.3.1690	Tb927.3.1690	Tb927.3.1690		hypothetical protein, conserved	17.154	23.4	0	21.072	1	1		1.03097	1	0.0440001	415.333	0.481344	1.07191	1.11516	1	0.157251	426.333	0.578754	1.00368	23.4	3	3	0.8967	0.95916	11.428	3	0	72710000	39731000	32979000	11	2	2	0.97797	1.0327		1	0	28225000	14291000	13935000	23.4	3
	920	Tb927.4.3150	Tb927.4.3150	Tb927.4.3150		hypothetical protein, conserved	38.204	13.4	0	45.75	1			1.05969	1	0.0836415	416.333	0.484008	1.07501							7.3	3	3	1.2119	1.2888		1	0	18020000	8964800	9055200	7.6	2	2	0.90236	0.93033		1	1	6553300	2758100	3795200	9	3
	1120	Tb927.7.2670;Tb927.7.2660	Tb927.7.2670	Tb927.7.2670	ZC3H21	zinc finger protein family member, putative (ZC3H21)	49.686	33	0	106.54	2			1.03958	1	0.0559991	416.667	0.484896	1.07415	1.29366	1	0.371462	150	0.0299121	0.506596	23.4	8	8	1.1484	1.2315	20.709	6	0	204870000	93682000	111190000	6.7	3	3	0.97588	1.0309	3.0404	3	0	83732000	42784000	40948000	22.6	8
	841	Tb927.3.3670	Tb927.3.3670	Tb927.3.3670	TRRM3	RNA-binding protein, putative (TRRM3)	66.931	7.5	0	56.929	1			1.04101	1	0.0579858	416.667	0.484896	1.07134	1.08663	1	0.119855	483	0.728491	1.04295	6.3	3	3	0.95809	0.9699	7.8031	4	2	69082000	33390000	35692000	6.3	3	3	1.1671	1.1644	11.423	3	1	35656000	16764000	18892000	6.3	3
	1241	Tb927.8.4280	Tb927.8.4280	Tb927.8.4280		nuclear transport factor 2, putative	13.907	8.9	0.0023364	7.2894	1			1.00265	1	0.00382082	417.667	0.487561	1.07442							8.9	1	1	1.071	1.1043		1	1	3215200	1721100	1494100	8.9	1	1	1.0252	1.0732		1	0	2704000	1339000	1365000	8.9	1
	1049	Tb927.6.3150	Tb927.6.3150	Tb927.6.3150		Hydin	501.13	0.8	0	17.594	1			0.967564	1	-0.0475706	417.667	0.487561	1.07162							0.5	2	2	0.98008	1.0289	16.768	2	0	11318000	4662700	6655100	0.3	1	1	0.63376	0.66345		1	0	2835400	1538800	1296600	0.2	1
	1381	Tb927.9.5150	Tb927.9.5150	Tb927.9.5150	NHP2	ribosomal protein S6, putative,NHP2/RS6-like protein (NHP2)	13.572	54.8	0	131.47	1			1.02041	1	0.0291442	418	0.488449	1.07078	1.14872	1	0.200021	366	0.409209	0.960856	49.2	6	6	0.9953	1.0166	9.0789	9	1	2293000000	1142400000	1150600000	46.8	5	5	0.99719	1.0013	3.6115	7	0	1181200000	590230000	590990000	48.4	5
	1289	Tb927.8.7480	Tb927.8.7480	Tb927.8.7480		hypothetical protein, conserved	70.712	7.9	0	85.844	1			1.02239	1	0.0319421	418	0.488449	1.06801	0.993998	1	-0.00868445	642.333	0.967414	1.05778	7.9	3	3	0.93129	0.99657	15.164	3	0	49363000	25887000	23476000	4.6	2	2	0.95443	0.97833	35.059	2	0	30711000	14800000	15911000	4.6	2
	406	Tb927.10.830	Tb927.10.830	Tb927.10.830		adenylate kinase, putative	29.765	11.9	0	22.831	1			1.89277	1	0.920497	418.667	0.490226	1.06912	0.876169	1	-0.190718	733	0.997733	1.013	7.7	2	2	9.08	9.3542	328.9	2	1	1578800000	60828000	1518000000	11.9	3	3	0.96808	0.97343	194.99	3	1	540040000	73695000	466340000	4.2	1
	388	Tb927.10.7340;Tb927.10.7330	Tb927.10.7340;Tb927.10.7330	Tb927.10.7340		40S ribosomal protein S24E, putative;40S ribosomal protein S24E, putative	15.683	20.4	0	86.111	2			1.02988	1	0.0424795	418.667	0.490226	1.06637	1.23185	1	0.30083	268.667	0.172383	0.753939	20.4	2	2	0.96531	0.99096	29.645	3	1	124580000	64444000	60140000	9.5	1	1	1.0956	1.0969	24.131	2	0	60067000	31660000	28407000	9.5	1
	1383	Tb927.9.5210	Tb927.9.5210	Tb927.9.5210	GlnRS	glutaminyl-tRNA synthetase, putative	67.278	4.9	0.00087796	11.74	1	1		1.05131	1	0.0721845	419.333	0.492003	1.06748	1.13682	1	0.185002	389.333	0.474573	0.963674	1.4	1	1	0.88569	0.94822		1	0	8651900	4237100	4414700	1.4	1	1	0.95656	0.98591		1	0	6850600	3363800	3486800	4.9	2
	585	Tb927.11.2670	Tb927.11.2670	Tb927.11.2670	TbNup59	Nucleoporin (TbNup59)	58.822	31.6	0	125.1	1			1.01789	1	0.0255791	420	0.49378	1.06859	1.04922	1	0.0693129	579.667	0.90925	1.05968	22.2	8	8	1.0766	1.0977	3.7042	5	2	95100000	45448000	49652000	14.3	5	5	0.85496	0.89886	15.936	5	0	69345000	35641000	33704000	14.3	5
	664	Tb927.11.6250	Tb927.11.6250	Tb927.11.6250		hypothetical protein, conserved	27.599	28.3	0	61.651	1	1		1.02151	1	0.0307007	421.667	0.498223	1.07545	1.25498	1	0.327663	413.667	0.543277	1.00336	19.7	4	4	0.95933	1.0198	5.3227	5	2	145690000	72197000	73489000	13.4	3	3	1.0362	1.08	44.17	4	0	97870000	46719000	51150000	19.7	4
	642	Tb927.11.5450	Tb927.11.5450	Tb927.11.5450		malic enzyme	63.119	13.7	0	46.9	1	1		1.01849	1	0.0264387	422.667	0.500889	1.07844	0.997297	1	-0.00390506	645.333	0.969281	1.05403	8.1	4	4	1.0087	1.0469	39.507	4	3	67421000	36405000	31016000	7.5	4	4	1.0051	1.037	9.5729	4	0	51402000	25269000	26132000	8.1	4
	786	Tb927.2.5800	Tb927.2.5800	Tb927.2.5800	SBPase	sedoheptulose-1,7-bisphosphatase (SBPase)	35.502	26.2	0	93.268	1			1.02612	1	0.037199	422.667	0.500889	1.0757	1.22791	1	0.296206	212	0.0846115	0.635385	16.6	4	4	0.89574	0.95679	8.8191	5	0	144050000	70177000	73869000	12	3	3	1.0594	1.0995	19.547	4	3	85412000	53291000	32120000	15.7	5
	1387	Tb927.9.5690	Tb927.9.5690	Tb927.9.5690		60S acidic ribosomal protein, putative	11.09	47.8	0	73.068	1			1.00335	1	0.00482397	423	0.501777	1.07487	1.03165	1	0.0449521	573	0.900612	1.05736	47.8	4	4	1.0119	1.029	1.9215	4	1	105770000	52793000	52974000	29.2	1	1	1.0554	1.0496		1	0	24157000	12107000	12050000	37.2	2
	684	Tb927.11.7190	Tb927.11.7190	Tb927.11.7190		hypothetical protein	24.904	8.7	0	18.316	1			1.0323	1	0.0458575	423.333	0.502666	1.07405	1.29178	1	0.369355	221.333	0.0963051	0.678397	8.7	2	2	0.95498	0.99269	0.45645	2	0	42215000	21613000	20601000	8.7	2	2	1.1105	1.1438	13.121	2	0	31156000	14640000	16516000	8.7	2
	277	Tb927.10.15220	Tb927.10.15220	Tb927.10.15220		hypothetical protein, conserved	22.101	9.3	0	34.375	1	1		1.01567	1	0.0224314	423.333	0.502666	1.07134	1.33594	1	0.417851	153.333	0.0319555	0.519114	9.3	2	2	0.82202	0.87983	24.226	3	0	22918000	12351000	10567000	9.3	2	2	1.029	1.0692	28.16	3	0	19283000	10118000	9164600	9.3	2
	264	Tb927.10.14790	Tb927.10.14790	Tb927.10.14790		aminopeptidase, putative,metallo-peptidase, Clan MG, Family M24	42.69	16	0	42.441	1			1.01936	1	0.0276649	423.667	0.503554	1.07053	1.20904	1	0.273865	275.667	0.186203	0.792607	6.3	2	2	0.93548	0.94378	7.303	3	0	33025000	16041000	16985000	6	3	3	1.0287	1.051	7.9418	3	0	44231000	20883000	23348000	13.9	5
	527	Tb927.11.15370	Tb927.11.15370	Tb927.11.15370	TbKap123	hypothetical protein, conserved (TbKap123)	117.88	7.3	0	42.06	1			0.997083	1	-0.004215	425	0.507109	1.07538	0.973047	1	-0.0394184	381.667	0.452972	0.958951	2.5	3	3	0.75937	0.81008	31.433	3	1	51957000	28717000	23240000	2	2	2	1.0352	1.0333	15.954	2	0	27722000	13999000	13723000	3.6	4
	129	Tb927.10.5620;Tb11.v5.0531	Tb927.10.5620;Tb11.v5.0531	Tb927.10.5620	ALD	fructose-bisphosphate aldolase, glycosomal (ALD);fructose-bisphosphate aldolase, glycosomal, putative	41.071	53.2	0	323.31	2			1.01349	1	0.0193322	425.667	0.508886	1.07644	1.07004	1	0.0976672	535	0.840758	1.06229	49.2	26	26	0.95533	1.0253	10.787	39	5	7267100000	3671600000	3595500000	48.7	25	25	0.95538	1.0129	9.1043	36	4	4393800000	2236100000	2157700000	48.7	25
	80	Tb927.10.15250;Tb11.v5.0996;Tb11.1220	Tb927.10.15250;Tb11.v5.0996;Tb11.1220	Tb927.10.15250	PFC15	paraflagellar rod component, putative (PFC15);hypothetical protein, conserved;hypothetical protein,chrXI additional, unordered contigs	57.813	20.4	0	60.546	3			1.15874	1	0.212551	426	0.509774	1.07562	1.09705	1	0.133627	473.333	0.70447	1.05011	12.4	5	5	0.93555	0.96334	4.3293	4	1	180090000	87179000	92909000	8.9	4	4	0.82003	0.83971	45.863	4	0	89163000	50283000	38880000	2.3	1
	1237	Tb927.8.3970	Tb927.8.3970	Tb927.8.3970		oxidoreductase, putative	45.637	7.9	0	19.796	1			1.21766	1	0.284109	427	0.512439	1.07855	1.127	1	0.172486	456	0.659581	1.03149	7.9	2	2	0.9026	0.95381	13.472	2	0	18682000	9825700	8856600	3	1	1	1.8937	1.9641		1	0	7082200	1587300	5494900	7.9	2
	918	Tb927.4.3070	Tb927.4.3070	Tb927.4.3070		hypothetical protein, conserved	51.431	27.9	0	71.146	1	1		1.01586	1	0.0227057	428.333	0.515992	1.08333	0.997925	1	-0.0029974	647.667	0.970684	1.05124	22.5	7	7	1.0271	1.0289	5.6506	8	3	128680000	64193000	64487000	9.6	4	4	0.9266	0.97531	13.079	4	1	69762000	35616000	34145000	12.3	5
	712	Tb927.11.8870	Tb927.11.8870	Tb927.11.8870	KREH1	mitochondrial DEAD box protein,KREH1 (KREH1)	60.659	27.5	0	218.24	1	1		1.01406	1	0.0201441	428.667	0.51688	1.0825	1.06198	1	0.0867551	537.333	0.844986	1.05923	24	12	12	1.0229	1.061	14.436	10	1	327770000	158710000	169060000	17.4	9	9	1.0177	1.0765	19.259	9	2	212140000	106130000	106010000	21.8	11
	1236	Tb927.8.3750	Tb927.8.3750	Tb927.8.3750	NOP56	nucleolar protein, putative	54.358	72.9	0	323.31	1			1.01017	1	0.0145979	428.667	0.51688	1.07982	1.15929	1	0.213244	337	0.33075	0.904732	60	27	27	0.97124	1.0041	9.8279	42	4	12754000000	6452600000	6301800000	50.7	24	24	0.97284	1.011	7.6066	36	2	8676400000	4333600000	4342700000	57.3	27
	855	Tb927.3.4790;Tb927.3.4750	Tb927.3.4790;Tb927.3.4750	Tb927.3.4790		aminopeptidase, putative,metallo-peptidase, Clan MA(E) Family M1;aminopeptidase, putative,metallo-peptidase, Clan MA(E) Family M1	97.251	9.4	0	69.178	2			1.01639	1	0.0234585	429	0.517768	1.079	1.10248	1	0.140748	400	0.504711	0.987101	4.9	4	4	0.92952	0.96715	37.889	4	2	46861000	21038000	25823000	5.1	4	4	0.96658	0.98059	20.692	4	0	60189000	27415000	32774000	8.6	7
	1365	Tb927.9.2900	Tb927.9.2900	Tb927.9.2900		hypothetical protein, conserved	287.19	0.6	0.00088028	11.794	1			1.01924	1	0.0274985	429.667	0.519544	1.08004	1.17115	1	0.227924	330.667	0.31426	0.880813	0.3	1	1	0.88693	0.90322		1	0	6766400	3822800	2943600	0.3	1	1	1.0139	1.0152		1	0	3247700	1594400	1653300	0.6	2
	838	Tb927.3.3590	Tb927.3.3590	Tb927.3.3590		U3 small nucleolar ribonucleoprotein protein MPP10, putative	75.271	1.8	0.0023148	7.0991	1			1.0157	1	0.0224748	430.333	0.521319	1.08107							1.8	1	1	0.96967	1.0376		1	0	11164000	5582100	5581800	1.8	1	1	1.0116	1.0991		1	0	5215800	2640800	2575000	1.8	1
	805	Tb927.3.1410	Tb927.3.1410	Tb927.3.1410	COXVII	cytochrome oxidase subunit VII (COXVII)	19.264	26.1	0	20.1	1	1		1.0179	1	0.0255932	430.333	0.521319	1.07842	1.23	1	0.298659	220	0.0945725	0.67214	15.8	2	2	0.84078	0.88038	14.905	2	0	96985000	49932000	47053000	6.7	1	1	1.0692	1.0798		1	0	65497000	31767000	33730000	6.7	1
	1177	Tb927.7.6890	Tb927.7.6890	Tb927.7.6890		hypothetical protein, conserved	28.794	9.4	0	31.364	1			1.01038	1	0.0148976	430.667	0.522207	1.07761	0.938627	1	-0.0913757	594.667	0.926823	1.06151	9.4	2	2	0.9912	1.0533		1	0	14593000	7094500	7498700	9.4	2	2	0.92915	0.98534	13.51	2	0	24522000	11248000	13274000	4.7	1
	747	Tb927.2.2520;Tb927.2.2510	Tb927.2.2520;Tb927.2.2510	Tb927.2.2520	VDAC_2	voltage-dependent anion-selective channel;voltage-dependent anion-selective channel	29.189	81.5	0	323.31	2			1.01375	1	0.0196993	430.667	0.522207	1.07498	1.14803	1	0.199159	360.667	0.394484	0.948668	55.9	14	14	0.95236	1.0203	7.5855	19	3	2641400000	1328700000	1312700000	37.4	11	11	0.9175	0.97817	12.232	13	0	1256700000	633130000	623530000	40.4	11
	1348	Tb927.9.15090	Tb927.9.15090	Tb927.9.15090		cytosolic coat protein, putative	24.595	4.1	0.0022989	7.0312	1			1.15256	1	0.204846	432	0.525757	1.07966	1.5458	1	0.628357	135.667	0.0221149	0.475769	4.1	1	1	0.92136	0.98213		1	0	11834000	6488800	5345100	4.1	1	1	0.85585	0.89536		1	0	8104600	4744700	3359900	4.1	1
	1339	Tb927.9.13740;Tb927.9.13710;Tb927.9.13680;Tb927.9.13650	Tb927.9.13740;Tb927.9.13710;Tb927.9.13680;Tb927.9.13650	Tb927.9.13740		ADP-ribosylation factor, putative;ADP-ribosylation factor, putative;ADP-ribosylation factor, putative;ADP-ribosylation factor, putative	20.624	13.7	0	19.678	4			1.02419	1	0.0344803	432	0.525757	1.07704	1.16218	1	0.216829	331.333	0.315982	0.882533	13.7	3	3	0.90302	0.9388	2.9875	2	0	134050000	66440000	67609000	13.7	3	3	0.95692	1	4.6339	3	0	112950000	57144000	55802000	13.7	3
	1406	Tb927.9.7770	Tb927.9.7770	Tb927.9.7770	SpSyn	spermidine synthase (SpSyn)	32.926	9.4	0	17.36	1			0.996007	1	-0.00577287	432	0.525757	1.07443	1.34446	1	0.427027	280.333	0.195776	0.787059	2.3	1	1	0.9955	1.0639		1	0	29999000	15853000	14146000	9.4	3	3	0.82425	0.82709	10.978	3	0	31440000	16444000	14996000	6.7	2
	1274	Tb927.8.6080	Tb927.8.6080	Tb927.8.6080		hypothetical protein, conserved	38.08	6.3	0	12.369	1	1		1.01386	1	0.0198644	433	0.528418	1.07726	0.975395	1	-0.0359422	664	0.979323	1.04777	6.3	2	2	0.98832	1.0522	26.566	2	1	33712000	15965000	17746000	6.3	2	2	0.98562	1.0379	0.62982	2	0	18595000	8237200	10358000	3.9	1
	1321	Tb927.9.11580;Tb927.9.11600	Tb927.9.11580;Tb927.9.11600	Tb927.9.11580	gim5A	Gim5A protein,glycosomal membrane protein (gim5A);unspecified product (gim5B)	26.408	20.2	0	86.096	2			1.01946	1	0.0278093	436.667	0.538167	1.09449	1.19027	1	0.251294	305.667	0.252265	0.873055	14.4	3	3	0.89401	0.90602	29.533	3	1	80824000	42846000	37978000	14.4	3	3	0.96497	0.95983	3.3346	4	0	167730000	97837000	69897000	20.2	4
	734	Tb927.11.9720	Tb927.11.9720	Tb927.11.9720		40S ribosomal protein S27, putative	9.6302	58.1	0	135.39	1			1.01133	1	0.0162493	438	0.541708	1.09904	1.12236	1	0.16653	425	0.575039	1.00822	58.1	4	4	0.99216	1.0373	7.2118	8	0	1201300000	613750000	587590000	58.1	4	4	0.97294	1.0111	2.4392	8	1	750180000	372990000	377190000	58.1	4
	102	Tb927.7.4520;Tb11.v5.0265	Tb927.7.4520;Tb11.v5.0265	Tb927.7.4520		hypothetical protein, conserved;hypothetical protein, conserved	22.315	20.9	0	57.649	2			1.05367	1	0.0754164	438.333	0.542593	1.0982	1.22756	1	0.295798	221.333	0.0963051	0.672446	20.9	3	3	0.88937	0.89818	81.783	3	2	38349000	16206000	22143000	7.5	1	1	0.92905	0.92165		1	0	5670800	3284000	2386800	20.9	3
	1304	Tb927.9.10100	Tb927.9.10100	Tb927.9.10100		hypothetical protein, conserved	160.65	4.1	0	35.052	1			1.00261	1	0.00376651	439	0.544362	1.09914	0.932305	1	-0.101126	496	0.759444	1.05133	1.5	2	2	0.96459	0.976	48.049	2	0	36731000	18423000	18308000	1.5	2	2	0.84127	0.83817	40.923	2	0	24847000	13137000	11709000	1.5	2
	810	Tb927.3.1820	Tb927.3.1820	Tb927.3.1820	MRB1820	mitochondrial RNA binding complex 1 subunit (MRB1820)	25.432	49	0	323.31	1	1		1.01031	1	0.014791	439.667	0.546131	1.10008	1.16243	1	0.217144	326	0.302293	0.891206	38.8	8	8	0.93531	0.98756	16.172	18	3	1876200000	955810000	920360000	38.8	8	8	0.99205	1.0403	6.6888	18	3	1043500000	539930000	503560000	38.8	8
	1423	Tb927.9.9000	Tb927.9.9000	Tb927.9.9000	idi1	isopentenyl-diphosphate delta-isomerase (type II), putative	38.986	9.3	0	19.086	1			1.00856	1	0.0122987	440	0.547015	1.09924							9.3	3	3	0.96318	0.99895	8.8101	2	0	28922000	14893000	14029000	4.8	2	2	1.1171	1.1151		1	0	13679000	7029000	6649600	6.5	2
	233	Tb927.10.12710	Tb927.10.12710	Tb927.10.12710		heat shock protein 110, putative	90.863	18.2	0	104.07	1			1.0106	1	0.0152164	440	0.547015	1.09663	1.14448	1	0.194686	353	0.373522	0.940896	8.4	6	6	0.94507	1.0042	9.9374	6	1	115040000	57452000	57585000	5.7	4	4	0.94506	0.97144	25.44	4	0	85375000	46640000	38735000	9.7	7
	1408	Tb927.9.8420;Tb927.9.8070	Tb927.9.8420;Tb927.9.8070	Tb927.9.8420		60S ribosomal protein L10, putative,QM-like protein;60S ribosomal protein L10, putative,QM-like protein (QM)	24.736	59.6	0	283.44	2			1.00984	1	0.0141217	441	0.549666	1.09933	1.10397	1	0.142701	476	0.711175	1.04639	55.4	16	16	0.94527	1.0086	6.7009	21	3	1461700000	747920000	713800000	50.7	14	14	0.94987	0.99519	11.985	16	1	681250000	344270000	336980000	56.3	16
	1062	Tb927.6.4300;Tb927.6.4280	Tb927.6.4300;Tb927.6.4280	Tb927.6.4300	GAPDH	glyceraldehyde 3-phosphate dehydrogenase, glycosomal (GAPDH);glyceraldehyde 3-phosphate dehydrogenase, glycosomal (GAPDH)	39.047	73.8	0	323.31	2			1.00775	1	0.0111443	441.333	0.550549	1.09849	1.11978	1	0.16321	434.667	0.601845	1.01069	57.4	21	20	0.96218	1.0126	5.997	36	4	11402000000	5806500000	5595500000	38.4	18	16	0.9766	0.99359	3.953	25	0	6914500000	3508500000	3406000000	42.3	19
	959	Tb927.5.1060	Tb927.5.1060	Tb927.5.1060		mitochondrial processing peptidase, beta subunit, putative,metallo-peptidase, Clan ME, Family M16	54.122	25.6	0	127.89	1	1		1.01347	1	0.0193053	441.333	0.550549	1.0959	1.08041	1	0.111585	463.667	0.679697	1.03449	17	7	7	0.93324	0.99745	11.962	10	4	312090000	168160000	143930000	19.4	8	8	0.92789	0.97545	6.7772	13	5	321660000	173620000	148040000	24.1	9
	793	Tb927.3.1020	Tb927.3.1020	Tb927.3.1020		hypothetical protein, conserved	54.34	2.6	0.002447	9.4991	1			0.99654	1	-0.00500076	443	0.554963	1.10209							2.6	1	1	0.96154	1.0144		1	1	6990300	3680500	3309800	2.6	1	1	0.79518	0.83266		1	1	3311900	1850100	1461800	2.6	1
	265	Tb927.10.14810	Tb927.10.14810	Tb927.10.14810	mbf1	hypothetical protein, conserved	17.974	6.9	0.002437	9.0071	1			1.01405	1	0.0201299	443.333	0.555845	1.10125							6.9	1	1	0.80949	0.81521		1	0	33571000	17272000	16299000	6.9	1	1	1.1285	1.1241		1	0	17959000	7396700	10562000	6.9	1
	235	Tb927.10.12840	Tb927.10.12840	Tb927.10.12840	MCP12	mitochondrial carrier protein (MCP12)	33.131	25.3	0	59.901	1	1		1.01153	1	0.0165374	443.667	0.556727	1.10042	1.26046	1	0.333951	165.667	0.040323	0.534952	20.1	7	7	0.93759	0.9945	3.6233	7	1	897880000	464190000	433700000	20.1	7	7	0.94448	0.99997	4.832	7	1	655990000	331470000	324530000	16.1	6
	963	Tb927.5.1210	Tb927.5.1210	Tb927.5.1210		short-chain dehydrogenase, putative	33.876	32.8	0	84.275	1			1.01362	1	0.019512	444.333	0.55849	1.10132	1.24705	1	0.318518	185.333	0.056492	0.562096	19	6	6	0.89713	0.90445	7.612	6	1	335850000	170670000	165180000	13.8	5	5	1.0202	1.079	26.903	5	0	238010000	115860000	122160000	16.7	5
	690	Tb927.11.7500;Tb927.11.7490	Tb927.11.7500;Tb927.11.7490	Tb927.11.7500		hypothetical protein, conserved;hypothetical protein, conserved	13.594	7.8	0	12.965	2			1.00561	1	0.00807385	444.667	0.559371	1.10049	1.08076	1	0.112047	493	0.752449	1.04711	7.8	1	1	0.99038	1.0623		1	0	185630000	93900000	91733000	7.8	1	1	1.0215	1.0837		1	0	143840000	68612000	75226000	7.8	1
	616	Tb927.11.3980	Tb927.11.3980	Tb927.11.3980		mitochondrial processing peptidase alpha subunit, putative,metallo-peptidase, Clan ME, Family M16	57.037	19.1	0	117.49	1	1		1.01674	1	0.0239552	444.667	0.559371	1.09793	1.16495	1	0.220273	328.333	0.308256	0.889029	13.9	5	5	0.91684	0.9526	18.677	6	0	120930000	59948000	60980000	13.3	5	5	0.93006	0.97793	6.8728	6	0	125070000	62117000	62957000	15.4	6
	1074	Tb927.6.4770	Tb927.6.4770	Tb927.6.4770	MKT1	protein mkt1, putative	83.306	10.7	0	50.578	1			1.00229	1	0.00329428	445.667	0.562014	1.10056	1.1336	1	0.180907	382.667	0.455785	0.957268	7.3	5	5	0.97015	1.0323	30.34	4	1	125700000	60629000	65070000	6.4	5	5	1.0638	1.1322	20.84	5	1	107950000	50252000	57694000	6.3	4
	636	Tb927.11.5050	Tb927.11.5050	Tb927.11.5050	FHm	fumarate hydratase, class I (FHm)	61.344	11.9	0	30.54	1	1		1.00259	1	0.00373378	445.667	0.562014	1.09801							10.5	4	4	0.80793	0.83713	21.364	4	2	33285000	17971000	15314000	4.5	2	2	0.9991	1.0268	8.7278	2	0	24495000	11763000	12732000	6.7	3
	131	Tb927.10.10960;Tb927.10.10950;Tb927.10.10940;Tb927.10.10920;Tb927.10.10910;Tb927.10.10900;Tb927.10.10890;Tb11.v5.0543;Tb927.10.10970;Tb927.10.10980;Tb927.10.10930	Tb927.10.10960;Tb927.10.10950;Tb927.10.10940;Tb927.10.10920;Tb927.10.10910;Tb927.10.10900;Tb927.10.10890;Tb11.v5.0543;Tb927.10.10970;Tb927.10.10980;Tb927.10.10930	Tb927.10.10960		heat shock protein, putative;heat shock protein, putative;heat shock protein, putative;heat shock protein, putative;heat shock protein, putative;heat shock protein, putative;heat shock protein, putative;Heat shock protein 83, putative;heat shock pr	80.763	33.8	0	323.31	11			1.00405	1	0.00583542	446.333	0.563774	1.0989	1.25109	1	0.323189	167.333	0.0415548	0.542256	33.4	28	28	0.95334	0.98966	10.466	36	7	2309600000	1158400000	1151300000	31.1	26	26	0.96306	0.97863	21.724	32	3	1828600000	933910000	894730000	30.8	24
	823	Tb927.3.2900	Tb927.3.2900	Tb927.3.2900		eukaryotic initiation factor 2a, putative	46.824	19.9	0	62.032	1			1.02766	1	0.0393607	447	0.565534	1.09979	1.24859	1	0.320304	248.667	0.13664	0.710885	12	4	4	0.90409	0.97774	5.7022	4	1	76922000	39115000	37808000	12.2	4	4	0.92285	0.9215	13.331	4	1	54909000	30662000	24247000	9.6	3
	687	Tb927.11.7510;Tb927.11.7460	Tb927.11.7510;Tb927.11.7460	Tb927.11.7510		glucose-regulated protein 78, putative,luminal binding protein 1 (BiP), putative;glucose-regulated protein 78, putative,luminal binding protein 1 (BiP), putative	71.434	53.8	0	323.31	2			1.0067	1	0.00963876	447.333	0.566413	1.09897	1.19667	1	0.259024	287.667	0.211371	0.805031	45.8	29	29	0.97115	1.038	61.515	36	9	1597300000	840520000	756750000	35.5	21	21	0.98003	1.0084	9.1186	25	4	1031100000	518390000	512700000	40.1	25
	1119	Tb927.7.2640;Tb927.7.2650	Tb927.7.2640;Tb927.7.2650	Tb927.7.2640		hypothetical protein, conserved;hypothetical protein, conserved	50.853	11.9	0	35.044	2			1.01075	1	0.0154192	447.667	0.567292	1.09815							11.9	5	5	0.94301	1.0604	17.376	6	1	160870000	71257000	89615000	2.4	1	1	0.87496	1.097	5.6155	2	0	10944000	5385800	5558700	4.6	2
	552	Tb927.11.16550	Tb927.11.16550	Tb927.11.16550	ZC3H46	zinc finger protein family member, putative (ZC3H46)	56.434	16.3	0	137.25	1			1.00887	1	0.012746	448	0.568171	1.09734	1.10109	1	0.138936	463	0.677964	1.03383	16.3	6	6	0.9407	0.95561	11.823	8	2	271670000	156540000	115130000	13.9	5	5	0.93796	0.93615	13.861	6	0	107950000	55116000	52833000	14.3	5
	685	Tb927.11.7380	Tb927.11.7380	Tb927.11.7380		glycerol-3-phosphate dehydrogenase (FAD-dependent), mitochondrial	66.991	14.6	0	67.303	1	1		1.0046	1	0.00661954	448.333	0.56905	1.09653	1.30371	1	0.382625	176	0.048366	0.534713	10.6	5	5	0.94546	0.94965	7.1266	5	1	100360000	52632000	47726000	5.5	3	3	0.97384	0.96777	4.2222	4	3	75334000	34687000	40647000	6.6	3
	195	Tb927.1.5000	Tb927.1.5000	Tb927.1.5000		hypothetical protein, conserved	30.458	8.1	0	21.916	1			1.0437	1	0.0617015	449	0.570806	1.0974	1.13873	1	0.18742	365	0.40644	0.962875	3.7	1	1	0.87441	0.93686		1	0	39092000	21728000	17364000	8.1	2	2	0.93039	0.98537	8.7641	2	1	46168000	25428000	20740000	8.1	2
	103	Tb927.7.4570;Tb11.v5.0270	Tb927.7.4570;Tb11.v5.0270	Tb927.7.4570	IG-NH	inosine-guanine nucleoside hydrolase (IG-NH);nucleoside hydrolase, putative	39.39	8.7	0	18.862	2			1.00917	1	0.0131641	449	0.570806	1.09491							3.6	1	1	0.8338	0.84423		1	0	709870	341600	368270	2.2	1	1	0.98021	0.98126		1	0	38244000	22022000	16222000	2.2	1
	391	Tb927.10.7500	Tb927.10.7500	Tb927.10.7500	NOP1	fibrillarin (NOP1)	31.643	53.3	0	323.31	1			1.00439	1	0.00632574	449.667	0.572562	1.09579	1.16352	1	0.2185	322.667	0.293849	0.896182	49.7	15	15	0.9579	1.005	7.8864	27	2	2141900000	1047600000	1094300000	35.7	12	12	0.93871	0.97677	11.609	23	1	969990000	459390000	510600000	37.3	14
	252	Tb927.10.14140;Tb11.v5.0605	Tb927.10.14140;Tb11.v5.0605	Tb927.10.14140	PYK1	pyruvate kinase 1 (PYK1);pyruvate kinase 1, putative	54.423	12.8	0	51.767	2			1.0106	1	0.0152122	451.333	0.576945	1.10168	1.10906	1	0.149334	461	0.672744	1.03379	5.6	2	2	0.93017	0.9404	1.5652	3	0	98810000	51470000	47340000	5.4	2	2	1.0192	1.0136	5.7416	2	1	28265000	14066000	14199000	5.4	2
	212	Tb927.10.11150	Tb927.10.11150	Tb927.10.11150		hypothetical protein, conserved	25.436	19.9	0	46.812	1			1.0039	1	0.00561483	454.667	0.585691	1.11585	1.14367	1	0.19367	368	0.414757	0.956946	15	2	2	0.93363	0.99225	11.678	2	0	17816000	9104900	8711300	11.1	2	2	0.9683	1.0029	7.685	2	0	7787200	4162100	3625100	6.2	1
	645	Tb927.11.550	Tb927.11.550	Tb927.11.550		hypothetical protein SCD6.10	31.292	63.2	0	323.31	1			1.00273	1	0.0039377	454.667	0.585691	1.11334	1.0586	1	0.0821576	561.333	0.884209	1.05839	60	20	20	0.9592	1.0211	8.1921	39	2	14302000000	7196800000	7105700000	43.2	18	18	0.95368	1.0114	5.5774	35	6	8831100000	4382900000	4448100000	38.9	17
	729	Tb927.11.9590	Tb927.11.9590	Tb927.11.9590		S-adenosylhomocysteine hydrolase, putative	48.447	30.4	0	128.18	1			1.00567	1	0.00816261	455.333	0.587436	1.11415	1.16447	1	0.219675	319.333	0.285494	0.891189	25.6	13	13	0.98792	1.0135	11.681	13	4	602350000	300270000	302080000	25.6	12	12	0.95448	1.0097	18.439	15	5	525120000	259390000	265720000	25.4	12
	341	Tb927.10.4570;Tb927.10.4560	Tb927.10.4570;Tb927.10.4560	Tb927.10.4570		elongation factor 2;elongation factor 2	94.333	40	0	323.31	2			1.004	1	0.00576033	455.333	0.587436	1.11165	1.16767	1	0.223628	315.667	0.276412	0.898058	26.4	21	21	0.93018	0.9894	9.4348	27	1	2254100000	1172000000	1082200000	25.2	20	20	0.97138	1.0362	13.861	26	2	1792200000	920700000	871480000	26	21
	583	Tb927.11.2610	Tb927.11.2610	Tb927.11.2610		hypothetical protein, conserved	50.887	31.9	0	128.85	1			0.993489	1	-0.00942468	455.333	0.587436	1.10916	1.05558	1	0.0780395	573.333	0.901057	1.05632	26	9	9	1.0286	1.0962	14.631	10	4	195060000	93061000	102000000	10.2	3	3	0.99127	1.0471	10.978	3	1	32244000	16865000	15380000	11.7	3
	679	Tb927.11.6850	Tb927.11.6850	Tb927.11.6850		hypothetical protein, conserved	26.513	7.1	0.00089847	12.076	1	1		1.39772	1	0.483076	456.667	0.590923	1.11326	0.983409	1	-0.0241371	656.333	0.975518	1.04934	7.1	2	2	0.9024	0.96638	5.6324	2	0	88348000	46033000	42315000	7.1	2	2	0.8174	0.86717	18.12	2	0	58357000	30819000	27538000	7.1	2
	987	Tb927.5.2930	Tb927.5.2930	Tb927.5.2930		hypothetical protein, conserved	43.308	28.6	0	164.12	1	1		1.01194	1	0.0171178	457.667	0.593534	1.11569	1.13019	1	0.176559	403	0.513189	0.981968	23.2	8	8	0.90549	0.96894	19.683	8	2	214570000	110150000	104420000	23	8	8	0.93228	0.98681	22.847	9	3	196380000	105260000	91125000	23	8
	971	Tb927.5.1700	Tb927.5.1700	Tb927.5.1700		replication Factor A 28 kDa subunit, putative	27.593	29.8	0	58.743	1			0.999679	1	-0.000462965	458.333	0.595273	1.11647	1.2765	1	0.35219	287.333	0.210648	0.810029	16.5	4	4	0.9404	0.95124	8.5537	4	1	106460000	53405000	53052000	12.5	3	3	0.79735	0.84331	42.438	3	1	106980000	60587000	46397000	25.1	5
	384	Tb927.10.7030	Tb927.10.7030	Tb927.10.7030		hypothetical protein, conserved	30.363	11.2	0	23.49	1			1.00431	1	0.00620392	458.667	0.596142	1.11562							11.2	3	3	0.95246	0.97915	15.307	4	0	102440000	54135000	48303000	6.7	3	3	1.0812	1.0861	55.138	3	1	75731000	31561000	44170000	4.5	1
	698	Tb927.11.7900	Tb927.11.7900	Tb927.11.7900	RBP16	mitochondrial RNA binding protein,RBP16,RNA- binding protein of 16 kDa (RBP16)	15.118	70.2	0	323.31	1	1		1.00356	1	0.00513021	458.667	0.596142	1.11315	1.17922	1	0.237832	288	0.212095	0.803943	64.5	9	9	0.93941	0.98982	10.62	19	2	3725200000	1846000000	1879200000	45.4	7	7	0.9534	1.0021	6.8072	15	2	2835600000	1435500000	1400000000	57.4	9
	949	Tb927.8.7410;Tb927.4.5010	Tb927.8.7410;Tb927.4.5010	Tb927.8.7410		calreticulin, putative;calreticulin, putative	45.021	10.1	0	37.954	2			1.02249	1	0.0320919	459.333	0.597879	1.11393	1.22353	1	0.291048	266.667	0.168558	0.753776	9.9	4	4	0.917	0.9299	27.357	4	1	56800000	24379000	32421000	10.1	4	4	1.0951	1.0932	39.929	4	0	29365000	13379000	15986000	7.1	3
	275	Tb927.10.15180	Tb927.10.15180	Tb927.10.15180		nucleosome assembly protein, putative	41.302	24.3	0	77.382	1			1.00171	1	0.00246031	459.667	0.598747	1.11309	1.1231	1	0.167483	372.667	0.427751	0.94844	21	7	7	0.94973	1.011	5.4409	8	3	573790000	418480000	155300000	12.3	4	4	0.97248	0.96881	10.008	4	1	737210000	655220000	81990000	18.3	6
	913	Tb927.4.2660	Tb927.4.2660	Tb927.4.2660		hypothetical protein, conserved	10.307	19.1	0.00084602	11.048	1	1		1.00706	1	0.0101549	462	0.604812	1.12189	1.31364	1	0.393572	114.333	0.0132186	0.350732	19.1	2	2	1.0346	1.0754	15.715	2	0	73717000	32259000	41458000	19.1	2	2	0.92051	0.9442	0.45388	2	0	36741000	18914000	17827000	9	1
	65	Tb927.10.4450;Tb11.v5.0757;Tb10.v4.0035	Tb927.10.4450;Tb11.v5.0757;Tb10.v4.0035	Tb927.10.4450		stress-inducible protein STI1-like, putative;stress-inducible protein STI1-like, putative;stress-inducible protein STI1-like, putative,chrX additional, unordered contigs	28.425	5.4	0.00085763	11.383	3			0.972784	1	-0.0398079	462	0.604812	1.11943							5.4	1	1	1.0218	1.0936		1	0	8890400	4858500	4031800	5.4	1	1	0.78022	0.80544		1	0	5636600	2673400	2963200	5.4	1
	463	Tb927.11.11370;Tb927.11.11360	Tb927.11.11370;Tb927.11.11360	Tb927.11.11370	RACK1	receptor for activated C kinase 1 (RACK1);receptor for activated C kinase 1 (RACK1)	34.69	54.7	0	277.33	2			1.01201	1	0.0172228	462.333	0.605677	1.11858	1.12422	1	0.168922	429.333	0.587094	1.0007	39	10	10	0.91944	0.98254	11.83	12	3	550330000	274300000	276030000	17.3	5	5	0.905	0.95665	48.089	5	0	253560000	126680000	126880000	30.5	9
	1064	Tb927.6.4440	Tb927.6.4440	Tb927.6.4440	RBP42	hypothetical protein, conserved	37.718	29.8	0	260.04	1			1.00061	1	0.000878606	462.667	0.606542	1.11773	1.01372	1	0.0196634	636	0.963226	1.05902	29.8	10	10	0.96584	1.0109	8.0136	14	0	1143100000	578130000	564960000	23.9	6	6	1.0144	1.033	6.8859	9	0	497180000	252090000	245090000	29.8	9
	1015	Tb927.5.800	Tb927.5.800	Tb927.5.800	CK1.2	casein kinase I, isoform 2 (CK1.2)	38.374	14.5	0	33.834	1			0.98675	1	-0.0192437	463.333	0.608269	1.11847	1.07775	1	0.108022	488.667	0.742186	1.04748	11.1	4	4	1.0179	1.0526	116.41	4	2	143470000	34987000	108480000	10.2	3	3	0.98371	1.0522	24.341	3	1	36506000	17361000	19145000	8.4	3
	180	Tb927.1.2570	Tb927.1.2570	Tb927.1.2570	beta-coP	coatomer beta subunit (beta-coP)	110.05	3.9	0	19.702	1			1.01666	1	0.0238323	463.667	0.609133	1.11763							2.5	2	2	0.91791	0.94906	24.867	2	2	14753000	7231200	7522000	1.2	1	1	0.88392	0.91176		1	1	6135800	2956900	3178900	2.5	2
	1002	Tb927.5.3810	Tb927.5.3810	Tb927.5.3810		orotidine-5-phosphate decarboxylase/orotate phosphoribosyltransferase, putative,OMPDCase-OPRTase, putative	49.955	36	0	263.03	1			1.00254	1	0.00365827	463.667	0.609133	1.1152	1.18191	1	0.241124	282.333	0.199964	0.787976	22.7	12	12	0.93718	1.0065	10.299	14	4	715950000	401220000	314720000	20.5	9	9	0.94848	1.0061	8.0653	11	4	389190000	198490000	190700000	24.2	11
	274	Tb927.2.5910;Tb927.10.15120	Tb927.2.5910;Tb927.10.15120	Tb927.2.5910		40S ribosomal protein S13, putative;40S ribosomal protein S13, putative	17.309	29.1	0	46.246	2			0.999943	1	-8.20218e-05	464	0.609995	1.11436	1.16962	1	0.226042	315.333	0.275593	0.902764	29.1	6	6	0.95035	0.98848	5.341	6	0	2144500000	1117200000	1027300000	29.1	7	7	0.95559	0.97076	112.68	7	0	1584000000	881500000	702480000	26.5	6
	535	Tb927.11.15850	Tb927.11.15850	Tb927.11.15850		kinteoplast poly(A) polymerase complex 1 subunit	86.756	13.7	0	49.073	1	1		0.969291	1	-0.044998	464	0.609995	1.11196	1.2159	1	0.28203	244.667	0.130143	0.70472	6.5	4	4	0.75028	0.75655	18.961	4	1	162920000	17453000	145470000	1.9	1	1	1.0254	1.0179		1	0	5361900	2857500	2504400	6.4	4
	398	Tb927.10.7810	Tb927.10.7810	Tb927.10.7810		hypothetical protein, conserved	80.305	5.2	0	28.778	1			1.01888	1	0.026978	466.333	0.616023	1.12053							3.8	2	2	0.93126	0.96891	22.937	2	0	24427000	11962000	12465000	3.8	2	2	1.1287	1.1647	24.705	2	2	17564000	7884000	9680500	3.8	2
	1315	Tb927.9.11270	Tb927.9.11270	Tb927.9.11270	TCP-1-eta	T-complex protein 1, eta subunit, putative,t- complex protein 1 (eta subunit), putative (TCP-1-eta)	61.471	31	0	169.23	1			1.00004	1	5.81342e-05	466.333	0.616023	1.11812	1.16159	1	0.216102	334	0.322904	0.892472	21.7	12	12	0.93589	0.98225	18.559	14	4	444080000	263450000	180630000	17.8	9	9	0.97411	1.0253	15.414	9	0	274900000	134260000	140640000	25	13
	1033	Tb927.6.2230	Tb927.6.2230	Tb927.6.2230		RGG protein	86.64	25.5	0	182.58	1	1		1.00201	1	0.00289815	466.667	0.616883	1.11727	1.13171	1	0.178504	396.667	0.495289	0.975866	18.1	11	11	0.93686	1.0047	9.3399	13	2	700490000	361310000	339180000	15.9	11	11	0.94927	1.0054	28.277	13	2	556100000	273160000	282940000	16.6	11
	1417	Tb927.9.8720	Tb927.9.8720	Tb927.9.8720	FBPase	fructose-1,6-bisphosphatase (FBPase)	38.534	16.3	0	60.508	1			1.0063	1	0.00906551	467.333	0.6186	1.11798	1.31789	1	0.398235	136.667	0.0226088	0.473594	14.3	4	4	0.9393	1.0072	1.8055	4	1	119570000	61080000	58487000	10.3	3	3	1.0235	1.0616	4.6857	3	1	76313000	38889000	37423000	8	3
	1329	Tb927.9.12510	Tb927.9.12510	Tb927.9.12510	DED1	ATP-dependent DEAD/H RNA helicase, putative (DED1)	82.74	70.6	0	323.31	1	1		1.00035	1	0.000503662	467.667	0.619458	1.11714	1.09382	1	0.12938	502.667	0.774646	1.04867	62	54	53	0.96393	1.0321	5.8655	94	5	32637000000	16937000000	15699000000	46.8	42	41	0.9771	1.0338	5.4306	69	4	21149000000	10651000000	10498000000	56.9	48
	345	Tb927.10.4740	Tb927.10.4740	Tb927.10.4740		nucleolar RNA-binding protein, putative	7.4056	58.7	0	78.815	1			0.999897	1	-0.000148209	468	0.620316	1.1163	1.16166	1	0.216189	329	0.309967	0.887533	58.7	5	5	0.96943	1.0395	7.9761	7	0	896220000	456140000	440080000	58.7	5	5	0.97948	1.0243	6.2112	8	3	1379500000	1086200000	293300000	57.1	4
	83	Tb11.1780	Tb11.1780	Tb11.1780		retrotransposon hot spot protein 1 (RHS1, pseudogene), putative	65.556	11	0	25.551	1			1.00303	1	0.00435794	469.333	0.623742	1.12008	1.16466	1	0.219903	322	0.29217	0.894491	5.5	3	2	0.89221	0.95146		1	0	12019000	6419100	5599900	5.5	3	2	0.96686	1.0118		1	0	2344800	1185500	1159200	5.7	3
	1345	Tb927.9.14200	Tb927.9.14200	Tb927.9.14200		hypothetical protein, conserved	44.532	22.8	0	77.333	1	1		1.00098	1	0.00141506	469.333	0.623742	1.1177	1.48091	1	0.566481	49.6667	0.00107121	0.065591	22.8	7	7	0.86823	0.91378	10.711	9	0	118920000	61220000	57698000	19.9	6	6	0.98153	0.99688	19.177	7	0	55549000	25023000	30526000	22.8	7
	1001	Tb927.5.3800	Tb927.5.3800	Tb927.5.3800		glutamine hydrolysing (not ammonia-dependent) carbomoyl phosphate synthase, putative	204.09	11.2	0	197.02	1			1.00115	1	0.0016535	469.667	0.624597	1.11686	1.23162	1	0.300555	226	0.102536	0.685868	6.9	12	12	0.93381	0.96712	13.214	13	2	250780000	130920000	119860000	8.2	13	13	0.93666	0.97138	11.608	12	2	194130000	100980000	93153000	8.1	14
	160	Tb11.v5.0871;Tb927.8.1190;Tb927.8.1170	Tb11.v5.0871;Tb927.8.1190;Tb927.8.1170	Tb11.v5.0871		hypothetical protein, conserved;hypothetical protein, conserved;hypothetical protein, conserved	33.978	7.4	0	25.269	3			0.997705	1	-0.00331549	471	0.628014	1.1206	1.18173	1	0.240904	295	0.227603	0.823511	7.4	3	3	0.9436	1.0104	6.9078	3	0	38353000	19604000	18749000	2.9	1	1	0.96006	1.0133		1	0	22821000	11759000	11062000	7.1	2
	497	Tb927.11.13890	Tb927.11.13890	Tb927.11.13890		hypothetical protein, conserved	30.693	33.2	0	93.188	1	1		0.994075	1	-0.00857381	471	0.628014	1.11824	1.33785	1	0.419918	102	0.00937571	0.298523	16	4	4	1.0476	1.0606	14.871	4	1	148510000	69042000	79470000	22.8	6	6	0.85559	0.87926	10.283	5	1	219330000	120010000	99322000	21.6	5
	400	Tb927.10.7940	Tb927.10.7940	Tb927.10.7940		methyltransferase, putative	40.895	24.1	0	93.879	1			0.997768	1	-0.00322399	471.333	0.628867	1.1174	1.21588	1	0.282	278.667	0.192325	0.797347	13.5	4	4	0.94628	0.98899	18.637	4	0	25712000	14089000	11623000	9.7	3	3	0.94985	0.98957	22.851	3	0	18949000	8778900	10170000	24.1	7
	414	Tb927.10.8940	Tb927.10.8940	Tb927.10.8940	KH1	hypothetical protein, conserved	45.398	67.9	0	323.31	1			0.995817	1	-0.00604703	472.333	0.631423	1.11958	1.04164	1	0.0588505	584.333	0.914988	1.06171	63.3	22	22	0.95581	1.0202	16.837	31	3	1927600000	956190000	971440000	37.2	12	12	0.90262	0.9779	37.623	18	2	799550000	406670000	392880000	42.6	15
	508	Tb927.11.14250	Tb927.11.14250	Tb927.11.14250	TCP-1-epsilon	T-complex protein 1, epsilon subunit, putative (TCP-1-epsilon)	59.381	25.7	0	111.45	1			0.997639	1	-0.00341068	473	0.633124	1.12024	1.17437	1	0.231887	299	0.236711	0.833725	17.8	10	10	0.95161	1.0006	24.065	11	0	347310000	178460000	168850000	14.3	8	8	0.95683	1.001	8.0109	10	2	331610000	176490000	155120000	13.8	8
	1114	Tb927.7.2400	Tb927.7.2400	Tb927.7.2400		tyrosyl-tRNA synthetase, putative	45.797	6.6	0	12.397	1			1.00021	1	0.000307684	473.333	0.633974	1.1194							3.1	1	1	0.92983	0.97599		1	0	6153600	3179100	2974600	3.1	1	1	0.94609	0.98972		1	0	2167600	1036400	1131300	3.1	1
	533	Tb927.11.15730	Tb927.11.15730	Tb927.11.15730		hypothetical protein, conserved	79.908	5.5	0	24.963	1			1.00607	1	0.00872981	475	0.638216	1.12454	1.02473	1	0.0352454	549.667	0.866093	1.05738	5.5	4	4	0.93148	0.9682	23.465	4	0	36959000	17250000	19709000	3.8	3	3	1.0514	1.0487	16.842	3	0	26789000	14245000	12544000	3.8	3
	936	Tb927.8.8180;Tb927.4.4150	Tb927.8.8180;Tb927.4.4150	Tb927.8.8180	MRB8180	mitochondrial RNA binding complex 1 subunit (MRB8180);mitochondrial RNA binding complex 1 subunit (MRB4150)	103.45	3.5	0	24.434	2			0.993007	1	-0.0101242	475.333	0.639063	1.12369	1.23235	1	0.30141	244.667	0.130143	0.709547	2.4	3	3	0.97972	1.0432	6.8363	3	0	42906000	21535000	21371000	2.8	3	3	0.90377	0.96829	15.177	3	0	30808000	15974000	14835000	2.8	3
	1319	Tb927.9.11490;Tb927.9.11470	Tb927.9.11490;Tb927.9.11470	Tb927.9.11490	RPL27A	60S ribosomal protein L27a,60S ribosomal protein L28,60S ribosomal protein L29 (RPL27A);60S ribosomal protein L27a,60S ribosomal protein L28,60S ribosomal protein L29	16.266	38.6	0	128.49	2			1.00435	1	0.00625867	475.667	0.639909	1.12283	1.13614	1	0.184146	398	0.499058	0.980864	20	2	2	0.90658	0.92286	2.876	4	0	155580000	89582000	66001000	9.7	1	1	1.0306	1.0248	15.869	2	0	28481000	17451000	11030000	25.5	3
	1138	Tb927.7.3500	Tb927.7.3500	Tb927.7.3500		glutathione-S-transferase/glutaredoxin, putative	35.436	19.6	0	33.633	1	1		0.993826	1	-0.00893489	475.667	0.639909	1.1205	1.093	1	0.128291	487.667	0.739791	1.04782	19.6	5	5	0.95723	0.97924	22.034	5	0	193340000	102590000	90749000	7.1	2	2	0.91464	0.91641	4.1464	2	0	86712000	46460000	40252000	12.5	4
	835	Tb927.3.3490	Tb927.3.3490	Tb927.3.3490	TDP1	high mobility group protein, putative (TDP1)	30.866	14	0	35.696	1			1.00674	1	0.00968671	476	0.640755	1.11966	1.22843	1	0.296814	428	0.583391	1.00082	14	4	4	0.8982	0.96208	16.791	4	0	169690000	88632000	81061000	11.4	3	3	1.0456	1.0496	2.8216	3	0	100380000	52820000	47563000	11.4	3
	224	Tb927.10.12030	Tb927.10.12030	Tb927.10.12030		hypothetical protein, conserved	27.19	18.8	0	47.994	1			0.912358	1	-0.132328	476.667	0.642445	1.1203	1.04742	1	0.0668338	512.333	0.795799	1.04703	15.2	4	4	0.99921	1.0122	10.579	5	2	121200000	64961000	56238000	9.6	3	3	1.0158	1.039	12.622	2	0	55536000	26870000	28666000	13.2	3
	300	Tb927.10.200	Tb927.10.200	Tb927.10.200		vacuolar ATP synthase, putative	19.38	7.9	0.0030326	6.9487	1			0.98588	1	-0.0205156	477	0.643289	1.11946	1.09089	1	0.125507	482.333	0.726861	1.04437	7.9	1	1	0.98934	1.0593	3.2279	2	0	82227000	39893000	42335000	7.9	1	1	0.85492	0.91032	5.3493	2	0	37450000	18970000	18480000	7.9	1
	67	Tb10.v4.0052;Tb10.v4.0053;Tb927.10.10280;Tb927.10.10360	Tb10.v4.0052;Tb10.v4.0053;Tb927.10.10280;Tb927.10.10360	Tb10.v4.0052		microtubule-associated protein 2,chrX additional, unordered contigs;hypothetical protein,chrX additional, unordered contigs;microtubule-associated protein, putative;microtubule-associated protein, putative	561.21	82.5	0	254.55	4			0.99701	1	-0.00431984	477.667	0.644976	1.12008	1.04039	1	0.0571299	592	0.923882	1.05967	72	8	8	0.96352	1.0475	12.406	14	0	3542700000	1798000000	1744800000	38.7	5	5	0.9494	1.0199	7.1742	8	0	1171900000	604100000	567800000	53.7	7
	1388	Tb927.9.5730	Tb927.9.5730	Tb927.9.5730		nucleosome assembly protein-like protein	47.584	23.2	0	91.263	1			0.974262	1	-0.0376178	477.667	0.644976	1.11778	1.26454	1	0.338608	177.667	0.0497557	0.528074	18	7	7	0.9525	0.99118	39.737	8	1	237010000	126800000	110220000	5.7	3	3	0.80101	0.85729	17.95	4	0	87533000	44420000	43112000	10	5
	1281	Tb927.8.6390	Tb927.8.6390	Tb927.8.6390	TbLysoPLA	lysophospholipase, putative,alpha/beta hydrolase, putative (TbLysoPLA)	30.092	7.9	0	18.087	1	1		0.969376	1	-0.0448714	477.667	0.644976	1.11549	1.06143	1	0.086003	492.667	0.751666	1.0497	4.3	1	1	1.0064	1.0209		1	0	9361700	4085100	5276600	7.9	2	2	0.98984	1.0185	11.922	2	1	22441000	10072000	12369000	4.3	1
	489	Tb927.11.13230	Tb927.11.13230	Tb927.11.13230		hypothetical protein, conserved	23.909	15.3	0	19.855	1			1.0513	1	0.0721695	478	0.645818	1.11466	1.27066	1	0.345583	172.667	0.0456646	0.567953	10.2	2	2	0.87857	0.93745	22.45	2	0	52040000	29193000	22847000	15.3	3	3	0.88103	0.92582	27.115	2	0	27723000	15401000	12322000	10.2	2
	486	Tb927.11.13190;Tb927.11.13090	Tb927.11.13190;Tb927.11.13090	Tb927.11.13190		elongation factor 1 gamma, putative;elongation factor 1 gamma, putative	46.275	34.7	0	84.822	2			0.996765	1	-0.00467536	478	0.645818	1.11239	1.26837	1	0.342977	149.333	0.0295141	0.510723	13.6	5	5	0.95329	0.97966	10.531	5	0	567680000	288840000	278850000	11.6	6	6	0.9581	0.98526	5.1164	5	1	395000000	207290000	187710000	11.6	6
	1223	Tb927.8.2540	Tb927.8.2540	Tb927.8.2540		3-ketoacyl-CoA thiolase, putative	46.244	18.5	0	192.48	1	1		0.999196	1	-0.00116053	478.333	0.64666	1.11157	1.2242	1	0.291842	228	0.105286	0.686948	18.5	5	5	0.98328	0.99155	8.3539	6	0	173660000	93118000	80546000	6.8	2	2	0.95231	0.97724	7.0713	2	0	71361000	35819000	35542000	16.4	4
	473	Tb927.11.11830;Tb927.11.11820	Tb927.11.11830;Tb927.11.11820	Tb927.11.11830		40S ribosomal protein S17, putative;40S ribosomal protein S17, putative	16.222	37.3	0	96.342	2			0.994932	1	-0.00733036	478.333	0.64666	1.10931	1.14118	1	0.190531	392	0.482103	0.961788	30.3	5	5	0.97884	1.0067	13.678	8	1	1003700000	510680000	493060000	30.3	5	5	0.96979	1.0074	28.491	8	1	618770000	296020000	322750000	16.9	3
	906	Tb927.4.2070;Tb11.v5.0881;Tb11.v5.0410	Tb927.4.2070;Tb11.v5.0881;Tb11.v5.0410	Tb927.4.2070		antigenic protein, putative;antigenic protein, putative;antigenic protein, conserved	511.32	32.2	0	56.019	3			1.0221	1	0.0315299	478.667	0.647502	1.1085	1.21002	1	0.275027	289.333	0.215006	0.803496	7.7	1	1	1.2041	1.279		1	1	16097000	6872100	9224500	18.8	2	2	0.83149	0.8857	13.35	2	0	33848000	15507000	18341000	18.8	2
	760	Tb927.2.4130	Tb927.2.4130	Tb927.2.4130		enoyl-CoA hydratase/Enoyl-CoA isomerase/3-hydroxyacyl-CoA dehydrogenase, putative	88.9	15.8	0	109.23	1			0.999165	1	-0.00120565	479.667	0.650022	1.11056	1.20066	1	0.263825	282	0.199262	0.793064	13.1	8	8	0.91051	0.96714	22.283	8	1	178070000	101850000	76226000	9.3	6	6	0.91991	0.94065	24.024	6	2	139710000	78753000	60955000	9.5	6
	753	Tb927.2.3030	Tb927.2.3030	Tb927.2.3030		ATP-dependent Clp protease subunit, heat shock protein 78 (HSP78), putative	90.664	17.7	0	82.473	1			1.00635	1	0.00913152	480	0.650862	1.10975	1.09025	1	0.124654	477.667	0.715337	1.04671	11.9	8	8	0.92603	0.99501	29.909	10	3	197210000	94638000	102570000	8.9	6	6	1.0613	1.1218	21.749	7	3	135310000	67065000	68243000	8.6	6
	732	Tb927.11.9670	Tb927.11.9670	Tb927.11.9670	GCVT1	glycine synthase, putative (GCVT1)	41.142	12.8	0	32.412	1	1		1.01943	1	0.0277569	480.333	0.6517	1.10894	1.12875	1	0.174721	368.333	0.415683	0.950815	12.8	4	4	0.84498	0.89908	33.584	4	2	73599000	36703000	36897000	8.5	3	3	0.92085	0.97425	29.625	3	1	30793000	16536000	14257000	9.1	3
	407	Tb927.10.8430	Tb927.10.8430	Tb927.10.8430		40S ribosomal protein S12, putative	16.061	47.2	0	56.729	1			1.00007	1	0.000102812	480.333	0.6517	1.10671	1.10164	1	0.139652	474.333	0.706991	1.04993	28.2	4	4	0.90375	0.97798	3.0088	4	1	201820000	102710000	99113000	12	3	3	0.94335	0.98584	4.8457	3	1	139030000	74626000	64402000	19.7	3
	878	Tb927.3.5600	Tb927.3.5600	Tb927.3.5600		hypothetical protein, conserved	31.553	16.6	0	25.006	1	1		0.96884	1	-0.0456694	481	0.653376	1.10733	1.48356	1	0.569061	75.3333	0.00376399	0.176243	12.5	3	3	0.76848	0.82223	39.852	2	1	74706000	39535000	35172000	8.1	2	2	1.0107	1.068		1	0	32693000	16614000	16079000	8.1	2
	1399	Tb927.9.7110	Tb927.9.7110	Tb927.9.7110		unspecified product	32.572	13.6	0	28.742	1			0.997403	1	-0.00375179	481.333	0.654212	1.10652	1.30987	1	0.389426	227.667	0.104824	0.689588	8.8	2	2	0.91157	0.95619	5.5979	2	0	34398000	17682000	16717000	4.7	1	1	0.99224	1.0474		1	0	26614000	12154000	14460000	8.8	2
	293	Tb927.10.170	Tb927.10.170	Tb927.10.170		pseudouridine synthase, Cbf5p	48.285	58.8	0	323.31	1			0.99565	1	-0.0062899	481.333	0.654212	1.10431	1.1495	1	0.201002	361	0.395401	0.948009	48.7	25	25	0.93842	0.99064	7.502	41	4	9745200000	5124400000	4620800000	35.8	17	17	0.95966	1.0056	13.318	25	1	5481600000	2766400000	2715200000	44.5	24
	859	Tb927.3.4990	Tb927.3.4990	Tb927.3.4990		oxidoreductase, putative	36.432	20.6	0	58.09	1	1		0.996648	1	-0.00484358	482.333	0.656719	1.10633	1.10149	1	0.139451	456.667	0.661345	1.03222	14.5	6	6	0.91597	0.98119	35.214	7	0	667090000	362200000	304890000	14.5	6	6	0.96124	1.0036	4.2894	7	0	624190000	300960000	323240000	17.7	7
	1346	Tb927.9.14430	Tb927.9.14430	Tb927.9.14430		casein kinase II, putative	41.017	14.3	0	60.884	1			0.997969	1	-0.00293283	482.667	0.657554	1.10553	1.12026	1	0.163835	426	0.577826	1.00426	14.3	4	4	0.92869	0.96259	8.4154	4	0	73535000	37797000	35738000	7.2	2	2	0.91789	0.96256	3.0998	2	0	30420000	15591000	14829000	10.6	3
	655	Tb927.11.6000	Tb927.11.6000	Tb927.11.6000		hypothetical protein, conserved	40.82	2.6	0.0037622	6.8925	1	1		0.99877	1	-0.00177602	482.667	0.657554	1.10333	1.24161	1	0.312209	179	0.0508865	0.526047	2.6	1	1	1.0491	1.0629		1	0	15992000	7667800	8324200	2.6	1	1	0.92901	0.92078		1	0	7185000	3692500	3492600	2.6	1
	316	Tb927.10.280	Tb927.10.280	Tb927.10.280	COXVI	cytochrome oxidase subunit VI (COXVI)	19.154	22.8	0	23.823	1	1		0.994797	1	-0.00752605	483	0.658388	1.10254							22.8	3	3	1.0041	1.0406	6.4798	3	0	69840000	35990000	33850000	6.3	1	1	0.90431	0.90338		1	0	34607000	17128000	17478000	22.8	3
	566	Tb927.11.1980	Tb927.11.1980	Tb927.11.1980	ZC3H41	zinc finger protein family member, putative (ZC3H41)	58.459	22.4	0	94.145	1			1.00445	1	0.00640793	484	0.660885	1.10453	1.09743	1	0.134133	493.333	0.753231	1.04637	20.1	10	10	0.92061	0.98667	13.233	11	3	383460000	192640000	190830000	17.6	8	8	1.0541	1.05	7.3639	8	3	235310000	112740000	122570000	17.4	9
	1123	Tb927.7.2700	Tb927.7.2700	Tb927.7.2700	B5R	NADH-cytochrome b5 reductase, putative (B5R)	31.856	68.6	0	323.31	1	1		0.995041	1	-0.00717169	484	0.660885	1.10235	1.08962	1	0.123822	510.667	0.792231	1.04928	68.6	18	18	0.94265	0.99062	69.288	26	2	11034000000	5745100000	5289100000	51.9	14	14	0.97322	1.0007	5.6768	21	1	6593700000	3389900000	3203800000	68.3	17
	569	Tb927.11.2060;Tb927.11.2050	Tb927.11.2060;Tb927.11.2050	Tb927.11.2060		60S acidic ribosomal subunit protein, putative;60S acidic ribosomal subunit protein, putative	34.627	34.3	0	259.87	2			0.991504	1	-0.0123095	484.667	0.662548	1.10294	1.10034	1	0.137954	464.333	0.681428	1.03515	34.3	9	9	0.94968	0.97851	10.139	11	2	754180000	384000000	370180000	24.7	6	6	0.92384	0.93653	11.037	8	1	454520000	237280000	217240000	27.8	7
	924	Tb927.4.3440	Tb927.4.3440	Tb927.4.3440		hypothetical protein, conserved	48.693	4	0.0023041	7.0553	1			1.05071	1	0.0713652	485.667	0.665036	1.1049							4	1	1	0.87155	0.93796		1	0	56877000	28864000	28013000	4	1	1	0.87316	0.92833		1	0	16588000	7986900	8601400	4	1
	501	Tb927.11.14090	Tb927.11.14090	Tb927.11.14090		hypothetical protein, conserved	51.674	21.2	0	122.57	1			0.998515	1	-0.00214399	485.667	0.665036	1.10273	1.06341	1	0.0886972	537.333	0.844986	1.05756	17.5	6	6	0.93601	0.98283	21.556	7	0	352670000	170930000	181740000	17.5	6	6	1.04	1.0776	10.078	7	0	237340000	119920000	117420000	19.6	7
	595	Tb927.11.3190	Tb927.11.3190	Tb927.11.3190		hypothetical protein, conserved	184.71	17.6	0	242.55	1			0.994576	1	-0.00784704	485.667	0.665036	1.10057	1.10043	1	0.138068	478	0.716166	1.04408	14.4	20	20	0.91536	0.97046	7.5308	20	2	445290000	232540000	212750000	7.8	12	12	0.9665	0.99035	20.137	12	2	203620000	102580000	101050000	16.3	24
	56	Tb927.5.4460;Tb05.5K5.110;Tb11.v5.0866	Tb927.5.4460;Tb05.5K5.110;Tb11.v5.0866	Tb927.5.4460	MVP	major vault protein, putative (MVP);major vault protein, putative,BAC from homologous region on chr5;major vault protein, putative	94.102	21.8	0	132.13	3			0.997795	1	-0.00318505	486	0.665864	1.09978	1.12048	1	0.164123	432.333	0.595404	1.00839	17.4	12	12	0.93854	0.97347	14.457	12	2	448000000	226190000	221810000	11.1	8	8	0.99324	0.99954	14.968	8	0	224930000	115390000	109550000	11.3	9
	656	Tb927.11.6040	Tb927.11.6040	Tb927.11.6040		hypothetical protein, conserved	70.825	7.8	0	69.412	1			0.979754	1	-0.029509	486.333	0.666692	1.099	1.36148	1	0.445173	164	0.0391158	0.556003	5.9	3	3	0.99703	1.0189	12.434	4	2	30080000	11986000	18094000	2.3	1	1	0.97196	0.97326		1	0	3244200	1471100	1773100	4.2	2
	1194	Tb927.7.990	Tb927.7.990	Tb927.7.990		chaperone protein DNAj, putative	86.6	20.2	0	150.87	1			0.994676	1	-0.00770118	486.667	0.667519	1.09822	1.20831	1	0.272987	236.333	0.117276	0.67646	17.6	11	11	0.93083	0.95825	12.966	12	3	333180000	172960000	160220000	12.3	8	8	0.97057	1.0271	9.8677	8	0	191560000	93580000	97984000	17.2	11
	1125	Tb927.7.2940;Tb927.7.2930;Tb927.7.2920;Tb927.7.2910;Tb927.7.2900;Tb927.7.2890;Tb927.7.2880;Tb927.7.2870;Tb927.7.2860;Tb927.7.2850;Tb927.7.2840;Tb927.7.2830;Tb927.7.2820	Tb927.7.2940;Tb927.7.2930;Tb927.7.2920;Tb927.7.2910;Tb927.7.2900;Tb927.7.2890;Tb927.7.2880;Tb927.7.2870;Tb927.7.2860;Tb927.7.2850;Tb927.7.2840;Tb927.7.2830;Tb927.7.2820	Tb927.7.2940		histone H2A, putative;histone H2A, putative;histone H2A, putative;histone H2A, putative;histone H2A, putative;histone H2A, putative;histone H2A, putative;histone H2A, putative;histone H2A, putative;histone H2A, putative;histone H2A, putative;his	14.212	26.1	0	74.705	13			0.996631	1	-0.00486913	487.667	0.669996	1.10015	0.964757	1	-0.0517631	692	0.989867	1.03539	26.1	4	4	0.91052	0.95797	3.5816	10	0	5257700000	2724200000	2533500000	26.1	4	4	0.9057	0.94077	4.4857	8	1	3492300000	1783800000	1708500000	20.9	3
	379	Tb927.10.6510;Tb927.10.6400	Tb927.10.6510;Tb927.10.6400	Tb927.10.6510	HSP60	chaperonin HSP60, mitochondrial precursor (HSP60);chaperonin HSP60, mitochondrial precursor (HSP60)	59.503	60.1	0	323.31	2			0.993882	1	-0.00885408	487.667	0.669996	1.09801	1.15153	1	0.203548	350.667	0.367196	0.942865	50.4	27	27	0.9379	0.96633	14.683	42	10	7363100000	3861700000	3501400000	38.8	23	23	0.95183	0.97726	7.775	32	4	5819500000	2961300000	2858200000	40.2	23
	101	Tb927.7.4500;Tb11.v5.0263	Tb927.7.4500;Tb11.v5.0263	Tb927.7.4500		hypothetical protein, conserved;hypothetical protein, conserved	58.428	4.4	0	16.974	2			1.01964	1	0.028063	488	0.67082	1.09723							2.8	2	2	0.87321	0.90817	14.447	2	0	21865000	11449000	10416000	2.8	2	2	0.89263	0.91123	26.694	2	0	15294000	7871500	7422100	2.8	2
	1027	Tb927.6.1880	Tb927.6.1880	Tb927.6.1880	AspRS-1	aspartyl-tRNA synthetase, putative	62.989	12.1	0	67.575	1			1.00138	1	0.00199299	488.667	0.672467	1.0978	1.2162	1	0.282376	221.667	0.0967415	0.669619	10.5	5	5	0.87923	0.94086	57.274	5	2	59873000	32937000	26935000	12.1	6	6	1.0489	1.0868	24.03	7	1	53640000	27118000	26522000	10.9	5
	589	Tb927.11.2910	Tb927.11.2910	Tb927.11.2910	iPGAM	phosphoglycerate mutase, putative (iPGAM)	43.738	9.9	0	49.326	1	1		1.01054	1	0.0151254	489.333	0.674112	1.09836	1.10767	1	0.147532	386.333	0.466111	0.9637	9.9	4	4	0.88434	0.94041	15.973	5	3	126590000	66393000	60199000	7	3	3	0.89708	0.94301	27.202	3	0	37271000	19050000	18221000	7	3
	1282	Tb927.8.6440	Tb927.8.6440	Tb927.8.6440	RPB20	RNA-binding protein, putative (RPB20)	20.37	25.5	0	100.99	1			0.992835	1	-0.0103745	489.667	0.674933	1.09758	1.11558	1	0.157791	444.667	0.629192	1.02212	25.5	5	5	0.92519	0.98576	6.3549	6	0	564980000	297870000	267120000	25.5	5	5	0.96021	1.0093	18.896	6	1	371340000	186250000	185090000	25.5	5
	176	Tb927.1.2230	Tb927.1.2230	Tb927.1.2230		calpain-like protein fragment, putative	13.535	25.2	0	58.88	1			0.996874	1	-0.00451622	490	0.675753	1.0968	1.3132	1	0.393087	187.333	0.0583441	0.573357	25.2	3	2	0.89787	0.96075	8.2011	2	0	137410000	66099000	71311000	25.2	3	2	0.94076	1.0023	3.0291	2	0	63595000	30202000	33393000	25.2	3
	640	Tb927.11.5290	Tb927.11.5290	Tb927.11.5290	MCP9	mitochondrial carrier protein (MCP9)	29.883	11	0	19.924	1	1		0.950706	1	-0.0729286	490.333	0.676573	1.09602							11	3	3	0.94759	1.0115	16.228	3	1	74432000	37369000	37063000	5.7	2	2	0.73744	0.78117	30.351	2	0	40832000	23746000	17086000	5.7	2
	269	Tb927.10.14950	Tb927.10.14950	Tb927.10.14950	ZC3H40	RNA binding protein, putative,zinc finger protein family member, putative (ZC3H40)	46.194	16.4	0	43.981	1			0.95996	1	-0.0589545	492	0.680661	1.10053	1.71538	1	0.778532	174	0.0467327	0.555213	6.7	2	2	0.94609	0.98206	21.22	2	0	32941000	16245000	16696000	6.7	2	2	0.76911	0.76814	32.172	3	2	37048000	19636000	17412000	6.7	2
	498	Tb927.11.13980	Tb927.11.13980	Tb927.11.13980		hypothetical protein, conserved	50.4	7	0	20.982	1			0.991641	1	-0.0121097	493	0.683106	1.10237							7	2	2	0.98417	1.0528	12.369	2	1	19945000	12142000	7802500	2.7	1	1	0.9528	0.98225		1	0	6625800	2710800	3915000	2.7	1
	885	Tb927.3.930	Tb927.3.930	Tb927.3.930		dynein heavy chain, putative	531.41	4.1	0	137.94	1			0.993237	1	-0.00978989	494	0.685544	1.1042							3.6	17	16	0.92448	0.9823	18.297	16	6	173330000	88445000	84881000	1.3	7	6	0.90732	0.92814	30.816	6	0	31080000	16418000	14662000	0.2	1
	542	Tb927.11.16160	Tb927.11.16160	Tb927.11.16160		ATP binding protein-like protein	22.05	54	0	109.69	1			0.991322	1	-0.0125737	494.333	0.686356	1.1034	1.06226	1	0.08714	563.333	0.88714	1.05555	20.6	4	4	0.96544	1.0258	1.4354	4	1	281520000	141220000	140300000	29.6	6	6	0.95947	1.0181	9.846	6	1	556740000	307300000	249440000	36.5	7
	754	Tb927.2.340;Tb11.0820;Tb11.v5.0295	Tb927.2.340	Tb927.2.340		retrotransposon hot spot protein 4 (RHS4), putative	97.84	27.4	0	155.08	3			0.970004	1	-0.0439374	494.333	0.686356	1.1013	1.26547	1	0.339669	228.667	0.106214	0.676369	20.4	18	3	0.9768	0.99538	7.8316	4	1	254780000	133720000	121060000	15.7	14	4	0.82349	0.86079	10.13	5	2	135640000	70879000	64759000	19	17
	1409	Tb927.9.8130;Tb927.9.8100	Tb927.9.8130;Tb927.9.8100	Tb927.9.8130		nascent polypeptide associated complex subunit, putative;nascent polypeptide associated complex subunit, putative	20.129	25.5	0	96.51	2			0.986303	1	-0.0198979	494.667	0.687166	1.10051	1.0253	1	0.0360482	600	0.932477	1.0634	25.5	2	2	0.76823	0.80014	2.5882	4	0	49721000	25273000	24448000	7.4	1	1	0.92732	0.96823	0.66713	2	0	8024300	4121800	3902500	7.4	1
	260	Tb927.10.14710;Tb927.10.14600	Tb927.10.14710;Tb927.10.14600	Tb927.10.14710	RPS2	40S ribosomal protein S2, putative (RPS2);40S ribosomal protein S2, putative (RPS2)	28.642	61.7	0	304.24	2			0.991683	1	-0.0120492	496	0.690402	1.1036	1.16657	1	0.222279	317.667	0.281351	0.895823	49.6	16	16	0.92375	0.96955	7.1907	22	3	4542100000	2339700000	2202500000	37.6	11	11	0.95792	0.99206	10.233	14	1	2545300000	1310400000	1234900000	48.5	14
	1063	Tb927.6.4370	Tb927.6.4370	Tb927.6.4370		eukaryotic translation initiation factor 3 subunit 7-like protein	57.974	13.2	0	53.586	1			0.99114	1	-0.0128392	498.667	0.696837	1.11178	1.17345	1	0.230754	357.667	0.38625	0.94023	8.1	4	4	0.94895	1.0129	9.8781	4	1	78180000	40717000	37463000	6.1	3	3	0.96559	1.0189	6.5029	3	0	53077000	27078000	25999000	13.2	6
	735	Tb927.11.9750	Tb927.11.9750	Tb927.11.9750		hypothetical protein, conserved	72.849	22.3	0	116.17	1			0.990561	1	-0.0136822	499.333	0.698438	1.11223	1.01999	1	0.0285521	552.333	0.870389	1.05614	15.9	8	8	0.9995	1.0805	9.5756	10	2	154980000	73704000	81274000	11.1	6	6	0.91196	0.95116	27.356	7	0	101360000	48914000	52442000	17.6	9
	740	Tb927.2.1140	Tb927.2.1140	Tb927.2.1140		retrotransposon hot spot protein (RHS, pseudogene), putative,retrotransposon hot spot protein 3 (RHS3), interrupted	37.92	15.9	0	14.461	1			1.00764	1	0.0109801	499.667	0.699238	1.11141	1.38609	1	0.471025	78.3333	0.00423398	0.168513	7.9	2	1	1.2706	1.3497		1	0	16763000	6699100	10064000	11.2	3	1	0.7622	0.79058		1	0	8525300	4070900	4454400	7.9	2
	912	Tb927.4.2530	Tb927.4.2530	Tb927.4.2530		hypothetical protein, conserved	16.835	7	0	42.022	1			0.989773	1	-0.0148302	499.667	0.699238	1.10932	1.1821	1	0.24135	339	0.336014	0.900562	7	1	1	0.87435	0.88845		1	0	53915000	26853000	27061000	7	1	1	1.0035	1.0065		1	0	42057000	23652000	18405000	7	1
	1231	Tb927.8.3150	Tb927.8.3150	Tb927.8.3150	TCP-1-gamma	T-complex protein 1, gamma subunit, putative (TCP-1-gamma)	60.817	28.2	0	170.4	1			0.98979	1	-0.0148055	499.667	0.699238	1.10724	1.13171	1	0.1785	401.667	0.509421	0.981839	22.7	11	11	0.93993	1.0041	32.349	12	1	356070000	184890000	171190000	19.4	9	9	0.94451	0.97827	32.894	10	3	295540000	153350000	142190000	19.2	9
	179	Tb927.1.2550;Tb927.1.2530;Tb927.1.2510;Tb927.1.2490;Tb927.1.2470;Tb927.1.2450;Tb927.1.2430	Tb927.1.2550;Tb927.1.2530;Tb927.1.2510;Tb927.1.2490;Tb927.1.2470;Tb927.1.2450;Tb927.1.2430	Tb927.1.2550		histone H3, putative;histone H3, putative;histone H3, putative;histone H3, putative;histone H3, putative;histone H3, putative;histone H3, putative	14.75	19.5	0	18.844	7			0.986025	1	-0.0203045	500	0.700037	1.10642	0.678476	1	-0.55963	744.333	0.998746	1.00889	6	1	1	0.94074	0.96645	0.27294	2	0	1621600000	836410000	785190000	6	1	1	0.88872	0.90416	4.8637	2	0	1056400000	531700000	524700000	6	1
	481	Tb927.11.1270	Tb927.11.1270	Tb927.11.1270		hypothetical protein, conserved	20.267	13.6	0	14.484	1	1		0.988584	1	-0.0165642	500	0.700037	1.10436	1.14225	1	0.191878	363.333	0.401833	0.957662	13.6	2	2	0.9835	0.99418		1	0	22946000	9931500	13014000	5.9	1	1	0.91339	0.90952		1	0	18710000	9320600	9389600	5.9	1
	263	Tb927.10.14750;Tb927.10.14630	Tb927.10.14750;Tb927.10.14630	Tb927.10.14750		fibrillarin, putative;fibrillarin, putative	31.672	51	0	323.31	2			0.991238	1	-0.0126967	500.333	0.700835	1.10355	1.13124	1	0.17791	407.333	0.525427	0.986414	50.3	19	19	0.93205	0.98096	9.5742	29	2	5951500000	2583400000	3368100000	45.1	15	15	0.96293	1.0054	8.9171	22	1	2211700000	1115400000	1096300000	46.7	16
	221	Tb927.10.11930	Tb927.10.11930	Tb927.10.11930		beta-D-hydroxybutyrate dehydrogenase	27.645	24.2	0	65.872	1	1		0.980615	1	-0.0282411	502.667	0.706398	1.11024	1.05877	1	0.082385	559.667	0.881728	1.0586	24.2	6	6	0.99314	1.0051	30.173	7	1	147510000	69449000	78065000	22.3	5	5	0.95622	0.94836	23.406	4	1	102300000	44936000	57363000	22.3	5
	1053	Tb927.6.3800;Tb927.6.3750;Tb927.6.3740	Tb927.6.3800;Tb927.6.3750;Tb927.6.3740	Tb927.6.3800		heat shock 70 kDa protein, mitochondrial precursor, putative;heat shock 70 kDa protein, mitochondrial precursor, putative;heat shock 70 kDa protein, mitochondrial precursor, putative	71.474	49.9	0	323.31	3			0.988177	1	-0.0171581	503	0.70719	1.10942	1.16191	1	0.216493	334.667	0.324643	0.894172	48.1	33	32	0.94736	0.97537	14.914	45	6	3773000000	1952100000	1821000000	35.8	24	24	0.93535	0.96163	9.9245	38	3	2591600000	1331800000	1259700000	44	30
	127	Tb927.10.3940;Tb11.v5.0501;Tb927.10.3930	Tb927.10.3940;Tb11.v5.0501;Tb927.10.3930	Tb927.10.3940		40S ribosomal protein S3A, putative;40S ribosomal protein S3A, putative;40S ribosomal protein S3A, putative	29.422	47.7	0	167.8	3			0.988967	1	-0.0160061	503.667	0.708771	1.10984	1.1452	1	0.195605	368.667	0.416609	0.942105	44.1	12	12	0.91659	0.95762	12.109	12	3	1523500000	780200000	743330000	32.8	9	9	0.96509	1.0057	31.335	10	2	1001100000	506550000	494550000	38.7	10
	791	Tb927.2.820;Tb11.v5.0670;Tb927.10.70;Tb11.v5.0532	Tb927.2.820	Tb927.2.820		retrotransposon hot spot protein (RHS, pseudogene), putative,retrotransposon hot spot protein 1 (RHS1), interrupted	60.527	21.3	0	91.246	4			0.991134	1	-0.0128476	504	0.70956	1.10902	1.28716	1	0.364192	141.667	0.0251886	0.489028	18.4	9	4	0.89809	0.96169	9.3291	5	2	64730000	32850000	31880000	8	4	2	0.92315	0.96338	15.011	2	0	28574000	15869000	12705000	13.5	7
	85	Tb927.7.4770;Tb11.v5.0160	Tb927.7.4770;Tb11.v5.0160	Tb927.7.4770	PPIase	cyclophilin-type peptidyl-prolyl cis-trans isomerase, putative (PPIase);cyclophilin-type peptidyl-prolyl cis-trans isomerase, putative	18.59	11.6	0	13.481	2			0.98286	1	-0.0249419	504	0.70956	1.10697	1.13721	1	0.185502	386	0.465172	0.964262	4.6	1	1	0.94817	0.959		1	0	10559000	5343500	5215100	4.6	1	1	0.88518	0.87739		1	0	6283100	3092600	3190500	4.6	1
	303	Tb927.10.2240	Tb927.10.2240	Tb927.10.2240		hypothetical protein, conserved	66.352	23.8	0	323.31	1			0.991293	1	-0.0126165	506.667	0.715844	1.11471	1.09875	1	0.135863	477.667	0.715337	1.04479	20.6	12	12	0.92542	0.99051	7.3458	17	2	614270000	309120000	305150000	16.8	9	9	1.0014	1.0425	10.287	13	0	376680000	184370000	192300000	22.4	13
	994	Tb927.5.3230	Tb927.5.3230	Tb927.5.3230		hypothetical protein, conserved	240.99	12	0	293.12	1			0.987046	1	-0.0188104	508.667	0.720521	1.11993	1.14436	1	0.194543	368.667	0.416609	0.944789	9.4	16	16	0.92332	0.93804	16.022	16	3	300910000	157610000	143300000	9	15	15	0.90668	0.96095	23.662	16	1	221190000	114420000	106760000	5.3	10
	965	Tb927.5.1460	Tb927.5.1460	Tb927.5.1460		hypothetical protein, conserved	36.762	12.9	0	50.993	1			0.963642	1	-0.0534301	509	0.721298	1.11907							3.7	1	1	0.90756	0.91979		1	1	16283000	7699700	8583400	3.7	1	1	0.73545	0.73393		1	0	11491000	6155500	5335600	6.4	2
	499	Tb927.11.14020;Tb927.11.14000	Tb927.11.14020;Tb927.11.14000	Tb927.11.14020	NRBD2	RNA-binding protein (NRBD2);NRBD1 (NRBD1)	30.274	43.7	0	191.33	2			0.979639	1	-0.0296778	510.667	0.725168	1.12301	1.15186	1	0.203964	351.667	0.369904	0.943729	39.4	9	9	0.95169	1.017	12.816	15	1	940360000	469540000	470820000	29	8	8	0.88981	0.924	14.501	12	0	432270000	224220000	208050000	34.8	10
	1097	Tb927.7.1600	Tb927.7.1600	Tb927.7.1600		C-1-tetrahydrofolate synthase, cytoplasmic, putative	31.931	19.8	0	75.915	1	1		0.98606	1	-0.020253	513.333	0.731314	1.13046	0.690334	1	-0.534635	779.667	0.999959	1.00628	16.8	4	4	0.90647	0.97257	19.689	4	1	28718000	13465000	15252000	14.4	3	3	1.1093	1.0995	24.387	3	0	28052000	14552000	13500000	16.1	4
	1087	Tb927.7.1050;Tb927.7.1040	Tb927.7.1050;Tb927.7.1040	Tb927.7.1050		40S ribosomal protein S16, putative;40S ribosomal protein S16, putative	16.998	41.6	0	75.992	2			0.987221	1	-0.0185552	513.333	0.731314	1.12839	1.16736	1	0.223255	315.667	0.276412	0.894407	41.6	8	8	0.92641	0.96698	8.4605	13	2	2262200000	1155900000	1106200000	36.2	6	6	0.95459	0.97915	8.0354	8	1	1240700000	634700000	606040000	27.5	6
	574	Tb927.11.2300	Tb927.11.2300	Tb927.11.2300	ERF1	eukaryotic peptide chain release factor subunit 1, putative (ERF1)	50.976	11.3	0	52.423	1			0.985752	1	-0.0207031	513.667	0.732078	1.12751	1.18521	1	0.245143	309	0.260209	0.881389	7.1	3	3	0.91594	0.92437	37.619	3	1	42504000	17914000	24590000	7.1	3	3	0.93313	0.92534	15.374	3	0	28977000	15546000	13431000	7.1	3
	502	Tb927.11.14100	Tb927.11.14100	Tb927.11.14100	DRBD4	DRBD4 (DRBD4)	54.707	27.5	0	118.64	1			0.98486	1	-0.0220096	513.667	0.732078	1.12545	1.08886	1	0.122814	507	0.784263	1.0492	18.6	7	7	0.93853	0.97849	8.1063	11	3	836020000	423210000	412810000	12.9	6	6	0.98987	1.0301	7.6011	9	0	473830000	227070000	246760000	23	9
	404	Tb927.10.8190	Tb927.10.8190	Tb927.10.8190	TCP-1-theta	T-complex protein 1, theta subunit, putative,CCT-theta, putative (TCP-1-theta)	58.081	32.6	0	110.61	1			0.986015	1	-0.0203192	514.333	0.733604	1.12575	1.12622	1	0.171493	416	0.549839	1.00383	20.5	10	10	0.93072	0.96609	13.292	11	1	319210000	159440000	159770000	9.9	5	5	0.94222	0.9523	14.16	6	2	141670000	75627000	66045000	15.6	8
	77	Tb927.11.18680;Tb11.0845	Tb927.11.18680;Tb11.0845	Tb927.11.18680	DYNLL1	dynein light chain LC8, putative (DYNLL1);dynein light chain LC8, putative (DYNLL2)	10.429	21.1	0	13.143	2			0.993373	1	-0.00959317	515	0.735126	1.12604							21.1	2	2	0.79759	0.83655	11.026	2	1	97479000	46573000	50905000	8.9	1	1	0.89133	0.89826		1	0	33334000	16347000	16987000	8.9	1
	488	Tb927.11.13180	Tb927.11.13180	Tb927.11.13180		hypothetical protein conserved	61.21	7.5	0	28.118	1			0.976501	1	-0.0343063	515.333	0.735886	1.12516	1.22119	1	0.288292	213	0.0858164	0.632499	7.5	3	3	0.93598	0.99419	22.458	5	2	63520000	31456000	32064000	2.1	1	1	0.85546	0.85653	0.064918	2	0	27243000	15253000	11990000	7.5	3
	806	Tb927.3.1590	Tb927.3.1590	Tb927.3.1590	MRB1590	mitochondrial RNA binding complex 1 subunit (MRB1590)	72.678	56.7	0	323.31	1			0.986513	1	-0.0195901	515.333	0.735886	1.12312	1.15196	1	0.204084	352	0.370808	0.940009	46.3	24	24	0.94862	0.98688	8.1722	28	5	2911000000	1506400000	1404700000	28.3	18	18	0.94737	1.0111	14.126	25	3	1883900000	958940000	924930000	40.6	25
	905	Tb927.4.2040	Tb927.4.2040	Tb927.4.2040	ALBA3	ALBA-Domain Protein (ALBA3)	20.808	40.5	0	75.103	1			0.978812	1	-0.0308959	516	0.737402	1.12341	0.984969	1	-0.0218503	544.667	0.857784	1.06024	40.5	7	2	1	1.0746	16.097	4	2	83179000	38895000	44285000	21.6	5	1	0.92924	0.99214	3.5584	2	0	55001000	27214000	27787000	21.6	5
	339	Tb927.10.4120;Tb927.10.4110	Tb927.10.4120;Tb927.10.4110	Tb927.10.4120	RPL30	60S ribosomal protein L30 (RPL30);60S ribosomal protein L30 (RPL30)	11.512	52.4	0	144.14	2			0.976363	1	-0.034511	516.667	0.738915	1.12368	1.08639	1	0.11954	517.333	0.806299	1.05043	52.4	7	7	0.919	0.98357	3.1834	9	1	794370000	416470000	377900000	52.4	7	7	0.84674	0.88735	20.236	9	1	487170000	243070000	244100000	52.4	7
	600	Tb927.11.3300	Tb927.11.3300	Tb927.11.3300		hypothetical protein, conserved	107.86	7.5	0	49.655	1			0.987688	1	-0.0178734	518	0.741929	1.12624	1.13965	1	0.188585	374.667	0.43334	0.950243	5.5	4	4	0.90728	0.9612	6.738	4	1	26331000	13099000	13232000	5.3	4	4	1.0508	1.0597	18.146	4	1	26484000	13695000	12789000	4.3	3
	217	Tb927.10.11520	Tb927.10.11520	Tb927.10.11520		hypothetical protein, conserved	13.421	10.3	0.0024233	8.684	1	1		0.951678	1	-0.071455	518.667	0.74343	1.12649	1.36691	1	0.450917	223	0.0985004	0.675916	10.3	1	1	0.72657	0.77366		1	1	19730000	10818000	8911600	10.3	1	1	1.0912	1.1663		1	0	15209000	7108100	8101200	10.3	1
	312	Tb927.10.2640;Tb11.v5.0525	Tb927.10.2640;Tb11.v5.0525	Tb927.10.2640		intraflagellar transport protein IFT81, putative;hypothetical protein, conserved	84.645	9.1	0	39.074	2			1.03601	1	0.051033	519	0.744179	1.1256							1.2	1	1	1.4364	1.4532		1	0	14509000	7884700	6624100	2.6	2	2	0.83985	0.87298	64.583	3	2	18549000	9928200	8621300	5.8	4
	1271	Tb927.8.6030;Tb927.9.14000	Tb927.8.6030;Tb927.9.14000	Tb927.8.6030		60S ribosomal protein L12, putative;60S ribosomal protein L12, putative	17.564	9.1	0	14.521	2			0.98247	1	-0.0255147	519	0.744179	1.12359	1.11308	1	0.154557	455.667	0.658697	1.03213	9.1	1	1	0.94709	0.97384		1	0	380750000	196710000	184040000	9.1	1	1	0.96606	0.9858		1	0	229350000	119390000	109960000	9.1	1
	495	Tb927.11.13500	Tb927.11.13500	Tb927.11.13500		par1	68.349	48	0	220.88	1			0.985204	1	-0.0215057	520	0.746421	1.12496	0.998204	1	-0.00259319	636.333	0.963455	1.05781	29.6	19	19	0.89038	0.92297	12.918	20	4	989800000	527170000	462630000	22.1	14	14	0.9125	0.92691	13.846	15	4	439910000	225790000	214120000	15.2	8
	468	Tb927.11.11590	Tb927.11.11590	Tb927.11.11590		eukaryotic translation initiation factor, putative	46.677	8	0	20.914	1			0.973503	1	-0.0387428	520.333	0.747167	1.12408	1.09371	1	0.129236	494.667	0.756347	1.04887	5.8	2	2	0.91204	0.9353	11.788	2	1	11563000	6100900	5462400	3.1	1	1	0.83637	0.87209		1	0	1350900	704860	646050	3.1	1
	917	Tb927.4.3060	Tb927.4.3060	Tb927.4.3060		hypothetical protein, conserved	17.732	37.2	0	85.981	1			0.983519	1	-0.0239749	520.333	0.747167	1.12208	1.12228	1	0.16643	427	0.58061	0.998197	31.8	6	6	0.94267	1.0162	3.895	7	0	1936900000	992950000	943980000	23	5	5	0.93191	1.0122	9.1901	5	0	1026000000	506720000	519260000	27	6
	283	Tb927.10.1560	Tb927.10.1560	Tb927.10.1560		hypothetical protein, conserved	91.596	2.4	0	14.265	1		1	0.952641	1	-0.0699958	520.333	0.747167	1.12009	2.67661	1	1.42041	259	0.154417	0.731641	1	1	1	0.97955	1.0522		1	0	428100000	217450000	210650000	2.4	2	2	0.79745	0.84124	24.732	2	1	237900000	118770000	119130000	1	1
	1257	Tb927.8.5120	Tb927.8.5120	Tb927.8.5120		cytochrome c	12.3	23.7	0	12.631	1			0.994312	1	-0.00823019	520.667	0.747911	1.11921							9.6	1	1	0.84336	0.85128		1	0	26553000	12908000	13645000	9.6	1	1	0.87421	0.86923		1	0	26581000	12133000	14449000	9.6	1
	1105	Tb927.7.210	Tb927.7.210	Tb927.7.210		proline dehydrogenase	63.858	30.8	0	190.92	1	1		0.985447	1	-0.0211504	521.333	0.749397	1.11945	1.18437	1	0.244118	291	0.218673	0.809599	20.7	11	11	0.88665	0.94183	5.94	14	2	848040000	406480000	441550000	20	10	10	0.93177	0.97522	7.7723	11	0	494800000	247310000	247490000	25.5	12
	362	Tb927.8.1110;Tb927.10.5610	Tb927.8.1110;Tb927.10.5610	Tb927.8.1110		40S ribosomal protein S9, putative;40S ribosomal protein S9, putative	22.051	40	0	100.94	2			0.982694	1	-0.0251866	521.667	0.750138	1.11858	1.15718	1	0.210607	339.333	0.336893	0.89688	40	9	9	0.91139	0.97866	17.988	13	1	2230600000	1187300000	1043200000	35.3	8	8	0.91781	0.97032	4.7439	11	3	1160700000	597540000	563130000	40	8
	1343	Tb927.9.13990	Tb927.9.13990	Tb927.9.13990	DRBD2	RNA-binding protein, putative (DRBD2)	34.618	25.9	0	74.864	1			0.984191	1	-0.0229897	521.667	0.750138	1.11661	1.13305	1	0.180214	400.667	0.506595	0.983536	18.4	5	5	0.93582	1.0037	70.427	5	0	227300000	119700000	107600000	15.1	4	4	0.93814	0.98107	12.239	5	0	156510000	80351000	76158000	15.7	4
	211	Tb927.10.1100;Tb927.6.4690	Tb927.10.1100;Tb927.6.4690	Tb927.10.1100		60S ribosomal protein L9, putative;60S ribosomal protein L9, putative	21.857	63.5	0	249	2			0.983814	1	-0.0235419	522	0.750879	1.11574	1.11503	1	0.157077	448.333	0.639101	1.02154	40.7	8	8	0.87961	0.8977	9.1745	9	2	573540000	285030000	288510000	31.7	6	6	0.90797	0.92737	13.837	8	3	553170000	280390000	272790000	37	8
	979	Tb927.5.2320	Tb927.5.2320	Tb927.5.2320		hypothetical protein, conserved	82.159	6.8	0	33.615	1			1.16872	1	0.224929	522.333	0.751618	1.11488	0.888218	1	-0.171015	531.667	0.834587	1.06293	2.6	2	2	2.1651	2.222	52.026	2	1	6141100	2143800	3997300	1.5	1	1	0.77455	0.80682		1	0	4488500	2538900	1949600	2.9	2
	253	Tb927.10.14150	Tb927.10.14150	Tb927.10.14150		hypothetical protein, conserved	55.311	5.2	0	13.603	1			0.981438	1	-0.0270306	522.333	0.751618	1.11292	1.18231	1	0.241602	353.333	0.374427	0.940203	2.9	1	1	1.1488	1.2164		1	0	7262300	3742300	3520000	2.9	1	1	0.80252	0.82713		1	0	6838100	3977400	2860700	2.9	1
	242	Tb927.11.9710;Tb927.10.13500	Tb927.11.9710;Tb927.10.13500	Tb927.11.9710	RPL10A	60S ribosomal protein L10a, putative (RPL10A);60S ribosomal protein L10a	24.597	33.2	0	141.72	2			0.982378	1	-0.0256496	522.667	0.752357	1.11206	1.13271	1	0.17978	404.333	0.516956	0.984442	17.3	5	5	0.907	0.95896	25.051	7	1	368770000	208750000	160020000	17.3	4	4	0.9342	0.97628	23.726	5	1	314270000	208070000	106190000	18.7	5
	432	Tb927.11.10020	Tb927.11.10020	Tb927.11.10020		short-chain dehydrogenase, putative	33.958	30	0	65.479	1			0.97972	1	-0.0295581	523.667	0.754566	1.11338	1.25453	1	0.327145	177.667	0.0497557	0.53521	12.1	4	4	0.90522	0.94925	13.879	5	0	170970000	92317000	78656000	9.6	3	3	0.87336	0.927	44.682	4	0	140890000	75626000	65262000	15	5
	635	Tb927.11.5030	Tb927.11.5030	Tb927.11.5030		hypothetical protein, conserved	35.573	31.2	0	76.843	1			0.983527	1	-0.0239628	524.667	0.756766	1.11468	0.952473	1	-0.0702498	459.667	0.66925	1.03041	24.5	6	6	0.8936	0.90493	16.918	7	1	199440000	99050000	100390000	12.1	3	3	0.93424	0.9894	17.722	3	1	86715000	43870000	42845000	31.2	8
	346	Tb927.10.4850	Tb927.10.4850	Tb927.10.4850		hypothetical protein, conserved	51.34	8.9	0	18.063	1	1		0.965262	1	-0.0510081	524.667	0.756766	1.11274							8.9	3	3	0.90538	0.96488	38.98	3	1	29980000	16175000	13805000	5.7	2	2	0.78778	0.80924	42.875	2	0	19922000	11274000	8648100	2.5	1
	743	Tb927.2.1680;Tb927.2.1560	Tb927.2.1680;Tb927.2.1560	Tb927.2.1680		cyclophilin-type peptidyl-prolyl cis-trans isomerase, putative;cyclophilin-type peptidyl-prolyl cis-trans isomerase, putative	21.165	18.9	0	20.507	2			0.98715	1	-0.0186584	525.333	0.758228	1.11295	1.0999	1	0.137372	457	0.662226	1.02955	18.9	3	3	0.90237	0.93807	2.5636	2	0	71669000	36872000	34797000	9.2	2	2	1.0255	1.0574	2.1104	2	0	56460000	27131000	29329000	4.6	1
	529	Tb927.11.15420	Tb927.11.15420	Tb927.11.15420		hypothetical protein, conserved	23.057	22.9	0	30.008	1			0.96799	1	-0.0469364	525.667	0.758957	1.11208	1.17215	1	0.229156	315.333	0.275593	0.899064	15.1	3	3	0.78829	0.79679	15.222	3	1	56112000	29122000	26990000	18	3	3	1.0621	1.124	25.431	3	0	61429000	31713000	29716000	18	3
	1052	Tb927.6.3650	Tb927.6.3650	Tb927.6.3650		ADP-ribosylation factor, putative	20.072	42.1	0	87.637	1			0.979264	1	-0.0302305	526	0.759685	1.11122	1.16203	1	0.216647	371.333	0.424032	0.94282	35	5	5	0.97048	0.98234	9.3919	6	0	138640000	69638000	69005000	31.1	4	4	0.93287	0.92898	3.8207	4	0	86423000	43296000	43128000	35	5
	1031	Tb927.6.2170	Tb927.6.2170	Tb927.6.2170		co-chaperone GrpE, putative	23.877	12.2	0	17.566	1	1		0.966335	1	-0.0494047	526.333	0.760412	1.11036	1.13147	1	0.178203	411.333	0.536707	0.998175	8.6	2	2	0.97919	0.98878	2.7901	2	0	61887000	29164000	32723000	12.2	3	3	0.95131	0.94753	6.1637	3	0	79401000	41188000	38213000	8.6	2
	257	Tb927.10.14550	Tb927.10.14550	Tb927.10.14550		ATP-dependent DEAD/H RNA helicase, putative	71.366	53.9	0	323.31	1			0.981914	1	-0.0263321	526.667	0.761139	1.1095	1.13097	1	0.17756	404.333	0.516956	0.982093	51.2	32	31	0.926	0.9882	12.55	49	4	28660000000	14929000000	13731000000	38	28	27	0.93732	0.98876	29.182	42	3	17459000000	8967700000	8491100000	42	31
	478	Tb927.11.12490	Tb927.11.12490	Tb927.11.12490		hypothetical protein, conserved	61.903	5.2	0	14.756	1			1.07777	1	0.108044	529.333	0.76691	1.11599	1.28277	1	0.359258	278.667	0.192325	0.801522	1.8	1	1	0.84397	0.85359		1	0	21717000	13456000	8261100	1.8	1	1	0.71354	0.71032		1	0	9951000	6567200	3383800	5.2	2
	932	Tb927.4.3890	Tb927.4.3890	Tb927.4.3890		ATP-dependent RNA helicase, putative	122.8	6	0	40.375	1			0.951602	1	-0.0715702	529.667	0.767627	1.11511	1.0652	1	0.0911216	531	0.833334	1.06303	3.1	3	3	0.74317	0.7584	22.942	2	0	8240800	3903600	4337200	1.6	2	2	0.91755	0.91233		1	0	26487000	12018000	14469000	2.9	3
	355	Tb927.10.520	Tb927.10.520	Tb927.10.520		hypothetical protein, conserved	46.781	11.1	0	17.295	1	1		0.976477	1	-0.0343424	529.667	0.767627	1.11319	1.06946	1	0.0968878	539.667	0.849138	1.05777	6.8	2	2	1.0221	1.0371	2.1558	2	0	21462000	9835500	11627000	4.8	1	1	0.86681	0.86667		1	0	3505800	1670600	1835200	6.8	2
	309	Tb927.10.2530	Tb927.10.2530	Tb927.10.2530		adenylate kinase, putative	24.941	71.6	0	323.31	1	1		0.982886	1	-0.0249038	530	0.768343	1.11232	1.14047	1	0.189633	380.667	0.450161	0.958097	61.3	15	15	0.92898	1.0012	12.553	23	4	5706600000	2975900000	2730700000	52.7	12	12	0.95038	0.99876	6.8011	19	0	3411700000	1764400000	1647400000	47.3	12
	1204	Tb927.8.1600	Tb927.8.1600	Tb927.8.1600	LysRS-1	lysyl-tRNA synthetase, putative	66.786	6.7	0	23.93	1			0.978551	1	-0.0312814	530	0.768343	1.11041	1.0964	1	0.132773	498.667	0.765582	1.0507	6.7	4	4	0.96263	1.0238	7.423	2	0	28643000	12817000	15826000	4.5	3	3	0.93493	0.96441	5.4326	2	0	20846000	10609000	10237000	2.7	2
	1258	Tb927.8.5200	Tb927.8.5200	Tb927.8.5200		hypothetical protein, conserved	201.55	3.3	0	31.664	1	1		0.994539	1	-0.00789956	530.333	0.769057	1.10955	1.55061	1	0.63284	39	0.000515764	0.0456165	2.7	4	4	0.83999	0.84167	15.686	4	1	25042000	13140000	11902000	1.3	2	2	1.1328	1.1561	22.93	2	0	15253000	6705500	8547200	2.6	4
	98	Tb927.10.5340;Tb927.10.5330;Tb11.v5.1060;Tb11.v5.0243	Tb927.10.5340;Tb927.10.5330;Tb11.v5.1060;Tb11.v5.0243	Tb927.10.5340	RPS18	40S ribosomal protein S18, putative (RPS18);40S ribosomal protein S18, putative;40S ribosomal protein S18, putative;40S ribosomal protein S18, putative	17.51	65.4	0	323.31	4			0.979242	1	-0.0302634	530.667	0.769771	1.10868	1.17789	1	0.23621	293.333	0.22386	0.817399	60.8	17	17	0.93322	0.97509	6.3459	28	4	10024000000	5165300000	4858700000	60.1	15	15	0.91987	0.97157	57.717	26	3	8465800000	4423100000	4042800000	65.4	17
	74	Tb927.6.4980;Tb11.0390;Tb11.0290	Tb927.6.4980;Tb11.0390;Tb11.0290	Tb927.6.4980	RPS14	40S ribosomal protein S14 (RPS14);40S ribosomal protein S14, putative,chrXI additional, unordered contigs (RPS14);40S ribosomal protein S14, putative,chrXI additional, unordered contigs (RPS14)	15.513	42.4	0	187.29	3			0.981199	1	-0.0273829	531.667	0.771905	1.10986	1.19878	1	0.261561	255.333	0.147943	0.726928	42.4	7	7	0.8898	0.95598	9.4894	10	2	1309200000	677630000	631610000	42.4	7	7	0.94242	0.97418	9.5863	9	2	1324300000	771880000	552440000	34	6
	246	Tb927.10.13800	Tb927.10.13800	Tb927.10.13800		hypothetical protein, conserved	34.401	44	0	173.29	1			0.981163	1	-0.0274346	531.667	0.771905	1.10797	1.09299	1	0.128274	502.333	0.773897	1.05123	37.8	9	9	0.94744	1.0073	14.446	10	1	503380000	255060000	248320000	40.9	10	10	0.94398	1.0293	12.282	10	2	319650000	163350000	156300000	40.9	10
	348	Tb927.10.4890	Tb927.10.4890	Tb927.10.4890		hypothetical protein, conserved	32.142	17.6	0	30.193	1			0.995533	1	-0.006459	532.333	0.773322	1.10812							13	2	2	0.86461	0.9054	27.226	2	1	20749000	12462000	8287100	7.3	1	1	1.1334	1.2114		1	0	15230000	6584100	8645800	17.6	3
	1168	Tb927.7.6090	Tb927.7.6090	Tb927.7.6090		hypothetical protein, conserved	88.162	19.7	0	96.954	1			0.979516	1	-0.0298592	532.333	0.773322	1.10624	1.20708	1	0.271523	238	0.119778	0.681024	16.7	11	11	0.86913	0.909	29.798	11	3	152250000	79001000	73247000	10.1	7	7	0.91522	1.0194	24.164	7	2	94498000	49143000	45355000	11.5	8
	493	Tb927.11.13300	Tb927.11.13300	Tb927.11.13300		hypothetical protein, conserved	16.922	16	0	13.042	1			0.926074	1	-0.1108	533	0.774735	1.10639							7.1	1	1	1.3003	1.3434		1	1	4781600	1854900	2926700	9	1	1	0.59862	0.59348		1	1	5964200	3840500	2123600	7.1	1
	1072	Tb927.6.4670	Tb927.6.4670	Tb927.6.4670	TbMORN1	MORN repeat-containing protein (TbMORN1)	40.686	36.6	0	108.01	1			0.959715	1	-0.0593219	533	0.774735	1.10452	1.23477	1	0.30424	189.333	0.0602362	0.570809	15.1	5	5	0.93885	0.97188	18.688	5	0	185880000	88126000	97752000	14.8	4	4	0.99679	1.0517	27.573	5	3	93069000	44929000	48139000	2.8	1
	169	Tb927.3.4330;Tb927.3.4320;Tb927.3.4310;Tb927.3.4300;Tb927.3.4290;Tb11.v5.1055;Tb927.11.860	Tb927.3.4330;Tb927.3.4320;Tb927.3.4310;Tb927.3.4300;Tb927.3.4290;Tb11.v5.1055	Tb927.3.4330	PFR1	73 kDa paraflagellar rod protein,PFR1 (PFR1);73 kDa paraflagellar rod protein,PFR1 (PFR1);73 kDa paraflagellar rod protein,PFR1 (PFR1);73 kDa paraflagellar rod protein,PFR1 (PFR1);PFR1 (PFR1);73 kDa paraflagellar rod protein, putative	68.682	66.2	0	323.31	7			0.976905	1	-0.0337095	534.667	0.778247	1.10766	0.972206	1	-0.0406667	670	0.98201	1.04085	56.2	38	38	0.9027	0.93696	11.848	48	2	4661700000	2419700000	2242000000	35.8	27	27	0.88086	0.93772	11.227	36	5	2475700000	1298000000	1177700000	19	13
	575	Tb927.11.2330	Tb927.11.2330	Tb927.11.2330		molybdopterin synthase sulphurylase protein, putative	54.862	8.5	0	26.938	1			0.938283	1	-0.0919044	535.333	0.779644	1.10778	1.16056	1	0.214823	424	0.572249	1.00554	6.7	3	3	0.7298	0.75155	56.608	4	2	25296000	15275000	10021000	5	2	2	1.0376	1.0899	12.01	2	0	24569000	10834000	13735000	8.5	4
	1407	Tb927.9.7800	Tb927.9.7800	Tb927.9.7800		hypothetical protein, conserved	29.096	8.3	0	12.585	1			0.978974	1	-0.0306573	535.667	0.780341	1.1069	1.27997	1	0.356115	161	0.037004	0.555758	3.8	1	1	0.90241	0.93095		1	0	3662000	2132400	1529500	3.8	1	1	0.90106	0.93986		1	0	1417900	660330	757600	8.3	2
	516	Tb927.11.14780	Tb927.11.14780	Tb927.11.14780		phosphomannose isomerase, putative	46.482	10.3	0	26.115	1			0.888928	1	-0.169862	535.667	0.780341	1.10505	1.28412	1	0.360775	150	0.0299121	0.496042	5.1	2	2	0.94433	0.97377	21.189	2	0	14187000	7071600	7115800	4.2	2	2	0.63539	0.68085	37.026	2	0	21170000	11767000	9402700	7.1	3
	61	Tb927.5.4420;Tb05.5K5.70	Tb927.5.4420;Tb05.5K5.70	Tb927.5.4420		nucleolar RNA helicase II, putative,nucleolar RNA helicase Gu, putative;nucleolar RNA helicase II, putative,nucleolar RNA helicase Gu, putative,BAC from homologous region on chr5	68.786	42.2	0	323.31	2			0.977072	1	-0.0334631	536	0.781037	1.10418	1.13037	1	0.176789	414.333	0.545153	1.0045	29.3	20	20	0.94185	0.9923	7.2863	23	1	2312000000	1191900000	1120100000	23.6	16	16	0.95961	0.97267	28.313	21	2	1427700000	780640000	647030000	33.1	22
	299	Tb927.10.1990;Tb11.v5.0641	Tb927.10.1990	Tb927.10.1990	MVP	major vault protein, putative (MVP)	95.062	13.2	0	63.766	2			0.97753	1	-0.0327868	537.333	0.783809	1.10625	1.10517	1	0.144264	425	0.575039	1.006	12.1	9	9	0.87854	0.94015	44.686	9	2	229730000	143360000	86365000	6.1	5	5	0.89636	0.89265	39.24	6	1	100760000	55038000	45722000	4.9	4
	591	Tb927.11.3030	Tb927.11.3030	Tb927.11.3030	PRS	phosphoribosylpyrophosphate synthetase, putative (PRS)	39.402	17.4	0	80.675	1			0.942934	1	-0.084771	537.667	0.784499	1.10537	1.21835	1	0.284928	279	0.193012	0.791948	6.2	2	2	0.75926	0.81063	1.0478	2	0	29928000	16459000	13470000	9.8	3	3	0.9856	1.0448	7.6904	3	1	56507000	28144000	28363000	14.3	4
	266	Tb927.10.14840;Tb927.10.14830;Tb927.10.14820	Tb927.10.14840;Tb927.10.14830;Tb927.10.14820	Tb927.10.14840	MCP5a	mitochondrial carrier protein (MCP5a);mitochondrial carrier protein (MCP5b);mitochondrial carrier protein,ADP/ATP translocase 1, putative (MCP5c)	34.074	40.4	0	139.43	3			0.969916	1	-0.0440684	538	0.785188	1.1045	1.19517	1	0.257214	271	0.176916	0.765354	33.2	11	11	0.92125	0.98975	6.9593	11	0	2143600000	1094500000	1049100000	24.8	8	8	0.86027	0.90505	5.3183	10	3	846100000	439250000	406850000	24.8	7
	956	Tb927.4.750;Tb927.3.2250	Tb927.4.750	Tb927.4.750		50S ribosomal protein L7Ae, putative	16.32	46.2	0	323.31	2			0.980777	1	-0.0280029	538	0.785188	1.10266	1.16305	1	0.217915	324.333	0.29806	0.898696	46.2	9	9	0.92302	0.99557	9.2544	11	0	2762800000	1399800000	1363000000	41.4	7	7	0.96274	1.0244	12.2	9	0	1416000000	717050000	699000000	46.2	9
	866	Tb927.3.5240	Tb927.3.5240	Tb927.3.5240		hypothetical protein, conserved	66.655	6.5	0	23.582	1	1		0.970081	1	-0.0438222	539	0.787248	1.10372							1.9	1	1	0.86594	0.91955		1	0	7496700	3701000	3795700	1.9	1	1	1.2713	1.3267		1	0	1526200	717010	809210	4.6	2
	538	Tb927.11.15910;Tb927.11.15020	Tb927.11.15910	Tb927.11.15910		iron superoxide dismutase	22.048	17.7	0	29.927	2			0.963602	1	-0.0534901	539.667	0.788615	1.1038	1.11535	1	0.157502	404.667	0.517897	0.979208	17.7	3	3	0.80538	0.83833	0.70854	2	0	121100000	66161000	54938000	17.7	3	3	0.91132	0.94683	5.8269	3	0	124430000	65251000	59177000	17.7	3
	208	Tb927.10.1090;Tb927.10.1080	Tb927.10.1090;Tb927.10.1080	Tb927.10.1090	RPS23	40S ribosomal protein S23, putative (RPS23);40S ribosomal protein S23, putative (RPS23)	15.928	16.1	0	23.229	2			0.974692	1	-0.0369823	540.333	0.789978	1.10388	1.15167	1	0.203731	351	0.368098	0.942142	16.1	2	2	0.91998	0.9879	1.6372	3	0	646520000	338370000	308150000	16.1	2	2	0.9043	0.95868	6.3967	3	0	317420000	163620000	153810000	16.1	2
	154	Tb927.10.3710;Tb11.v5.0761	Tb927.10.3710;Tb11.v5.0761	Tb927.10.3710	pa26	proteasome activator protein PA26;proteasome activator protein pa26, putative	25.258	13.9	0	21.164	2			0.95537	1	-0.0658679	541.333	0.792013	1.10489							9.1	2	2	0.7914	0.83904	17.782	2	1	31141000	16539000	14602000	8.2	2	2	1.0064	1.0577	6.435	2	1	26902000	13602000	13300000	13.9	3
	1285	Tb927.8.6660	Tb927.8.6660	Tb927.8.6660	PFC1	paraflagellar rod component, putative (PFC1)	69.055	31.5	0	158.82	1			0.97428	1	-0.0375909	541.667	0.792689	1.10401	0.970691	1	-0.0429163	667.333	0.980847	1.04519	28.5	13	13	0.8584	0.92106	18.081	14	6	683840000	365680000	318160000	12.2	7	7	0.9258	0.94021	8.5243	6	1	249130000	132690000	116450000	6.4	4
	1254	Tb927.8.4810	Tb927.8.4810	Tb927.8.4810	PHB1	prohibitin 1 (PHB1)	31.429	37.2	0	80.842	1	1		0.977052	1	-0.0334923	542	0.793364	1.10313	1.17817	1	0.236551	296.333	0.23062	0.823199	27.1	8	8	0.93971	0.97614	15.946	9	1	605580000	320380000	285200000	27.1	8	8	0.92535	0.9613	12.945	9	2	374790000	200790000	173990000	27.1	8
	337	Tb927.10.4000	Tb927.10.4000	Tb927.10.4000		methylglutaconyl-CoA hydratase, mitochondrial precursor, putative	29.195	11.9	0.0024732	10.68	1	1		0.958099	1	-0.0617536	544.333	0.798054	1.10783							3.6	1	1	1.1514	1.16		1	0	31124000	13564000	17560000	3.6	1	1	0.78569	0.78347		1	0	15754000	8123800	7630300	3.6	1
	995	Tb927.5.3240	Tb927.5.3240	Tb927.5.3240		hypothetical protein, conserved	88.633	1.8	0	15.926	1			1.04216	1	0.0595705	544.667	0.79872	1.10693							1.8	1	1	0.76932	0.82361		1	0	10547000	4875900	5670800	1.8	1	1	0.73803	0.76142		1	1	5975200	3396400	2578800	1.8	1
	565	Tb927.11.1900	Tb927.11.1900	Tb927.11.1900		T-complex protein 1, beta subunit, putative	58.057	39.7	0	208.01	1			0.97958	1	-0.0297648	545	0.799384	1.10603	1.15933	1	0.213289	341.333	0.342186	0.904918	30.8	14	14	0.87142	0.88906	27.522	13	3	264710000	140900000	123810000	20.2	9	9	1.0207	1.0119	7.4224	12	6	166490000	86081000	80405000	18	9
	625	Tb927.11.4680	Tb927.11.4680	Tb927.11.4680		hypothetical protein, conserved	40.02	8.1	0	17.628	1	1		0.963146	1	-0.0541735	545.333	0.800046	1.10514	1.31299	1	0.392854	157	0.0343085	0.535481	8.1	3	3	0.91289	0.94893	12.171	2	0	89223000	45699000	43524000	5.5	2	2	0.83704	0.87845	10.835	2	1	60689000	32974000	27715000	4.9	2
	200	Tb927.10.10010	Tb927.10.10010	Tb927.10.10010		60S acidic ribosomal protein, putative	25.628	16.8	0	23.69	1			0.959644	1	-0.0594281	545.667	0.800708	1.10424	1.16859	1	0.224763	325	0.299751	0.893639	8.4	2	2	0.96782	1.0328	18.948	2	1	29500000	14332000	15168000	12.4	3	3	0.93898	0.9932	12.121	2	0	56014000	28159000	27854000	3.1	1
	716	Tb927.11.900	Tb927.11.900	Tb927.11.900	IDH	isocitrate dehydrogenase, putative (IDH)	46.77	32.2	0	195.3	1	1		0.970054	1	-0.0438632	546	0.801368	1.10335	0.956536	1	-0.0641089	667.667	0.980995	1.04395	20.6	7	7	0.90823	0.94388	6.2275	8	0	221070000	111350000	109720000	21.1	8	8	0.87601	0.93321	22.716	9	2	205820000	109280000	96537000	23.2	9
	620	Tb927.11.4460	Tb927.11.4460	Tb927.11.4460	ALBA1	ALBA-Domain Protein (ALBA1)	14.038	32.8	0	45.557	1			0.974868	1	-0.0367207	546	0.801368	1.10155	1.21059	1	0.275705	233.333	0.11286	0.691051	27.2	3	3	0.88712	0.89623	8.4017	3	2	51241000	26061000	25179000	16.8	2	2	0.93346	0.92899	1.3759	2	1	19653000	10357000	9296600	16.8	2
	537	Tb927.11.15900;Tb927.11.15880	Tb927.11.15900;Tb927.11.15880	Tb927.11.15900		60S ribosomal protein L27, putative;60S ribosomal protein L27, putative	15.581	36.8	0	59.849	2			0.964076	1	-0.0527818	546.333	0.802027	1.10067	1.11879	1	0.161938	421	0.563863	1.00636	18	3	3	1.0137	1.0874	7.6992	3	0	227060000	110870000	116190000	20.3	4	4	0.89066	0.94062	16.938	4	0	267820000	137010000	130820000	20.3	4
	128	Tb927.10.6880;Tb11.v5.0516	Tb927.10.6880;Tb11.v5.0516	Tb927.10.6880	GAP	glyceraldehyde 3-phosphate dehydrogenase, cytosolic (GAP);glyceraldehyde 3-phosphate dehydrogenase, cytosolic, putative	35.61	20.8	0	65.088	2			0.960109	1	-0.0587296	547	0.803342	1.10068	1.11276	1	0.154138	469	0.693452	1.04345	10.9	3	2	1.0723	1.1141	3.8442	2	0	19143000	8645100	10498000	8.8	3	1	0.83857	0.87788		1	1	2861500	1587400	1274100	13	4
	450	Tb927.11.10910;Tb927.11.10790	Tb927.11.10910;Tb927.11.10790	Tb927.11.10910		40S ribosomal protein SA, putative;40S ribosomal protein SA, putative	27.609	29.5	0	213.61	2			0.973338	1	-0.0389868	551	0.811123	1.10954	1.13351	1	0.180801	398.667	0.500942	0.982143	26.6	7	7	0.89375	0.9574	7.5626	9	1	1661800000	854940000	806890000	23.4	5	5	0.92315	0.95253	3.9315	6	0	886370000	428400000	457970000	26.2	6
	330	Tb927.10.3380;Tb927.10.3370	Tb927.10.3380;Tb927.10.3370	Tb927.10.3380		60S acidic ribosomal protein P2, putative;60S acidic ribosomal protein P2, putative	11.535	7.9	0.0037538	6.8598	2			0.969965	1	-0.0439951	551.667	0.812402	1.10949	1.11963	1	0.163022	425.333	0.575968	1.00542	7.9	1	1	0.90273	0.96679		1	0	37386000	19284000	18102000	7.9	1	1	0.87972	0.93295		1	0	18706000	9717500	8988700	7.9	1
	1188	Tb927.7.840	Tb927.7.840	Tb927.7.840		hypothetical protein, conserved	14.51	18.5	0	26.227	1	1		0.971926	1	-0.0410817	552	0.813039	1.10857	1.07506	1	0.104422	537	0.844386	1.06182	18.5	2	2	0.95271	0.96415	4.8467	2	0	42306000	20958000	21348000	18.5	2	2	0.91521	0.9125	1.3043	2	0	21897000	11499000	10398000	18.5	2
	811	Tb927.3.1840	Tb927.3.1840	Tb927.3.1840		3-oxo-5-alpha-steroid 4-dehydrogenase, putative	33.355	26.8	0	86.278	1	1		0.963216	1	-0.0540695	552.333	0.813676	1.10765	1.03313	1	0.047022	587	0.918156	1.05921	18.5	9	9	0.90862	0.92498	8.6236	10	3	732160000	390980000	341170000	15.1	5	5	0.84924	0.85156	5.5488	6	2	193110000	102990000	90120000	18.5	8
	1372	Tb927.9.3990;Tb927.9.3920	Tb927.9.3990;Tb927.9.3920	Tb927.9.3990		ribosomal protein S7, putative;ribosomal protein S7, putative	23.841	38.1	0	144.05	2			0.974668	1	-0.0370168	553.333	0.815577	1.10845	1.16072	1	0.215017	329.667	0.311682	0.882914	38.1	10	10	0.89296	0.9393	7.2768	12	1	819870000	429300000	390570000	33.2	8	8	0.94941	0.97809	17.601	10	2	591660000	288950000	302710000	37.1	8
	720	Tb927.11.9280	Tb927.11.9280	Tb927.11.9280		hypothetical protein, conserved	74.128	1	0.0037566	6.8606	1	1		0.976131	1	-0.0348533	553.333	0.815577	1.10667	1.13998	1	0.189005	380.667	0.450161	0.955542	1	1	1	0.90342	0.96789		1	0	121140000	61494000	59648000	1	1	1	0.95209	1.0089		1	0	73542000	35346000	38197000	1	1
	91	Tb927.10.6060;Tb11.v5.0199	Tb927.10.6060;Tb11.v5.0199	Tb927.10.6060		universal minicircle sequence binding protein (UMSBP), putative,DNA-binding protein HEXBP, putative,zinc finger protein;universal minicircle sequence binding protein, putative	21.836	48.4	0	156.09	2			0.975097	1	-0.036382	553.333	0.815577	1.10489	1.03326	1	0.0471979	567	0.892385	1.05548	39.9	4	3	0.91645	0.98248	17.995	5	1	246030000	139460000	106560000	39.9	4	3	0.96475	1.001	10.806	5	2	204180000	98875000	105300000	44.1	5
	381	Tb927.10.6640	Tb927.10.6640	Tb927.10.6640		COP-coated vesicle membrane protein erv25 precursor, putative,ER--golgi transport protein erv25 precursor, putative	28.188	7.5	0	12.28	1			0.95559	1	-0.0655368	553.333	0.815577	1.10312	1.2258	1	0.29372	196.667	0.0675234	0.597207	7.5	1	1	0.90308	0.91602		1	0	9390100	5065000	4325200	7.5	1	1	1.0363	1.0271		1	0	6263400	3212500	3050900	7.5	1
	78	Tb927.4.1100;Tb927.11.680;Tb11.0880	Tb927.4.1100;Tb927.11.680;Tb11.0880	Tb927.4.1100		ribosomal protein L21E (60S), putative;ribosomal protein L21E (60S), putative;60S ribosomal protein L21e, putative,chrXI additional, unordered contigs	18.015	47.8	0	166.44	3			0.968246	1	-0.0465549	555	0.818719	1.1056	1.17681	1	0.234886	338.667	0.335135	0.904295	39	6	6	0.91826	0.97061	14.942	8	1	1534900000	779830000	755070000	33.3	5	5	0.98355	1.0177	17.59	6	0	733790000	374030000	359760000	38.4	6
	1332	Tb927.9.12730	Tb927.9.12730	Tb927.9.12730		chaperone protein DNAj, putative	48.592	24.2	0	157.89	1	1		0.964915	1	-0.0515264	557.333	0.823062	1.10969	1.1477	1	0.198751	368.333	0.415683	0.94809	21.7	8	8	0.83064	0.87461	17.528	13	4	310910000	162470000	148440000	14.6	6	6	1.0076	1.0444	21.383	8	0	150050000	72434000	77617000	21.7	8
	157	Tb11.v5.0782;Tb927.2.3180	Tb11.v5.0782;Tb927.2.3180	Tb11.v5.0782		hypothetical protein, conserved;kinetoplast polyadenylation/uridylation factor 1 (PPR1)	82.744	1.5	0.0037453	6.8435	2			0.969757	1	-0.0443053	557.333	0.823062	1.10792							1.5	1	1	0.91935	0.94878		1	1	3538600	1919200	1619400	1.5	1	1	0.9078	0.94765		1	0	1595500	793660	801860	1.5	1
	95	Tb927.5.450;Tb11.v5.0222	Tb927.5.450;Tb11.v5.0222	Tb927.5.450	NUBM	NADH-ubiquinone oxidoreductase, mitochondrial, putative (NUBM);NADH-ubiquinone oxidoreductase, mitochondrial, putative	55.32	15.7	0	57.536	2			0.958828	1	-0.0606563	557.333	0.823062	1.10615	0.889578	1	-0.168806	739.333	0.998348	1.01105	3.4	2	2	0.92472	0.98664	4.7734	2	0	50672000	26754000	23918000	2	1	1	0.98081	1.0366		1	0	33949000	18164000	15785000	12.1	7
	769	Tb927.2.4590;Tb11.v5.0820;Tb927.2.4610	Tb927.2.4590;Tb11.v5.0820;Tb927.2.4610	Tb927.2.4590		branched-chain amino acid aminotransferase, putative;branched-chain amino acid aminotransferase, putative;branched-chain amino acid aminotransferase, putative	40.432	22.9	0	42.142	3			0.972288	1	-0.0405437	558	0.824291	1.10604	1.13129	1	0.177972	410	0.532949	0.993507	10.4	3	3	0.88347	0.9436	45.164	3	1	39759000	19310000	20448000	5.7	2	2	0.95476	1.0125		1	0	18703000	9470100	9232400	9	3
	183	Tb927.1.3070	Tb927.1.3070	Tb927.1.3070		hypothetical protein, conserved	44.99	35.1	0	166.26	1			0.973259	1	-0.0391044	558	0.824291	1.10429	1.04968	1	0.0699532	586	0.916977	1.06092	31.7	9	9	0.91639	0.97596	14.385	9	0	269170000	139580000	129590000	29.1	9	9	0.96155	1.0093	19.544	9	0	135870000	70203000	65669000	28.8	8
	1290	Tb927.8.750	Tb927.8.750	Tb927.8.750		nucleolar RNA-binding protein, putative	39.761	30.9	0	100.85	1			0.97169	1	-0.0414318	558	0.824291	1.10254	1.09248	1	0.127601	502.667	0.774646	1.04689	15.8	5	5	0.93454	1.0038	23.828	7	0	1952000000	999330000	952650000	15.8	5	5	0.9503	1.0084	28.631	7	1	1311700000	660520000	651180000	13.9	4
	118	Tb927.10.14490;Tb11.v5.0420	Tb927.10.14490;Tb11.v5.0420	Tb927.10.14490		hypothetical protein, conserved;hypothetical protein, conserved	46.24	26	0	78.835	2			0.95432	1	-0.0674548	558.333	0.824904	1.10161	1.12287	1	0.167196	365.333	0.407362	0.962197	20.5	8	8	0.84668	0.92835	7.8835	10	2	401260000	215730000	185530000	14.5	6	6	0.79691	0.86587	18.826	5	0	176940000	95399000	81543000	1.9	1
	1134	Tb927.7.3370	Tb927.7.3370	Tb927.7.3370		hypothetical protein, conserved	67.485	16.1	0	65.657	1			0.907554	1	-0.139945	558.333	0.824904	1.09987	1.22651	1	0.294556	289	0.214276	0.804547	8.6	5	5	0.85942	0.90778	41.46	5	1	78916000	41222000	37694000	5	3	3	0.64157	0.65891	50.125	2	0	30312000	16002000	14310000	16.1	9
	170	Tb927.11.3600;Tb927.11.3590;Tb11.v5.1059	Tb927.11.3600;Tb927.11.3590;Tb11.v5.1059	Tb927.11.3600		40S ribosomal protein S4, putative;40S ribosomal protein S4, putative;40S ribosomal protein S4, putative	30.644	63.7	0	282.34	3			0.972935	1	-0.0395847	558.333	0.824904	1.09814	1.16925	1	0.225582	309.333	0.261009	0.880353	51.6	19	19	0.92433	0.95252	5.6427	24	2	3740700000	1586500000	2154200000	49.1	17	17	0.92442	0.96816	5.6107	23	3	1765200000	921080000	844160000	54.9	19
	946	Tb927.4.470	Tb927.4.470	Tb927.4.470		snoRNP protein GAR1, putative	21.783	43.2	0	320.48	1			0.970979	1	-0.0424882	559	0.826124	1.09803	1.1913	1	0.252541	264.667	0.164789	0.745296	23.1	4	4	0.90039	0.91816	4.7933	8	0	6131000000	3166600000	2964400000	8.3	2	2	0.92647	0.96575	1.1243	5	0	6305900000	3183000000	3122900000	23.1	4
	630	Tb927.11.4900	Tb927.11.4900	Tb927.11.4900		guanine nucleotide-binding beta subunit-like protein,G-protein (beta)-like protein,beta transducin-like protein	61.857	3.8	0.00088496	11.91	1			0.888601	1	-0.170392	559.333	0.826733	1.09711							2.1	1	1	1.3384	1.4319		1	0	8120500	2784800	5335600	2.1	1	1	0.573	0.59923		1	0	3662700	1819900	1842800	2.1	1
	658	Tb927.11.6140;Tb927.3.4360	Tb927.11.6140;Tb927.3.4360	Tb927.11.6140		40S ribosomal protein S15A, putative;40S ribosomal protein S15A, putative	14.645	32.3	0	34.072	2			0.974596	1	-0.0371233	559.333	0.826733	1.09539	1.1307	1	0.177222	401.333	0.508479	0.982402	32.3	4	4	0.92456	0.99537	10.277	5	0	1084600000	568300000	516270000	32.3	4	4	0.94311	0.99934	5.9067	4	0	742250000	380470000	361780000	32.3	4
	661	Tb927.11.6200;Tb927.11.6180	Tb927.11.6200;Tb927.11.6180	Tb927.11.6200		60S ribosomal protein L28, putative;60S ribosomal protein L28, putative	16.861	37.7	0	218.16	2			0.973712	1	-0.038433	559.333	0.826733	1.09367	1.16281	1	0.217614	338	0.333379	0.905698	32.2	6	6	0.92512	0.98609	7.7277	10	0	1763700000	920290000	843360000	29.5	7	7	0.94752	0.97807	21.207	8	0	1091000000	560960000	530060000	32.2	7
	1160	Tb927.7.5480	Tb927.7.5480	Tb927.7.5480	DHFR-TS	dihydrofolate reductase-thymidylate synthase (DHFR-TS)	58.85	17.6	0	47.463	1	1		0.968963	1	-0.0454858	559.333	0.826733	1.09196							5.5	3	3	0.92968	0.94108	36.43	3	1	37715000	17885000	19830000	5.5	3	3	0.95999	0.99033	6.4546	3	0	24887000	11784000	13103000	8	3
	509	Tb927.11.1430	Tb927.11.1430	Tb927.11.1430		hypothetical protein, conserved	86.855	24.9	0	208.01	1			0.948195	1	-0.0767443	559.333	0.826733	1.09025	0.956484	1	-0.0641868	698.333	0.991603	1.03179	24.6	16	16	0.943	1.0114	15.847	15	6	518250000	264810000	253440000	13.4	9	9	0.96089	1.0188	11.791	10	2	261100000	133690000	127420000	5.9	4
	184	Tb927.1.3180	Tb927.1.3180	Tb927.1.3180		40S ribosomal protein S11, putative	20.059	48.9	0	29.057	1			0.953214	1	-0.0691277	559.667	0.82734	1.08935	1.15171	1	0.203773	368	0.414757	0.951431	44.8	10	2	0.84451	0.89085	5.3005	3	1	245540000	125020000	120520000	42	10	1	0.80166	0.80053	13.569	2	0	46454000	25078000	21375000	42	9
	357	Tb927.10.5370;Tb927.10.5360	Tb927.10.5370;Tb927.10.5360	Tb927.10.5370		40S ribosomal protein S10, putative;40S ribosomal protein S10, putative	19.285	65.1	0	263.93	2			0.972632	1	-0.0400341	559.667	0.82734	1.08766	1.15807	1	0.211721	344.333	0.350172	0.910904	45.9	12	12	0.91883	0.95196	3.6185	20	1	3504100000	1813200000	1691000000	26.2	6	6	0.93249	0.94851	5.9597	10	0	1204700000	614690000	589970000	60.5	13
	549	Tb927.11.16490	Tb927.11.16490	Tb927.11.16490		hypothetical protein, conserved	44.083	2.2	0.0030234	6.9292	1			0.934373	1	-0.0979302	560	0.827945	1.08676	1.29001	1	0.367378	217	0.0907504	0.656703	2.2	1	1	0.83882	0.8972		1	0	32776000	16910000	15865000	2.2	1	1	0.69747	0.73794		1	0	20549000	11920000	8628500	2.2	1
	1198	Tb927.8.1340;Tb927.8.1330	Tb927.8.1340;Tb927.8.1330	Tb927.8.1340		60S ribosomal protein L7a, putative;60S ribosomal protein L7a, putative	30.879	25.4	0	118.05	2			0.973036	1	-0.0394354	560	0.827945	1.08507	1.08335	1	0.115497	520.667	0.813123	1.05243	25	7	7	0.92476	0.95205	15.887	8	3	508740000	254320000	254420000	13	4	4	0.9525	0.98337	16.746	4	0	203000000	97962000	105040000	18.1	6
	1006	Tb927.5.4260;Tb927.5.4250;Tb927.5.4240;Tb927.5.4230;Tb927.5.4220;Tb927.5.4210;Tb927.5.4200;Tb927.5.4190;Tb927.5.4180;Tb927.5.4170	Tb927.5.4260;Tb927.5.4250;Tb927.5.4240;Tb927.5.4230;Tb927.5.4220;Tb927.5.4210;Tb927.5.4200;Tb927.5.4190;Tb927.5.4180;Tb927.5.4170	Tb927.5.4260		histone H4, putative;histone H4, putative;histone H4, putative;histone H4, putative;histone H4, putative;histone H4, putative;histone H4, putative;histone H4, putative;histone H4, putative;histone H4, putative	11.142	44	0	112.38	10			0.968889	1	-0.0455965	561.667	0.830953	1.08732	0.941029	1	-0.0876896	712	0.994649	1.02823	44	8	6	0.8974	0.96621	6.3516	9	0	2945000000	1546900000	1398200000	43	7	5	0.90499	0.96008	3.1204	8	1	1869800000	984410000	885420000	42	6
	581	Tb927.11.2540	Tb927.11.2540	Tb927.11.2540		hypothetical protein, conserved	33.848	15.8	0	56.354	1			0.95547	1	-0.0657176	561.667	0.830953	1.08564	1.05034	1	0.0708546	546.333	0.86059	1.06042	15.8	4	4	0.94162	0.95247	14.618	4	0	60687000	31153000	29534000	8.1	2	2	0.84448	0.85832	10.425	2	0	21129000	10636000	10493000	8.1	2
	1093	Tb927.7.1300	Tb927.7.1300	Tb927.7.1300		protein disulfide isomerase, putative	41.939	8.2	0	19.79	1			0.95541	1	-0.0658082	562.667	0.83274	1.0863	1.2448	1	0.315916	279.333	0.193701	0.790698	2.1	1	1	0.5151	0.55079		1	1	9630300	6267600	3362700	2.1	1	1	0.58948	0.61224		1	1	4835900	2762800	2073100	2.1	1
	360	Tb927.10.5480;Tb927.10.5460	Tb927.10.5480;Tb927.10.5460	Tb927.10.5480		60S ribosomal protein L24, putative;60S ribosomal protein L24, putative	14.595	38.4	0	110.4	2			0.969178	1	-0.0451672	562.667	0.83274	1.08462	1.12472	1	0.169561	421.667	0.565728	1.00518	38.4	5	5	0.90343	0.96776	2.3702	8	1	379690000	192910000	186780000	38.4	4	4	0.91913	0.9444	6.3486	6	0	160620000	85232000	75388000	38.4	4
	1170	Tb927.7.6350	Tb927.7.6350	Tb927.7.6350		NADH-ubiquinone oxidoreductase, mitochondrial, putative	30.925	19	0	46.851	1	1		0.962865	1	-0.0545949	562.667	0.83274	1.08295	0.925181	1	-0.112193	719.333	0.995927	1.01897	11.4	3	3	0.96611	0.99134	13.157	5	0	122900000	61024000	61876000	14.3	4	4	0.90605	0.93949	13.775	5	0	148630000	74517000	74111000	19	5
	472	Tb927.11.11780	Tb927.11.11780	Tb927.11.11780		acyl-CoA dehydrogenase, putative	66.634	12.4	0	42.553	1	1		0.972806	1	-0.0397758	563	0.833334	1.08205	1.22977	1	0.298387	263.333	0.162308	0.751146	10	5	5	0.90111	0.95555	13.671	5	0	83082000	41473000	41609000	7.1	4	4	0.94675	0.96933	26.412	4	0	52509000	27970000	24539000	7.7	4
	1202	Tb927.8.1550	Tb927.8.1550	Tb927.8.1550	PFC3	paraflagellar rod component, putative (PFC3)	88.178	23.9	0	218.23	1			0.960095	1	-0.0587505	563	0.833334	1.08039	0.989083	1	-0.0158369	650	0.972042	1.04986	20.2	16	16	0.9244	0.97956	17.126	18	2	589970000	301330000	288640000	14.3	10	10	0.86095	0.88574	15.556	9	1	213520000	113720000	99800000	4	3
	1301	Tb927.8.920	Tb927.8.920	Tb927.8.920	PEX4	ubiquitin-conjugating enzyme E2, putative,ubiquitin-protein ligase, putative,ubiquitin carrier protein, putative	18.992	7	0	21.598	1			0.967039	1	-0.0483544	563.333	0.833925	1.0795	1.14871	1	0.200015	384.333	0.460476	0.962044	7	1	1	0.90459	0.93129		1	0	4435900	2317400	2118500	7	1	1	0.90227	0.94296		1	1	1881700	985170	896570	7	1
	1306	Tb927.9.10310	Tb927.9.10310	Tb927.9.10310	MCP11	mitochondrial carrier protein (MCP11)	34.295	30	0	103.56	1	1		0.969139	1	-0.0452243	563.667	0.834516	1.07861	1.02834	1	0.0403213	615.333	0.947094	1.06331	26.8	7	7	0.87936	0.88792	11.188	7	0	467030000	262040000	204990000	14.2	4	4	0.94164	0.95528	11.117	4	0	318660000	169860000	148800000	26.8	7
	877	Tb927.3.5550	Tb927.3.5550	Tb927.3.5550	TbRX1	small GTP-binding protein, putative (TbRX1)	20.638	18.6	0	19.76	1			0.971303	1	-0.042006	564	0.835105	1.07772							7.1	1	1	0.91651	0.97603		1	0	12402000	6450500	5951100	7.1	1	1	0.95788	0.99553		1	0	7943200	3798300	4144900	18.6	3
	783	Tb927.2.560	Tb927.2.560	Tb927.2.560		retrotransposon hot spot protein 4 (RHS4), putative	95.911	9.5	0	15.385	1			0.932972	1	-0.100094	564.333	0.835692	1.07683							5.6	5	1	0.74255	0.7509		1	0	22059000	11077000	10982000	5.6	5	1	0.82677	0.8227		1	0	20322000	10360000	9962600	9.5	8
	1217	Tb927.8.2200	Tb927.8.2200	Tb927.8.2200		terbinafine resistance locus protein (yip1), putative	20.718	10.1	0	13.493	1			0.935111	1	-0.0967904	565.667	0.838028	1.07819	0.953849	1	-0.0681665	561.333	0.884209	1.0568	10.1	2	2	0.75459	0.78606	7.525	2	0	20157000	11351000	8805900	10.1	2	2	0.73396	0.7595	16.51	2	0	13886000	7792200	6094100	3.7	1
	1259	Tb927.8.5260	Tb927.8.5260	Tb927.8.5260		60S ribosomal protein L39, putative	6.5468	19.6	0	23.378	1			0.941749	1	-0.086585	566	0.838609	1.0773							19.6	1	1	0.67833	0.73215	73.89	2	1	308440000	183320000	125110000	19.6	1	1	1.5608	1.6873		1	1	94616000	36220000	58396000	19.6	1
	1350	Tb927.9.1520	Tb927.9.1520	Tb927.9.1520		hypothetical protein, conserved	9.7592	15.3	0.00087489	11.716	1			0.54642	1	-0.871918	566	0.838609	1.07566							15.3	1	1	0.19338	0.20736		1	1	47119000	38909000	8210100	15.3	1	1	0.20954	0.22154		1	1	36777000	25511000	11266000	15.3	1
	428	Tb927.11.4300;Tb927.10.9880	Tb927.11.4300;Tb927.10.9880	Tb927.11.4300	RPL18	60S ribosomal protein L18, putative (RPL18);60S ribosomal protein L18, putative (TbL18LP)	21.874	18.1	0	19.636	2			0.964375	1	-0.0523343	567	0.840342	1.07625	1.11257	1	0.153902	453.333	0.652496	1.02849	10.4	2	2	0.86143	0.87792	4.8542	3	2	114880000	59993000	54886000	10.4	2	2	0.94149	0.94042	3.3269	2	0	67483000	33099000	34384000	10.4	2
	670	Tb927.11.6440	Tb927.11.6440	Tb927.11.6440		hypothetical protein, conserved	48.841	30.4	0	267.06	1			0.967593	1	-0.0475283	567	0.840342	1.07462	1.03997	1	0.0565422	567.333	0.892853	1.05447	26.8	11	11	0.8809	0.95464	11.11	17	0	1748500000	899760000	848770000	23.4	10	10	0.93545	0.97941	21.861	14	1	1164200000	583610000	580580000	30.4	12
	829	Tb927.3.3270	Tb927.3.3270	Tb927.3.3270	PFK	ATP-dependent phosphofructokinase (TbPFK)	53.517	45	0	278.13	1			0.958404	1	-0.0612938	567	0.840342	1.07299	1.08809	1	0.121793	492.667	0.751666	1.04786	40.5	20	20	0.94185	0.95751	16.576	24	3	2041200000	1106600000	934590000	24.2	12	12	0.94861	0.96928	17.187	16	0	699040000	354400000	344640000	22.4	9
	925	Tb927.5.1610;Tb927.4.3550	Tb927.5.1610;Tb927.4.3550	Tb927.5.1610		60S ribosomal protein L13a, putative;60S ribosomal protein L13a, putative	25.711	19.4	0	58.152	2			0.949766	1	-0.0743565	567.667	0.841491	1.07284	1.03696	1	0.052358	534.667	0.840148	1.06321	19.4	4	4	0.84799	0.9087	5.8058	5	0	222240000	121830000	100410000	19.4	4	4	0.81847	0.87044	5.6244	4	0	163470000	88106000	75367000	19.4	4
	389	Tb927.10.740	Tb927.10.740	Tb927.10.740	SMC4	structural maintenance of chromosome 4, putative (SMC4)	154.7	0.5	0.005117	6.6074	1			0.955839	1	-0.0651611	568.333	0.842634	1.07267							0.5	1	1	0.84836	0.92221		1	0	1645600000	862480000	783170000	0.5	1	1	0.85539	0.94833		1	0	1305300000	686030000	619290000	0.5	1
	1180	Tb927.7.6990	Tb927.7.6990	Tb927.7.6990		hypothetical protein, conserved	32.721	15	0	47.145	1	1		0.911336	1	-0.133945	568.667	0.843203	1.07178	1.38009	1	0.464758	255	0.147363	0.728578	5	2	2	0.81324	0.88011	19.483	3	1	72301000	38057000	34244000	4	1	1	0.66897	0.669		1	1	36409000	20179000	16230000	15	4
	627	Tb927.11.4810	Tb927.11.4810	Tb927.11.4810		hypothetical protein, conserved	19.431	9.2	0.00085179	11.209	1	1		0.96421	1	-0.0525814	569	0.843771	1.07089	1.17496	1	0.232606	316	0.277233	0.893431	4	1	1	0.8989	0.90609		1	0	35285000	18887000	16398000	9.2	2	2	0.89484	0.89429	0.14547	2	0	71136000	38018000	33118000	9.2	2
	1278	Tb927.9.14370;Tb927.8.6180	Tb927.9.14370;Tb927.8.6180	Tb927.9.14370		60S ribosomal protein L26, putative;60S ribosomal protein L26, putative	16.454	27.3	0	35.188	2			0.940687	1	-0.0882127	570.667	0.846591	1.07286	1.02176	1	0.0310532	552.667	0.870919	1.05518	21	3	3	0.88161	0.94202	30.634	5	0	337830000	174330000	163500000	13.3	1	1	1.0523	1.0592	8.9618	2	0	199290000	101130000	98164000	13.3	1
	361	Tb927.10.560	Tb927.10.560	Tb927.10.560		40S ribosomal proteins S11, putative	20.087	48.9	0	164.75	1			0.876424	1	-0.190299	571	0.847151	1.07196	1.42727	1	0.513255	178.667	0.0506022	0.529991	39.7	9	1	0.6791	0.69708	28.387	3	2	479810000	255300000	224510000	42	10	1	0.54527	0.54904	52.045	3	2	262410000	147350000	115060000	42	9
	467	Tb927.11.11520	Tb927.11.11520	Tb927.11.11520	PEX11	glycosomal membrane protein (PEX11)	24.027	32.1	0	59.737	1			0.965421	1	-0.0507701	571	0.847151	1.07035	1.09639	1	0.132755	488	0.74059	1.04709	23.9	6	6	0.88918	0.93456	5.5558	8	0	2062500000	1084700000	977790000	23.9	6	6	0.91432	0.95787	3.4584	8	0	1543500000	806520000	737010000	23.9	6
	1356	Tb927.9.1850;Tb927.9.1810	Tb927.9.1850;Tb927.9.1810	Tb927.9.1850		60S ribosomal protein L35, putative;60S ribosomal protein L35, putative	15.144	16.5	0	21.497	2			0.966293	1	-0.0494669	572	0.848823	1.07086	1.04923	1	0.0693369	566.333	0.891443	1.05594	8.7	1	1	0.92246	0.98525		1	0	28121000	14579000	13542000	7.9	1	1	0.90001	0.94203	16.788	4	2	79491000	39360000	40131000	16.5	2
	319	Tb927.3.1370;Tb927.10.2840	Tb927.3.1370;Tb927.10.2840	Tb927.3.1370		40S ribosomal protein S25, putative;ribosomal protein S25, putative	12.56	35.4	0	45.894	2			0.967601	1	-0.0475152	572	0.848823	1.06926	1.14003	1	0.189077	388	0.470811	0.970895	33.6	5	5	0.93326	0.98171	0.87499	5	0	660470000	346800000	313680000	17.7	3	3	0.92709	0.97459	2.9408	4	0	538610000	283430000	255190000	27.4	4
	1018	Tb927.6.990;Tb927.6.1060;Tb927.6.1050;Tb927.6.1000;Tb927.6.980;Tb927.6.970;Tb927.6.960;Tb927.6.1020;Tb927.6.1010;Tb927.6.1040;Tb927.6.1030	Tb927.6.990;Tb927.6.1060;Tb927.6.1050;Tb927.6.1000;Tb927.6.980;Tb927.6.970;Tb927.6.960;Tb927.6.1020;Tb927.6.1010;Tb927.6.1040;Tb927.6.1030	Tb927.6.990	CP	cysteine peptidase precursor,cysteine peptidase, Clan CA, family C1, Cathepsin L-like (CP);cysteine peptidase precursor,cysteine peptidase, Clan CA, family C1, Cathepsin L-like (CP);cysteine peptidase precursor,cysteine peptidase, Clan CA, family C1, Cat	48.324	8.2	0	26.887	11			0.966284	1	-0.0494814	572.333	0.849377	1.06837	1.07166	1	0.0998431	524.333	0.82046	1.05849	5.1	2	2	0.92635	0.96392	0.38053	2	1	85371000	42824000	42547000	5.1	2	2	0.90682	0.93157	11.151	2	0	36350000	17970000	18380000	5.1	2
	1080	Tb927.6.5070	Tb927.6.5070	Tb927.6.5070		hypothetical protein, conserved	51.821	9	0	19.056	1			0.946476	1	-0.0793615	572.333	0.849377	1.06678	1.06037	1	0.0845727	566	0.890971	1.05695	9	3	3	0.96344	0.97308	5.7975	3	2	38962000	21444000	17518000	2.4	1	1	0.82102	0.84824		1	0	5523100	3112400	2410700	2	1
	1368	Tb927.9.3470	Tb927.9.3470	Tb927.9.3470		low molecular weight protein tyrosine phosphatase, putative	30.489	3.8	0.0086269	6.3993	1	1		0.917916	1	-0.123566	573	0.850482	1.06658							3.8	1	1	0.72701	0.76023		1	0	5622600	3455800	2166800	3.8	1	1	0.77843	0.81158		1	0	4322300	2356800	1965500	3.8	1
	204	Tb927.10.10590;Tb927.10.10580;Tb927.10.10570;Tb927.10.10560;Tb927.10.10550;Tb927.10.10540;Tb927.10.10530;Tb927.10.10520;Tb927.10.10510;Tb927.10.10500;Tb927.10.10490;Tb927.10.10480;Tb927.10.10470;Tb927.10.10460	Tb927.10.10590;Tb927.10.10580;Tb927.10.10570;Tb927.10.10560;Tb927.10.10550;Tb927.10.10540;Tb927.10.10530;Tb927.10.10520;Tb927.10.10510;Tb927.10.10500;Tb927.10.10490;Tb927.10.10480;Tb927.10.10470;Tb927.10.10460	Tb927.10.10590		histone H2B, putative;histone H2B, putative;histone H2B, putative;histone H2B, putative;histone H2B, putative;histone H2B, putative;histone H2B, putative;histone H2B, putative;histone H2B, putative;histone H2B, putative;histone H2B, putative;his	12.569	42	0	162.05	14			0.962681	1	-0.0548705	576.333	0.855925	1.07181	0.951658	1	-0.0714842	702.667	0.992668	1.0302	41.1	5	5	0.87303	0.93772	5.4845	9	2	3887300000	2005100000	1882200000	41.1	5	5	0.92626	0.97529	1.7059	6	1	2621800000	1334700000	1287100000	32.1	4
	177	Tb927.1.2260	Tb927.1.2260	Tb927.1.2260		calpain-like protein fragment, putative	14.03	24	0.00088106	11.814	1			0.934896	1	-0.0971222	576.667	0.856462	1.07089	1.07769	1	0.107948	485.667	0.734973	1.04471	24	3	2	0.76242	0.7902	66.493	2	1	49191000	24097000	25094000	14.7	2	1	1.1247	1.1186		1	0	23756000	11727000	12029000	14.7	2
	705	Tb927.11.8200	Tb927.11.8200	Tb927.11.8200		ribosomal protein S26, putative	12.806	31.5	0	48.904	1			0.964693	1	-0.0518582	577.333	0.857532	1.07065	1.16523	1	0.220617	323.333	0.29553	0.894457	31.5	3	3	0.88664	0.95079	9.3543	5	0	482930000	255980000	226960000	31.5	3	3	0.9232	0.977	1.1373	4	0	329030000	177160000	151870000	31.5	3
	548	Tb927.11.16480	Tb927.11.16480	Tb927.11.16480		enoyl-CoA hydratase/isomerase family protein, putative	40.234	7.7	0	17.971	1	1		0.94034	1	-0.0887463	577.333	0.857532	1.06906	1.22284	1	0.290232	233.667	0.113345	0.683505	4.7	1	1	0.8697	0.89606		1	0	4127000	2252400	1874600	4.7	1	1	1.0596	1.1091		1	0	2622100	1316100	1306000	7.7	2
	1009	Tb927.5.520	Tb927.5.520	Tb927.5.520		stomatin-like protein, putative	55.979	14.9	0	81.012	1	1		0.913745	1	-0.130137	578	0.858596	1.06881	1.19228	1	0.25372	267.667	0.170464	0.753828	14.9	7	7	0.8805	0.91822	17.066	7	3	137700000	56636000	81066000	8.7	4	4	0.71323	0.7569	6.11	4	3	43913000	25265000	18648000	11.3	5
	546	Tb927.5.1110;Tb927.11.16280	Tb927.5.1110;Tb927.11.16280	Tb927.5.1110		60S ribosomal protein L2, putative,60S ribosomal protein L8, putative;60S ribosomal protein L2, putative,60S ribosomal protein L8, putative	28.314	55	0	143.7	2			0.960431	1	-0.0582461	578.333	0.859126	1.0679	1.12563	1	0.170727	419.667	0.560128	1.00646	36.2	10	10	0.89933	0.96758	5.318	12	0	3272700000	1688900000	1583800000	25.4	7	7	0.88979	0.94398	7.6892	9	0	2321900000	1196000000	1126000000	30.8	8
	939	Tb927.4.4280;Tb927.4.4260;Tb927.4.4240	Tb927.4.4280;Tb927.4.4260;Tb927.4.4240	Tb927.4.4280		hypothetical protein, conserved;hypothetical protein, conserved;hypothetical protein, conserved	36.212	10	0	19.055	3			0.964686	1	-0.0518689	579	0.860183	1.06764							6.1	2	2	0.91659	0.9844		1	0	376400000	195600000	180790000	2.1	1	1	0.90845	0.96392		1	0	279400000	147630000	131770000	10	3
	206	Tb927.10.10610	Tb927.10.10610	Tb927.10.10610		protein tyrosine phosphatase, putative	25.449	15.7	0	41.007	1	1		0.852826	1	-0.229677	579	0.860183	1.06607							10	2	2	0.58101	0.61611	34.884	2	1	16909000	9881100	7027700	4.4	1	1	0.80415	0.8291		1	0	6529800	3858300	2671600	4.4	1
	100	Tb927.7.4480;Tb11.v5.0261	Tb927.7.4480;Tb11.v5.0261	Tb927.7.4480		adenosine 5-monophosphoramidase, putative;adenosine 5-monophosphoramidase, putative	15.55	19.1	0	14.147	2			0.909761	1	-0.13644	579.667	0.861234	1.06581							19.1	2	2	0.70604	0.72793	35.537	3	1	39689000	22389000	17301000	19.1	2	2	0.87317	0.88997	26.23	2	0	26773000	13963000	12810000	19.1	2
	977	Tb927.5.2080	Tb927.5.2080	Tb927.5.2080		guanosine monophosphate reductase, putative	52.238	36.7	0	95.012	1			0.965064	1	-0.0513036	579.667	0.861234	1.06425	1.13718	1	0.185455	394	0.487753	0.963402	19.6	9	9	0.87106	0.9297	24.657	10	0	313740000	170630000	143110000	11	5	5	0.96649	1.0285	18.864	5	1	103720000	49307000	54409000	16.9	8
	1349	Tb927.9.15150;Tb927.9.15110	Tb927.9.15150;Tb927.9.15110	Tb927.9.15150		unspecified product;unspecified product	34.636	30.5	0	75.112	2			0.960048	1	-0.0588217	581.333	0.863839	1.06591	1.06193	1	0.0866862	556.667	0.877173	1.05792	28.2	8	8	0.94698	1.0196	11.833	9	0	875970000	451810000	424160000	27.6	8	8	0.88442	0.94849	9.7335	10	1	660650000	365350000	295300000	28.2	8
	1112	Tb927.7.2340;Tb927.7.2370	Tb927.7.2340;Tb927.7.2370	Tb927.7.2340		40S ribosomal protein S15, putative;40S ribosomal protein S15, putative	17.474	49.3	0	296.73	2			0.964734	1	-0.0517972	582	0.864872	1.06562	1.18079	1	0.239748	283	0.201371	0.789611	49.3	9	9	0.89954	0.97654	6.8338	14	1	3639300000	1883700000	1755700000	49.3	9	9	0.91885	0.97211	2.7578	12	1	2461500000	1274500000	1187000000	49.3	9
	1108	Tb927.7.2240	Tb927.7.2240	Tb927.7.2240		hypothetical protein, conserved	59.665	8.3	0	23.474	1			0.963564	1	-0.053547	582.333	0.865387	1.0647	1.19021	1	0.251211	302.333	0.244431	0.849637	2.9	1	1	0.88945	0.95633		1	0	8753400	5012000	3741400	2.9	1	1	0.97622	1.0132		1	0	1466400	666480	799920	8.3	4
	1139	Tb927.7.3550	Tb927.7.3550	Tb927.7.3550		hypothetical protein, conserved	138.16	15.5	0	144.24	1			0.937588	1	-0.0929741	583	0.866412	1.06441							15.5	14	14	0.98623	1.0199	9.5564	14	4	392410000	192510000	199900000	6.4	6	6	0.88569	0.92575	10.082	6	2	86464000	40314000	46149000	0.8	1
	165	Tb927.11.1100;Tb927.11.1110;Tb11.v5.1038;Tb927.11.1090	Tb927.11.1100;Tb927.11.1110;Tb11.v5.1038;Tb927.11.1090	Tb927.11.1100		calpain, putative,cysteine peptidase, Clan CA, family C2, putative;calpain, putative;calpain-like cysteine peptidase, putative;calpain-like protein, putative,cytoskeleton assocociated protein, putative	125.63	13.1	0	42.676	4			0.943482	1	-0.0839339	583.667	0.867431	1.06412	1.11837	1	0.161402	383.333	0.457661	0.958679	13.1	2	2	0.81558	0.87856	14.521	4	0	340120000	183090000	157030000	13.1	2	2	0.87006	0.92728	19.371	4	1	160170000	90394000	69778000	13.1	2
	1363	Tb927.9.2470;Tb927.9.2490	Tb927.9.2470;Tb927.9.2490	Tb927.9.2470	NOP86	nucleolar protein (NOP86);nucleolar protein (NOP66)	86.202	17.2	0	138.21	2			0.96736	1	-0.0478753	584.333	0.868446	1.06381	1.11199	1	0.153149	445.333	0.630999	1.01881	15.3	12	12	0.89737	0.95717	19.832	15	3	334240000	171120000	163120000	7	5	5	0.94769	0.95372	12.561	5	0	28120000	14582000	13538000	3.7	2
	643	Tb927.11.5460	Tb927.11.5460	Tb927.11.5460		hypothetical protein, conserved	23.411	10	0	35.828	1			0.939728	1	-0.0896855	585.333	0.869958	1.06412							10	2	2	0.85564	0.91421	4.764	2	0	58712000	30861000	27851000	10	2	2	0.81512	0.86519	1.9636	2	1	45419000	24187000	21232000	10	2
	58	Tb927.5.4500;Tb05.5K5.150	Tb927.5.4500;Tb05.5K5.150	Tb927.5.4500	TbSAR1	ras-like small GTPase, putative (TbSAR1);small GTP-binding protein, putative,BAC from homologous region on chr5	21.771	18	0	19.537	2			0.899228	1	-0.153241	585.667	0.870459	1.0632	1.41217	1	0.497915	235	0.115299	0.679839	18	3	3	0.83284	0.8483	11.537	3	0	20572000	9993200	10578000	10.3	2	2	0.68314	0.67852	33.701	2	0	13200000	7732500	5467000	4.6	1
	193	Tb927.1.4680	Tb927.1.4680	Tb927.1.4680		hypothetical protein, conserved	37.287	10.9	0	22.784	1			0.953171	1	-0.0691928	588.333	0.874425	1.06649							3.3	1	1	0.83168	0.88862		1	0	29243000	17027000	12216000	3.3	1	1	1.0023	1.0615		1	0	19729000	9824200	9905000	7.3	2
	1016	Tb927.5.930;Tb11.v5.0613;Tb927.10.3650	Tb927.5.930;Tb11.v5.0613	Tb927.5.930	FRDg	NADH-dependent fumarate reductase (FRDg);NADH-dependent fumarate reductase, putative	123.69	11.4	0	138.26	3			0.922481	1	-0.116409	588.667	0.874915	1.06555	1.25021	1	0.322169	261.333	0.158633	0.747172	10.8	11	7	0.79664	0.84801	21.4	8	2	231420000	126780000	104640000	8.6	9	5	0.79065	0.84822	46.363	5	2	121860000	62997000	58859000	9.2	10
	1232	Tb927.8.3210	Tb927.8.3210	Tb927.8.3210		hypothetical protein, conserved	18.741	28.5	0	47.721	1			0.864677	1	-0.209767	589	0.875403	1.06461	1.10157	1	0.139556	482	0.726044	1.04508	28.5	4	4	0.71634	0.74215	36.156	4	3	60451000	32533000	27918000	20.3	3	3	0.66194	0.70726	36.617	3	0	50300000	27349000	22951000	14.5	2
	1323	Tb927.9.11840	Tb927.9.11840	Tb927.9.11840	PNO1	hypothetical protein, conserved	24.075	10.6	0	15.313	1			0.912656	1	-0.131857	589.333	0.875891	1.06367							6.9	1	1	0.93714	0.95441		1	0	7088600	3573800	3514800	6.9	1	1	0.95638	0.94881		1	0	5647200	2879600	2767600	6.9	1
	387	Tb927.10.7290	Tb927.10.7290	Tb927.10.7290		hypothetical protein, conserved	129.88	3.5	0	39.315	1			0.611676	1	-0.709161	590	0.876861	1.06332	1.52669	1	0.610409	295.333	0.228356	0.822494	2.2	2	2	0.36573	0.38048	126.24	2	1	49478000	36774000	12704000	2.2	2	2	0.42055	0.4329	131.13	2	1	25274000	17927000	7347300	1	1
	457	Tb927.11.11010	Tb927.11.11010	Tb927.11.11010		hypothetical protein, conserved	41.653	33	0	175.61	1			0.945124	1	-0.0814243	590	0.876861	1.06179	0.91389	1	-0.129908	729.667	0.997356	1.01521	33	9	9	0.9154	0.98603	13.75	11	2	393970000	202250000	191720000	22.1	6	6	0.96349	1.0215	2.8192	7	1	161140000	77979000	83162000	12.1	3
	1307	Tb927.9.10400	Tb927.9.10400	Tb927.9.10400		hypothetical protein, conserved	50.645	39.5	0	316.31	1			0.960571	1	-0.0580363	590.333	0.877345	1.06086	1.1777	1	0.235969	293.667	0.224607	0.816378	39.5	12	12	0.928	0.97997	8.7267	26	4	17085000000	8710700000	8374200000	38	9	9	0.92	0.97926	4.6404	21	0	10965000000	5649100000	5315900000	38.9	10
	218	Tb927.9.6070;Tb927.10.11540	Tb927.9.6070;Tb927.10.11540	Tb927.9.6070	RPS3	40S ribosomal protein S3, putative (RPS3);40S ribosomal protein S3, putative (RPS3)	24.216	48.1	0	209.79	2			0.959508	1	-0.0596328	593.333	0.88164	1.06453	1.15103	1	0.202927	357.333	0.385338	0.943781	43	11	11	0.88711	0.95272	12.07	18	0	3824900000	2008400000	1816400000	39.7	10	10	0.91357	0.96901	10.542	15	0	2668300000	1402100000	1266300000	43.9	11
	353	Tb927.10.510;Tb11.v5.0374	Tb927.10.510;Tb11.v5.0374	Tb927.10.510		hypothetical protein, conserved;hypothetical protein, conserved	37.06	16.8	0	57.636	2			0.96017	1	-0.0586376	593.333	0.88164	1.06301	1.23023	1	0.298929	204.333	0.0757465	0.615247	16.8	5	5	0.907	0.9724	9.2976	5	0	213970000	103580000	110390000	10.2	3	3	0.905	0.96453	20.374	3	0	115660000	57913000	57752000	16.8	5
	646	Tb927.11.5500	Tb927.11.5500	Tb927.11.5500	KRIPP1	mitochondrial RNA binding protein 1,mitochondrial edited mRNA stability factor 1,Mitochondrial poly(A) polymerase 1	94.96	3.3	0	19.802	1	1		0.937951	1	-0.092416	597.333	0.887209	1.06819	0.97329	1	-0.0390582	498	0.764055	1.05223	1	1	1	0.79233	0.84511		1	0	7860100	4380700	3479400	1.2	1	1	0.95927	1.0048		1	0	8670000	5067600	3602500	2.2	2
	1190	Tb927.7.900	Tb927.7.900	Tb927.7.900		hypothetical protein, conserved	64.798	4.9	0	12.23	1			0.892397	1	-0.164242	598	0.88812	1.06777	1.55643	1	0.63824	205	0.0764916	0.602844	2	1	1	0.81479	0.82332		1	0	13212000	6825700	6386700	4.9	2	2	0.69792	0.69287	23.932	2	1	16788000	9657500	7130100	2	1
	1158	Tb927.7.5190	Tb927.7.5190	Tb927.7.5190		hypothetical protein, conserved	126.87	0.8	0.0023923	7.8404	1			0.930425	1	-0.104038	598.333	0.888573	1.06679	0.996564	1	-0.00496614	544.333	0.857218	1.06284	0.8	1	1	0.81125	0.80482	12.511	2	0	508300000	277880000	230420000	0.8	1	1	0.83892	1.0069	8.139	2	0	450480000	240530000	209950000	0.8	1
	313	Tb927.9.15420;Tb927.10.270	Tb927.9.15420;Tb927.10.270	Tb927.9.15420		unspecified product;60S ribosomal protein L32, putative	15.353	17.4	0	44.015	2			0.959067	1	-0.0602958	598.667	0.889026	1.06582	1.09735	1	0.134021	489.333	0.743777	1.04787	17.4	4	4	0.90913	0.93492	3.4127	7	0	778700000	402680000	376020000	17.4	4	4	0.90604	0.91522	5.9459	7	0	558160000	281930000	276220000	17.4	4
	222	Tb927.10.11970	Tb927.10.11970	Tb927.10.11970	GlnAT	glutamine aminotransferase (GlnAT) (GlnAT)	48.334	34.7	0	285.55	1			0.938995	1	-0.0908101	599	0.889477	1.06485	1.10105	1	0.138877	444.667	0.629192	1.02004	32.6	13	13	0.82501	0.87207	26.574	19	3	2378500000	1325900000	1052700000	23.1	9	9	0.85807	0.89109	14.621	15	3	1303100000	708810000	594330000	27.7	12
	261	Tb927.10.14700	Tb927.10.14700	Tb927.10.14700		hypothetical protein, conserved	37.7	20.2	0	53.184	1			0.953168	1	-0.0691981	599.333	0.889927	1.06388	1.05019	1	0.0706458	584.667	0.915388	1.06062	17	5	5	0.89074	0.95614	7.6086	8	2	382830000	204190000	178640000	16.4	5	5	0.88031	0.93351	15.706	4	1	197270000	111730000	85542000	17.8	5
	352	Tb927.10.5050	Tb927.10.5050	Tb927.10.5050		hypothetical protein, conserved	8.6908	18.7	0.0024096	8.095	1	1		0.863806	1	-0.211221	599.333	0.889927	1.06237							18.7	1	1	0.70328	0.71112		1	0	22276000	12563000	9712800	18.7	1	1	0.70366	0.70267		1	0	12919000	7873900	5045500	18.7	1
	691	Tb927.11.7560	Tb927.11.7560	Tb927.11.7560		predicted WD40 repeat protein	67.695	12.1	0	48.972	1			0.921911	1	-0.117301	599.333	0.889927	1.06087	0.980663	1	-0.0281709	555.333	0.875111	1.05704	10.7	6	6	0.98793	1.016	7.6557	6	3	143360000	73694000	69662000	4.9	3	3	0.86506	0.92588	22.241	3	1	35372000	17954000	17418000	1.7	1
	1405	Tb927.9.7620;Tb927.9.7590	Tb927.9.7620;Tb927.9.7590	Tb927.9.7620		60S ribosomal protein L11, putative;60S ribosomal protein L11, putative	22.369	25.3	0	152.26	2			0.959234	1	-0.0600459	599.667	0.890375	1.05991	1.13068	1	0.177192	409.333	0.531069	0.992327	25.3	6	6	0.89038	0.92932	2.6336	7	1	993680000	523180000	470500000	24.2	5	5	0.92116	0.93539	4.3985	6	0	546860000	290640000	256230000	24.2	5
	411	Tb927.10.8720	Tb927.10.8720	Tb927.10.8720		CCR4-NOT transcription complex subunit 10, putative	61.501	7.2	0	24.65	1			0.776983	1	-0.364046	600	0.890823	1.05895	1.22633	1	0.29435	199	0.0699596	0.598794	5.2	3	3	0.88209	0.92579	18.51	3	1	26664000	13796000	12868000	4	2	2	0.44779	0.46618	112.37	2	2	19560000	12543000	7016900	5.2	3
	259	Tb927.11.4820;Tb927.10.14580	Tb927.11.4820;Tb927.10.14580	Tb927.11.4820		60S ribosomal protein L17, putative;60S ribosomal protein L17, putative	19.105	33.7	0	112.6	2			0.955923	1	-0.0650332	600.333	0.891269	1.05799	1.14664	1	0.197418	359	0.389905	0.946233	22.3	3	3	0.90559	0.91849	22.554	4	0	239770000	122150000	117610000	22.3	3	3	0.89047	0.92911	9.5778	3	0	516690000	278310000	238380000	27.7	4
	1161	Tb927.7.5540	Tb927.7.5540	Tb927.7.5540		2,4-dienoyl-coa reductase-like protein	80.352	12.3	0	62.6	1	1		0.942865	1	-0.0848766	601	0.892158	1.05756	1.1406	1	0.189791	389	0.473633	0.964224	7.9	6	6	0.82078	0.87867	10.096	6	0	69900000	34847000	35053000	6.6	5	5	1.0108	1.0329	4.4092	5	0	42814000	21189000	21625000	11.3	8
	718	Tb927.11.9170	Tb927.11.9170	Tb927.11.9170		DNA topoisomerase III, putative	93.688	8.3	0	49.422	1			0.947937	1	-0.0771371	601.333	0.8926	1.0566	1.1546	1	0.207397	366	0.409209	0.95803	2.4	2	2	0.85284	0.88534	6.5519	2	0	38600000	19810000	18790000	2.4	2	2	0.88573	0.90673	7.5363	2	0	28939000	15324000	13614000	6.9	5
	1293	Tb927.8.7640;Tb927.8.7610;Tb927.8.7670;Tb927.8.7650;Tb927.8.7630;Tb927.8.7620;Tb927.8.7600;Tb927.4.4020;Tb927.4.4010;Tb927.4.4000;Tb927.4.3990;Tb927.8.7700;Tb927.8.7680	Tb927.8.7640;Tb927.8.7610;Tb927.8.7670;Tb927.8.7650;Tb927.8.7630;Tb927.8.7620;Tb927.8.7600	Tb927.8.7640	AATP1	amino acid transporter 1, putative (AATP1);amino acid transporter 1, putative (AATP1);amino acid transporter, putative;amino acid transporter, putative;amino acid transporter 1, putative (AATP1);amino acid transporter 1, putative (AATP1);amino acid t	50.285	9.4	0	52.731	13			0.852354	1	-0.230476	601.667	0.893042	1.05564	1.16832	1	0.224433	319	0.284663	0.895621	4.3	2	2	0.66485	0.71546	36.097	2	1	31032000	17462000	13569000	3	1	1	0.71742	0.74769		1	0	4412800	2257200	2155600	4.9	2
	673	Tb927.11.6510;Tb927.11.6500	Tb927.11.6510;Tb927.11.6500	Tb927.11.6510		40S ribosomal protein S21, putative;40S ribosomal protein S21, putative	21.118	8.2	0	51.23	2			0.852971	1	-0.229431	602	0.893482	1.05468	0.996502	1	-0.00505598	535	0.840758	1.06061	8.2	1	1	0.94122	0.95674	6.6539	2	0	91071000	45399000	45672000	8.2	1	1	0.9455	0.94005		1	0	27385000	14505000	12881000	8.2	1
	63	Tb09.v4.0067	Tb09.v4.0067	Tb09.v4.0067		retrotransposon hot spot protein, pseudogene,chrIX additional, unordered contigs	62.718	7.1	0.0024019	7.9694	1			0.93782	1	-0.0926173	602.333	0.893921	1.05373	1.13595	1	0.183901	376.333	0.438004	0.957833	7.1	4	1	0.81867	0.87788		1	0	48232000	25082000	23149000	5.5	3	1	0.86665	0.9144		1	1	24174000	12543000	11631000	3.8	2
	66	Tb927.10.4310;Tb10.v4.0045	Tb927.10.4310;Tb10.v4.0045	Tb927.10.4310	PHB2	prohibitin 2, putative (PHB2);prohibitin, putative,chrX additional, unordered contigs	32.215	36.6	0	108.15	2			0.950602	1	-0.0730865	602.667	0.894358	1.05277	1.21211	1	0.27752	224	0.0998335	0.673453	33.6	9	9	0.87015	0.92588	13.405	10	1	667440000	363970000	303480000	26.1	7	7	0.89035	0.94296	20.763	8	0	394390000	206290000	188090000	28.8	8
	900	Tb927.4.1860	Tb927.4.1860	Tb927.4.1860		ribosomal protein S19, putative	18.846	32.9	0	110.77	1			0.947904	1	-0.077187	603	0.894795	1.05182	1.15072	1	0.20254	370	0.420318	0.942459	27.5	5	5	0.85783	0.921	12.256	6	1	276550000	145430000	131120000	25.1	4	4	0.88273	0.88486	10.875	4	0	143460000	72772000	70684000	15.6	2
	653	Tb927.11.5840	Tb927.11.5840	Tb927.11.5840		Protein translation factor SUI1 homolog, putative	12.738	9.2	0.00089928	12.083	1			0.870361	1	-0.200315	603.667	0.895664	1.05138	1.34962	1	0.432554	270.667	0.176264	0.7667	9.2	1	1	0.68391	0.6893		1	0	30131000	15477000	14655000	9.2	1	1	0.76369	0.75933		1	0	26780000	13921000	12860000	9.2	1
	907	Tb927.4.2080	Tb927.4.2080	Tb927.4.2080	CC2D	C2 domain containing protein (CC2D)	104.88	19.8	0	292.61	1			0.950524	1	-0.0732054	604.333	0.896529	1.05093	1.10442	1	0.143292	444	0.627384	1.02126	18.3	15	15	0.88115	0.93971	11.991	14	3	405870000	212970000	192890000	7	6	6	0.88277	0.93581	17.25	7	2	97978000	51560000	46418000	3.8	3
	986	Tb927.5.2850	Tb927.5.2850	Tb927.5.2850		radial spoke protein RSP2, putative	57.586	5	0	15.483	1			0.877218	1	-0.188993	606.333	0.899094	1.05248	0.862511	1	-0.213386	739.333	0.998348	1.01234	5	2	2	0.90723	0.94165	13.834	2	0	65488000	33658000	31830000	1.9	1	1	0.97672	1.0304		1	0	23838000	12401000	11437000	1.9	1
	984	Tb927.5.2780	Tb927.5.2780	Tb927.5.2780		mitochondrial DNA polymerase beta	46.102	6.6	0	13.001	1	1		0.911215	1	-0.134137	609	0.902448	1.05494	0.984864	1	-0.0220039	641.667	0.966989	1.06022	6.6	2	2	0.85544	0.88311	5.8637	2	0	12526000	7014400	5511300	6.6	2	2	0.74965	0.76536	19.375	2	1	6714700	3575500	3139200	6.6	2
	503	Tb927.11.14140	Tb927.11.14140	Tb927.11.14140	TbECT	ethanolamine-phosphate cytidylyltransferase (TbECT)	43.424	25.5	0	70.932	1			0.910568	1	-0.135161	610	0.903687	1.05493	1.26518	1	0.339339	206.333	0.0779963	0.602767	19.3	8	8	0.79643	0.81081	27.861	8	3	269030000	142970000	126070000	17.2	7	7	0.79475	0.79452	37.912	7	2	157460000	86121000	71334000	19.3	8
	940	Tb927.4.4310	Tb927.4.4310	Tb927.4.4310	TbNup64	Nucleoporin (TbNup64)	64.234	3.7	0.002457	10.492	1			0.930842	1	-0.103392	610.667	0.904506	1.05442							2.4	1	1	0.85745	0.91071		1	0	16196000	8784600	7411300	2.4	1	1	1.0029	1.0434		1	0	8074300	4737900	3336400	3.7	2
	590	Tb927.9.9210;Tb927.11.3000	Tb927.9.9210;Tb927.11.3000	Tb927.9.9210		60S ribosomal protein L37, putative;60S ribosomal protein L37, putative	10.1	20.2	0	17.414	2			0.95088	1	-0.0726655	611.333	0.905321	1.05392	1.08608	1	0.119127	517	0.805609	1.05125	20.2	2	2	0.8787	0.94312	2.8208	3	0	557800000	294850000	262950000	20.2	2	2	0.89555	0.94896	8.614	2	0	176190000	90081000	86109000	20.2	2
	667	Tb927.11.6300	Tb927.11.6300	Tb927.11.6300		40S ribosomal protein S5, putative	21.386	38.4	0	95.569	1			0.951128	1	-0.0722879	612.667	0.906937	1.05435	1.16849	1	0.224641	313.333	0.270695	0.894079	28.4	6	6	0.92877	0.97515	3.9325	7	1	2004900000	1030500000	974350000	27.9	5	5	0.88541	0.88172	13.88	7	0	1200600000	627470000	573120000	28.4	7
	302	Tb927.10.6370;Tb927.10.220	Tb927.10.6370;Tb927.10.220	Tb927.10.6370		60S ribosomal proteins L37, putative;60S ribosomal protein L37a, putative	10.458	45.2	0	130.94	2			0.950243	1	-0.0736321	613.333	0.907739	1.05383	1.10626	1	0.145693	468.333	0.691744	1.04286	45.2	4	4	0.90732	0.95562	6.3212	5	0	1409800000	742130000	667660000	35.5	3	3	0.87948	0.91182	4.0453	4	0	961130000	507540000	453590000	35.5	3
	973	Tb927.5.1810;Tb927.5.1830	Tb927.5.1810;Tb927.5.1830	Tb927.5.1810	p67	lysosomal/endosomal membrane protein p67 (p67);lysosomal/endosomal membrane protein p67,lysosomal membrane glycoprotein	72.732	5.6	0	35.875	2			0.744955	1	-0.424775	614	0.908535	1.0533	1.01343	1	0.0192498	632.333	0.960645	1.06057	5.6	3	3	1.0318	1.0698	8.9007	4	1	127270000	63040000	64229000	5.6	3	3	0.4262	0.42791	47.124	4	0	66298000	37683000	28615000	5.6	3
	163	Tb11.v5.1024	Tb11.v5.1024	Tb11.v5.1024		variant surface glycoprotein (VSG, atypical), putative	59.195	2.7	0.00084034	10.955	1			0.946466	1	-0.0793775	615	0.909721	1.05323	1.05008	1	0.0705009	512.667	0.796509	1.04452	1.3	1	1	0.85741	0.91892		1	0	137680000	74188000	63490000	1.3	1	1	0.8994	0.95324		1	0	80190000	43444000	36747000	1.3	1
	145	Tb927.2.830;Tb11.v5.0655	Tb927.2.830;Tb11.v5.0655	Tb927.2.830		retrotransposon hot spot protein (RHS, pseudogene), putative,retrotransposon hot spot protein 1 (RHS1), interrupted;hypothetical protein, conserved	40.504	13.4	0	33.699	2			0.891594	1	-0.165541	616	0.910897	1.05315	1.30855	1	0.38797	249.333	0.137743	0.702844	13.4	4	1	0.74561	0.79937		1	0	43473000	25141000	18332000	13.4	4	1	0.79346	0.83823		1	0	30947000	17389000	13557000	13.4	4
	1359	Tb927.9.2100	Tb927.9.2100	Tb927.9.2100		hypothetical protein, conserved	46.715	16.4	0	45.211	1			0.91973	1	-0.120718	616.333	0.911287	1.05216	1.0636	1	0.0889547	538.667	0.847367	1.05888	10.9	4	4	0.97012	1.0359	42.969	3	0	34462000	15546000	18916000	4.3	2	2	0.85337	0.90375	33.839	2	0	14909000	7999300	6909700	16.4	6
	1353	Tb927.9.15360	Tb927.9.15360	Tb927.9.15360		40S ribosomal protein S6, putative	28.476	28.8	0	25.202	1			0.948574	1	-0.0761678	616.667	0.911675	1.05117	1.21105	1	0.276259	242.667	0.126973	0.697039	28.8	9	2	0.85588	0.91677	6.8736	2	0	145750000	79135000	66616000	28.8	8	2	0.91842	0.97144	3.49	2	0	85813000	42932000	42880000	28.8	9
	1022	Tb927.6.1500	Tb927.6.1500	Tb927.6.1500	DHAP	alkyl-dihydroxyacetone phosphate synthase (DHAP)	69.067	14.4	0	61.232	1			0.917085	1	-0.124872	617	0.912063	1.05018	1.24182	1	0.31246	197.333	0.0682136	0.590196	10.4	5	5	0.87979	0.92131	3.6061	5	0	73452000	37321000	36130000	6.7	4	4	0.76733	0.77998	14.956	4	0	31339000	16134000	15205000	6.7	4
	231	Tb927.11.9730;Tb927.10.12680	Tb927.11.9730;Tb927.10.12680	Tb927.11.9730		60S ribosomal protein L34, putative;60S ribosomal protein L34, putative	19.336	21.8	0	22.908	2			0.913147	1	-0.131081	617.333	0.912449	1.04919	1.21048	1	0.27558	300.667	0.240556	0.843536	14.1	2	2	0.76533	0.82118	23.031	2	0	114230000	60174000	54053000	4.7	1	1	0.85804	0.9098		1	1	100440000	53313000	47127000	21.8	3
	289	Tb927.10.15830	Tb927.10.15830	Tb927.10.15830		hypothetical protein, conserved	29.207	7.9	0	12.577	1	1		0.647866	1	-0.626233	618	0.913218	1.04865	0.840023	1	-0.251499	380	0.448288	0.961826	7.9	2	2	0.35335	0.37923	117.15	2	0	21135000	16898000	4237000	7.9	2	2	0.60156	0.63554	24.812	2	0	13017000	8581500	4435000	3.4	1
	898	Tb927.4.1800;Tb927.4.1790	Tb927.4.1800;Tb927.4.1790	Tb927.4.1800		ribosomal protein L3, mitochondrial, putative;ribosomal protein L3, putative	48.691	23.3	0	237.52	2			0.943194	1	-0.0843736	618	0.913218	1.04722	1.11483	1	0.156828	428	0.583391	0.998665	19.8	6	6	0.89475	0.93662	10.016	8	0	496920000	258240000	238680000	19.8	6	6	0.95588	0.98303	7.997	7	0	280600000	137410000	143190000	21.4	7
	952	Tb927.4.5050;Tb927.8.7380	Tb927.4.5050;Tb927.8.7380	Tb927.4.5050		dihydrolipoamide dehydrogenase, pseudogene, putative,acetoin dehydrogenase e3 component, point mutation,dihydrolipoamide dehydrogenase, point mutation;dihydrolipoamide dehydrogenase, point mutation,acetoin dehydrogenase e3 component, putative	56.664	10.2	0	24.654	2			0.803596	1	-0.315458	619	0.914363	1.04711							6.5	3	3	0.5781	0.60212	109.83	2	2	86184000	50137000	36047000	6.5	3	3	1.0876	1.1116	90.417	4	3	97372000	55843000	41529000	8.1	3
	942	Tb927.8.7980;Tb927.4.4380	Tb927.8.7980;Tb927.4.4380	Tb927.8.7980	TVP1	vacuolar-type proton translocating pyrophosphatase 1 (TVP1);vacuolar-type proton translocating pyrophosphatase 1, putative (PPase1)	86.003	13.4	0	81.295	2			0.952445	1	-0.0702927	619.333	0.914743	1.04613	1.01924	1	0.0274892	625.333	0.955387	1.06065	13.1	8	8	0.89455	0.93751	15.59	8	1	271290000	143200000	128090000	10.3	7	7	0.8994	0.90774	41.105	7	2	148300000	75495000	72800000	10.9	6
	110	Tb927.1.1240;Tb11.v5.0356	Tb927.1.1240;Tb11.v5.0356	Tb927.1.1240		cytidine triphosphate synthase, putative;cytidine triphosphate synthase, putative	65.212	3.1	0	18.501	2			0.935961	1	-0.0954802	621	0.916623	1.04686							3.1	2	2	0.93559	0.9967	3.808	2	1	41074000	20842000	20233000	1.7	1	1	0.82795	0.88859		1	0	12791000	7281100	5510100	3.1	2
	851	Tb927.3.4450	Tb927.3.4450	Tb927.3.4450		hypothetical protein, conserved	22.728	10.4	0	15.465	1			0.936014	1	-0.0953983	622	0.917738	1.04672	1.16434	1	0.219516	342.667	0.345729	0.905264	10.4	2	2	0.87089	0.92516	15.85	2	0	31308000	16242000	15066000	10.4	2	2	0.97111	1.0356	8.2263	2	0	24301000	11468000	12833000	10.4	2
	1157	Tb927.7.5180;Tb927.7.5170	Tb927.7.5180;Tb927.7.5170	Tb927.7.5180		60S ribosomal protein L23a, putative;60S ribosomal protein L23a,60S ribosomal protein L25	18.17	47	0	195.19	2			0.95089	1	-0.0726501	622.333	0.918108	1.04573	1.14387	1	0.193922	368.333	0.415683	0.945381	35.4	6	6	0.90173	1.0519	11.751	9	0	782030000	408840000	373190000	35.4	6	6	0.89333	0.95946	19.601	10	1	555230000	282650000	272580000	30.5	5
	121	Tb927.11.3650;Tb11.v5.0435	Tb927.11.3650;Tb11.v5.0435	Tb927.11.3650		adenylosuccinate synthetase, putative;adenylosuccinate synthetase, putative	66.674	23.8	0	104.09	2			0.920288	1	-0.119843	626	0.922099	1.04886	1.21473	1	0.280631	249	0.137191	0.704542	6.6	3	3	0.78408	0.83658	8.4947	3	0	38045000	21288000	16757000	5.6	3	3	0.89291	0.90821	6.146	2	1	9421300	4707600	4713700	5.5	3
	1300	Tb927.8.900	Tb927.8.900	Tb927.8.900	TSR1	splicing factor TSR1 (TSR1)	37.469	20.4	0	76.606	1			0.911143	1	-0.13425	628	0.92422	1.04985	1.13213	1	0.179041	389.667	0.475514	0.963128	18.3	6	6	0.83943	0.92416	10.061	7	1	163610000	88150000	75462000	18.3	6	6	0.77933	0.82893	7.7567	7	2	114990000	61463000	53524000	20.4	7
	335	Tb927.11.14130;Tb927.10.3840	Tb927.11.14130;Tb927.10.3840	Tb927.11.14130		ribosomal protein L18, putative;60S ribosomal protein L18a, putative	20.904	49.2	0	179.49	2			0.946989	1	-0.0785802	629	0.925266	1.04963	1.0963	1	0.132638	499.667	0.767865	1.05201	43.6	11	11	0.9031	0.94346	8.4584	11	0	607590000	311070000	296520000	38	7	7	0.88077	0.93354	25.425	8	0	448010000	218580000	229440000	44.7	8
	709	Tb927.11.870	Tb927.11.870	Tb927.11.870		hypothetical protein, conserved	28.776	11	0	15.999	1	1		0.946338	1	-0.0795732	629.667	0.925958	1.049	1.18284	1	0.242258	281.333	0.197864	0.791454	4.9	1	1	0.89195	0.90413		1	0	9593100	4963900	4629300	4.9	1	1	0.93819	0.93871		1	0	3378100	1894000	1484100	4.9	1
	292	Tb927.10.16120	Tb927.10.16120	Tb927.10.16120		inosine-5-monophosphate dehydrogenase,IMP dehydrogenase	48.481	35.1	0	93.017	1			0.860108	1	-0.217411	630	0.926302	1.04799	1.07412	1	0.103157	534.333	0.839536	1.06413	17.4	6	6	0.75486	0.80328	22.621	8	1	188420000	94287000	94135000	17.7	6	6	0.70432	0.72433	47.633	6	0	155880000	87293000	68585000	15.7	5
	1227	Tb927.8.2740	Tb927.8.2740	Tb927.8.2740	TbRBP38	mitochondrial RNA binding protein (TbRBP38)	38.497	17.5	0	55.793	1	1		0.842048	1	-0.248025	630.333	0.926646	1.04697	1.1091	1	0.149385	439	0.61375	1.01993	7.7	2	2	0.58704	0.67511	39.894	2	0	55582000	32604000	22978000	3.6	1	1	0.92627	0.99013		1	0	15191000	7782900	7408500	10.1	4
	909	Tb927.4.2180	Tb927.4.2180	Tb927.4.2180		60S ribosomal protein L35a, putative	17.021	52.3	0	170.59	1			0.943305	1	-0.0842038	631	0.927329	1.04634	1.12638	1	0.171692	419.667	0.560128	1.00419	48.3	9	9	0.8717	0.91978	9.0155	12	1	1148900000	595200000	553720000	48.3	9	9	0.88678	0.92594	3.8751	11	1	868310000	455950000	412360000	48.3	9
	158	Tb11.v5.0827;Tb927.2.4230	Tb11.v5.0827;Tb927.2.4230	Tb11.v5.0827		NUP-1 protein, putative;NUP-1 protein, putative	75.242	22.6	0	40.232	2			0.902507	1	-0.14799	631	0.927329	1.04495	1.09264	1	0.127816	458.667	0.666621	1.02835	14.2	3	3	0.89301	0.95767	10.003	3	0	183960000	93783000	90180000	14.2	3	3	0.96485	1.0208	10.89	3	1	101710000	51881000	49833000	9.8	2
	554	Tb927.11.1670	Tb927.11.1670	Tb927.11.1670		cysteine desulfurase	48.151	12.6	0	28.404	1	1		0.806672	1	-0.309946	633	0.929354	1.04583							9.6	3	3	0.88451	0.90762	10.913	3	1	50327000	26737000	23590000	5	2	2	0.52163	0.55091	91.64	2	1	63480000	32362000	31118000	7.6	2
	130	Tb927.8.5010;Tb927.8.5000;Tb927.8.4990;Tb927.8.4980;Tb927.8.4970;Tb11.v5.0538	Tb927.8.5010;Tb927.8.5000;Tb927.8.4990;Tb927.8.4980;Tb927.8.4970;Tb11.v5.0538	Tb927.8.5010	PFR2	69 kDa paraflagellar rod protein,PFR2 (PFR2);69 kDa paraflagellar rod protein,PFR2 (PFR-B);69 kDa paraflagellar rod protein,PFR2 (PFR-B);69 kDa paraflagellar rod protein,PFR2 (PFR-B);PFR2 (PFR2);69 kDa paraflagellar rod protein, putative	69.596	62.2	0	323.31	6			0.942908	1	-0.0848103	635.667	0.931995	1.04741	0.988699	1	-0.0163968	662.333	0.978532	1.04975	49.7	34	34	0.89195	0.93105	21.61	53	7	5502700000	2899900000	2602800000	32.8	23	23	0.87204	0.92048	29.99	30	5	2460500000	1312900000	1147600000	21.5	12
	290	Tb927.9.15210;Tb927.10.1590	Tb927.9.15210;Tb927.10.1590	Tb927.9.15210		ribosomal protein L36, putative;ribosomal protein L36, putative	12.457	34.9	0	33.049	2			0.943254	1	-0.0842815	638	0.934251	1.04855	1.10978	1	0.150272	441.333	0.620127	1.02199	28.4	3	3	0.86662	0.92771	3.5177	3	0	173750000	93676000	80076000	28.4	3	3	0.94408	0.96243	2.8376	3	0	133560000	70847000	62718000	28.4	3
	776	Tb927.2.5060	Tb927.2.5060	Tb927.2.5060		GTP binding protein, putative	44.349	4.8	0.0016639	10.855	1			0.940146	1	-0.0890439	640	0.936144	1.04928	1.24549	1	0.316708	191	0.0618438	0.572415	2.8	1	1	0.90762	0.91969		1	0	16097000	8332100	7764900	2.8	1	1	0.90328	0.90228		1	0	12411000	6730100	5681300	2.8	1
	1021	Tb927.6.1470	Tb927.6.1470	Tb927.6.1470		hypothetical protein, conserved	27.521	22.9	0	30.874	1			0.929132	1	-0.106045	641	0.937077	1.04893	1.25669	1	0.329627	190.333	0.0611974	0.573095	17.9	4	4	0.91571	0.98367	13.003	6	1	252510000	137070000	115440000	17.9	4	4	0.82107	0.8742	39.482	5	1	149550000	81807000	67740000	13	3
	862	Tb927.3.5050	Tb927.3.5050	Tb927.3.5050		60S ribosomal protein L4	41.856	40.6	0	277.25	1			0.941003	1	-0.0877295	645	0.940718	1.05161	1.1249	1	0.169802	416.333	0.550775	1.00095	34.5	13	13	0.8975	0.94069	7.9744	15	4	1736000000	381470000	1354600000	22.5	9	9	0.87233	0.91666	16.437	12	3	501350000	262240000	239110000	30.2	13
	926	Tb927.4.3560;Tb927.4.3610	Tb927.4.3560	Tb927.4.3560		protein phoshatase 1, putative	36.828	8	0	19.663	2			0.93841	1	-0.0917097	646.333	0.9419	1.05154	1.10506	1	0.14412	471.667	0.700249	1.04971	8	3	3	0.90614	0.91624	10.248	3	0	67597000	39294000	28303000	5.5	2	2	0.87006	0.89902	2.1096	2	0	22630000	12863000	9767800	5.2	2
	1079	Tb927.6.5050	Tb927.6.5050	Tb927.6.5050		V-type ATPase, C subunit, putative	23.044	5.4	0	14.421	1			0.909149	1	-0.137412	646.667	0.942192	1.05048							5.4	1	1	0.78921	0.83882		1	1	14234000	7361800	6872300	5.4	1	1	0.85412	0.91637		1	0	12658000	6160500	6498000	5.4	1
	997	Tb927.5.3400	Tb927.5.3400	Tb927.5.3400		calcium-translocating P-type ATPase,calcium pump	110.32	6.5	0	38.04	1			0.881802	1	-0.181473	649.333	0.944501	1.05166	1.13663	1	0.184761	391.667	0.481161	0.962322	3.7	3	3	0.76795	0.81874	6.2863	2	0	25345000	15631000	9714200	1.4	1	1	0.77815	0.77161		1	1	8028000	3938100	4089900	4.1	4
	916	Tb927.4.2850	Tb927.4.2850	Tb927.4.2850		hypothetical protein, conserved	72.637	7	0	29.863	1			0.851225	1	-0.232387	651.333	0.946191	1.05215							3.8	3	3	0.76433	0.8099	33.016	3	1	29650000	16349000	13301000	4.4	2	2	0.69121	0.73028	40.55	2	0	17749000	9552200	8196700	7	4
	475	Tb927.11.12150	Tb927.11.12150	Tb927.11.12150	BILBO1	flagellar protein essential for flagellar pocket biogenesis (BILBO1)	67.325	22.5	0	159.54	1			0.891971	1	-0.164931	651.333	0.946191	1.05077	0.962319	1	-0.0554128	687.667	0.988551	1.03538	14.3	7	7	0.901	0.96085	7.8175	9	2	233950000	120830000	113120000	15.7	8	8	0.94052	1.0031	18.359	8	0	133390000	71839000	61551000	9.9	5
	1395	Tb927.9.6510	Tb927.9.6510	Tb927.9.6510		hypothetical protein, conserved	75.135	11.9	0	48.862	1	1		0.938635	1	-0.0913644	652	0.946747	1.05001	1.11198	1	0.153135	421	0.563863	1.0041	8.7	5	5	0.88385	0.94655	65.766	6	3	137980000	69351000	68634000	3.5	2	2	0.91813	0.96894	3.9569	2	0	50580000	26775000	23805000	7.5	4
	439	Tb927.11.10160	Tb927.11.10160	Tb927.11.10160		60S ribosomal protein L22, putative	15.259	23.1	0.0023772	7.6469	1			0.78662	1	-0.346261	652.667	0.947298	1.04924	0.983783	1	-0.0235873	560	0.882227	1.05761	17.7	2	1	0.65535	0.69931		1	0	11857000	6728700	5128400	10	1	1	0.62853	0.66532		1	1	9778000	6493600	3284400	23.1	3
	1007	Tb927.5.4310	Tb927.5.4310	Tb927.5.4310		GTP-binding protein, putative	91.346	2.1	0.00085397	11.305	1			0.897594	1	-0.155865	653	0.947573	1.04817							2.1	2	2	0.94119	0.95613	27.285	2	0	7385600	3414600	3971000	2.1	2	2	0.86294	0.88323	15.946	2	0	6334500	3285700	3048800	1	1
	1154	Tb927.7.4620	Tb927.7.4620	Tb927.7.4620		hypothetical protein, conserved	32.677	3.6	0.00089767	12.066	1	1		0.906155	1	-0.14217	653.333	0.947846	1.0471	1.29061	1	0.368048	313	0.269882	0.898854	3.6	2	2	0.94214	1.0078	15.436	2	1	28560000	14029000	14531000	3.6	1	1	0.78801	0.8175		1	0	3117600	1545100	1572500	3.6	2
	1099	Tb927.7.1730;Tb927.7.1750;Tb927.7.1740;REV__Tb927.3.3460	Tb927.7.1730;Tb927.7.1750;Tb927.7.1740	Tb927.7.1730		60S ribosomal protein L7, putative;60S ribosomal protein L7, putative;60S ribosomal protein L7, putative	27.713	38	0	115.04	4			0.921802	1	-0.117472	653.667	0.948119	1.04603	1.11893	1	0.162117	426.667	0.579682	1.00093	34.3	7	7	0.8626	0.92818	13.234	9	2	764640000	397830000	366810000	33.5	7	7	0.83098	0.88128	8.5016	8	0	317860000	170090000	147770000	33.5	8
	438	Tb927.11.10150	Tb927.11.10150	Tb927.11.10150		hypothetical protein, conserved	137.64	5	0	38.925	1	1		0.905205	1	-0.143684	654.667	0.948931	1.04556	0.968249	1	-0.04655	369.667	0.41939	0.945707	3.1	3	3	0.91635	0.98061	19.799	3	1	34660000	18622000	16037000	3.6	3	3	0.75604	0.81037	19.936	3	2	21189000	11188000	10001000	4	4
	1012	Tb927.5.680	Tb927.5.680	Tb927.5.680		hypothetical protein, conserved	65.263	16.2	0	74.166	1	1		0.909796	1	-0.136385	656	0.950001	1.04537	1.09288	1	0.128136	481.667	0.725226	1.0458	4.4	2	2	0.93768	0.94641		1	0	26759000	13275000	13483000	2.7	1	1	0.8305	0.82395		1	0	5640100	2890800	2749300	4.4	2
	614	Tb927.11.3940	Tb927.11.3940	Tb927.11.3940		hypothetical protein, conserved	36.265	16.8	0	39.725	1	1		0.924969	1	-0.112523	658	0.951577	1.04574	0.667963	1	-0.582161	783.667	0.999982	1.00503	7.2	2	2	0.82734	0.87543	2.3724	2	0	15073000	8271200	6802300	14	4	4	0.88124	0.92126	7.8756	5	0	34648000	18499000	16150000	14	4
	892	Tb927.4.1360	Tb927.4.1360	Tb927.4.1360		hypothetical protein, conserved	32.547	10.2	0	44.171	1			0.935177	1	-0.0966885	659	0.952352	1.04523							7.2	2	2	0.88384	0.90218	26.204	2	0	42569000	22785000	19784000	4.4	1	1	0.90867	0.91061		1	0	10267000	4985800	5281400	10.2	3
	59	Tb927.5.4520;Tb05.5K5.160	Tb927.5.4520;Tb05.5K5.160	Tb927.5.4520		hypothetical protein, conserved;hypothetical protein, conserved,BAC from homologous region on chr5	108.2	10.6	0	68.035	2			0.881016	1	-0.18276	659	0.952352	1.04388	0.97679	1	-0.0338795	614	0.945916	1.06499	5.9	5	5	0.90543	0.91571	12.032	5	0	51694000	27616000	24079000	1.2	1	1	0.92625	0.92486		1	0	13093000	6927400	6165500	5.1	4
	1374	Tb927.9.4200	Tb927.9.4200	Tb927.9.4200	ACS2	fatty acyl CoA synthetase 2 (ACS2)	79.586	10.2	0	41.314	1			0.668985	1	-0.579954	659.667	0.952864	1.04308							3.5	2	1	0.91756	0.9821		1	0	10385000	5122800	5262600	2.7	2	1	0.91902	0.95129		1	0	7393100	3566900	3826200	6.9	4
	1050	Tb927.6.3170	Tb927.6.3170	Tb927.6.3170		hypothetical protein, conserved	50.815	16.8	0	61.816	1			0.882692	1	-0.180018	660.333	0.953373	1.04229	1.08164	1	0.113214	501	0.770891	1.05073	7.4	2	2	0.74766	0.77173		1	0	3482500	2025200	1457300	11.4	3	3	0.82154	0.84633	31.711	3	1	8319500	3728500	4591000	14.9	4
	1404	Tb927.9.7550	Tb927.9.7550	Tb927.9.7550	ADSL	adenylosuccinate lyase, putative (ASL)	53.119	7	0	25.051	1			0.931975	1	-0.101637	660.667	0.953626	1.04122	1.21271	1	0.278231	262.667	0.161077	0.749808	7	3	3	0.8973	0.9609	11.758	3	1	18918000	10158000	8759700	4.9	2	2	0.90557	0.93409	13.691	2	1	12273000	7314500	4958800	4.9	2
	652	Tb927.11.5820	Tb927.11.5820	Tb927.11.5820		hypothetical protein, conserved	32.267	3.3	0.0024077	8.0426	1	1		0.929903	1	-0.104847	662	0.954629	1.04096	1.13411	1	0.181559	400	0.504711	0.984681	3.3	1	1	0.87024	0.93284		1	0	61807000	33820000	27986000	3.3	1	1	0.86072	0.91093		1	0	48411000	26365000	22046000	3.3	1
	1299	Tb927.8.890	Tb927.8.890	Tb927.8.890	Rab1A	small GTP-binding protein Rab1, putative	22.714	36.5	0	44.917	1			0.932	1	-0.101598	662.333	0.954877	1.03989	1.04554	1	0.064247	582.667	0.912967	1.06246	9.6	2	1	0.85436	0.86706		1	0	50596000	26786000	23810000	16.3	3	3	0.88742	0.89199	28.507	3	0	82528000	44755000	37772000	9.6	2
	830	Tb927.3.3320;Tb927.3.3310	Tb927.3.3320;Tb927.3.3310	Tb927.3.3320		60S ribosomal protein L13, putative;60S ribosomal protein L13, putative	25.427	28.4	0	40.777	2			0.92666	1	-0.109888	662.667	0.955124	1.03882	1.10541	1	0.144586	453.333	0.652496	1.02646	19.3	4	4	0.85071	0.9117	23.368	4	1	245900000	118900000	126990000	24.3	5	5	0.86461	0.91357	41.672	4	1	116100000	54705000	61396000	19.3	4
	89	Tb927.7.5020;Tb927.7.5000;Tb11.v5.0182;Tb11.v5.0181	Tb927.7.5020;Tb927.7.5000;Tb11.v5.0182;Tb11.v5.0181	Tb927.7.5020		60S ribosomal protein L19, putative;60S ribosomal protein L19, putative;60S ribosomal protein L19, putative;60S ribosomal protein L19, putative	29.408	11.2	0	28.952	4			0.93279	1	-0.100376	662.667	0.955124	1.03748	1.10264	1	0.14096	479.667	0.720299	1.04627	10.8	3	3	0.85539	0.91793	8.0257	3	0	356280000	187810000	168470000	6.2	2	2	0.90855	0.93926	1.2286	2	0	193570000	101720000	91852000	10.8	3
	460	Tb927.6.720;Tb927.11.11230	Tb927.6.720;Tb927.11.11230	Tb927.6.720		40S ribosomal protein L14, putative;60S ribosomal protein L14, putative	21.443	26.5	0	67.483	2			0.877469	1	-0.18858	664.333	0.956348	1.03748	1.15909	1	0.212988	343.333	0.347504	0.906928	22.8	6	6	0.81072	0.85226	130.02	6	0	420830000	250780000	170050000	17.5	4	4	0.73946	0.77895	29.495	4	2	206070000	116180000	89886000	20.1	5
	216	Tb927.10.11390	Tb927.10.11390	Tb927.10.11390		60S ribosomal protein L6, putative	21.185	43.8	0	131.09	1			0.926383	1	-0.11032	666.333	0.957787	1.03771	1.07196	1	0.100257	544.333	0.857218	1.06119	39.6	8	8	0.90505	0.93305	5.1514	9	0	670910000	358600000	312310000	30.7	6	6	0.84758	0.87781	3.7008	6	0	319060000	176140000	142920000	35.4	6
	187	Tb927.1.3950	Tb927.1.3950	Tb927.1.3950	ALAT	alanine aminotransferase (ALAT)	55.704	8.1	0	27.276	1	1		0.792253	1	-0.335966	666.333	0.957787	1.03637	1.20246	1	0.265986	296.333	0.23062	0.819524	2.8	1	1	0.96302	1.0306		1	0	10267000	5005800	5261100	2.8	1	1	0.55912	0.57665		1	1	6247600	3471700	2775800	2.8	1
	94	Tb927.5.295b;Tb11.v5.0214	Tb927.5.295b;Tb11.v5.0214	Tb927.5.295b		retrotransposon hotspot (RHS) protein 1;retrotransposon hot spot (RHS) protein, putative	95.127	14	0	132.34	2			0.896407	1	-0.157774	666.667	0.958024	1.0353							11.8	9	4	0.92222	0.98256	28.01	4	1	79171000	37825000	41346000	9.3	7	3	0.88595	0.95028	46.219	3	0	47598000	24109000	23489000	10.9	8
	415	Tb927.10.8980	Tb927.10.8980	Tb927.10.8980		hypothetical protein, conserved	17.598	30.8	0	28.26	1	1		0.93308	1	-0.0999278	667.333	0.958495	1.03449	1.09414	1	0.129792	474.333	0.706991	1.04798	30.8	4	4	0.87699	0.91463	5.5301	4	0	95881000	52668000	43213000	7.1	1	1	0.88145	0.93089		1	1	28928000	14408000	14520000	30.8	4
	1189	Tb927.7.880	Tb927.7.880	Tb927.7.880	RPB25	RNA-binding protein, putative (RPB25)	29.808	33.2	0	89.677	1			0.931945	1	-0.101683	668	0.958962	1.03367	1.08534	1	0.118142	510	0.790794	1.05087	20.2	5	5	0.88647	0.9483	4.905	6	2	237550000	132760000	104790000	24.9	6	6	0.89958	0.94231	6.294	5	0	109870000	56799000	53074000	33.2	7
	1115	Tb927.7.2410	Tb927.7.2410	Tb927.7.2410		hypothetical protein, conserved	66.378	7.8	0	27.947	1	1		0.772067	1	-0.373202	668.333	0.959194	1.0326	1.27319	1	0.348443	235	0.115299	0.67484	5.7	4	4	0.94829	0.97454	9.5416	4	1	39108000	19635000	19473000	3	2	2	0.83615	0.85147	7.0383	2	0	10225000	5352600	4872000	1.7	1
	1201	Tb927.8.1510	Tb927.8.1510	Tb927.8.1510	DBP2.1	ATP-dependent DEAD/H RNA helicase, putative	62.439	43.2	0	323.31	1			0.929299	1	-0.105786	668.333	0.959194	1.03129	1.08251	1	0.114385	520.333	0.812447	1.05327	36.7	18	17	0.87019	0.93219	24.366	19	2	1072300000	576220000	496080000	27.8	14	13	0.91937	0.92976	32.253	17	2	711000000	366210000	344790000	34.6	17
	775	Tb927.2.5020	Tb927.2.5020	Tb927.2.5020		acyl-CoA oxidase, putative	82.398	1.8	0.0065029	6.4407	1	1		0.838349	1	-0.254377	668.333	0.959194	1.02997							1.8	1	1	0.96259	1.0113		1	0	6301600	3192600	3109000	1.8	1	1	0.72303	0.74606		1	1	5853600	3802000	2051600	1.8	1
	669	Tb927.11.6370	Tb927.11.6370	Tb927.11.6370		leucine-rich repeat protein (LRRP), putative	95.767	6.1	0	46.569	1			0.928923	1	-0.10637	675	0.963658	1.03345	0.971398	1	-0.0418649	654.667	0.974633	1.04981	6.1	5	5	0.87243	0.93154	7.6789	5	1	75711000	37780000	37931000	6.1	5	5	0.88079	0.90859	10.992	5	0	39357000	19458000	19899000	1	1
	75	Tb11.0400;Tb927.11.7700;Tb11.0300	Tb11.0400;Tb927.11.7700;Tb11.0300	Tb11.0400	P27	P27 protein, putative (P27);hypothetical protein;hypothetical protein,chrXI additional, unordered contigs	27.701	25.7	0	41.804	3			0.918214	1	-0.123098	676	0.964298	1.03283	0.955855	1	-0.0651358	671.667	0.982713	1.04021	19.9	4	4	0.80787	0.86752	8.9093	6	2	115360000	67832000	47530000	10.8	3	3	0.90119	0.8964	13.364	3	0	44283000	24555000	19728000	19.9	4
	192	Tb927.1.4490	Tb927.1.4490	Tb927.1.4490		acetyltransferase, putative	19.682	25	0	84.037	1			0.922313	1	-0.116671	676.667	0.96472	1.03197	1.1087	1	0.148864	440.667	0.618307	1.02536	20.9	5	5	0.84934	0.86933	9.0615	5	0	204750000	111440000	93316000	20.3	4	4	0.86268	0.86718	9.8853	4	0	127640000	66312000	61325000	25	6
	1419	Tb927.9.8820	Tb927.9.8820	Tb927.9.8820		hypothetical protein, conserved	119.55	1.3	0.0023077	7.0748	1			0.920988	1	-0.118745	683	0.968569	1.03478							1.3	1	1	0.89696	0.96013		1	0	10440000	5108700	5331200	1.3	1	1	0.87251	0.89957		1	0	6528700	3756300	2772300	1.3	1
	1037	Tb927.6.2470	Tb927.6.2470	Tb927.6.2470		hypothetical protein, conserved	54.648	2.6	0.0024272	8.7591	1	1		0.803553	1	-0.315536	683.333	0.968764	1.03367	0.960744	1	-0.0577756	643.333	0.968045	1.05557	2.6	1	1	0.71063	0.75681		1	0	12376000	6496100	5880200	2.6	1	1	0.64485	0.68493		1	0	10262000	5621100	4641300	2.6	1
	159	Tb927.10.1800;Tb11.v5.0832	Tb927.10.1800;Tb11.v5.0832	Tb927.10.1800		hypothetical protein, conserved;hypothetical protein, conserved	38.251	24.9	0	56.558	2			0.919403	1	-0.12123	686.333	0.970477	1.0342	1.03166	1	0.0449714	613	0.945021	1.06549	22.6	7	7	0.83957	0.8786	32.581	8	3	165410000	77393000	88015000	12.6	4	4	0.90714	0.948	16.256	6	4	104670000	50216000	54454000	15.8	5
	1264	Tb927.8.5520	Tb927.8.5520	Tb927.8.5520		hypothetical protein, conserved	19.535	21.7	0	41.083	1			0.9147	1	-0.128629	688	0.971402	1.03388	1.06666	1	0.0930946	490.333	0.746155	1.04751	21.7	3	3	0.81888	0.87735	9.1606	4	0	93872000	55279000	38593000	15.8	2	2	0.88856	0.93321	3.5168	2	0	35600000	19572000	16029000	21.7	3
	466	Tb927.11.1150	Tb927.11.1150	Tb927.11.1150		radial spoke protein RSP3, putative	39.377	5.1	0.0008726	11.71	1			0.915407	1	-0.127515	688.333	0.971584	1.03277	0.940372	1	-0.0886969	702.667	0.992668	1.02886	2.4	1	1	0.8305	0.88867		1	0	34224000	17655000	16569000	2.4	1	1	0.91348	0.96544		1	0	21522000	10652000	10870000	2.4	1
	1292	Tb927.8.760;Tb927.8.740	Tb927.8.760;Tb927.8.740	Tb927.8.760	Nopp44/46	nucleolar RNA-binding protein (Nopp44/46);nucleolar RNA-binding protein, truncated	35.042	17.1	0	205.37	2			0.911219	1	-0.13413	688.333	0.971584	1.03147	1.08551	1	0.118379	513.333	0.797924	1.04465	10.1	4	4	0.89564	0.92092	6.0865	5	0	2354300000	1251700000	1102600000	10.1	4	4	0.87602	0.91675	2.8128	5	1	1570300000	841940000	728370000	10.1	4
	268	Tb927.10.14930	Tb927.10.14930	Tb927.10.14930	ZC3H39	zinc finger protein family member, putative (ZC3H39)	31.519	28.4	0	146.52	1			0.919741	1	-0.120701	690	0.972485	1.03113	1.07745	1	0.107622	505.333	0.78059	1.04958	28.4	6	6	0.87479	0.92727	8.2904	6	2	60589000	34357000	26232000	11.9	2	2	0.86511	0.92537	19.259	3	2	30677000	15423000	15254000	19.3	4
	874	Tb927.3.5490	Tb927.3.5490	Tb927.3.5490	PIFTB2	flagellar transport protein, putative (PIFTB2)	77.659	1.6	0.002331	7.1953	1			0.89724	1	-0.156433	692.667	0.973887	1.03132							1.6	1	1	0.83369	0.84473		1	1	5480600	3648100	1832500	1.6	1	1	0.80348	0.80543		1	0	2820900	1308900	1512000	1.6	1
	113	Tb11.v5.0394;Tb927.10.15750	Tb11.v5.0394;Tb927.10.15750	Tb11.v5.0394		hypothetical protein, conserved;hypothetical protein, conserved	183.78	23.5	0	194.45	2			0.891519	1	-0.165662	695.333	0.975241	1.03146	1.01649	1	0.0235965	626	0.955907	1.05975	21	10	10	0.80364	0.85351	12.821	10	0	483970000	261760000	222210000	17.8	7	7	0.81441	0.86324	7.3031	8	2	301450000	174660000	126790000	17.8	6
	1268	Tb927.8.580	Tb927.8.580	Tb927.8.580		hypothetical protein, conserved	40.102	5.6	0	14.067	1	1		0.911225	1	-0.134121	695.333	0.975241	1.03017	1.28704	1	0.364052	146.333	0.027767	0.502331	5.6	2	2	0.85031	0.88271	0.88644	2	0	14704000	8053400	6651000	5.6	2	2	0.84026	0.85811	0.076375	2	1	7666100	3766300	3899800	5.6	2
	57	Tb927.5.4480;Tb05.5K5.130	Tb927.5.4480;Tb05.5K5.130	Tb927.5.4480		paraflagellar rod component par4, putative;paraflagellar rod component par4, putative,BAC from homologous region on chr5	68.313	16.8	0	111.97	2			0.89171	1	-0.165354	698.333	0.976706	1.03042	1.01176	1	0.0168642	616.667	0.948254	1.06311	11.9	6	6	0.90669	0.97364	18.075	7	2	88918000	48028000	40890000	3.3	2	2	0.77659	0.80544	16.209	3	1	49485000	26851000	22634000	2.1	1
	562	Tb927.11.1740	Tb927.11.1740	Tb927.11.1740	IFT88	intraflagellar transport protein IFT88 (IFT88)	89.754	5.5	0	41.888	1			0.913198	1	-0.131001	703.667	0.979167	1.03173	1.24717	1	0.318653	200.667	0.0717351	0.601065	3	2	2	0.85513	0.91078	17.6	2	0	40389000	21676000	18713000	3	2	2	0.86906	0.92593	10.956	2	0	35151000	18831000	16320000	4.1	3
	765	Tb927.2.4510	Tb927.2.4510	Tb927.2.4510	CRK9	cdc2-related kinase, putative,protein kinase, putative (CRK9)	85.591	4.7	0	21.187	1			0.885596	1	-0.175279	704.333	0.979462	1.03076	0.970413	1	-0.0433296	666.333	0.980398	1.04611	4.7	3	3	0.88729	0.92617	1.9654	2	0	9734400	4738800	4995600	3.4	2	2	0.88572	0.89874	13.166	2	0	8642600	4605300	4037400	3.4	2
	351	Tb927.10.5030;Tb927.7.3680	Tb927.10.5030;Tb927.7.3680	Tb927.10.5030		ubiquitin/ribosomal protein S27a, putative;ubiquitin/ribosomal protein S27a, putative	16.705	8.6	0	76.078	2			0.888677	1	-0.17027	712	0.982654	1.03283	1.24761	1	0.31917	233.333	0.11286	0.685775	8.6	2	2	0.82557	0.89207	10.083	3	0	170190000	104020000	66178000	8.6	2	2	0.79671	0.84223	18.5	3	0	126770000	76381000	50393000	8.6	2
	570	Tb927.11.2100	Tb927.11.2100	Tb927.11.2100		hypothetical protein, conserved	69.994	31.4	0	163.8	1			0.905382	1	-0.143402	713	0.983045	1.03195	1.14087	1	0.19013	380.333	0.449225	0.958667	14.2	8	8	0.87007	0.89772	9.2724	10	3	406530000	207450000	199070000	8.7	5	5	0.84413	0.89279	6.0022	6	0	196990000	104260000	92722000	8.7	5
	301	Tb927.10.2190	Tb927.10.2190	Tb927.10.2190		hypothetical protein, conserved	34.552	10.9	0	25.038	1			0.695665	1	-0.523535	714.333	0.983556	1.03121	0.894453	1	-0.160922	618.333	0.949681	1.06023	10.9	3	3	0.93054	0.93704	38.326	3	1	77545000	36057000	41487000	7.8	2	2	0.76191	0.78016	74.795	2	1	28856000	13515000	15341000	3.7	1
	763	Tb927.2.4370	Tb927.2.4370	Tb927.2.4370	TRYS	trypanothione synthetase (TRYS)	71.612	3.7	0	25.909	1			0.862698	1	-0.213072	715	0.983808	1.03019	1.15301	1	0.205409	365.667	0.408285	0.961524	2.1	1	1	0.70787	0.75733		1	0	9182100	5106100	4076000	2.1	1	1	0.91556	0.95791		1	0	2207800	1219200	988630	3.7	2
	594	Tb927.11.3120	Tb927.11.3120	Tb927.11.3120	NOG1	nucleolar GTP-binding protein 1 (NOG1)	74.753	1.8	0.0023678	7.5921	1			0.822433	1	-0.28203	718.333	0.985028	1.03019	1.07882	1	0.10946	470	0.696007	1.04532	1.8	1	1	0.69005	0.69589		1	0	4716000	2821600	1894400	1.8	1	1	0.93837	0.94202		1	1	1720200	1012300	707950	1.8	1
	794	Tb927.3.1030	Tb927.3.1030	Tb927.3.1030	RPB28	RNA-binding protein (RPB28)	39.272	28.3	0	80.261	1			0.883368	1	-0.178913	718.333	0.985028	1.02891	1.25991	1	0.333324	257.333	0.151451	0.730636	14.6	4	4	0.82945	0.86192	32.241	4	2	75141000	39724000	35416000	17.4	5	5	0.90611	0.89911	23.701	5	0	61464000	34483000	26981000	23.5	7
	1226	Tb927.8.2630	Tb927.8.2630	Tb927.8.2630		kinesin, putative	85.189	4.4	0	18.167	1			0.773984	1	-0.369624	723	0.98663	1.02932	0.864535	1	-0.210004	533	0.837074	1.0627	4.4	3	3	0.92825	0.98983	16.997	2	2	46134000	23949000	22185000	1.5	1	1	0.6923	0.74153		1	1	12030000	7138000	4891800	1.5	1
	744	Tb927.2.2160	Tb927.2.2160	Tb927.2.2160	PFC11	paraflagellar rod component, putative (PFC11)	37.731	20.7	0	45.089	1			0.883084	1	-0.179378	723	0.98663	1.02804	0.994449	1	-0.00803023	646.667	0.970088	1.05203	20.7	6	6	0.84783	0.88831	2.6411	7	2	182040000	92708000	89328000	5.5	2	2	0.89154	0.94328	4.1394	2	0	52093000	24941000	27151000	2.7	1
	1279	Tb927.8.6230	Tb927.8.6230	Tb927.8.6230		hypothetical protein, conserved	37.268	7	0	69.029	1			0.840688	1	-0.250357	724	0.986958	1.02712	1.10904	1	0.149311	476.667	0.712843	1.04691	4.6	2	2	0.91538	0.95726	9.4783	4	3	23163000	12147000	11017000	4.6	2	2	0.74009	0.78709	28.799	3	2	15045000	9358000	5686800	4.3	1
	146	Tb927.10.8230;Tb11.v5.0668	Tb927.10.8230;Tb11.v5.0668	Tb927.10.8230		protein disulfide isomerase,bloodstream- specific protein 2 precursor;protein disulfide isomerase	55.579	8.2	0	44.988	2			0.884614	1	-0.17688	724.333	0.987066	1.02597	1.11465	1	0.156594	443	0.624666	1.02101	6.2	2	2	0.86906	0.90659	18.171	2	1	19759000	9378300	10380000	8.2	3	3	0.77132	0.80621	28.053	3	0	17932000	10033000	7899800	8.2	3
	966	Tb927.5.1470	Tb927.5.1470	Tb927.5.1470	B5R	NADH-cytochrome b5 reductase, putative (B5R)	32.756	15.3	0	18.6	1	1		0.887777	1	-0.17173	726.667	0.987806	1.02547							3.7	1	1	0.87066	0.87978		1	0	13224000	6481600	6742700	15.3	3	3	0.85797	0.8476	26.696	2	0	13510000	7477900	6031900	15.3	3
	96	Tb927.5.440;Tb11.v5.0223	Tb927.5.440;Tb11.v5.0223	Tb927.5.440		trans-sialidase, putative;hypothetical protein, conserved	84.562	8.6	0	49.305	2			0.836297	1	-0.257912	727.333	0.988012	1.02443	0.739776	1	-0.434839	774.667	0.999909	1.0075	8.6	6	6	0.90982	0.97222	27.031	6	0	122170000	63033000	59141000	5.3	4	4	0.72542	0.7716	40.03	3	0	34060000	18988000	15072000	1.5	1
	437	Tb927.11.10140	Tb927.11.10140	Tb927.11.10140		hypothetical protein, conserved	30.3	48.3	0	156.95	1	1		0.882144	1	-0.180914	728.667	0.988417	1.02359	0.775043	1	-0.367652	772.333	0.999877	1.00875	39.8	9	9	0.81244	0.87139	8.5211	13	1	1383800000	731230000	652610000	25.3	6	6	0.81046	0.85932	4.8412	11	1	985340000	524470000	460870000	29	7
	782	Tb927.2.5440	Tb927.2.5440	Tb927.2.5440		hypothetical protein, conserved	96.001	8.8	0	38.232	1			0.851781	1	-0.231446	732.333	0.989484	1.02344	0.965214	1	-0.0510796	679.333	0.98571	1.03649	7.7	5	5	0.77129	0.78116	84.196	4	1	57959000	32656000	25303000	5.1	3	3	0.90733	0.97424	21.217	3	2	35881000	17379000	18502000	8.8	6
	818	Tb927.3.2310	Tb927.3.2310	Tb927.3.2310		PACRGA	33.785	16	0	26.919	1			0.822571	1	-0.281788	733.333	0.989764	1.02247	0.88774	1	-0.171792	741	0.998488	1.00991	16	4	4	0.81529	0.85107	5.8062	4	0	99213000	56444000	42769000	9	2	2	0.90815	0.92428	5.0276	2	0	20603000	9739800	10864000	3	1
	248	Tb927.10.1470;Tb927.10.1400	Tb927.10.1470;Tb927.10.1400	Tb927.10.1470	HGPRT	hypoxanthine-guanine phosphoribosyltransferase (HGPRT);hypoxanthine-guanine phosphoribosyltransferase (HGPRT)	23.372	10	0	14.92	2			0.848241	1	-0.237453	735	0.990218	1.02169	1.21577	1	0.281869	246.667	0.133365	0.707724	5.2	1	1	0.87413	0.94576		1	0	27551000	15051000	12500000	5.2	1	1	0.68181	0.71068	26.791	2	0	19974000	11962000	8011900	10	2
	530	Tb927.11.15450	Tb927.11.15450	Tb927.11.15450		hypothetical protein	269.62	28.9	0	30.691	1			0.8841	1	-0.177719	735.333	0.990307	1.02054	0.922886	1	-0.115775	724	0.996623	1.01707	28.9	3	3	0.84137	0.89244	14.991	4	1	82459000	43573000	38886000	17.5	2	2	0.81079	0.85957		1	0	89859000	49253000	40605000	11.4	1
	697	Tb927.11.7850	Tb927.11.7850	Tb927.11.7850		hypothetical protein, conserved	19.449	39.3	0	130.75	1			0.799695	1	-0.322478	735.667	0.990396	1.01938	1.14213	1	0.191733	354.333	0.377148	0.938156	28.3	5	5	0.85708	0.91726	15.131	5	1	333180000	173200000	159980000	13.9	3	3	0.56902	0.60709	95.977	3	0	64357000	36679000	27678000	39.3	7
	639	Tb927.11.5250	Tb927.11.5250	Tb927.11.5250		hypothetical protein, conserved	177.31	5	0	59.295	1			0.811637	1	-0.301094	736	0.990484	1.01823	1.14247	1	0.192162	413	0.541401	1.00222	1.2	2	2	0.89738	0.90823	24.04	2	1	41065000	20873000	20192000	1.2	2	2	0.81221	0.80927	13.407	2	1	34782000	18714000	16068000	1.1	2
	426	Tb927.10.9820;Tb11.v5.0565	Tb927.10.9820;Tb11.v5.0565	Tb927.10.9820		mitochondrial intermediate peptidase, putative,metallo-peptidase, Clan MA(E) Family M3;mitochondrial intermediate peptidase, putative	76.732	2.8	0.00086207	11.544	2			0.8352	1	-0.259806	737.667	0.990916	1.01744							1.5	1	1	0.65301	0.69562		1	0	12310000	8517800	3792200	1.5	1	1	0.87917	0.90682		1	0	6165700	3640500	2525200	1.3	1
	368	Tb927.10.5840	Tb927.10.5840	Tb927.10.5840		translation elongation factor 1-beta, putative	21.959	18.4	0	31.026	1			0.874799	1	-0.192977	738.333	0.991085	1.01637							13.4	3	2	0.86748	0.9064	46.442	2	2	85866000	48085000	37781000	13.4	3	2	0.76507	0.78651	52.035	2	1	73520000	46251000	27268000	13.4	3
	1338	Tb927.9.13580	Tb927.9.13580	Tb927.9.13580		hypothetical protein, conserved	48.929	10	0	32.325	1	1		0.857097	1	-0.22247	738.333	0.991085	1.01514	1.18963	1	0.250515	322.667	0.293849	0.892761	10	4	4	0.73979	0.78808	12.572	4	1	102600000	51617000	50980000	7.6	3	3	0.89323	0.92643	28.863	3	0	46242000	22063000	24180000	7.3	3
	756	Tb927.2.3610	Tb927.2.3610	Tb927.2.3610		hypothetical protein, conserved	16.06	21.5	0	33.398	1	1		0.850671	1	-0.233327	740.667	0.991661	1.0145	0.642115	1	-0.639096	784	0.999983	1.0025	20.8	2	2	0.69849	0.73032	20.045	2	0	42040000	24093000	17948000	20.8	2	2	0.86238	0.88147	7.7089	2	0	35787000	18915000	16873000	20.8	2
	757	Tb927.2.380	Tb927.2.380	Tb927.2.380		retrotransposon hot spot protein 2 (RHS2), putative	90.713	13.9	0	12.664	1			0.871144	1	-0.199016	749.667	0.99365	1.0153	1.08526	1	0.118037	508.333	0.787179	1.04782	7.2	5	1	0.82428	0.88185		1	0	10031000	5840300	4191100	7	5	1	0.81423	0.86442		1	0	10194000	5640500	4553800	7.6	6
	285	Tb927.10.15740	Tb927.10.15740	Tb927.10.15740		hypothetical protein, conserved	55.844	2.7	0.0023962	7.8724	1			0.863326	1	-0.212023	756	0.994841	1.01529							2.7	1	1	0.80379	0.81547	8.9727	2	0	31971000	15726000	16245000	2.7	1	1	0.7994	0.79596	4.5855	2	0	23031000	11703000	11329000	2.7	1
	1379	Tb927.9.4760	Tb927.9.4760	Tb927.9.4760		hypothetical protein, conserved	39.022	8.3	0	16.3	1			0.795796	1	-0.329529	756.667	0.994957	1.01418							5.4	1	1	0.7278	0.7652		1	0	6433300	3753700	2679600	5.4	1	1	0.65393	0.68433		1	0	2288400	1419900	868460	8.3	2
	1147	Tb927.7.4180	Tb927.7.4180	Tb927.7.4180		fatty acid elongase, putative	33.87	20.3	0	41.735	1			0.856061	1	-0.224215	760.333	0.995564	1.01358	1.18316	1	0.242646	309.667	0.261811	0.87933	6.9	2	2	0.83909	0.87001	28.652	2	0	24429000	12502000	11928000	6.9	2	2	0.80583	0.83108	3.5692	2	1	25114000	13188000	11926000	10.2	3
	380	Tb927.10.6630	Tb927.10.6630	Tb927.10.6630	HEL64	ATP-dependent DEAD/H RNA helicase HEL64, putative (HEL64)	64.082	14.8	0	49.514	1			0.833794	1	-0.262236	774.333	0.997433	1.01426							10.9	6	5	0.77525	0.83261	17.567	6	0	85567000	48495000	37072000	9.3	5	4	0.77665	0.77311	23.233	4	0	45841000	25058000	20784000	10.7	6
	693	Tb927.11.7600	Tb927.11.7600	Tb927.11.7600		hypothetical protein, conserved	29.317	21.5	0	34.874	1			0.82649	1	-0.274931	775.333	0.997541	1.01315							21.5	5	5	0.84299	0.90288	23.382	5	2	78231000	45152000	33079000	15.3	4	4	0.78437	0.80534	21.096	4	2	52970000	24866000	28104000	15.3	4
	848	Tb927.3.3970	Tb927.3.3970	Tb927.3.3970		hypothetical Zinc-finger containing protein	32.553	41.8	0	281.82	1			0.81291	1	-0.298832	784	0.998356	1.01276	1.02746	1	0.0390793	617.333	0.948828	1.06077	37	10	10	0.74837	0.77506	19.177	11	1	203020000	105120000	97899000	29.6	8	8	0.80474	0.81596	9.2174	8	3	114610000	63330000	51279000	22.6	6
	923	Tb927.4.3320	Tb927.4.3320	Tb927.4.3320		uracil phosphoribosyltransferase, putative	27.031	25.8	0	75.615	1			0.785732	1	-0.34789	787.667	0.998638	1.01183	1.08031	1	0.111449	434	0.600007	1.01188	3.8	1	1	0.64443	0.6894		1	0	2102600	1172900	929680	8.3	2	2	0.78978	0.8035	50.582	2	1	17231000	7766300	9464700	8.3	2
	291	Tb927.10.16100;Tb11.v5.0411	Tb927.10.16100;Tb11.v5.0411	Tb927.10.16100		FK506-binding protein (FKBP)-type peptidyl-prolyl isomerase, putative;peptidylprolyl isomerase-like protein, putative	47.604	14.8	0	26.981	2			0.753502	1	-0.408317	790.333	0.998821	1.0108							3.1	1	1	0.60002	0.60514		1	0	9467100	5003600	4463500	4	1	1	0.83221	0.83005		1	0	7082000	4807300	2274700	4.2	1
	1055	Tb927.6.3870	Tb927.6.3870	Tb927.6.3870	SGN1	RNA-binding protein, putative (SGN1)	22.904	31.3	0	161.88	1			0.782148	1	-0.354486	790.333	0.998821	1.00959	0.922052	1	-0.11708	719.667	0.995979	1.01771	17.8	5	5	0.74113	0.79476	13.863	6	0	396430000	228960000	167470000	17.8	4	4	0.82051	0.86845	7.7136	5	0	226590000	126030000	100560000	22.4	6
	544	Tb927.11.16230	Tb927.11.16230	Tb927.11.16230		hypothetical protein, conserved	111.77	5.4	0	30.336	1			0.772195	1	-0.372962	792.667	0.998968	1.00853	1.14018	1	0.189264	341.333	0.342186	0.901922	2.3	2	2	0.62377	0.66503	43.348	2	0	38993000	25292000	13701000	2.3	2	2	0.79501	0.8348	32.565	2	0	27203000	16938000	10264000	3.9	3
	1101	Tb927.7.1790	Tb927.7.1790	Tb927.7.1790		Adenine phosphoribosyltransferase, putative	25.624	10.9	0	19.877	1			0.804403	1	-0.31401	793.333	0.999007	1.00736	1.06655	1	0.0929478	540.667	0.850894	1.0583	10.9	2	2	0.76658	0.80425	12.79	2	0	13030000	7461100	5568500	4.3	1	1	0.7604	0.80962		1	0	10622000	6098100	4523400	10.9	2
	1250	Tb927.8.4610;Tb927.11.13750	Tb927.8.4610	Tb927.8.4610	RABX1	small GTP-binding protein Rab1 (Trab1)	24.018	14.7	0	12.551	2			0.792587	1	-0.335358	798.333	0.999271	1.00643	0.902624	1	-0.147803	684.667	0.987577	1.03572	14.7	3	2	0.74106	0.7703	1.617	2	0	22539000	14115000	8423400	9.6	2	2	0.71642	0.72464	14.232	2	1	12892000	7514900	5377000	9.6	2
	520	Tb927.11.14980	Tb927.11.14980	Tb927.11.14980		hypothetical protein, conserved	58.419	7.3	0	24.448	1	1		0.781814	1	-0.355103	802.667	0.999459	1.00541	1.34647	1	0.429183	170.667	0.0440931	0.566098	4.9	2	2	0.75192	0.76523		1	1	8439100	5642800	2796200	4.9	2	2	0.71917	0.71427		1	0	5171700	2817300	2354400	2.8	1
	278	Tb927.10.15350	Tb927.10.15350	Tb927.10.15350	h3vaR	histone H3 variant (h3vaR)	16.022	19.4	0	20.951	1			0.743778	1	-0.427056	811.667	0.999739	1.0045	1.04915	1	0.0692186	518.667	0.809046	1.05057	12.9	2	2	0.702	0.72955	52.732	2	0	68800000	34138000	34662000	12.9	2	2	0.76226	0.78953	17.394	2	1	57509000	27162000	30347000	5	1
	227	Tb927.10.12330	Tb927.10.12330	Tb927.10.12330	ZC3H34	zinc finger protein family member, putative (ZC3H34)	22.365	12.9	0	21.698	1			0.728181	1	-0.457631	812.667	0.999762	1.00333	0.848112	1	-0.237673	662.667	0.978692	1.0485	6.4	1	1	0.64511	0.6793		1	0	6701500	4062700	2638800	6.4	1	1	0.76827	0.80071	1.3609	2	1	7958300	4533800	3424500	6.4	1
	962	Tb927.5.1150	Tb927.5.1150	Tb927.5.1150		RNA helicase Prp43	82.927	8.7	0	35.608	1			0.382428	1	-1.38674	826.333	0.999956	1.00233	0.999098	1	-0.00130193	632.333	0.960645	1.0591	1.6	1	1	0.36369	0.38896		1	1	9464900	6983800	2481100	1.9	1	1	0.7542	0.74754		1	0	6608900	3361800	3247100	3.9	2
	1413	Tb927.9.8350	Tb927.9.8350	Tb927.9.8350		hypothetical protein, conserved	66.853	4.1	0	12.978	1			0.41923	1	-1.25419	835.333	0.999995	1.00118							4.1	2	2	0.58283	0.60615	109.2	2	0	33486000	25555000	7931200	1.7	1	1	0.16451	0.17411		1	0	20282000	16799000	3483200	2.5	1
	1367	Tb927.9.3400	Tb927.9.3400	Tb927.9.3400		endo-beta-N-acetylglucosaminidase, putative	115.9	37	0	323.31	1			0.380448	1	-1.39423	841.333	1	1	0.463749	1	-1.10858	792	0.999999	1.00126	24.5	26	26	0.35993	0.38285	19.867	30	9	1035000000	696000000	338980000	14	14	14	0.36233	0.37186	60.164	17	1	424630000	325500000	99127000	28.4	26
	1184	Tb927.7.7330	Tb927.7.7330	Tb927.7.7330		hypothetical protein, conserved	47.401	7.8	0	17.998	1	1														0	0	0				0	0	0	0	0	5.3	2	2	4.2468	4.3674	59.962	2	2	48870000	10929000	37941000	2.4	1
	1401	Tb927.9.7190	Tb927.9.7190	Tb927.9.7190		oxidoreductase, putative	49.92	6.3	0	12.367	1	1														6.3	2	2	2.0396	2.1064	8.5873	2	1	22426000	6578400	15848000	2.7	1	1	2.3182	2.4382		1	0	9056400	2791400	6265000	0	0
	162	Tb11.v5.1020	Tb11.v5.1020	Tb11.v5.1020		retrotransposon hot spot (RHS) protein, putative	62.306	6.5	0.0051471	6.6673	1															6.5	4	1	1.8776	2.0057		1	0	14681000	4628400	10053000	5.6	3	0				0	0	0	0	0	6.5	4
	186	Tb927.1.3830	Tb927.1.3830	Tb927.1.3830	PGI	glucose-6-phosphate isomerase, glycosomal (PGI)	67.614	2.6	0	17.395	1									80.0644	1	6.32309	2.66667	1.11032e-07	2.94605e-05	1.2	1	1	1.1807	1.2355		1	0	5674600	2422300	3252400	0	0	0				0	0	0	0	0	1.2	1
	706	Tb927.11.8210;Tb11.v5.0573;Tb11.v5.0572	Tb927.11.8210;Tb11.v5.0573;Tb11.v5.0572	Tb927.11.8210		RAD50 DNA repair-like protein;RAD50 DNA repair-like protein, putative;RAD50 DNA repair-like protein, putative	152.77	2	0	12.906	3		1													1.5	1	1	0.84388	0.90704		1	0	37273000	20725000	16548000	1.5	1	1	0.76694	0.82022		1	0	30674000	18156000	12517000	0	0
	1169	Tb927.7.6340	Tb927.7.6340	Tb927.7.6340		hypothetical protein, conserved	48.093	6.8	0	16.526	1															4.5	2	2	2.1324	2.2825	12.093	2	0	21222000	7260600	13961000	0	0	0				0	0	0	0	0	2.5	1
	430	Tb927.10.9910	Tb927.10.9910	Tb927.10.9910		hypothetical protein, conserved	48.986	8.9	0	22.654	1															6.7	2	2	1.7818	1.9028		1	0	11647000	4701800	6945700	2.2	1	1				0	0	0	0	0	2.4	1
	410	Tb927.10.8630	Tb927.10.8630	Tb927.10.8630		hypothetical protein, conserved	27.968	9.4	0	16.35	1															9.4	2	2	1.6288	1.6473	23.535	2	0	31254000	11035000	20219000	4.3	1	1	1.7972	1.7883		1	1	20470000	7091500	13379000	0	0
	123	Tb927.1.1560;Tb11.v5.0464	Tb927.1.1560;Tb11.v5.0464	Tb927.1.1560		vesicular-fusion protein nsf, putative,N-ethylmaleimide sensitive factor (NsF);vesicular-fusion protein nsf, putative	79.953	5.5	0.00089047	11.989	2															3.3	2	1				0	0	0	0	0	3.3	2	1	1.6031	1.653		1	1	6393300	2726000	3667300	3.9	2
	1352	Tb927.9.15290	Tb927.9.15290	Tb927.9.15290		hypothetical protein, conserved	149.76	1.8	0	14.08	1															1.8	2	2	1.6755	1.781		1	0	17472000	6933000	10539000	0	0	0				0	0	0	0	0	0.9	1
	1126	Tb927.7.290	Tb927.7.290	Tb927.7.290		leucine-rich repeat protein (LRRP), putative,leucine-rich repeat protein 1 (LRRP1), putative	58.754	4.7	0	12.932	1															2	1	1	1.5559	1.6525		1	1	7506000	2696300	4809600	2	1	1	1.6696	1.7329		1	1	4921900	1834400	3087500	2.6	1
	1256	Tb927.8.5030	Tb927.8.5030	Tb927.8.5030		trafficking protein particle complex subunit 3, putative,TRAPP, putative,transport protein particle (TRAPP) component, Bet3, putative	20.947	9.8	0.0024855	10.782	1															0	0	0				0	0	0	0	0	4.1	1	1	1.6378	1.7499		1	1	15377000	6234900	9141600	5.7	1
	813	Tb927.3.1920	Tb927.3.1920	Tb927.3.1920	NOT5	NOT5 protein (NOT5)	66.856	4.5	0	24.783	1															2.6	1	1	1.5399	1.5683		1	1	7285900	2855400	4430500	2.6	1	1	1.3814	1.3774		1	1	4035300	1502300	2533000	0	0
	773	Tb927.2.4930	Tb927.2.4930	Tb927.2.4930		esterase, putative	27.191	7.3	0	12.209	1															7.3	2	2	1.2397	1.3241	28.205	2	0	32003000	14864000	17140000	0	0	0				0	0	0	0	0	7.3	2
	1179	Tb927.7.6930	Tb927.7.6930	Tb927.7.6930		ATPase, putative	55.82	7.3	0	18.103	1	1														1.8	1	1	1.0847	1.1183		1	0	4644000	2271100	2372800	0	0	0				0	0	0	0	0	7.3	3
	315	Tb927.10.2790	Tb927.10.2790	Tb927.10.2790		hypothetical protein, conserved	115.48	1.8	0.00083822	10.937	1									1.25042	1	0.322411	175.667	0.0480912	0.539163	1	1	1	1.0478	1.1234		1	0	44574000	21312000	23262000	1	1	1	1.0595	1.1198		1	0	34085000	16148000	17937000	0	0
	446	Tb927.11.10620	Tb927.11.10620	Tb927.11.10620		hypothetical protein, conserved	22.449	6.3	0.0024651	10.587	1															6.3	1	1	1.0491	1.1146		1	0	16943000	9633700	7309400	6.3	1	1	1.0462	1.115		1	0	10775000	5086600	5688500	0	0
	958	Tb927.5.1000	Tb927.5.1000	Tb927.5.1000		ubiquitin-conjugating enzyme E2, putative,ubiquitin carrier protein, putative,ubiquitin-protein ligase, putative	16.766	7.4	0.0051357	6.6496	1									1.16979	1	0.226244	327.333	0.305696	0.894609	7.4	1	1	1.3715	1.3969		1	1	7717800	3145700	4572100	0	0	0				0	0	0	0	0	7.4	1
	772	Tb927.2.4810	Tb927.2.4810	Tb927.2.4810		hypothetical protein, conserved	150.5	2.3	0.0016653	10.875	1															2.3	2	2	1.126	1.1732	8.658	2	0	21317000	10280000	11037000	0.8	1	1	1.0884	1.0807		1	0	5251700	2266500	2985200	0	0
	1060	Tb927.6.4130	Tb927.6.4130	Tb927.6.4130		hypothetical protein, conserved	11.734	24	0	13.076	1	1														15.4	1	1	1.1041	1.1295		1	0	1707500	899720	807740	0	0	0				0	0	0	0	0	24	2
	557	Tb927.11.16770	Tb927.11.16770	Tb927.11.16770		glucosamine-6-phosphate isomerase, putative	31.087	8.2	0	19.761	1									1.13577	1	0.183677	477.333	0.714506	1.04742	0	0	0				0	0	0	0	0	4.3	1	1	1.1088	1.1693		1	1	9317600	3562400	5755200	4.3	1
	453	Tb927.11.10840	Tb927.11.10840	Tb927.11.10840		hypothetical protein, conserved	55.517	6.6	0	14.355	1									1.05196	1	0.0730747	475.667	0.71034	1.04709	3.4	1	1	1.1266	1.1583		1	0	2724100	1093400	1630700	0	0	0				0	0	0	0	0	3.4	1
	155	Tb11.v5.0763;Tb927.8.4500	Tb11.v5.0763;Tb927.8.4500	Tb11.v5.0763		hypothetical protein, conserved;eukaryotic translation initation factor 4 gamma, putative	64.678	5.5	0	17.64	2															3.5	2	2	1.1379	1.2103		1	0	13480000	5996400	7483500	1.9	1	1	1.2435	1.283		1	0	5917500	2565500	3351900	0	0
	950	Tb927.8.7400;Tb927.4.5020;Tb11.v5.0504	Tb927.8.7400;Tb927.4.5020;Tb11.v5.0504	Tb927.8.7400	RPB1	RNA polymerase IIA largest subunit (RPB1);RNA polymerase IIA largest subunit (RPB1);RNA polymerase IIA largest subunit, putative	196.73	5.2	0	51.594	3		1													2.2	3	3	2.0617	2.1279		1	1	3505800	1320800	2185000	1.4	2	2				0	0	0	0	0	3.1	5
	985	Tb927.5.2820	Tb927.5.2820	Tb927.5.2820		protein kinase, putative	111.62	2.6	0.00086059	11.496	1															0	0	0				0	0	0	0	0	2.6	2	2	1.1912	1.2119	40.342	2	1	12567000	5596200	6970500	1.3	1
	947	Tb927.4.4700	Tb927.4.4700	Tb927.4.4700		hypothetical protein, conserved	30.771	26.8	0	48.461	1									1.11891	1	0.16209	388.667	0.472692	0.96975	16.7	4	4	1.036	1.104	4.0571	4	1	126970000	63383000	63589000	3.7	1	1	1.0634	1.1238		1	0	33159000	15732000	17427000	0	0
	343	Tb927.10.4690	Tb927.10.4690	Tb927.10.4690		dynein light chain, putative	13.029	10.7	0	14.247	1															10.7	1	1	1.4219	1.4406		1	0	15914000	5901600	10012000	10.7	1	1	1.224	1.2131		1	0	7222500	2631800	4590600	0	0
	654	Tb927.11.5850	Tb927.11.5850	Tb927.11.5850	RBP38	RNA-binding protein, putative (RBP38)	51.629	2.3	0.0030211	6.9269	1															2.3	1	1	1.1029	1.1049		1	0	3389100	1477700	1911400	0	0	0				0	0	0	0	0	2.3	1
	699	Tb927.11.7930	Tb927.11.7930	Tb927.11.7930	RPB8	RNA polymerase B subunit RPB8, putative (RPB8)	16.33	6	0.0023585	7.5189	1		1							1.15995	1	0.214062	401.333	0.508479	0.984792	0	0	0				0	0	0	0	0	6	1	1	2.3352	2.4773		1	0	10087000	2967100	7119500	6	1
	1162	Tb927.7.5560	Tb927.7.5560	Tb927.7.5560		glucosamine-fructose-6-phosphate aminotransferase, putative	71.523	6.5	0	23.359	1															3.8	2	2	1.3374	1.4308	79.969	2	0	18424000	6740600	11684000	1.7	1	1	1.1619	1.2037		1	1	7504300	3316000	4188300	4.4	2
	156	Tb11.v5.0768;Tb927.3.3410	Tb11.v5.0768;Tb927.3.3410	Tb11.v5.0768		aspartyl aminopeptidase, putative;aspartyl aminopeptidase, putative,metallo-peptidase, Clan MH, Family M20	32.305	4	0.0024135	8.2241	2															4	1	1				0	0	0	0	0	4	1	1	1.2358	1.2307		1	0	10172000	4941500	5230500	4	1
	267	Tb927.10.14860	Tb927.10.14860	Tb927.10.14860		hypothetical protein, conserved	83.434	7.3	0	29.151	1	1								1.21104	1	0.276245	282.333	0.199964	0.791896	1.3	1	1	2.5712	2.7503		1	0	9364500	2165400	7199200	0	0	0				0	0	0	0	0	3.1	2
	443	Tb927.11.10510	Tb927.11.10510	Tb927.11.10510		ubiquinone biosynthesis methyltransferase, putative	32.094	14.6	0	30.997	1	1								1.14667	1	0.197449	366.333	0.410132	0.957377	12.2	3	3	1.0615	1.0851	19.037	3	0	25823000	12933000	12890000	0	0	0				0	0	0	0	0	8	2
	1078	Tb927.9.15190;Tb927.6.5040	Tb927.9.15190;Tb927.6.5040	Tb927.9.15190		ribosomal protein L15, putative;ribosomal protein L15, putative	24.401	12.3	0	14.389	2									1.1721	1	0.229093	376.667	0.438938	0.957245	4.9	1	1	1.0737	1.0884		1	1	17717000	8646000	9071000	0	0	0				0	0	0	0	0	12.3	2
	842	Tb927.3.3690	Tb927.3.3690	Tb927.3.3690		flagellar radial spoke protein-like, putative	60.992	6.8	0	12.901	1															6.8	2	2	1.2176	1.281	33.292	2	0	60040000	26930000	33110000	1.5	1	1	1.5143	1.5997		1	0	30945000	13394000	17552000	0	0
	304	Tb927.10.2290	Tb927.10.2290	Tb927.10.2290		chaperone protein DNAj, putative	46.795	12	0	31.877	1									1.26853	1	0.343152	376.667	0.438938	0.95463	1.9	1	1				0	0	0	0	0	1.9	1	1	1.3996	1.4824		1	0	62173000	25368000	36804000	12	4
	1014	Tb927.5.780	Tb927.5.780	Tb927.5.780		hypothetical protein, conserved	55.35	8.3	0	17.902	1															6	2	2	1.3503	1.4109		1	1	5566200	1602200	3964000	2.7	1	1				0	0	0	0	0	2.3	1
	344	Tb927.10.470	Tb927.10.470	Tb927.10.470		choline dehydrogenase, putative	56.921	3	0.0022866	6.9798	1	1														3	1	1	1.0334	1.0356		1	1	2949400	1498900	1450500	0	0	0				0	0	0	0	0	3	1
	1013	Tb927.5.760	Tb927.5.760	Tb927.5.760		cell cycle sequence binding phosphoprotein (RBP33), putative	79.048	5.5	0	18.412	1															2	1	1	1.1637	1.1912	13.342	2	2	3665800	1683200	1982600	0	0	0				0	0	0	0	0	3.5	1
	819	Tb927.3.2440	Tb927.3.2440	Tb927.3.2440		serine/threonine-protein kinase, putative,protein kinase, putative	45.811	4.2	0.0024631	10.543	1									1.07345	1	0.102252	498.333	0.764819	1.05146	4.2	1	1	1.3483	1.3599		1	0	4735000	2159500	2575600	0	0	0				0	0	0	0	0	4.2	1
	1181	Tb927.7.7010	Tb927.7.7010	Tb927.7.7010		hypothetical protein, conserved	18.121	14.3	0	13.373	1	1								1.13627	1	0.184311	420	0.561062	1.00361	14.3	2	2	1.0512	1.1229	8.865	2	2	29224000	13642000	15583000	7.1	1	1	1.1234	1.174		1	0	1856300	850590	1005700	0	0
	1265	Tb927.8.5600	Tb927.8.5600	Tb927.8.5600		transaldolase, putative	36.627	4.2	0	16.2	1									1.14395	1	0.194022	370.333	0.421246	0.941887	4.2	1	1	1.1357	1.1993		1	0	7062400	3799100	3263300	0	0	0				0	0	0	0	0	4.2	1
	1057	Tb927.6.3930	Tb927.6.3930	Tb927.6.3930		hypothetical protein, conserved	49.246	5.2	0	13.038	1	1														2.6	1	1	1.1076	1.1316		1	0	1505100	772320	732790	0	0	0				0	0	0	0	0	5.2	2
	755	Tb927.2.3580	Tb927.2.3580	Tb927.2.3580	TFIIS2-1	transcription elongation factor s-II, putative (TFIIS2-1)	52.172	6.2	0	13.984	1															0	0	0				0	0	0	0	0	6.2	2	2	1.3837	1.4067	53.932	2	1	9333800	4402800	4931000	3	1
	1402	Tb927.9.7200	Tb927.9.7200	Tb927.9.7200		hypothetical protein, conserved	33.696	8.3	0.0024917	10.83	1															8.3	2	2	3.9419	4.2355	82.785	2	2	45347000	5986100	39361000	0	0	0				0	0	0	0	0	3.1	1
	185	Tb927.1.3800	Tb927.1.3800	Tb927.1.3800		hypothetical protein, conserved	19.907	22.7	0	18.032	1	1														0	0	0				0	0	0	0	0	6.6	1	1	1.9356	2.0485		1	0	9753100	3748500	6004600	12.7	2
	250	Tb927.10.14010	Tb927.10.14010	Tb927.10.14010	rp2	hypothetical protein, conserved	50.631	5.6	0	27.476	1															5.6	2	2	1.552	1.6598	38.054	3	2	42622000	19518000	23105000	2.8	1	1	1.1677	1.1576		1	1	6010100	2870600	3139500	0	0
	1121	Tb927.7.2680	Tb927.7.2680	Tb927.7.2680	ZC3H22	zinc finger protein family member, putative (ZC3H22)	76.183	4.5	0	14.222	1															4.5	2	2				0	0	0	0	0	2.3	1	1	1.1436	1.1974		1	0	3088000	1117800	1970100	2.3	1
	374	Tb927.10.6020	Tb927.10.6020	Tb927.10.6020		hypothetical protein, conserved	18.564	6.7	0.0037736	6.9198	1															6.7	1	1	2.2623	2.2664		1	0	3374700	1150300	2224400	0	0	0				0	0	0	0	0	6.7	1
	64	Tb927.10.4430;Tb10.v4.0033;Tb11.v5.0767	Tb927.10.4430;Tb10.v4.0033;Tb11.v5.0767	Tb927.10.4430	PUF1	pumillo RNA binding protein PUF1 (PUF1);pumillo RNA binding protein PUF1,chrX additional, unordered contigs (PUF1);pumillo RNA binding protein PUF1, putative	63.851	8.9	0	35.014	3															8.9	4	4	1.1663	1.1759	6.5171	3	0	22945000	9903500	13042000	0	0	0				0	0	0	0	0	2.3	1
	1247	Tb927.8.4460	Tb927.8.4460	Tb927.8.4460		hypothetical protein, conserved	109.59	2.6	0	14.828	1															2.6	2	2	1.0626	1.1035	1.6527	2	1	8787500	4533300	4254200	1.6	1	1	1.2016	1.2555		1	0	1834400	806840	1027600	0	0
	202	Tb927.10.10390	Tb927.10.10390	Tb927.10.10390		trypanothione reductase	53.156	7.7	0	19.256	1	1								1.01584	1	0.0226794	554.667	0.874072	1.05739	3	1	1	1.5079	1.5519		1	0	2889100	1144200	1744900	0	0	0				0	0	0	0	0	5.1	2
	1195	Tb927.8.1220	Tb927.8.1220	Tb927.8.1220		hypothetical protein, conserved (pseudogene)	22.803	5.8	0.0023697	7.5945	1															5.8	1	1	1.0656	1.0765		1	1	24522000	11576000	12946000	0	0	0				0	0	0	0	0	5.8	1
	777	Tb927.2.510	Tb927.2.510	Tb927.2.510		retrotransposon hot spot protein 4 (RHS4), putative	95.163	4.7	0.0022814	6.9695	1															4.7	4	1	2.1402	2.1923		1	0	1973900	641230	1332600	2.2	2	0				0	0	0	0	0	4.7	4
	931	Tb927.4.3850	Tb927.4.3850	Tb927.4.3850		hypothetical protein, conserved	49.106	13.2	0	26.251	1															9.5	3	3	1.1515	1.1621	29.882	3	1	29633000	15266000	14367000	0	0	0				0	0	0	0	0	5.7	2
	582	Tb927.11.2570	Tb927.11.2570	Tb927.11.2570		hypothetical protein, conserved	63.115	7.5	0	19.356	1															3.8	2	2	1.0385	1.1089		1	0	27163000	12884000	14279000	1.7	1	1	1.1698	1.2395		1	0	19307000	8114900	11192000	0	0
	700	Tb927.11.7960	Tb927.11.7960	Tb927.11.7960		kinetoplast poly(A) polymerase 1	58.436	4.7	0	12.954	1	1														0	0	0				0	0	0	0	0	2.1	1	1	1.1246	1.1818		1	1	8982700	4605600	4377100	2.7	1
	683	Tb927.11.7140	Tb927.11.7140	Tb927.11.7140		cell cycle sequence binding phosphoprotein (RBP45), putative	35.476	3.2	0.0023456	7.3817	1									1.14057	1	0.189756	350	0.365394	0.94433	3.2	1	1	1.1712	1.2539		1	0	36211000	18499000	17712000	0	0	0				0	0	0	0	0	3.2	1
	215	Tb927.10.11310	Tb927.10.11310	Tb927.10.11310	IFT57/55	intraflagellar transport protein IFT55/IFT57, putative (IFT57/55)	46.366	12.3	0	23.333	1															7.3	2	2	1.0796	1.1264	38.277	2	1	11429000	5204700	6224000	0	0	0				0	0	0	0	0	9.4	3
	978	Tb927.5.2260;Tb927.5.2230;Tb927.5.2170;Tb927.5.2160;Tb927.5.2200	Tb927.5.2260;Tb927.5.2230;Tb927.5.2170;Tb927.5.2160;Tb927.5.2200	Tb927.5.2260		hypothetical protein, conserved;hypothetical protein, conserved;hypothetical protein, conserved;hypothetical protein, conserved;hypothetical protein, conserved	12.354	20.7	0	12.389	5									1.33674	1	0.418718	119.667	0.015162	0.38932	8.6	1	1	1.0672	1.0787		1	0	23094000	10627000	12467000	8.6	1	1	1.0125	1.0069		1	0	24092000	10763000	13329000	0	0
	1410	Tb927.9.8190	Tb927.9.8190	Tb927.9.8190		hypothetical protein, conserved	28.802	6.3	0	14.782	1															6.3	1	1	1.1348	1.2067		1	0	13769000	7161000	6608000	6.3	1	1	1.024	1.0798		1	0	9312200	5330200	3982000	0	0
	132	Tb927.10.13270;Tb11.v5.0563	Tb927.10.13270;Tb11.v5.0563	Tb927.10.13270		periodic tryptophan protein 2, putative,predicted WD40 repeat protein,predicted involvement in cytokinesis,predicted involvement in cell separation;periodic tryptophan protein 2, putative	102.91	0.7	0.0058013	6.5018	2															0	0	0				0	0	0	0	0	0.7	1	1	1.1558	1.228		1	0	47665000	24466000	23198000	0.7	1
	951	Tb927.8.7390;Tb927.4.5030	Tb927.8.7390;Tb927.4.5030	Tb927.8.7390		protein phosphatase 1,PP1;protein phosphatase 1 (PP1)	39.294	4.3	0.0030349	6.9557	2															0	0	0				0	0	0	0	0	4.3	1	1	1.5111	1.4998		1	0	5463200	1907200	3556000	4.3	1
	288	Tb927.10.1580	Tb927.10.1580	Tb927.10.1580		hypothetical protein, conserved	12.232	21.9	0	29.339	1	1								1.10964	1	0.150092	434	0.600007	1.01402	21.9	2	2	1.0326	1.0491	4.91	2	1	80277000	35863000	44414000	21.9	2	2	1.2044	1.2015	0.21521	2	1	50346000	18157000	32189000	0	0
	1019	Tb927.6.1090;Tb927.11.8350	Tb927.6.1090;Tb927.11.8350	Tb927.6.1090	RPT3	proteasome regulatory ATPase subunit 3 (RPT3);katanin, putative	44.859	6.5	0	34.079	2															6.5	2	1	1.0868	1.1597		1	0	24351000	10447000	13904000	3	1	0				0	0	0	0	0	6.5	2
	1117	Tb927.7.2500	Tb927.7.2500	Tb927.7.2500		proteasome regulatory ATPase subunit 1	48.475	12.1	0	26.467	1															8.2	3	2	2.0735	2.1114		1	1	6677100	2487500	4189600	2.7	1	0				0	0	0	0	0	9.4	4
	1209	Tb927.8.1960	Tb927.8.1960	Tb927.8.1960		hypothetical protein, conserved	48.425	5.1	0	14.971	1									1.18877	1	0.249464	311.333	0.265833	0.88909	0	0	0				0	0	0	0	0	2.3	1	1	1.0861	1.1655		1	0	12763000	5898200	6864400	5.1	2
	194	Tb927.1.4690	Tb927.1.4690	Tb927.1.4690	PRMT1	arginine N-methyltransferase (PRMT1)	39.206	3.2	0.002455	10.126	1									1.25697	1	0.329946	201.333	0.0724537	0.600762	3.2	1	1	1.0257	1.0535		1	0	2571800	1124300	1447500	0	0	0				0	0	0	0	0	3.2	1
	295	Tb927.10.1890	Tb927.10.1890	Tb927.10.1890		calpain, putative,cysteine peptidase, Clan CA, family C2, putative	178.09	1.3	0.0016625	10.851	1															1.3	2	2	1.0233	1.0388	9.431	2	0	4711100	2217400	2493700	0.5	1	1	1.1969	1.246		1	0	1065500	452250	613220	0	0
	828	Tb927.3.3220	Tb927.3.3220	Tb927.3.3220		RNA polymerase-associated protein CTR9, putative	101.23	5.3	0	29.413	1		1													2.2	2	2	3.5353	3.6313	26.816	2	1	6500000	1695800	4804200	0	0	0				0	0	0	0	0	3.1	2
	889	Tb927.4.1270	Tb927.4.1270	Tb927.4.1270		ruvB-like DNA helicase, putative	49.905	17.6	0	33.754	1									1.13361	1	0.180922	438	0.611009	1.01963	11.8	3	3	1.04	1.0457	13.197	3	0	37527000	17661000	19866000	2.4	1	1				0	0	0	0	0	11.8	3
	1314	Tb927.9.11220	Tb927.9.11220	Tb927.9.11220		hypothetical protein, conserved	41.551	9.8	0	19.739	1	1														3.9	1	1	1.0385	1.0403		1	0	3473000	1725500	1747500	0	0	0				0	0	0	0	0	2	1
	1260	Tb927.8.5280	Tb927.8.5280	Tb927.8.5280		hypothetical protein, conserved	28.693	4.3	0.0051433	6.6611	1	1														4.3	1	1	1.165	1.2467		1	1	8987400	3180100	5807300	0	0	0				0	0	0	0	0	4.3	1
	1068	Tb927.6.4530	Tb927.6.4530	Tb927.6.4530	RBP17	RNA-binding protein, putative (RBP17)	16.821	17	0	14.88	1															17	2	2	1.011	1.0401	8.7832	4	2	56938000	27179000	29759000	0	0	0				0	0	0	0	0	10.5	1
	161	Tb927.4.3110;Tb11.v5.0960	Tb927.4.3110;Tb11.v5.0960	Tb927.4.3110		tRNA-dihydrouridine synthase 4, putative;tRNA-dihydrouridine synthase 4, putative	45.355	5.7	0.00088889	11.957	2									1.56154	1	0.642973	44.3333	0.000759987	0.0549955	3.3	1	1	1.9632	2.0998		1	1	9842000	3460100	6381800	0	0	0				0	0	0	0	0	3.3	1
	1392	Tb927.9.5960	Tb927.9.5960	Tb927.9.5960		succinate dehydrogenase, putative	21.281	13.3	0	12.983	1	1														7.4	1	1	1.2463	1.2671		1	0	1000200	484300	515950	0	0	0				0	0	0	0	0	5.9	1
	883	Tb927.3.860	Tb927.3.860	Tb927.3.860	ACP	acyl carrier protein,acyl carrier protein, mitochondrial precursor, putative (ACP)	16.531	21.6	0.00085251	11.228	1	1														12.2	1	1	1.1097	1.112		1	1	3090300	806910	2283300	0	0	0				0	0	0	0	0	9.5	1
	886	Tb927.4.100	Tb927.4.100	Tb927.4.100		retrotransposon hot spot protein (RHS, pseudogene), putative,retrotransposon hot spot protein 1 (RHS1), interrupted	55.106	15.7	0	19.527	1															14.3	6	1	1.0125	1.0241		1	0	21418000	10489000	10929000	6.6	3	1	1.371	1.3686		1	0	11699000	4381600	7317100	9.5	4
	418	Tb927.10.9240	Tb927.10.9240	Tb927.10.9240		hypothetical protein, conserved	39.755	12.1	0	27.371	1															0	0	0				0	0	0	0	0	8.2	2	2	1.0161	1.0097		1	1	10886000	4946600	5939400	3.6	1
	863	Tb927.3.5060	Tb927.3.5060	Tb927.3.5060		hypothetical protein, conserved	39.126	11.2	0	30.372	1															7.5	2	2	1.0129	1.0561	0.7259	2	1	31876000	16775000	15101000	0	0	0				0	0	0	0	0	3.7	1
	790	Tb927.9.7470;Tb927.2.6320;Tb927.2.6150;Tb927.6.220;Tb927.2.6240;Tb927.2.6200;Tb927.2.6280	Tb927.9.7470;Tb927.2.6320;Tb927.2.6150;Tb927.6.220;Tb927.2.6240;Tb927.2.6200;Tb927.2.6280	Tb927.9.7470	NT10	purine nucleoside transporter (NT10);adenosine transporter 2, putative (TbNT6);adenosine transporter 2 (TbNT2/927);purine nucleoside transporter (TbNT9);adenosine transporter 2 (TbNT5);adenosine transporter 2, putative (TbNT3);adenosine transporter 2	50.675	2.2	0.0023419	7.34	7															2.2	1	1	1.0038	1.0739		1	0	10012000	4181100	5830900	0	0	0				0	0	0	0	0	2.2	1
	719	Tb927.11.9220	Tb927.11.9220	Tb927.11.9220	RPN2	proteasome regulatory non-ATP-ase subunit 2 (RPN2)	106.51	5.9	0	20.045	1															3.7	2	2	1.0091	1.0409	11.854	2	1	6814000	3710000	3104000	2.3	1	1				0	0	0	0	0	1.1	1
	1270	Tb927.8.5880	Tb927.8.5880	Tb927.8.5880		eukaryotic translation initiation factor 1A, putative	19.445	15.7	0	16.53	1															0	0	0				0	0	0	0	0	9.9	1	1	1.0019	0.99891		1	0	4064800	1729000	2335800	15.7	2
	803	Tb927.3.1350	Tb927.3.1350	Tb927.3.1350		hypothetical protein, conserved	86.927	5.5	0	18.973	1															3.6	2	2	2.8919	3.0627	139.13	2	1	21872000	5712800	16159000	2	1	1	1.003	1.0467		1	0	4102500	1672800	2429700	0	0
	1335	Tb927.9.13380	Tb927.9.13380	Tb927.9.13380		phosphoinositide-binding protein, putative	48.172	10.5	0	27.338	1									1.349	1	0.431886	176.333	0.0486418	0.530396	7.4	3	3	0.99738	1.0515	9.7194	2	0	13758000	6702500	7055200	0	0	0				0	0	0	0	0	10.5	4
	491	Tb927.11.13270	Tb927.11.13270	Tb927.11.13270		hypothetical protein, conserved	30.104	13.7	0	18.168	1															13.7	3	3	1.2313	1.3084	16.336	3	1	87140000	40286000	46854000	9.6	2	2	0.99695	1.037	3.1319	2	1	16142000	7536400	8606100	0	0
	86	Tb927.7.4790;Tb11.v5.0162	Tb927.7.4790;Tb11.v5.0162	Tb927.7.4790	BETA6	proteasome beta 6 subunit,20S proteasome beta 6 subunit, putative (BETA6);proteasome beta 6 subunit	28.691	14.7	0	19.178	2									1.22863	1	0.297054	258.333	0.153226	0.730345	0	0	0				0	0	0	0	0	3.5	1	1	0.99478	1.0567		1	0	17911000	9651300	8260100	7.8	2
	631	Tb927.11.4910	Tb927.11.4910	Tb927.11.4910		predicted ankyrin repeat family protein	43.647	8.2	0	18.977	1									1.48901	1	0.574357	246.667	0.133365	0.712474	5.9	2	2				0	0	0	0	0	5.4	2	2	0.9929	0.98848	23.483	2	2	25530000	14656000	10874000	5.9	2
	651	Tb927.11.5680	Tb927.11.5680	Tb927.11.5680		dynein light chain, putative	23.96	11.4	0	12.786	1															11.4	2	2	1.2439	1.2638	36.227	2	0	12491000	5759700	6731200	5.7	1	1	0.99266	0.99489		1	0	3005600	1171700	1833900	0	0
	1144	Tb927.7.3980	Tb927.7.3980	Tb927.7.3980		immunodominant antigen, putative,tc40 antigen-like	97.32	1	0.0023566	7.4933	1									1.2787	1	0.354675	161.667	0.0374666	0.552285	1	1	1	0.98896	1.0517		1	0	18070000	9903800	8166500	0	0	0				0	0	0	0	0	1	1
	1253	Tb927.8.4780	Tb927.8.4780	Tb927.8.4780		hypothetical protein, conserved	468.13	6.2	0	87.141	1															3.7	4	4	0.98181	1.019	14.221	4	2	63670000	37115000	26555000	3.2	4	4	1.5367	1.5961	105.5	4	2	2906400000	301900000	2604500000	0	0
	1106	Tb927.7.2120	Tb927.7.2120	Tb927.7.2120		hypothetical protein, conserved	46.084	6.7	0.00086356	11.603	1															6.7	2	2	0.97269	1.002	0.06141	2	1	3564200	1335500	2228700	0	0	0				0	0	0	0	0	3.1	1
	1137	Tb927.7.3450;Tb927.7.3440	Tb927.7.3450;Tb927.7.3440	Tb927.7.3450		I/6 autoantigen;I/6 autoantigen	21.585	11.3	0	26.465	2															11.3	2	2	0.93342	0.9999	10.83	3	0	147010000	76959000	70046000	6.7	1	1	1.9547	2.0457		1	1	3517400	992140	2525300	0	0
	340	Tb927.10.4280	Tb927.10.4280	Tb927.10.4280		hypothetical protein, conserved	24.055	7.5	0.0037425	6.8401	1	1														7.5	1	1	0.95274	0.96167		1	0	11711000	4916800	6794700	0	0	0				0	0	0	0	0	7.5	1
	500	Tb927.11.14080	Tb927.11.14080	Tb927.11.14080	CYC2	cyclin 2,G1 cyclin (CYC2)	24.301	6.2	0.0023828	7.6987	1															6.2	1	1	0.95863	0.98286	11.575	2	0	5494100	2919600	2574500	0	0	0				0	0	0	0	0	6.2	1
	175	Tb927.1.1930	Tb927.1.1930	Tb927.1.1930		phosphatidylinositol 3-kinase, putative	324.21	0.8	0.00084317	10.983	1	1														0.5	1	1	1.1989	1.2566		1	0	5915500	3003700	2911800	0.5	1	1	0.97794	1.0321		1	0	9393200	4306300	5087000	0	0
	182	Tb927.1.2750	Tb927.1.2750	Tb927.1.2750		hypothetical protein, conserved	18.698	19	0	12.681	1															19	2	2	0.98634	1.0086	0.60667	2	0	20007000	10706000	9301200	0	0	0				0	0	0	0	0	19	2
	1199	Tb927.8.1440	Tb927.8.1440	Tb927.8.1440		maoC-like dehydratase, putative	17.815	21	0	12.305	1	1														8.6	1	1	0.91299	0.9325		1	0	1470300	780920	689380	0	0	0				0	0	0	0	0	12.3	1
	1214	Tb927.8.2030	Tb927.8.2030	Tb927.8.2030		hypothetical protein, conserved	48.238	13.3	0	46.251	1															13.3	5	5	0.86379	0.87986	26.804	5	3	71067000	40449000	30618000	0	0	0				0	0	0	0	0	5	2
	873	Tb927.3.5440	Tb927.3.5440	Tb927.3.5440		SNF2 DNA repair protein, putative	167.03	2.5	0.0016681	10.895	1									1.06456	1	0.090264	500	0.768623	1.05124	1.6	1	1	1.0481	1.1191	7.7078	3	0	75808000	35543000	40265000	0	0	0				0	0	0	0	0	2.5	2
	114	Tb927.10.16170;Tb11.v5.0396	Tb927.10.16170;Tb11.v5.0396	Tb927.10.16170		potassium voltage-gated channel, putative;potassium voltage-gated channel, putative	34.606	7.5	0	12.337	2															4.6	1	1	0.91229	1.1473		1	0	4083400	2039700	2043700	4.6	1	1	1.5877	1.6619		1	0	2644000	927560	1716400	0	0
	385	Tb927.10.7230;Tb11.v5.0615	Tb927.10.7230;Tb11.v5.0615	Tb927.10.7230		hypothetical protein, conserved;hypothetical protein, conserved	284.7	1	0.00087873	11.759	2															1	2	2	0.9501	0.98093	62.499	2	0	15874000	8037700	7836100	0.4	1	1	1.2885	1.3363		1	0	7649200	2442000	5207200	0	0
	1035	Tb927.6.2390	Tb927.6.2390	Tb927.6.2390		hypothetical protein, conserved	63.96	1.9	0.0051584	6.7232	1															0	0	0				0	0	0	0	0	1.9	1	1	0.92786	0.92711		1	0	3623100	2187400	1435800	1.9	1
	659	Tb927.11.6160	Tb927.11.6160	Tb927.11.6160	ERF3	eukaryotic release factor 3, putative (ERF3)	76.914	6.2	0	19.029	1															3.2	2	2	0.93017	0.93976		1	1	39921000	20314000	19607000	1.6	1	1				0	0	0	0	0	3	1
	431	Tb927.10.9970	Tb927.10.9970	Tb927.10.9970		hypothetical protein, conserved	110	2.1	0.0024834	10.779	1	1														0	0	0				0	0	0	0	0	0.8	1	1	3.835	4.0085		1	0	1924900	327670	1597200	1.4	1
	306	Tb927.10.2370	Tb927.10.2370	Tb927.10.2370	LA	RNA-binding protein, putative (LA)	37.659	6	0	13.925	1															2.7	1	1	0.93475	0.99289		1	0	16703000	8364000	8339200	0	0	0				0	0	0	0	0	2.7	1
	1196	Tb927.8.1230	Tb927.8.1230	Tb927.8.1230		hypothetical protein, conserved	19.777	5.5	0.0023734	7.6125	1															5.5	1	1	0.91793	0.98413		1	0	59504000	33890000	25614000	0	0	0				0	0	0	0	0	5.5	1
	1210	Tb927.8.1980	Tb927.8.1980	Tb927.8.1980		hypothetical protein, conserved	53.365	4.8	0	12.184	1									1.31796	1	0.398308	160	0.0363174	0.555935	4.8	2	2	0.93105	0.97864	21.981	2	1	16316000	9361100	6955300	0	0	0				0	0	0	0	0	2.1	1
	1284	Tb927.8.6640	Tb927.8.6640	Tb927.8.6640		hypothetical protein, conserved	67.498	6.8	0	32.113	1									1.1464	1	0.197109	356.333	0.382603	0.945815	4.8	2	2	0.94578	0.95805		1	0	5426500	2605800	2820700	0	0	0				0	0	0	0	0	3	1
	603	Tb927.11.3440	Tb927.11.3440	Tb927.11.3440		hypothetical protein, conserved	58.165	4.3	0.00088968	11.965	1															2.1	1	1	0.97235	1.0375		1	1	23867000	10919000	12947000	2.1	1	1	1.0936	1.1723		1	1	14130000	8233500	5897000	2.3	1
	1371	Tb927.9.4000;Tb927.9.3930	Tb927.9.4000;Tb927.9.3930	Tb927.9.4000		unspecified product;unspecified product	38.3	6.4	0.0024712	10.662	2															0	0	0				0	0	0	0	0	2.8	1	1	0.88546	0.92664		1	1	8587500	4176000	4411600	3.6	1
	394	Tb927.10.770	Tb927.10.770	Tb927.10.770		hypothetical protein, conserved	69.121	8.4	0	30.079	1	1								1.31192	1	0.39168	179.333	0.0511718	0.522215	5.1	3	3	0.91315	0.93926	28.64	2	0	21348000	10399000	10949000	1.4	1	1				0	0	0	0	0	2.7	2
	764	Tb927.2.450	Tb927.2.450	Tb927.2.450		retrotransposon hot spot protein 4 (RHS4), putative	97.997	21.8	0	49.342	1															16.9	14	0				0	0	0	0	0	13.2	11	1	0.88451	0.92059		1	0	4583800	2533600	2050200	16.2	13
	975	Tb927.5.1880	Tb927.5.1880	Tb927.5.1880	ISP2	inhibitor of serine peptidase (ISP), putative,ecotin family (I11), putative	17.81	18.8	0	16.702	1									1.02336	1	0.0333101	620.667	0.951634	1.05796	18.8	2	2	1.3383	1.4259	21.901	2	0	24005000	7445200	16560000	7.1	1	1				0	0	0	0	0	7.1	1
	1030	Tb927.6.2080	Tb927.6.2080	Tb927.6.2080		hypothetical protein, conserved	45.886	11.1	0	22.032	1	1								1.43777	1	0.523834	66.6667	0.0026041	0.129554	2	1	1	0.98462	1.0536		1	0	11147000	5564900	5582000	2	1	1	1.0479	1.0812		1	0	5943600	2740500	3203100	3.8	1
	487	Tb927.11.13140	Tb927.11.13140	Tb927.11.13140	COXX	cytochrome oxidase subunit X (COXX)	13.672	16.4	0	58.922	1	1								1.30656	1	0.385778	141.333	0.0250108	0.497716	9.5	1	1	0.94073	1.0077		1	0	99599000	49722000	49878000	0	0	0				0	0	0	0	0	9.5	1
	1266	Tb927.8.5640	Tb927.8.5640	Tb927.8.5640		hypothetical protein, conserved	37.089	4.5	0	14.587	1	1								1.0414	1	0.0585195	569.667	0.896095	1.05361	4.5	1	1	0.98401	0.99711	21.423	2	1	15406000	8102400	7304000	0	0	0				0	0	0	0	0	4.5	1
	425	Tb927.10.9800	Tb927.10.9800	Tb927.10.9800		60S ribosomal protein L22	15.271	23.1	0	19.943	1									0.999675	1	-0.00046842	643	0.967835	1.05679	7.7	1	0				0	0	0	0	0	10	1	1	0.92948	0.97038		1	1	4014900	2394800	1620000	23.1	3
	550	Tb927.11.16510	Tb927.11.16510	Tb927.11.16510		hypothetical protein, conserved	16.327	18.5	0	15.125	1	1														9.6	1	1	0.78627	0.80063		1	0	6679000	3714100	2964800	0	0	0				0	0	0	0	0	9.6	1
	1303	Tb927.8.990	Tb927.8.990	Tb927.8.990	RBP33	RNA-binding protein, putative (RBP33)	33.963	3.5	0.0030395	6.9637	1															3.5	1	1	0.88923	0.94489		1	0	17102000	9251000	7850700	0	0	0				0	0	0	0	0	3.5	1
	471	Tb927.11.11770	Tb927.11.11770	Tb927.11.11770		eukaryotic translation initiation factor 4e, putative	47.963	2.7	0.0023024	7.0409	1															2.7	1	1	0.61805	0.6621		1	1	38551000	23872000	14680000	0	0	0				0	0	0	0	0	2.7	1
	1005	Tb927.5.4040	Tb927.5.4040	Tb927.5.4040		hypothetical protein, conserved	94.263	3.7	0	14.008	1	1														1.7	1	1	0.96709	0.96869		1	0	3581300	1894300	1687000	0	0	0				0	0	0	0	0	2	1
	172	Tb927.1.1580	Tb927.1.1580	Tb927.1.1580		cytochrome c oxidase assembly factor, putative,electron transport protein SCO1/2, putative	33.578	6.6	0.0024793	10.761	1	1														2.7	1	1				0	0	0	0	0	4	1	1	0.80537	0.80605		1	0	3327100	1749100	1578000	4	1
	821	Tb927.3.2600	Tb927.3.2600	Tb927.3.2600		ATP-dependent DEAD/H RNA helicase, putative	244.99	3.1	0	47.507	1									1.14551	1	0.195989	367.667	0.413831	0.960378	1.3	3	3	0.97097	1.0223	2.2045	2	0	13206000	6505200	6701200	0	0	0				0	0	0	0	0	1.8	4
	1416	Tb927.9.8710	Tb927.9.8710	Tb927.9.8710		hypothetical protein, conserved	19.729	7.1	0.0023328	7.2111	1	1														7.1	1	1	1.1939	1.2304		1	0	4041100	1936200	2104900	0	0	0				0	0	0	0	0	7.1	1
	416	Tb927.10.9080	Tb927.10.9080	Tb927.10.9080		pteridine transporter, putative	69.998	4.1	0	17.23	1	1								0.622734	1	-0.683312	668	0.981142	1.04271	4.1	3	3	1.6522	1.6673	278.98	3	2	838320000	23549000	814770000	1.4	1	1	0.75609	0.78022		1	1	5807800	2902500	2905300	0	0
	571	Tb927.11.2130	Tb927.11.2130	Tb927.11.2130	RPN3	proteasome regulatory non-ATP-ase subunit 3 (RPN3)	38.167	3.6	0.002453	10.098	1															3.6	1	1				0	0	0	0	0	3.6	1	1	1.1222	1.1567		1	1	6830600	2724800	4105900	3.6	1
	945	Tb927.4.4690	Tb927.4.4690	Tb927.4.4690		hypothetical protein, conserved	31.337	12.2	0	21.124	1															12.2	3	3	0.88282	0.94433	19.754	2	0	48024000	25945000	22079000	2.5	1	1	1.24	1.3209		1	0	10699000	4747000	5951600	0	0
	445	Tb927.11.10560	Tb927.11.10560	Tb927.11.10560		eukaryotic translation initation factor 4 gamma, putative	79.7	3.6	0	16.404	1									1.24387	1	0.31484	194.333	0.0651444	0.58264	0	0	0				0	0	0	0	0	1	1	1	0.89691	0.93224		1	0	4743000	2325600	2417400	1	1
	474	Tb927.11.11900	Tb927.11.11900	Tb927.11.11900	TbCoatomerGamma	coatomer gamma subunit, putative,cytosolic coat protein, putative (TbCoatomerGamma)	97.586	2.2	0	12.465	1									1.25211	1	0.324359	264	0.163545	0.743898	1.1	1	1	1.4665	1.4697		1	0	2089100	665380	1423700	1	1	1	0.78301	0.83269		1	1	10443000	7307400	3135200	0	0
	1233	Tb927.8.3250	Tb927.8.3250	Tb927.8.3250		dynein heavy chain, putative	537.36	1	0	28.999	1															1	5	5	0.85833	0.8928	24.189	4	0	16419000	7835500	8583700	0.2	1	1	1.2625	1.3158		1	0	1275200	596020	679170	0	0
	968	Tb927.5.1590	Tb927.5.1590	Tb927.5.1590		hypothetical protein, conserved	28.263	3.9	0	20.2	1									0.783992	1	-0.351089	615	0.946801	1.06448	3.9	1	1	0.93331	0.99263		1	1	18159000	9186100	8972700	0	0	0				0	0	0	0	0	3.9	1
	1386	Tb927.9.5460	Tb927.9.5460	Tb927.9.5460	eif4g2	eukaryotic translation initation factor 4 gamma, putative	110.26	2.4	0	13.637	1															2.4	2	2	0.67834	0.69454	12.206	2	0	3801300	2009000	1792400	0	0	0				0	0	0	0	0	1.2	1
	458	Tb927.11.11100	Tb927.11.11100	Tb927.11.11100	GNA1	glucosamine 6-phosphate n-acetyltransferase (GNA1)	16.148	16.3	0	24.839	1									1.10898	1	0.149231	442.667	0.623759	1.02163	10.2	1	1	0.85964	0.90302		1	0	6283800	3649500	2634300	0	0	0				0	0	0	0	0	16.3	2
	707	Tb927.11.8270	Tb927.11.8270	Tb927.11.8270		hypothetical protein, conserved	84.474	3.8	0	17.065	1															1.6	1	1	0.84343	0.86		1	0	1276700	647330	629360	0	0	0				0	0	0	0	0	1.6	1
	1124	Tb927.7.2710	Tb927.7.2710	Tb927.7.2710		NADH-cytochrome b5 reductase, putative	31.885	6.3	0	19.571	1	1														6.3	1	1	0.83505	0.85815		1	0	2655300	1405300	1249900	0	0	0				0	0	0	0	0	6.3	1
	983	Tb927.5.2770	Tb927.5.2770	Tb927.5.2770		hypothetical protein, conserved	46.514	4.9	0	13.244	1															2.2	1	1	0.63513	0.67637		1	1	12404000	7403500	5000600	0	0	0				0	0	0	0	0	4.9	2
	663	Tb927.11.6230	Tb927.11.6230	Tb927.11.6230	Sec61alpha	pretranslocation protein, alpha subunit, putative,SEC61-like (pretranslocation process) protein, putative	53.647	4.8	0	12.477	1															0	0	0				0	0	0	0	0	4.8	2	2	1.4243	1.5026		1	0	9358100	3808400	5549700	4.8	2
	1403	Tb927.9.7520	Tb927.9.7520	Tb927.9.7520		hypothetical protein, conserved	38.016	4.6	0.0024752	10.74	1									1.17167	1	0.228567	390.333	0.477396	0.964485	4.6	1	1	1.086	1.1627		1	1	10550000	4384500	6165200	4.6	1	1	0.92883	0.96459		1	1	7834200	3298100	4536100	4.6	1
	480	Tb927.11.12540	Tb927.11.12540	Tb927.11.12540		leucine-rich repeat protein (LRRP), putative	115.21	3.5	0	20.269	1									1.03323	1	0.0471592	569	0.895176	1.05408	3.5	3	3	1.0216	1.0721	7.9596	3	1	24447000	11629000	12818000	1.1	1	1	0.98099	1.0272		1	0	8635600	4458400	4177200	0	0
	1429	Tb927.9.9780	Tb927.9.9780	Tb927.9.9780		peptidyl-prolyl cis-trans isomerase (cyclophilin- 40), putative,cyclophilin-40, putative	38.095	3.4	0.0037397	6.8388	1															0	0	0				0	0	0	0	0	3.4	1	1	0.77317	0.77195		1	0	11816000	5825100	5991000	3.4	1
	1295	Tb927.8.810	Tb927.8.810	Tb927.8.810		radial spoke protein RSP9, putative	37.518	24.6	0	54.847	1									1.05067	1	0.0713092	551.333	0.868789	1.05742	18.3	5	5	0.97432	1.0147	7.1322	5	1	97569000	48524000	49044000	14.4	4	4	1.0276	1.0863	8.7464	4	1	46516000	22669000	23847000	0	0
	1213	Tb927.8.2010	Tb927.8.2010	Tb927.8.2010		hypothetical protein, conserved	21.332	5.9	0.0023059	7.0555	1															5.9	1	1	0.80671	0.85854		1	0	12981000	8091700	4889700	0	0	0				0	0	0	0	0	5.9	1
	521	Tb927.11.15000	Tb927.11.15000	Tb927.11.15000	TbSMN	survival of motor neuron (SMN)-like protein (TbSMN)	17.026	15.9	0	14.088	1															0	0	0				0	0	0	0	0	6.4	1	1	0.79399	0.83851		1	1	22242000	12540000	9701800	15.9	2
	879	Tb927.3.5620	Tb927.3.5620	Tb927.3.5620		hypothetical protein, conserved	112.6	6.3	0	39.954	1															6.3	4	4	1.2837	1.3097	15.674	3	0	18359000	7558700	10800000	1	1	1	0.77049	0.79498		1	1	5906200	2865000	3041200	0	0
	465	Tb927.11.11470	Tb927.11.11470	Tb927.11.11470		hypothetical protein, conserved	32.022	3.5	0.0023866	7.734	1	1														3.5	1	1	0.85872	0.85991		1	0	1499300	807030	692240	0	0	0				0	0	0	0	0	3.5	1
	739	Tb927.2.1100;Tb11.v5.0800;Tb927.6.5180	Tb927.2.1100;Tb11.v5.0800	Tb927.2.1100		retrotransposon hot spot protein (RHS, pseudogene), putative,retrotransposon hot spot protein 3 (RHS3), degenerate;retrotransposon hot spot (RHS) protein, putative	66.46	10	0.0024038	7.9716	3															10	5	1	0.67532	0.69711		1	1	3428700	2427000	1001700	5.5	3	0				0	0	0	0	0	8.2	4
	367	Tb927.10.5810	Tb927.10.5810	Tb927.10.5810		hypothetical protein, conserved	48.257	6.7	0	35.648	1															0	0	0				0	0	0	0	0	4.8	1	1	1.066	1.0643		1	0	11816000	5778600	6037800	6.7	2
	999	Tb927.5.3560	Tb927.5.3560	Tb927.5.3560	VAMP	vesicle-associated membrane protein, putative,synaptobrevin, putative (VAMP)	24.402	6	0	26.026	1															6	1	1	0.79643	0.85303		1	1	10924000	5401800	5521900	0	0	0				0	0	0	0	0	6	1
	238	Tb927.10.1310	Tb927.10.1310	Tb927.10.1310		hypothetical protein, conserved	102.74	1.4	0.0024814	10.774	1															1.4	1	1	0.63313	0.65275		1	0	3882900	2332400	1550500	1.4	1	1				0	0	0	0	0	1.4	1
	60	Tb927.5.4380;Tb05.5K5.30	Tb927.5.4380;Tb05.5K5.30	Tb927.5.4380		kinetoplastid-specific phospho-protein phosphatase, putative;serine/threonine protein phosphatase, putative,BAC from homologous region on chr5	71.37	4.2	0	23.665	2															4.2	2	2	0.71622	0.7427	15.138	2	1	14956000	9420900	5535600	0	0	0				0	0	0	0	0	2.4	1
	517	Tb927.11.14880	Tb927.11.14880	Tb927.11.14880	PFC9	paraflagellar rod component, putative (PFC9)	41.086	5.9	0	13.206	1															2.7	1	1	0.80715	0.85763		1	0	15032000	8429000	6603200	2.7	1	1	1.1954	1.2662		1	0	9867900	3910000	5958000	0	0
	518	Tb927.11.14960	Tb927.11.14960	Tb927.11.14960	PUF7	pumilio/PUF RNA binding protein 7, putative (PUF7)	78.663	3.3	0	12.485	1									1.06793	1	0.0948164	500	0.768623	1.04944	1.6	1	1				0	0	0	0	0	3.3	2	2	0.78528	0.81545	30.973	2	0	15186000	7880000	7306000	1.6	1
	72	Tb11.02.5105b;Tb11.02.5105	Tb11.02.5105b;Tb11.02.5105	Tb11.02.5105b		hypothetical protein, conserved;hypothetical protein, conserved	14.971	20.8	0	19.384	2									1.0915	1	0.126307	449.333	0.641791	1.01969	6.9	1	1	0.93667	1.0031		1	0	8453600	4409400	4044200	0	0	0				0	0	0	0	0	14.6	2
	820	Tb927.3.2490	Tb927.3.2490	Tb927.3.2490		hypothetical protein, conserved	110.07	3.6	0	16.508	1															3.6	3	3	1.1845	1.2365	77.167	2	1	19110000	9889300	9221200	0.7	1	1	0.8001	0.83081		1	0	4861000	2494600	2366400	0	0
	762	Tb927.2.4330;Tb11.v5.0777	Tb927.2.4330;Tb11.v5.0777	Tb927.2.4330		PFR5;paraflagellar rod protein, putative	87.142	7.3	0	32.796	2									1.00328	1	0.00473078	512.667	0.796509	1.04624	2.9	2	2	0.85901	0.8737		1	0	8600300	4586900	4013400	1.3	1	1	1.1216	1.1135		1	0	5328400	2732800	2595600	0	0
	944	Tb927.4.450	Tb927.4.450	Tb927.4.450	TbCoatomerAlpha	coatomer alpha subunit, putative (TbCoatomerAlpha)	132.85	3.3	0	19.649	1									1.1271	1	0.17261	368	0.414757	0.95418	1	1	1	1.4886	1.5278		1	0	2441200	1076900	1364300	2.3	2	2	0.58394	0.58418		1	1	3402200	1778000	1624200	0	0
	1116	Tb927.7.2450	Tb927.7.2450	Tb927.7.2450		hypothetical protein, conserved	54.394	6.8	0	13.741	1															3.1	1	1	0.86927	0.88861		1	0	1579800	869220	710620	0	0	0				0	0	0	0	0	6.8	2
	1067	Tb927.6.4520	Tb927.6.4520	Tb927.6.4520		hypothetical protein, conserved	52.589	2.3	0.0024876	10.798	1															2.3	1	1	0.8961	0.90653		1	0	21149000	11345000	9803600	2.3	1	1	1.0765	1.0745		1	0	13650000	7171000	6479200	0	0
	1229	Tb927.8.3060	Tb927.8.3060	Tb927.8.3060		cytosolic leucyl aminopeptidase, putative,metallo-peptidase, Clan MF, Family M17	71.314	5.5	0	23.369	1															5.5	3	3	0.87308	0.94263	25.668	3	0	24478000	12503000	11975000	1.9	1	1	1.0921	1.1434		1	0	3027900	1438000	1589900	0	0
	251	Tb927.10.14130	Tb927.10.14130	Tb927.10.14130		hypothetical protein, conserved	17.116	9.2	0	16.291	1									1.26745	1	0.341934	273	0.18086	0.778189	9.2	1	1	1.1945	1.2327		1	0	3528500	1598400	1930000	9.2	1	1	0.76024	0.79592		1	1	2953700	1700000	1253700	9.2	1
	1267	Tb927.8.5780	Tb927.8.5780	Tb927.8.5780		phosphatase of regenerating liver-type phosphatase, putative	19.422	7.4	0.0037509	6.8598	1															7.4	1	1	0.70901	0.71731		1	1	14499000	8259500	6239000	0	0	0				0	0	0	0	0	7.4	1
	378	Tb927.10.6220	Tb927.10.6220	Tb927.10.6220	XRND	5-3 exoribonuclease 2, putative (XRND)	90.941	3.5	0	13.41	1									1.06835	1	0.0953891	373	0.428682	0.947864	1.7	1	1	0.92453	0.9302		1	0	3982600	2046600	1936000	0	0	0				0	0	0	0	0	1.7	1
	433	Tb927.11.10030	Tb927.11.10030	Tb927.11.10030		60S ribosomal protein L29, putative	8.2224	16.9	0.00090009	12.125	1									1.11972	1	0.163143	354	0.376241	0.938833	15.5	1	1	0.75929	0.81089		1	0	27830000	15232000	12598000	0	0	0				0	0	0	0	0	16.9	2
	991	Tb927.5.3090	Tb927.5.3090	Tb927.5.3090		hypothetical protein, conserved	11.655	43.6	0	44.781	1	1														43.6	3	3	0.79607	0.80522	34.472	3	0	39377000	21439000	17937000	0	0	0				0	0	0	0	0	43.6	3
	1426	Tb927.9.9420	Tb927.9.9420	Tb927.9.9420		hypothetical protein, conserved	34.928	4.2	0.0050909	6.5869	1	1														4.2	1	1	0.73195	0.77753		1	1	7523300	4304700	3218600	0	0	0				0	0	0	0	0	4.2	1
	452	Tb927.11.10820	Tb927.11.10820	Tb927.11.10820		protein kinase ck2 regulatory subunit, putative,casein kinase II beta chain, putative	33.52	8.5	0	14.177	1															8.5	2	2	0.79927	0.85446		1	0	8054500	5166000	2888500	3.1	1	1	1.1203	1.1546		1	0	1986100	696650	1289500	0	0
	479	Tb927.11.12530	Tb927.11.12530	Tb927.11.12530		hypothetical protein, conserved	90.654	3.2	0.00083752	10.924	1															1.4	1	1	1.1931	1.2153		1	0	8133700	3736800	4397000	1.9	1	1	0.69258	0.72475		1	1	3536200	2366600	1169600	0	0
	1212	Tb927.8.2000	Tb927.8.2000	Tb927.8.2000	NCP1	cyclophilin, putative (NCP1)	28.482	26.7	0	33.964	1									1.30331	1	0.382183	266.667	0.168558	0.749565	8	2	2	0.77398	0.80406	3.2999	2	0	46900000	24440000	22460000	4.6	1	1				0	0	0	0	0	21.8	4
	191	Tb927.1.4420	Tb927.1.4420	Tb927.1.4420		ABC transporter, putative	104.68	2.3	0	12.4	1															2.3	2	2	0.93207	0.97017	2.6425	2	1	31917000	16179000	15738000	0	0	0				0	0	0	0	0	1.2	1
	792	Tb927.3.1010	Tb927.3.1010	Tb927.3.1010		hypothetical protein, conserved	64.339	16.5	0	167.63	1															16.5	7	7	0.93534	0.99673	11.098	6	3	128570000	63668000	64897000	8.7	3	3	1.029	1.0881	12.144	2	0	19352000	9273100	10079000	0	0
	427	Tb927.10.9830	Tb927.10.9830	Tb927.10.9830		hypothetical protein, conserved	17.194	19.1	0	19.629	1	1								1.05366	1	0.0754078	535.667	0.841974	1.06046	7.6	1	1	0.87004	0.88265		1	0	49666000	26265000	23402000	0	0	0				0	0	0	0	0	19.1	3
	70	Tb927.10.6960;Tb927.10.6920;Tb10.v4.0248	Tb927.10.6960;Tb927.10.6920;Tb10.v4.0248	Tb927.10.6960		hypothetical protein, conserved;hypothetical protein;hypothetical protein,chrX additional, unordered contigs	36.056	6.9	0	15.64	3															6.9	2	2	0.58046	0.61499	83.223	2	1	37534000	30447000	7086900	3.4	1	1	1.2578	1.3142		1	0	1827800	1013600	814200	0	0
	702	Tb927.11.8050	Tb927.11.8050	Tb927.11.8050		hypothetical protein, conserved	60.004	7.6	0	19.366	1															3.3	1	1	0.46837	0.47447		1	1	9784200	7367000	2417100	0	0	0				0	0	0	0	0	5.7	2
	770	Tb927.2.470;Tb927.4.220	Tb927.2.470	Tb927.2.470		retrotransposon hot spot protein 4 (RHS4), putative	98.316	24.8	0	77.19	2															19	17	1				0	0	0	0	0	16	14	2	0.47293	0.47714	108.68	2	1	139070000	98317000	40748000	15.9	14
	1248	Tb927.8.4540	Tb927.8.4540	Tb927.8.4540	PBP1	PAB1-binding protein , putative	59.599	6.7	0	35.459	1															6.7	3	3	0.90215	0.90405	37.754	4	0	59494000	34313000	25182000	0	0	0				0	0	0	0	0	6.7	3
	748	Tb927.2.2670	Tb927.2.2670	Tb927.2.2670		histone H4 variant	11.253	29	0	13.082	1															29	4	2	0.93114	0.99311	4.5131	2	0	46447000	24507000	21940000	21	3	1	1.0221	1.0929		1	0	15101000	7890100	7210400	10	1
	1206	Tb927.8.1870	Tb927.8.1870	Tb927.8.1870	tGLP1	Golgi/lysosome glycoprotein 1 (tGLP1)	67.597	14.4	0	103.59	1															12.5	5	5	0.79301	0.82069	12.225	4	3	67395000	36813000	30582000	2.6	1	1	1.0718	1.1222		1	1	3193100	1347300	1845800	2.6	1
	510	Tb927.11.14300	Tb927.11.14300	Tb927.11.14300		dynein intermediate chain IC70, putative	68.115	7.1	0	31.024	1															3.5	2	2	1.034	1.0436	9.5581	2	1	41251000	20504000	20747000	1.7	1	1	0.88796	0.88387		1	1	19551000	10087000	9463600	0	0
	826	Tb927.3.3130	Tb927.3.3130	Tb927.3.3130		hypothetical protein, conserved	178.08	2.3	0	18.167	1															0.9	1	1	0.4992	0.52906		1	1	7338500	4665100	2673500	0.9	1	1				0	0	0	0	0	0.9	1
	393	Tb927.10.7690	Tb927.10.7690	Tb927.10.7690		rib72 protein- like protein	82.837	2.8	0.0008881	11.941	1															2.8	2	2	0.79523	0.82479	52.742	2	0	35239000	20785000	14454000	2.8	2	2	1.0619	1.0896	29.107	2	0	19448000	9268400	10179000	0	0
	1313	Tb927.9.11140	Tb927.9.11140	Tb927.9.11140		hypothetical protein, conserved	51.895	5	0.00087413	11.715	1															2.3	1	1	1.0405	1.0613		1	1	1315600	823850	491790	2.7	1	1	0.85353	0.85423		1	0	3333400	1807800	1525500	0	0
	921	Tb927.4.3160	Tb927.4.3160	Tb927.4.3160	DAT	dihydroxyacetone phosphate acyltransferase, putative (DAT)	137.14	3.5	0	23.654	1															0.6	1	1				0	0	0	0	0	0.8	1	1	0.52735	0.5654		1	1	12396000	6784400	5611600	1.4	2
	1128	Tb927.7.3030;Tb927.7.2990	Tb927.7.3030;Tb927.7.2990	Tb927.7.3030		hypothetical protein, conserved;hypothetical protein, conserved	35.572	4.2	0.0037707	6.9183	2															4.2	1	1	0.85447	0.87981		1	0	4379400	2284500	2094900	0	0	0				0	0	0	0	0	4.2	1
	451	Tb927.11.1080	Tb927.11.1080	Tb927.11.1080		hypothetical protein, conserved	60.381	9.7	0	28.764	1									1.05656	1	0.0793697	568.333	0.894251	1.05455	3.3	2	2	0.83999	0.87567	15.933	2	0	17685000	10173000	7511300	0	0	0				0	0	0	0	0	4.8	3
	774	Tb927.2.4980	Tb927.2.4980	Tb927.2.4980		hypothetical protein, conserved	29.837	7.2	0	12.165	1															2.9	1	1	0.73026	0.75185		1	0	4559200	2721000	1838200	0	0	0				0	0	0	0	0	7.2	2
	1048	Tb927.6.3100	Tb927.6.3100	Tb927.6.3100		hypothetical protein, conserved	48.134	3.2	0.0051775	6.7358	1															3.2	1	1	0.43542	0.44097		1	1	15528000	11235000	4293300	0	0	0				0	0	0	0	0	3.2	1
	868	Tb927.3.5310	Tb927.3.5310	Tb927.3.5310		paraflagellar rod protein	242.78	15.4	0	28.495	1									1.14235	1	0.192004	415.667	0.548902	1.00674	0	0	0				0	0	0	0	0	1.5	2	2	0.6386	0.65148	42.972	2	1	8287300	4936800	3350500	14.8	2
	258	Tb927.10.14570	Tb927.10.14570	Tb927.10.14570		hypothetical protein, conserved	81.138	3.6	0	12.448	1									1.15595	1	0.209076	474.667	0.70783	1.04533	3.6	2	2	0.91336	0.94525	1.1851	2	1	16236000	8960700	7275800	1.8	1	1	1.0091	1.0036		1	0	4639000	2173100	2465900	0	0
	1171	Tb927.7.6360	Tb927.7.6360	Tb927.7.6360	h2aZ	histone H2A variant (h2aZ)	18.667	14	0	16.961	1															14	3	3	1.0127	1.0663	10.003	3	1	177680000	86976000	90707000	8.9	2	2	0.82837	0.87366		1	0	9328100	5076800	4251300	0	0
	943	Tb927.4.4490	Tb927.4.4490	Tb927.4.4490	MRPE	multidrug resistance protein E,p-glycoprotein (MRPE)	193.8	0.8	0.0024213	8.5702	1															0.8	1	1	0.91923	0.94152		1	0	1950000	1140000	810060	0	0	0				0	0	0	0	0	0.8	1
	1141	Tb927.7.3740	Tb927.7.3740	Tb927.7.3740		hypothetical protein, conserved	93.25	3.8	0	18.498	1															2.7	2	2	0.78742	0.84068	16.424	3	2	36262000	19510000	16751000	1.2	1	1	1.009	1.0628		1	0	10706000	5672600	5033100	0	0
	953	Tb927.8.6940;Tb927.4.5380	Tb927.8.6940;Tb927.4.5380	Tb927.8.6940		hypothetical protein, conserved;hypothetical protein, conserved	164.96	1.6	0.0008673	11.655	2															0	0	0				0	0	0	0	0	1	1	1	1.0064	1.0785		1	0	14247000	8019500	6227700	1	1
	342	Tb927.10.4640	Tb927.10.4640	Tb927.10.4640	EIF3L	eukaryotic translation initiation factor 3 subunit L, putative	55.649	3.5	0.0030372	6.9634	1															3.5	1	1	1.0025	1.0671		1	1	9782200	4320300	5462000	0	0	0				0	0	0	0	0	3.5	1
	976	Tb927.5.1900	Tb927.5.1900	Tb927.5.1900		hypothetical protein, conserved	69.353	8.7	0	39.012	1															8.7	4	4	1.0023	1.067	38.966	5	4	52850000	26801000	26049000	2.5	1	1	0.70188	0.7235		1	1	6721100	4183800	2537300	0	0
	1320	Tb927.9.11540	Tb927.9.11540	Tb927.9.11540		hypothetical protein, conserved	50.786	8.2	0	19.508	1															8.2	3	3	0.99768	1.0272	14.7	3	0	66585000	35209000	31376000	2.1	1	1	0.84225	0.84054		1	0	14096000	6986100	7109600	0	0
	363	Tb927.10.5630	Tb927.10.5630	Tb927.10.5630		hypothetical protein, conserved	21.709	13	0	15.789	1									1.13616	1	0.184165	416	0.549839	1.00154	13	2	2	0.86105	0.89509		1	0	5192100	2863300	2328700	5.9	1	1	0.99718	1.0403		1	0	1453000	843210	609830	0	0
	668	Tb927.11.6340	Tb927.11.6340	Tb927.11.6340		hypothetical protein, conserved	45.429	6.8	0	16.976	1									0.998677	1	-0.00191038	648.333	0.971076	1.05024	3.8	1	1	0.56741	0.60436		1	1	12343000	7160600	5182100	0	0	0				0	0	0	0	0	3.8	1
	1251	Tb927.8.4640	Tb927.8.4640	Tb927.8.4640		flagellar protofilament ribbon protein, putative	46.865	4.9	0.00089286	12.031	1															4.9	2	2	0.22843	0.2378	192.59	2	1	107580000	93623000	13956000	2.3	1	1	0.94268	0.97918		1	0	9740400	5692400	4047900	0	0
	525	Tb927.11.15230	Tb927.11.15230	Tb927.11.15230		cytosolic coat protein, putative	25.564	8.3	0	27.724	1															4.4	1	1				0	0	0	0	0	8.3	2	2	0.98897	1.0473	0.2788	2	0	17510000	9237800	8271800	4.4	1
	524	Tb927.11.15130	Tb927.11.15130	Tb927.11.15130		chaperone protein DNAj, putative,heat shock protein-like protein, putative	35.32	7.8	0	22.199	1															7.8	2	2	0.99663	1.0092	22.136	3	1	45398000	24329000	21069000	7.8	2	2	0.94187	0.96804	42.695	2	0	20310000	9996300	10314000	0	0
	256	Tb927.10.14500	Tb927.10.14500	Tb927.10.14500		hypothetical protein, conserved	37.027	29.4	0	52.503	1															8.9	2	2	0.97154	1.0361	6.8191	3	0	106400000	52932000	53471000	8.3	2	2	0.72643	0.76403	29.407	2	1	30969000	17216000	13753000	0	0
	1133	Tb927.7.3330	Tb927.7.3330	Tb927.7.3330		hypothetical protein, conserved	502.65	37.5	0	51.104	1									1.05913	1	0.0828787	558	0.879211	1.05718	37.1	6	6	0.9832	1.0117	1.7097	9	2	308990000	154010000	154980000	22.3	3	3	0.83551	1.0238	20.204	3	0	22645000	12298000	10346000	0	0
	1297	Tb927.8.8300	Tb927.8.8300	Tb927.8.8300		amino acid transporter, putative	50.17	11	0	62.975	1	1														8.1	3	3	0.7595	0.81268	30.855	3	0	62795000	34193000	28602000	3.6	1	1	0.96534	1.0326		1	0	11544000	4374300	7170200	0	0
	1244	Tb927.8.4400	Tb927.8.4400	Tb927.8.4400		hypothetical protein, conserved	75.932	8.7	0	53.537	1															8.7	4	4	0.96926	1.0322	7.1888	3	0	25953000	13949000	12004000	3.7	2	2	0.82481	0.8592	12.997	2	0	9917300	5866400	4050900	0	0
	632	Tb927.11.4920	Tb927.11.4920	Tb927.11.4920		hypothetical protein, conserved	30.707	27.2	0	45.025	1									1.009	1	0.0129269	496.667	0.760985	1.04982	13.2	3	3	0.94713	1.0343	0.84925	2	0	15259000	6583500	8675400	5.5	1	1	0.7377	0.77202		1	0	2333000	1134300	1198700	0	0
	1215	Tb927.8.2040	Tb927.8.2040	Tb927.8.2040		hypothetical protein, conserved	27.476	9.2	0	13.052	1															6	1	1	0.88302	0.88899		1	0	4484600	2007400	2477200	3.2	1	1				0	0	0	0	0	9.2	2
	981	Tb927.5.2530	Tb927.5.2530	Tb927.5.2530		hypothetical protein, conserved	114.91	3.1	0	27.434	1															0.9	1	1	0.66737	0.68838		1	0	3710600	2220200	1490400	0.9	1	1	0.9248	0.96732		1	0	2125800	1289200	836570	0	0
	512	Tb927.11.14380	Tb927.11.14380	Tb927.11.14380	KPAF2	kinetoplast polyadenylation/uridylation factor 2	72.496	6.2	0	21.858	1	1														2.6	1	1	0.93178	0.95327		1	0	1713200	914640	798550	0	0	0				0	0	0	0	0	4.8	2
	1422	Tb927.9.8990	Tb927.9.8990	Tb927.9.8990		hypothetical protein, conserved	38.856	3.8	0.0030303	6.9462	1															3.8	1	1	0.43481	0.43783		1	1	32625000	22186000	10439000	3.8	1	1	0.82744	0.82495		1	0	10875000	6128100	4746500	0	0
	843	Tb927.3.3740	Tb927.3.3740	Tb927.3.3740		hypothetical protein, conserved	69.176	5.3	0	26.068	1															3.7	2	2	0.62887	0.67269		1	1	9916700	6381700	3535000	0	0	0				0	0	0	0	0	3.4	2
	701	Tb927.11.8030	Tb927.11.8030	Tb927.11.8030		hypothetical protein, conserved	46.474	10.3	0	29.895	1															10.3	3	3	0.89569	0.94217	41.107	3	0	30807000	16110000	14697000	6.5	2	2	0.9738	0.98964	42.274	2	1	8666000	3341700	5324200	0	0
	1238	Tb927.8.4100;Tb927.8.4050	Tb927.8.4100;Tb927.8.4050	Tb927.8.4100		hypothetical protein, conserved;hypothetical protein, conserved	83.063	4.4	0	18.114	2															3.5	2	2	0.68341	0.72003	25.731	2	1	10821000	5096200	5724600	0.9	1	1	0.90737	0.96269		1	0	492410000	257870000	234550000	0	0
	1412	Tb927.9.8290	Tb927.9.8290	Tb927.9.8290		hypothetical protein, conserved	25.114	10.6	0	13.514	1	1								0.219801	1	-2.18573	562.667	0.886168	1.05756	10.6	2	2	0.51521	0.54186		1	1	6487800	3963600	2524100	4.6	1	1				0	0	0	0	0	6	1
	1222	Tb927.8.2520	Tb927.8.2520	Tb927.8.2520		acetyl-CoA synthetase, putative	74.666	1.8	0.0023943	7.8457	1															1.8	1	1	0.84951	0.9098		1	0	8406400	3616900	4789500	1.8	1	1	0.95659	0.98632		1	0	6482000	3635900	2846100	0	0
	1047	Tb927.6.3030	Tb927.6.3030	Tb927.6.3030		hypothetical protein, conserved	92.526	2.7	0.0016722	10.907	1															2.7	2	2	0.98938	1.0568	17.001	2	0	127980000	67557000	60424000	0	0	0				0	0	0	0	0	2.7	2
	317	Tb927.10.2800	Tb927.10.2800	Tb927.10.2800		hypothetical protein, conserved	18.838	8.8	0.0023112	7.0889	1	1														8.8	1	1	0.99052	1.0146		1	0	1954500	1021100	933440	0	0	0				0	0	0	0	0	8.8	1
	201	Tb927.10.10140	Tb927.10.10140	Tb927.10.10140	PFC19	paraflagellar rod component, putative (PFC19)	37.014	12.4	0	40.088	1															7.6	2	2	0.84144	0.90053	17.663	3	1	93283000	49342000	43941000	3	1	1	0.94424	1.0046	11.491	2	1	34448000	19328000	15120000	0	0
	671	Tb927.11.6460	Tb927.11.6460	Tb927.11.6460		hypothetical protein, conserved	107.35	16.7	0	85.862	1									1.10139	1	0.139325	392.333	0.483044	0.961258	10	7	7	0.90451	0.9632	5.2568	6	3	46149000	24611000	21538000	4.3	4	4	0.76687	0.80266	13.768	3	1	13494000	7744800	5748900	0	0
	1178	Tb927.7.6910	Tb927.7.6910	Tb927.7.6910		hypothetical protein, conserved	92.255	10.1	0	46.103	1															6.7	5	5	0.95943	0.96661	39.393	5	0	132640000	68824000	63817000	5.7	4	4	0.89897	0.94173	59.918	4	1	50794000	22967000	27827000	0	0
	714	Tb927.11.8950	Tb927.11.8950	Tb927.11.8950	TbLRRP1	leucine rich repeat (TbLRRP1)	78.96	5	0	25.07	1															5	3	3	0.75607	0.80334	83.565	3	2	46640000	21968000	24672000	1.7	1	1	0.89104	0.95099		1	0	10987000	5739400	5247200	0	0
	737	Tb927.11.9860	Tb927.11.9860	Tb927.11.9860		hypothetical protein, conserved	11.865	35	0	45.659	1															23.3	3	3	0.93184	0.94792	13.204	3	0	140320000	72650000	67672000	22.3	2	2	0.84698	0.89991		1	0	17798000	9616200	8182000	0	0
	1393	Tb927.9.6230	Tb927.9.6230	Tb927.9.6230	AK	unspecified product (AK)	41.597	56.5	0	323.31	1															50.5	18	1	0.78013	0.79583		1	0	66711000	36030000	30681000	27.8	11	0				0	0	0	0	0	41.9	16
	120	Tb927.10.15390;Tb11.v5.0434;Tb927.7.5650;Tb11.v5.0849;Tb927.5.2090;Tb927.10.15400	Tb927.10.15390;Tb11.v5.0434;Tb927.7.5650;Tb11.v5.0849;Tb927.5.2090;Tb927.10.15400	Tb927.10.15390		kinesin, putative;kinesin, putative;kinesin, putative;hypothetical protein, conserved;kinesin, putative;kinesin, putative	123.56	1.8	0	12.318	6									1.01959	1	0.0279883	563	0.886655	1.05655	1.8	2	2	0.87517	0.9445		1	0	97362000	50222000	47140000	1.8	2	2	0.93944	0.99595		1	0	35500000	19375000	16124000	0	0
	1273	Tb927.8.6070	Tb927.8.6070	Tb927.8.6070	TBBC	basal body component,ML protein (TBBC)	164.41	1	0	40.905	1									0.886179	1	-0.174331	718.667	0.99582	1.02149	1	1	1	0.59357	0.62546		1	0	6828400	3317500	3510900	1	1	1	0.77604	0.80968		1	1	4153300	1978100	2175100	0	0
	356	Tb927.10.5230	Tb927.10.5230	Tb927.10.5230		ADP-ribosylation factor, putative	30.327	4.8	0.0051661	6.7275	1															4.8	1	1	0.91167	0.92637		1	1	6142000	3332800	2809200	4.8	1	1	0.83229	0.83493		1	0	2189000	1163800	1025200	4.8	1
	1333	Tb927.9.12900	Tb927.9.12900	Tb927.9.12900		RNA polymerase-associated protein LEO1, putative	64.969	3.4	0	12.629	1															3.4	2	2	0.61426	0.65551		1	1	24475000	16516000	7959100	1.7	1	1	0.38866	0.4102		1	1	25566000	17736000	7829400	0	0
	897	Tb927.4.1740	Tb927.4.1740	Tb927.4.1740		hypothetical protein, conserved	47.677	6.6	0	17.701	1															5	2	2	0.7302	0.78098		1	0	9821400	5401200	4420200	1.9	1	1	0.84964	0.88592		1	0	4296900	2400700	1896300	0	0
	540	Tb927.11.16090	Tb927.11.16090	Tb927.11.16090	DC2	outer dynein arm docking complex, putative (DC2)	72.145	7.1	0	18.475	1															7.1	3	3	0.9084	0.96525	13.804	3	1	19664000	9988000	9675800	5.8	2	2	0.95053	0.98411	6.1871	2	0	7236600	2997100	4239400	0	0
	750	Tb927.2.280;Tb11.v5.0594;Tb927.4.210;Tb11.v5.0533;Tb927.10.110;Tb10.v4.0219;Tb927.5.280;Tb10.v4.0220	Tb927.2.280;Tb11.v5.0594;Tb927.4.210	Tb927.2.280		retrotransposon hot spot protein 2 (RHS2), putative;retrotransposon hot spot (RHS) protein, putative;retrotransposon hot spot protein (RHS, pseudogene), putative,retrotransposon hot spot protein 2 (RHS2), interrupted, degenerate	90.22	16	0	158.98	8									0.95472	1	-0.0668506	664.333	0.979479	1.04653	10.5	7	1	0.83688	0.89206		1	0	21514000	11548000	9965300	9	6	0				0	0	0	0	0	10.9	8
	1044	Tb927.6.2780	Tb927.6.2780	Tb927.6.2780		U3 small nuclear ribonucleoprotein (snRNP), putative	33.287	6.3	0.00085106	11.203	1															2.8	1	1				0	0	0	0	0	6.3	2	2	0.7319	0.78383		1	0	14486000	8199400	6287000	2.8	1
	1390	Tb927.9.5890	Tb927.9.5890	Tb927.9.5890		solanesyl-diphosphate synthase, putative	39.253	3.1	0.0023603	7.5271	1	1														3.1	1	1	0.89024	0.91807		1	0	3241300	1741800	1499500	3.1	1	1	0.80938	0.84147		1	0	883340	473960	409380	0	0
	1094	Tb927.7.1310	Tb927.7.1310	Tb927.7.1310		hypothetical protein, conserved	152.52	1.7	0.00085911	11.441	1															1.7	2	2	0.7943	0.81965	8.3871	2	0	7132900	4015400	3117500	0.9	1	1	0.66384	0.69396		1	0	1955500	1246500	708980	0	0
	543	Tb927.11.16200	Tb927.11.16200	Tb927.11.16200	CAP17	microtubule-associated protein,corset-associated protein 17 (CAP17)	14.854	8.3	0.002441	9.0633	1															8.3	1	1	0.95777	0.95926		1	0	6395500	2860600	3534900	8.3	1	1	0.92823	0.9247		1	0	6439800	3444300	2995500	0	0
	860	Tb927.3.5010	Tb927.3.5010	Tb927.3.5010		hypothetical protein, conserved	23.423	10.4	0	13.438	1															5.7	1	1	0.77733	0.78734		1	0	18980000	11343000	7637700	5.7	1	1	0.65497	0.6519		1	1	9855900	3558800	6297000	0	0
	1051	Tb927.6.3570	Tb927.6.3570	Tb927.6.3570		tubulin-tyrosine ligase-like protein, conserved	71.692	4.1	0	12.179	1	1														0	0	0				0	0	0	0	0	1.6	1	1	0.81554	0.8685		1	0	10650000	5198200	5451900	4.1	2
	621	Tb927.11.4480	Tb927.11.4480	Tb927.11.4480		radial spoke protein RSP4/6, putative	66.905	14.9	0	64.036	1									0.930345	1	-0.104162	718.667	0.99582	1.02017	9.1	3	3	0.91046	0.97067	17.609	4	1	48659000	26055000	22603000	6.8	3	3	0.94423	0.98874	31.369	4	0	28685000	17573000	11112000	0	0
	413	Tb927.10.8930	Tb927.10.8930	Tb927.10.8930	PFC18	paraflagellar rod component, putative (PFC18)	80.014	7	0	127.06	1									0.887892	1	-0.171543	731	0.997512	1.01407	4.5	3	3	0.89114	0.94127	7.7496	4	2	75917000	36049000	39868000	4.5	3	3	0.93095	0.96047	11.007	3	1	21598000	10149000	11449000	0	0
	213	Tb927.10.11220	Tb927.10.11220	Tb927.10.11220	PSSA-2	procyclic form surface phosphoprotein (PSSA-2)	46.04	10.6	0	33.835	1															3.1	1	1	0.89478	0.95814		1	0	10722000	5283800	5438400	2.6	1	1	0.83653	0.88523		1	1	46868000	28177000	18691000	5.6	2
	844	Tb927.3.3750	Tb927.3.3750	Tb927.3.3750	PFC7	paraflagellar rod component, putative (PFC7)	19.859	24.4	0	41.933	1									0.948709	1	-0.0759618	676.667	0.984711	1.03818	24.4	5	5	0.91687	0.985	5.0165	5	1	157540000	85187000	72349000	24.4	4	4	0.87167	0.92023	8.9189	4	1	82560000	41462000	41098000	7.4	1
	477	Tb927.11.12230	Tb927.11.12230	Tb927.11.12230		heat shock protein HslVU, ATPase subunit HslU, putative,ATP-dependent hsl protease ATP-binding subunit hslU, putative	54.897	4	0	12.242	1	1														1.6	1	1	0.89714	0.91372		1	1	7436700	4358700	3078000	0	0	0				0	0	0	0	0	4	2
	421	Tb927.10.9440	Tb927.10.9440	Tb927.10.9440	54 NDH2	NADH dehydrogenase (54 NDH2)	54.351	6.9	0	19.761	1															2.4	1	1	0.69518	0.72922		1	0	6047600	3381100	2666500	2.2	1	1	0.78819	0.78738		1	0	12272000	7217200	5054500	0	0
	88	Tb927.7.4910;Tb11.v5.0172	Tb927.7.4910;Tb11.v5.0172	Tb927.7.4910		hypothetical protein, conserved;hypothetical protein, conserved	40.483	12.7	0	47.935	2															12.7	4	4	0.89616	0.90463	36.339	3	1	68963000	27131000	41831000	3.3	1	1	0.84854	0.84574	10.032	2	2	33380000	17755000	15625000	0	0
	580	Tb927.11.2530	Tb927.11.2530	Tb927.11.2530		kinteoplast poly(A) polymerase complex 1 subunit,mitochondrial edited mRNA stability factor 1 subunit,mitochondrial RNA binding complex 1 subunit	84.864	3.1	0	14.233	1	1														1.6	1	1				0	0	0	0	0	1.5	1	1	0.71507	0.75018		1	0	8816400	4525400	4291000	1.5	1
	181	Tb927.1.2670	Tb927.1.2670	Tb927.1.2670		flagellar protein PF16	56.126	25.1	0	140.27	1									1.10719	1	0.146899	449.667	0.642687	1.01908	19.9	8	8	0.75846	0.76267	19.135	8	4	234300000	126500000	107800000	4.5	2	2	0.67692	0.68237		1	0	57927000	33624000	24304000	2.1	1
	237	Tb927.10.12960	Tb927.10.12960	Tb927.10.12960	RAB5A	ras-related protein rab-5,small GTPase, putative (RAB5A)	24.484	28.7	0	33.157	1															15.2	3	3	0.79083	0.79912	68.786	3	2	126460000	98296000	28160000	13	3	3	0.84482	0.84048	82.345	3	2	84896000	62277000	22619000	0	0
	657	Tb927.11.610	Tb927.11.610	Tb927.11.610		hypothetical protein, conserved	37.53	2.7	0.003028	6.941	1															2.7	1	1	0.64971	0.69034		1	0	15046000	8555900	6490400	2.7	1	1	0.54887	0.57068		1	0	8003400	4777700	3225800	0	0
	1385	Tb927.9.5410	Tb927.9.5410	Tb927.9.5410		hypothetical protein, conserved	34.163	7.4	0	21.227	1															7.4	2	2	0.92039	0.97354		1	0	7186600	3874400	3312200	4.7	1	1	0.94114	0.98125		1	1	4313000	2063200	2249800	0	0
	1280	Tb927.8.6240	Tb927.8.6240	Tb927.8.6240		STOP axonemal protein	30.042	44.4	0	127.11	1									1.0133	1	0.019059	628.333	0.957694	1.06026	35.7	8	8	0.91824	0.9812	7.987	8	2	260010000	130530000	129480000	26.7	6	6	0.93745	0.99857	11.666	6	1	104460000	51702000	52758000	0	0
	1153	Tb927.7.4460	Tb927.7.4460	Tb927.7.4460		hypothetical protein, conserved	91.199	2	0	15.335	1															2	1	1	0.9054	0.96328		1	1	13264000	7218400	6045500	2	1	1	0.92056	0.95679		1	0	7949900	3793100	4156800	0	0
	856	Tb927.3.4920	Tb927.3.4920	Tb927.3.4920		LETM1 and EF-hand domain-containing protein 1, putative	42.737	7.1	0	14.94	1	1								1.20726	1	0.271734	292.333	0.22163	0.812983	3.7	1	1	0.89302	0.90727		1	1	6100800	3659300	2441500	0	0	0				0	0	0	0	0	7.1	2
	647	Tb927.11.5510	Tb927.11.5510	Tb927.11.5510		dynein light chain p28, axonemal, putative	27.371	4.7	0.0024	7.968	1									0.981826	1	-0.0264602	549.333	0.865549	1.05996	4.7	1	1	0.81727	0.82643		1	0	14020000	8207100	5812700	4.7	1	1	0.8441	0.83695		1	0	5907000	3187400	2719600	0	0
	228	Tb927.10.12410	Tb927.10.12410	Tb927.10.12410		hypothetical protein, conserved	24.659	14.5	0	20.657	1															14.5	3	3	0.85677	0.91414	107.18	3	1	43708000	13885000	29823000	9.2	2	2	0.87783	0.90603	3.2055	2	0	12516000	6458900	6057000	0	0
	752	Tb927.2.2970	Tb927.2.2970	Tb927.2.2970	MCP13	mitochondrial carrier protein (MCP13)	33.962	4.8	0.0052083	6.7935	1	1														4.8	1	1	0.85138	0.85311		1	0	3077900	1834700	1243200	0	0	0				0	0	0	0	0	4.8	1
	1432	Tb927.9.9940	Tb927.9.9940	Tb927.9.9940		PACRGB	35.353	15.4	0	58.067	1									1.0187	1	0.0267236	617	0.948542	1.06194	15.4	5	5	0.85413	0.91981	6.9047	6	2	72067000	37756000	34311000	9	3	3	0.83666	0.89007	45.141	4	1	46116000	21208000	24909000	0	0
	784	Tb927.2.5660	Tb927.2.5660	Tb927.2.5660	ADKA	adenylate kinase, putative (ADKA)	29.339	16.5	0	31.365	1									1.04203	1	0.0593918	574.667	0.902821	1.05683	13.1	2	2	0.87326	0.91084	9.5723	2	0	38797000	18581000	20216000	6.9	1	1	0.86072	0.91832		1	0	15939000	7214100	8725100	0	0
	354	Tb927.10.5140	Tb927.10.5140	Tb927.10.5140	MPK2	protein kinase, putative,mitogen-activated protein kinase 2, putative	49.74	6.3	0	12.417	1															3.4	1	1	0.24263	0.25786		1	1	14414000	11715000	2698600	3.4	1	1	0.21499	0.22887	0.37192	2	2	45117000	38280000	6837400	0	0
	476	Tb927.11.12210	Tb927.11.12210	Tb927.11.12210		hypothetical protein, conserved	32.43	13.1	0	22.298	1									1.09572	1	0.131877	435	0.602764	1.0101	13.1	3	3	0.8587	0.9165	4.1052	3	2	129610000	67237000	62370000	4.1	1	1	0.85562	0.90912		1	1	10315000	5959000	4355900	0	0
	523	Tb927.11.15100	Tb927.11.15100	Tb927.11.15100		Tb5.20	118.44	3.5	0	43.927	1									1.1787	1	0.2372	441	0.619217	1.02473	2.8	3	3	0.91967	0.97713	6.934	4	1	98585000	49919000	48666000	2.8	3	3	0.91878	0.96548	1.2174	3	0	45021000	22708000	22314000	0	0
	69	Tb927.10.6950;Tb927.10.6910;Tb11.v5.0496;Tb10.v4.0247	Tb927.10.6950;Tb927.10.6910;Tb11.v5.0496;Tb10.v4.0247	Tb927.10.6950		sterol 24-c-methyltransferase, putative;Sterol methyltransferase, putative;sterol 24-c-methyltransferase, putative;s-adenosyl-L-methionine-c-24-delta-sterol-methy lt ransferase a, putative,chrX additional, unordered contigs	40.128	7.8	0.00086881	11.672	4															3.9	1	1	0.99882	1.0002		1	0	1473900	723860	750020	0	0	0				0	0	0	0	0	0	0
	73	Tb11.02.5400b;Tb11.02.5400	Tb11.02.5400b;Tb11.02.5400	Tb11.02.5400b		cystathionine beta-synthase, putative;cystathionine beta-synthase, putative	39.464	10.8	0	19.093	2															0	0	0				0	0	0	0	0	3	1	1	0.99601	1.0426		1	1	2662500	1098900	1563500	0	0
	76	Tb11.0840;Tb927.11.720	Tb11.0840;Tb927.11.720	Tb11.0840		hypothetical protein,chrXI additional, unordered contigs;hypothetical protein, conserved	29.807	13.8	0	20.83	2															9.2	2	2	1.1364	1.211	17.867	3	1	29736000	12989000	16747000	0	0	0				0	0	0	0	0	0	0
	79	Tb11.0890;Tb927.11.670	Tb11.0890;Tb927.11.670	Tb11.0890		epsin, putative,chrXI additional, unordered contigs;epsinR	53.965	6.5	0	12.156	2									0.93883	1	-0.0910645	522	0.815812	1.0542	0	0	0				0	0	0	0	0	0	0	0				0	0	0	0	0	6.5	2
	81	Tb927.11.1840;Tb11.1380	Tb927.11.1840;Tb11.1380	Tb927.11.1840		hypothetical protein, conserved;hypothetical protein, conserved	45.633	7	0.00089445	12.051	2															7	2	2	0.89221	0.9243	3.7097	2	1	11131000	5458700	5671900	0	0	0				0	0	0	0	0	0	0
	82	Tb11.1400;Tb927.11.1820	Tb11.1400;Tb927.11.1820	Tb11.1400		hypothetical protein, conserved (pseudogene);translation initiation factor eIF2B delta subunit, putative,eIF-2B GDP-GTP exchange factor,guanine nucleotide exchange factor subunit GCD2	68.093	3.8	0	14.683	2															3.8	2	2	0.96575	0.98217		1	0	1027700	606040	421710	0	0	0				0	0	0	0	0	2.1	1
	84	Tb11.1790;Tb927.2.720	Tb11.1790	Tb11.1790		retrotransposon hot spot protein (RHS, pseudogene), putative	64.461	16.3	0	55.096	2															12.4	7	0				0	0	0	0	0	8.5	5	0				0	0	0	0	0	10.3	6
	90	Tb927.10.6030;Tb11.v5.0196	Tb927.10.6030;Tb11.v5.0196	Tb927.10.6030	TbPSA6	proteasome alpha 1 subunit, putative,20S proteasome subunit alpha-6, (putative) (TbPSA6);hypothetical protein, conserved	29.353	14.7	0	24.605	2									1.3663	1	0.45027	111.667	0.0123125	0.337956	9.4	2	2				0	0	0	0	0	4.9	1	1	1.0858	1.1321		1	0	4313800	2244700	2069100	0	0
	92	Tb927.10.6080;Tb11.v5.0200	Tb927.10.6080;Tb11.v5.0200	Tb927.10.6080	PRCE	proteasome beta 5 subunit, putative,proteasome beta 5 subunit (PRCE);proteasome beta 5 subunit, putative	34.416	3.2	0.0051813	6.7402	2															0	0	0				0	0	0	0	0	0	0	0				0	0	0	0	0	0	0
	93	Tb927.5.330;Tb11.v5.0281;Tb927.5.320;Tb927.5.285b;Tb11.v5.0209	Tb927.5.330;Tb11.v5.0281;Tb927.5.320;Tb927.5.285b;Tb11.v5.0209	Tb927.5.330		receptor-type adenylate cyclase GRESAG 4, putative,adenylyl cyclase, putative,ATP pyrophosphate-lyase, putative;receptor-type adenylate cyclase GRESAG 4, putative;receptor-type adenylate cyclase GRESAG 4, putative,adenylyl cyclase, putative;receptor-typ	133.99	0.8	0.0051967	6.7805	5															0.8	1	1	1.0546	1.0879		1	0	3292400	1762400	1530100	0	0	0				0	0	0	0	0	0	0
	97	Tb927.10.5220;Tb11.v5.0235	Tb927.10.5220;Tb11.v5.0235	Tb927.10.5220		hypothetical protein, conserved;hypothetical protein, conserved	51.172	2.7	0.0051546	6.711	2															2.7	1	1				0	0	0	0	0	2.7	1	1	0.92293	0.99005		1	0	12602000	5074300	7527700	0	0
	99	Tb927.10.5300;Tb11.v5.0246	Tb927.10.5300;Tb11.v5.0246	Tb927.10.5300		eukaryotic translation initiation factor 6 (eIF-6), putative;eukaryotic translation initiation factor 6, putative	26.925	16.5	0	16.231	2															5.6	1	1				0	0	0	0	0	0	0	0				0	0	0	0	0	0	0
	105	Tb11.v5.0325	Tb11.v5.0325	Tb11.v5.0325		retrotransposon hot spot (RHS) protein, putative	36.986	17.5	0.0079137	6.4079	1	1								0.822506	1	-0.281903	718.333	0.995766	1.02275	13.5	4	0				0	0	0	0	0	6.8	2	0				0	0	0	0	0	17.5	5
	107	Tb11.v5.0333;Tb927.10.8530;Tb927.10.8520;Tb927.10.8510;Tb927.10.8500;Tb927.10.8490;Tb11.v5.0332;Tb11.v5.0331	Tb11.v5.0333;Tb927.10.8530;Tb927.10.8520;Tb927.10.8510;Tb927.10.8500;Tb927.10.8490;Tb11.v5.0332;Tb11.v5.0331	Tb11.v5.0333		THT1 - hexose transporter, putative, fragment;glucose transporter,glucose transporter 2A (THT2A);glucose transporter, putative;glucose transporter, putative;glucose transporter, putative;glucose transporter, putative;THT2A - glucose transporter, puta	34.276	3.1	0.0057929	6.4953	8															0	0	0				0	0	0	0	0	0	0	0				0	0	0	0	0	0	0
	108	Tb927.10.5090;Tb11.v5.0338	Tb927.10.5090;Tb11.v5.0338	Tb927.10.5090		hypothetical protein, conserved;hypothetical protein, conserved	20.825	7	0.0044709	6.8088	2															0	0	0				0	0	0	0	0	0	0	0				0	0	0	0	0	7	1
	112	Tb11.v5.0390;Tb927.1.1380	Tb11.v5.0390;Tb927.1.1380	Tb11.v5.0390		serine/threonine protein phosphatase 2A regulatory subunit, putative;serine/threonine protein phosphatase 2A regulatory subunit, putative	47.301	4.8	0	12.29	2															2.3	1	1	1.2144	1.2536		1	1	3450900	1463900	1986900	2.5	1	1				0	0	0	0	0	2.5	1
	115	Tb927.10.16150;Tb11.v5.0397	Tb927.10.16150;Tb11.v5.0397	Tb927.10.16150		ATP-dependent zinc metallopeptidase, putative;ATP-dependent zinc metallopeptidase, putative	62.779	2.6	0.0023981	7.8832	2															0	0	0				0	0	0	0	0	2.6	1	1	0.86669	0.90717		1	0	2585100	1774700	810460	0	0
	116	Tb11.v5.0399;Tb927.10.9650	Tb11.v5.0399;Tb927.10.9650	Tb11.v5.0399		hypothetical protein, conserved;hypothetical protein, conserved	121.09	1.2	0.0022918	6.9977	2															1.2	1	1	0.85084	0.8761		1	0	4363200	1983500	2379700	0	0	0				0	0	0	0	0	0	0
	119	Tb927.10.15850;Tb11.v5.0427	Tb927.10.15850;Tb11.v5.0427	Tb927.10.15850	PEX12	peroxin 12 (PEX12);peroxisome assembly protein, putative	43.172	4.6	0.00084175	10.972	2															0	0	0				0	0	0	0	0	0	0	0				0	0	0	0	0	0	0
	124	Tb927.10.15650;Tb11.v5.0465	Tb927.10.15650;Tb11.v5.0465	Tb927.10.15650		tRNA pseudouridine synthase A-like protein;tRNA pseudouridine synthase A-like protein, putative	64.812	2.2	0.0022848	6.9727	2															2.2	1	1	0.85138	0.89654		1	0	6709300	3934800	2774600	0	0	0				0	0	0	0	0	0	0
	126	Tb927.10.660;Tb11.v5.0500	Tb927.10.660;Tb11.v5.0500	Tb927.10.660		2-oxoisovalerate dehydrogenase alpha subunit, putative;2-oxoisovalerate dehydrogenase alpha subunit, putative	46.369	7.7	0	16.62	2															0	0	0				0	0	0	0	0	1.9	1	1	1.2631	1.3022		1	1	6611400	2893500	3717900	0	0
	138	Tb927.7.7070;Tb11.v5.0612	Tb927.7.7070;Tb11.v5.0612	Tb927.7.7070		hypothetical protein, conserved;hypothetical protein, conserved	49.45	7.2	0	16.568	2									0.69049	1	-0.534308	576.667	0.905428	1.05833	0	0	0				0	0	0	0	0	0	0	0				0	0	0	0	0	0	0
	139	Tb11.v5.0616;Tb927.7.6970	Tb11.v5.0616;Tb927.7.6970	Tb11.v5.0616		paraflagellar rod protein, putative;paraflagellar rod protein, putative	76.144	2.5	0.0023548	7.4862	2															2.5	1	1	0.82099	0.82119		1	1	936160	444500	491670	0	0	0				0	0	0	0	0	0	0
	143	Tb927.5.1230;Tb11.v5.0639	Tb927.5.1230;Tb11.v5.0639	Tb927.5.1230		hypothetical protein, conserved;hypothetical protein, conserved	58.564	7	0	23.612	2															2.1	1	1	0.94614	0.95369		1	0	29884000	16840000	13044000	0	0	0				0	0	0	0	0	0	0
	147	Tb11.v5.0681;Tb927.8.3870	Tb11.v5.0681;Tb927.8.3870	Tb11.v5.0681		hypothetical protein, conserved;hypothetical protein, conserved	48.194	3.3	0	19.083	2															0	0	0				0	0	0	0	0	3.3	1	1	0.38936	0.41664		1	1	11679000	8472700	3206200	0	0
	151	Tb927.10.13780;Tb11.v5.0718	Tb927.10.13780;Tb11.v5.0718	Tb927.10.13780	GSK3	glycogen synthase kinase 3 (GSK3);protein kinase, putative	40.32	7.1	0	12.975	2															4	1	1				0	0	0	0	0	0	0	0				0	0	0	0	0	0	0
	167	Tb11.v5.1041;Tb927.11.11280	Tb11.v5.1041;Tb927.11.11280	Tb11.v5.1041		hypothetical protein, conserved;hypothetical protein, conserved	56.182	2.7	0.0057845	6.4543	2															2.7	1	1				0	0	0	0	0	0	0	0				0	0	0	0	0	0	0
	199	Tb927.1.990	Tb927.1.990	Tb927.1.990		hypothetical protein, conserved	42.207	4	0.0023885	7.7716	1															4	1	1	0.80522	0.81353		1	0	4981200	1995700	2985500	0	0	0				0	0	0	0	0	0	0
	234	Tb927.10.12740	Tb927.10.12740	Tb927.10.12740	ZC3H35	zinc finger protein family memeber, putative (ZC3H35)	51.324	3.4	0.0022971	7.026	1															3.4	1	1				0	0	0	0	0	0	0	0				0	0	0	0	0	0	0
	239	Tb927.10.13110	Tb927.10.13110	Tb927.10.13110		dynein light chain, putative,dynein light chain 2B, cytoplasmic, putative,predicted dynein modulator,roadblock/LC7 family member	12.826	12.7	0.0016736	10.914	1															12.7	1	1	0.95746	0.97044		1	0	5551400	3287400	2264000	0	0	0				0	0	0	0	0	0	0
	243	Tb927.10.13510	Tb927.10.13510	Tb927.10.13510		zinc metallopeptidase, putative	62.779	2.5	0.0050983	6.5968	1	1														0	0	0				0	0	0	0	0	0	0	0				0	0	0	0	0	0	0
	244	Tb927.10.13600	Tb927.10.13600	Tb927.10.13600		hypothetical protein, conserved,hypothetical protein	18.522	8.9	0.0051245	6.6166	1	1														8.9	1	1				0	0	0	0	0	8.9	1	1	1.4851	1.4894		1	1	2401800	739250	1662500	0	0
	255	Tb927.10.1450	Tb927.10.1450	Tb927.10.1450		hypothetical protein, conserved	329.64	16.4	0	25.929	1															8.9	1	1	1.1111	1.1884		1	0	9821400	3900200	5921200	0	0	0				0	0	0	0	0	0	0
	282	Tb927.10.15530;Tb11.v5.0748	Tb927.10.15530;Tb11.v5.0748	Tb927.10.15530		ABC transport system ATP-binding protein, putative;ABC transporter, putative	67.522	4.5	0	12.358	2															0	0	0				0	0	0	0	0	0	0	0				0	0	0	0	0	0	0
	296	Tb927.10.190;REV__Tb927.3.5050	Tb927.10.190	Tb927.10.190		40S ribosomal protein S6, putative	28.44	28.8	0	84.193	2									1.19965	1	0.262609	285	0.205624	0.802338	26	8	1	0.7277	0.77249		1	1	6448300	2900600	3547700	22	6	0				0	0	0	0	0	22	7
	297	Tb927.10.1930	Tb927.10.1930	Tb927.10.1930		hypothetical protein, conserved	74.392	2	0	16.596	1	1														0	0	0				0	0	0	0	0	0	0	0				0	0	0	0	0	2	1
	298	Tb927.10.1970	Tb927.10.1970	Tb927.10.1970		hypothetical protein, conserved	156.62	1.6	0.00084818	11.14	1															1.6	2	2	1.3072	1.3472		1	0	3127600	1176300	1951300	0	0	0				0	0	0	0	0	0	0
	307	Tb927.10.2380	Tb927.10.2380	Tb927.10.2380		hypothetical protein, conserved	102.45	6.2	0	26.419	1															3.6	2	2	0.88173	0.90959		1	0	3671700	2105200	1566600	0	0	0				0	0	0	0	0	0	0
	318	Tb927.10.2810	Tb927.10.2810	Tb927.10.2810		hypothetical protein, conserved	38.589	3.6	0.0023238	7.1514	1															3.6	1	1				0	0	0	0	0	0	0	0				0	0	0	0	0	0	0
	321	Tb927.10.2950	Tb927.10.2950	Tb927.10.2950		hypothetical protein, conserved	206.8	0.7	0.0023006	7.0333	1															0	0	0				0	0	0	0	0	0	0	0				0	0	0	0	0	0	0
	324	Tb927.10.3160	Tb927.10.3160	Tb927.10.3160		hypothetical protein, conserved	14.605	7.7	0.0058097	6.5155	1															7.7	1	1	1.1659	1.2439		1	0	7877200	3432000	4445300	0	0	0				0	0	0	0	0	0	0
	325	Tb927.10.3170;Tb11.v5.0791	Tb927.10.3170	Tb927.10.3170		ABC transporter, putative	82.425	5.1	0	19.098	2									1.14836	1	0.199577	379	0.445481	0.960983	0	0	0				0	0	0	0	0	0	0	0				0	0	0	0	0	0	0
	326	Tb927.10.3200	Tb927.10.3200	Tb927.10.3200	U2AF35	U2 splicing auxiliary factor, putative (U2AF35)	29.114	6.5	0.0024252	8.7215	1									1.09262	1	0.127798	408.667	0.529189	0.99114	6.5	1	1	1.0513	1.1211		1	0	12028000	4394900	7633500	0	0	0				0	0	0	0	0	0	0
	334	Tb927.10.3810	Tb927.10.3810	Tb927.10.3810		hypothetical protein, conserved	64.888	3	0.00083963	10.954	1															0	0	0				0	0	0	0	0	0	0	0				0	0	0	0	0	1.3	1
	338	Tb927.10.4070	Tb927.10.4070	Tb927.10.4070		hypothetical protein, conserved	36.601	8.2	0	12.339	1															0	0	0				0	0	0	0	0	3.9	1	1	0.70817	0.73122		1	0	5606200	2364900	3241300	0	0
	350	Tb927.10.5020	Tb927.10.5020	Tb927.10.5020	eif4e5	hypothetical protein, conserved	21.98	13.3	0	13.884	1															7.7	1	1				0	0	0	0	0	0	0	0				0	0	0	0	0	5.6	1
	358	Tb927.10.5430	Tb927.10.5430	Tb927.10.5430		hypothetical protein, conserved	32.616	6.4	0	14.221	1															0	0	0				0	0	0	0	0	0	0	0				0	0	0	0	0	0	0
	359	Tb927.10.5450	Tb927.10.5450	Tb927.10.5450	nlp	nucleoplasmin-like protein (NLP)	107.29	1.5	0.0023274	7.1803	1															0	0	0				0	0	0	0	0	0	0	0				0	0	0	0	0	0	0
	364	Tb927.10.5670	Tb927.10.5670	Tb927.10.5670	NAT1	N-acetyltransferase subunit Nat1, putative (NAT1)	82.189	7	0	23.894	1									1.52951	1	0.613073	256	0.149106	0.728149	2.7	1	1				0	0	0	0	0	0	0	0				0	0	0	0	0	0	0
	373	Tb927.10.600	Tb927.10.600	Tb927.10.600		hypothetical protein, conserved	62.775	3.1	0.00084104	10.971	1	1														3.1	2	2				0	0	0	0	0	0	0	0				0	0	0	0	0	0	0
	386	Tb927.10.7280	Tb927.10.7280	Tb927.10.7280		pre-mRNA splicing factor ATP-dependent RNA helicase, putative,RNA helicase, putative	121.24	1.9	0.00084459	11.031	1															1.1	1	1				0	0	0	0	0	0	0	0				0	0	0	0	0	0.8	1
	395	Tb927.10.7700	Tb927.10.7700	Tb927.10.7700		ABC transporter, putative	75.051	1.5	0.00088417	11.901	1															1.5	1	1	0.94108	1.0001		1	0	14444000	6766700	7677000	0	0	0				0	0	0	0	0	0	0
	399	Tb927.10.7920	Tb927.10.7920	Tb927.10.7920		hypothetical protein, conserved	26.008	4.3	0.0051508	6.7021	1									0.982818	1	-0.025004	612.333	0.944419	1.06632	0	0	0				0	0	0	0	0	0	0	0				0	0	0	0	0	0	0
	409	Tb927.10.8620	Tb927.10.8620	Tb927.10.8620		hypothetical protein, conserved	21.046	6	0.0024058	7.9888	1	1														0	0	0				0	0	0	0	0	0	0	0				0	0	0	0	0	0	0
	412	Tb927.10.8730	Tb927.10.8730	Tb927.10.8730		hypothetical protein, conserved	50.876	9.5	0	17.58	1	1														3.6	1	1				0	0	0	0	0	0	0	0				0	0	0	0	0	2	1
	417	Tb927.10.9190	Tb927.10.9190	Tb927.10.9190	IleRS	isoleucyl-tRNA synthetase, putative (IleRS)	130.6	3.7	0	20.759	1	1								1.05723	1	0.0802867	502.333	0.773897	1.04944	0	0	0				0	0	0	0	0	0	0	0				0	0	0	0	0	0	0
	423	Tb927.10.9700;Tb11.v5.0773	Tb927.10.9700;Tb11.v5.0773	Tb927.10.9700		predicted C2 domain protein;hypothetical protein, conserved	132.58	2.2	0	13.915	2															2.2	2	2	1.2881	1.3686		1	1	7539900	3053200	4486800	0	0	0				0	0	0	0	0	0	0
	429	Tb927.10.9900	Tb927.10.9900	Tb927.10.9900		ABC1 protein, putative	62.856	3.9	0.00088183	11.815	1	1														0	0	0				0	0	0	0	0	0	0	0				0	0	0	0	0	0	0
	434	Tb927.11.10040	Tb927.11.10040	Tb927.11.10040		hypothetical protein, conserved	13.539	15.6	0.0051058	6.5993	1	1								1.09734	1	0.134016	492	0.750097	1.04935	0	0	0				0	0	0	0	0	0	0	0				0	0	0	0	0	0	0
	435	Tb927.11.10060	Tb927.11.10060	Tb927.11.10060		Biotin--acetyl-CoA-carboxylase ligase, putative,biotin--protein ligase, putative	26.487	16.2	0	22.107	1															0	0	0				0	0	0	0	0	0	0	0				0	0	0	0	0	10.5	2
	442	Tb927.11.10330	Tb927.11.10330	Tb927.11.10330		hypothetical protein, conserved	70.392	2.2	0.0051395	6.6532	1															2.2	1	1	1.2966	1.3379		1	0	3351000	1287800	2063200	0	0	0				0	0	0	0	0	0	0
	444	Tb927.11.10540	Tb927.11.10540	Tb927.11.10540		hypothetical protein, conserved	99.443	2.5	0.00086957	11.678	1															2.5	2	2	0.62903	0.63281	6.6695	2	1	29011000	18448000	10563000	0	0	0				0	0	0	0	0	0	0
	449	Tb927.11.10770	Tb927.11.10770	Tb927.11.10770		hypothetical protein, conserved	48.943	3.7	0.0023641	7.5316	1															0	0	0				0	0	0	0	0	0	0	0				0	0	0	0	0	3.7	1
	454	Tb927.11.10860	Tb927.11.10860	Tb927.11.10860		hypothetical protein, conserved	47.301	10.2	0	19.631	1															0	0	0				0	0	0	0	0	0	0	0				0	0	0	0	0	6.9	2
	455	Tb927.11.10950	Tb927.11.10950	Tb927.11.10950		hypothetical protein, conserved	36.848	5.2	0.0023474	7.3974	1															0	0	0				0	0	0	0	0	0	0	0				0	0	0	0	0	5.2	1
	459	Tb927.11.11220	Tb927.11.11220	Tb927.11.11220		dynein heavy chain, putative	480.25	1.7	0	25.109	1															1.1	4	2	1.1779	1.212	38.369	2	1	7282300	3222300	4059900	0.2	1	0				0	0	0	0	0	0	0
	461	Tb927.11.11250	Tb927.11.11250	Tb927.11.11250	cMDH	cytosolic malate dehydrogenase (cMDH)	35.151	27.4	0	45.108	1									1.10341	1	0.141972	462	0.675357	1.03581	3.7	1	1				0	0	0	0	0	0	0	0				0	0	0	0	0	9.8	3
	496	Tb927.11.13830	Tb927.11.13830	Tb927.11.13830		hypothetical protein, conserved	36.135	3.5	0.0023256	7.1712	1	1														0	0	0				0	0	0	0	0	0	0	0				0	0	0	0	0	3.5	1
	504	Tb927.11.14170	Tb927.11.14170	Tb927.11.14170		hypothetical protein, conserved	67.163	4.4	0.00088731	11.941	1															0	0	0				0	0	0	0	0	0	0	0				0	0	0	0	0	0	0
	505	Tb927.11.14210	Tb927.11.14210	Tb927.11.14210		hypothetical protein, conserved	160.13	2.4	0	18.787	1															1.6	2	2	1.3674	1.4083		1	0	2997900	1226500	1771400	0	0	0				0	0	0	0	0	0	0
	511	Tb927.11.14330	Tb927.11.14330	Tb927.11.14330		hypothetical protein, conserved	176.83	2.3	0	17.113	1															1.6	2	2	1.3347	1.3687	7.0585	2	1	7826800	3186000	4640800	0	0	0				0	0	0	0	0	0	0
	515	Tb927.11.14730	Tb927.11.14730	Tb927.11.14730		metalloprotease, putative,cell division protein FtsH homologue, putative	74.475	2.5	0.0051852	6.7478	1	1														0	0	0				0	0	0	0	0	0	0	0				0	0	0	0	0	2.5	1
	519	Tb927.11.14970	Tb927.11.14970	Tb927.11.14970		hypothetical protein, conserved	93.162	1.7	0.002439	9.0255	1															0	0	0				0	0	0	0	0	0	0	0				0	0	0	0	0	0	0
	526	Tb927.11.15240	Tb927.11.15240	Tb927.11.15240	RAB2	small GTPase, putative,ras-related protein rab-2a, putative (RAB2)	23.511	6.1	0.0086022	6.3865	1															0	0	0				0	0	0	0	0	0	0	0				0	0	0	0	0	6.1	1
	531	Tb927.11.15480	Tb927.11.15480	Tb927.11.15480		heat shock protein Hsp20, putative	23.085	8.2	0.0023622	7.5316	1															0	0	0				0	0	0	0	0	0	0	0				0	0	0	0	0	8.2	1
	539	Tb927.11.15960;Tb927.11.15950	Tb927.11.15960;Tb927.11.15950	Tb927.11.15960		amino acid transporter, putative;amino acid transporter, putative	53.727	4.9	0	12.665	2															4.9	2	2	1.7204	1.7426	58.059	2	1	38662000	11976000	26685000	0	0	0				0	0	0	0	0	0	0
	547	Tb927.11.1630	Tb927.11.1630	Tb927.11.1630		hypothetical protein, conserved	93.434	2.5	0.0008643	11.604	1	1														1.2	1	1	0.82801	0.85294		1	1	4591600	2062700	2528900	1.2	1	1				0	0	0	0	0	0	0
	551	Tb927.11.16530	Tb927.11.16530	Tb927.11.16530		hypothetical protein, conserved	117.5	1.2	0.0086145	6.3946	1	1														0	0	0				0	0	0	0	0	0	0	0				0	0	0	0	0	0	0
	567	Tb927.11.1990	Tb927.11.1990	Tb927.11.1990	ArgRS	arginyl-tRNA synthetase, putative	78.432	3.3	0	15.273	1	1														0	0	0				0	0	0	0	0	1.7	1	1	1.1909	1.1862		1	1	4266000	1785900	2480100	1.7	1
	576	Tb927.11.2360	Tb927.11.2360	Tb927.11.2360	PheRS-beta	phenylalanyl-tRNA synthetase (beta subunit), putative	70.311	3	0.00084246	10.981	1	1														1.6	1	1				0	0	0	0	0	0	0	0				0	0	0	0	0	0	0
	587	Tb927.11.2750	Tb927.11.2750	Tb927.11.2750		hypothetical protein, conserved	52.991	27.9	0	12.98	1									1.28136	1	0.357678	276.333	0.187553	0.789907	14	1	1	0.71385	0.78842		1	0	26720000	15838000	10882000	0	0	0				0	0	0	0	0	0	0
	588	Tb927.11.2770	Tb927.11.2770	Tb927.11.2770		hypothetical protein, conserved	31.598	3	0.0064982	6.44	1															3	1	1				0	0	0	0	0	0	0	0				0	0	0	0	0	0	0
	592	Tb927.11.3070	Tb927.11.3070	Tb927.11.3070		hypothetical protein, conserved	64.324	5.7	0	17.333	1															3.8	2	2	0.053236	0.054252		1	1	62614000	57687000	4927000	1.6	1	1				0	0	0	0	0	1.6	1
	593	Tb927.11.3100	Tb927.11.3100	Tb927.11.3100		hypothetical protein, conserved	39.598	3.9	0.0023095	7.0835	1															3.9	1	1				0	0	0	0	0	0	0	0				0	0	0	0	0	0	0
	601	Tb927.11.3310	Tb927.11.3310	Tb927.11.3310		ubiquitin-conjugating enzyme, putative,ubiquitin-conjugating enzyme-like protein, putative	15.654	7.2	0.0071994	6.4161	1															0	0	0				0	0	0	0	0	0	0	0				0	0	0	0	0	7.2	1
	605	Tb927.11.3510	Tb927.11.3510	Tb927.11.3510		hypothetical protein, conserved	91.938	3.1	0.0008547	11.348	1									1.12605	1	0.171266	418	0.555455	1.00487	0	0	0				0	0	0	0	0	0	0	0				0	0	0	0	0	3.1	2
	606	Tb927.11.3530	Tb927.11.3530	Tb927.11.3530		hypothetical protein, conserved	26.464	11.1	0.00087642	11.72	1															0	0	0				0	0	0	0	0	0	0	0				0	0	0	0	0	11.1	2
	608	Tb927.11.3720	Tb927.11.3720	Tb927.11.3720		hypothetical protein, conserved	50.46	7.2	0	16.577	1															0	0	0				0	0	0	0	0	0	0	0				0	0	0	0	0	7.2	2
	611	Tb927.11.3770	Tb927.11.3770	Tb927.11.3770		hypothetical protein, conserved	28.969	19.8	0	74.615	1															19.8	4	4	0.75685	0.80504	16.568	3	0	22359000	12056000	10303000	6.5	1	1				0	0	0	0	0	0	0
	613	Tb927.11.3930	Tb927.11.3930	Tb927.11.3930		hypothetical protein, conserved	44.141	3.8	0.002449	9.5013	1															3.8	1	1				0	0	0	0	0	0	0	0				0	0	0	0	0	0	0
	618	Tb927.11.4320	Tb927.11.4320	Tb927.11.4320		hypothetical protein, conserved	51.878	6.7	0	17.667	1	1														4.8	2	2	1.0833	1.137	22.048	2	1	10881000	5080700	5800100	0	0	0				0	0	0	0	0	0	0
	622	Tb927.11.4540	Tb927.11.4540	Tb927.11.4540	TbNup48	nucleoporin 48 (TbNup48)	48.494	8.2	0	17.411	1															0	0	0				0	0	0	0	0	2.6	1	1				0	0	0	0	0	3.3	1
	623	Tb927.11.4640	Tb927.11.4640	Tb927.11.4640		calpain-like protein, putative	117.22	1.9	0	14.037	1									0.916037	1	-0.126522	713	0.994837	1.02709	0	0	0				0	0	0	0	0	0	0	0				0	0	0	0	0	0	0
	624	Tb927.11.4650	Tb927.11.4650	Tb927.11.4650		hypothetical protein, conserved	167.85	2.2	0	13.726	1	1														1.2	1	1				0	0	0	0	0	0	0	0				0	0	0	0	0	0	0
	629	Tb927.11.4880	Tb927.11.4880	Tb927.11.4880		hypothetical protein, conserved	30.214	9.9	0	12.866	1															0	0	0				0	0	0	0	0	3.6	1	1	0.66566	0.70355		1	0	9570900	6372100	3198700	0	0
	633	Tb927.11.4980	Tb927.11.4980	Tb927.11.4980		ATP-dependent DEAD/H RNA helicase, putative,ATP- dependent RNA helicase, putative	65.274	4.2	0.0008569	11.361	1															0	0	0				0	0	0	0	0	0	0	0				0	0	0	0	0	1.7	1
	634	Tb927.11.5000	Tb927.11.5000	Tb927.11.5000		dynein intermediate chain IC78, putative	73.293	8.7	0	31.904	1															6.9	3	3	1.0393	1.1131	16.036	3	2	50843000	24602000	26241000	1.8	1	1				0	0	0	0	0	0	0
	637	Tb927.11.5090	Tb927.11.5090	Tb927.11.5090		aspartate aminotransferase, mitochondrial	45.993	3.4	0.0057971	6.4995	1	1														0	0	0				0	0	0	0	0	0	0	0				0	0	0	0	0	0	0
	649	Tb927.11.560	Tb927.11.560	Tb927.11.560		hypothetical protein, conserved	57.513	4.6	0	13.538	1															4.6	2	2	0.80641	0.81873	72.428	2	0	6636000	4155000	2481000	0	0	0				0	0	0	0	0	0	0
	672	Tb927.11.6470	Tb927.11.6470	Tb927.11.6470		hypothetical protein, conserved	15.746	9.7	0.0051207	6.6113	1	1														0	0	0				0	0	0	0	0	9.7	1	1	0.93199	0.96324		1	0	5471500	2753500	2718000	0	0
	674	Tb927.11.6530	Tb927.11.6530	Tb927.11.6530		hypothetical protein, conserved	45.865	8.7	0	22.365	1															5.5	2	2	1.0906	1.1148	13.481	2	0	21582000	10485000	11097000	0	0	0				0	0	0	0	0	0	0
	676	Tb927.11.6610	Tb927.11.6610	Tb927.11.6610		hypothetical protein, conserved	40.25	29.7	0	99.081	1									0.822135	1	-0.282553	676	0.984454	1.03929	0	0	0				0	0	0	0	0	3.8	1	1				0	0	0	0	0	17.6	6
	677	Tb927.11.6740	Tb927.11.6740	Tb927.11.6740		pumilio/PUF RNA binding protein 10, putative	75.167	2.8	0	13.525	1															1.2	1	1				0	0	0	0	0	0	0	0				0	0	0	0	0	0	0
	688	Tb927.11.7470	Tb927.11.7470	Tb927.11.7470		hypothetical protein, conserved	26.198	4.9	0.0044743	6.8112	1															4.9	1	1	0.42994	0.45909		1	0	27333000	18897000	8435800	0	0	0				0	0	0	0	0	0	0
	692	Tb927.11.760	Tb927.11.760	Tb927.11.760		protein phosphatase 2C, putative	45.599	9.6	0	20.391	1															0	0	0				0	0	0	0	0	7.6	2	2	2.4078	2.5227	73.812	2	2	31077000	9056800	22021000	0	0
	694	Tb927.11.7740	Tb927.11.7740	Tb927.11.7740		dynein light chain, putative	13.077	21.7	0	14.783	1															21.7	2	2	1.2193	1.3028	5.1691	2	1	20669000	9024700	11644000	0	0	0				0	0	0	0	0	0	0
	703	Tb927.11.8160	Tb927.11.8160	Tb927.11.8160		dynein heavy chain, putative	473.83	0.7	0	20.053	1															0.7	3	3	0.90364	0.92074	2.9632	2	2	8925600	4232300	4693400	0	0	0				0	0	0	0	0	0	0
	713	Tb927.11.8880	Tb927.11.8880	Tb927.11.8880		hypothetical protein, conserved	40.692	8.2	0	12.65	1															0	0	0				0	0	0	0	0	3.4	1	1	0.56709	0.59299		1	1	3679500	2309200	1370300	4.7	1
	723	Tb927.11.9440	Tb927.11.9440	Tb927.11.9440		hypothetical protein, conserved	61.765	4.3	0.00086133	11.502	1															2.4	1	1	0.84125	0.86877		1	0	4751000	2675600	2075400	0	0	0				0	0	0	0	0	0	0
	724	Tb927.11.9470	Tb927.11.9470	Tb927.11.9470		ADP-ribosylation factor GTPase activating protein, putative	37.113	5.4	0.0051737	6.7325	1															5.4	1	1				0	0	2850400	0	2850400	5.4	1	1	0.78255	0.78188		1	1	3634600	1282200	2352400	0	0
	725	Tb927.11.9490	Tb927.11.9490	Tb927.11.9490		hypothetical protein, conserved	38.123	7.9	0	12.306	1															7.9	2	2	2.868	2.9801	107.55	2	1	14472000	3592100	10880000	0	0	0				0	0	0	0	0	0	0
	726	Tb927.11.9510	Tb927.11.9510	Tb927.11.9510		nucleic acid binding protein, putative	56.606	8.5	0	26.491	1															2.1	1	1				0	0	0	0	0	1.4	1	1	0.83573	0.86173		1	0	6452200	3299500	3152600	2.1	1
	730	Tb927.11.9610	Tb927.11.9610	Tb927.11.9610	eIF-3 beta	eukaryotic translation initiation factor 3 subunit 2, putative (eIF-3 beta)	37.736	13.5	0	19.486	1															0	0	0				0	0	0	0	0	0	0	0				0	0	0	0	0	2.9	1
	731	Tb927.11.9640	Tb927.11.9640	Tb927.11.9640	GlyRS	glycyl-tRNA synthetase, putative	70.175	4.5	0	17.4	1									1.20783	1	0.272416	239.333	0.121805	0.687638	2.1	1	1	0.99008	1.0133		1	0	1779400	998700	780670	0	0	0				0	0	0	0	0	0	0
	741	Tb927.2.1210	Tb927.2.1210	Tb927.2.1210		retrotransposon hot spot protein 4 (RHS4), putative	95.198	16.4	0	79.819	1															7.4	6	0				0	0	0	0	0	7.4	6	0				0	0	0	0	0	11.3	9
	751	Tb927.2.2950	Tb927.2.2950	Tb927.2.2950		hypothetical protein, conserved	105.08	1.5	0.0023715	7.6057	1															0	0	0				0	0	0	0	0	0	0	0				0	0	0	0	0	0	0
	766	Tb927.2.4520	Tb927.2.4520	Tb927.2.4520		hypothetical protein, conserved	143.93	0.9	0.0050946	6.5918	1															0.9	1	1	0.95154	0.9689		1	0	6672200	2878400	3793800	0	0	0				0	0	0	0	0	0	0
	767	Tb927.2.4550	Tb927.2.4550	Tb927.2.4550		FtsJ cell division protein, putative	102.88	4.3	0	19.411	1									1.53785	1	0.620918	246.667	0.133365	0.703037	2.8	2	2	0.68321	0.70294	11.136	2	0	5692100	3476200	2215900	0	0	0				0	0	0	0	0	0	0
	780	Tb927.2.5180	Tb927.2.5180	Tb927.2.5180		aldo-keto reductase, putative	38.267	6.2	0	13.375	1									1.16475	1	0.220021	355	0.378964	0.939737	0	0	0				0	0	0	0	0	0	0	0				0	0	0	0	0	3.2	1
	785	Tb927.2.5760	Tb927.2.5760	Tb927.2.5760		hypothetical protein, conserved	330.07	3.4	0.00087184	11.706	1															3.4	2	2	1.2006	1.2454	35.705	2	2	35352000	14890000	20462000	0	0	0				0	0	0	0	0	0	0
	787	Tb927.2.5810	Tb927.2.5810	Tb927.2.5810		hypothetical protein, conserved	174.02	1.5	0	12.501	1															0.7	1	1				0	0	0	0	0	0.8	1	1	0.85051	0.90833		1	0	11089000	6474500	4615000	0.8	1
	789	Tb927.2.6070	Tb927.2.6070	Tb927.2.6070	MRB6070	mitochondrial RNA binding complex 1 subunit (MRB6070)	31.486	4.9	0.00089686	12.064	1	1														0	0	0				0	0	0	0	0	4.9	1	1	0.5053	0.53971		1	0	15499000	8438200	7061100	0	0
	795	Tb927.3.1040	Tb927.3.1040	Tb927.3.1040		hypothetical protein, conserved (pseudogene),hypothetical protein, conserved, interrupted	46.322	3.5	0	16.056	1															3.5	1	1	0.97425	0.98622		1	0	15066000	8555100	6510500	0	0	0				0	0	0	0	0	0	0
	796	Tb927.3.1060	Tb927.3.1060	Tb927.3.1060	CARP4	hypothetical protein, conserved (pseudogene),hypothetical protein, conserved, interrupted	43.823	3.4	0	26.855	1									1.04203	1	0.0594021	545.333	0.858911	1.05999	3.4	1	1	0.97589	1.0417		1	0	11769000	6449600	5319100	0	0	0				0	0	0	0	0	0	0
	802	Tb927.3.1340	Tb927.3.1340	Tb927.3.1340	CBP66	ZFP family member, putative (ZC3H7)	66.646	5.1	0	23.768	1															2.7	1	1				0	0	0	0	0	5.1	2	2	1.5279	1.5762		1	1	6966400	2830500	4135900	2.7	1
	808	Tb927.3.1710	Tb927.3.1710	Tb927.3.1710		hypothetical protein, conserved	43.986	5	0.0016708	10.907	1	1								1.1474	1	0.198364	369.667	0.41939	0.943036	0	0	0				0	0	0	0	0	0	0	0				0	0	0	0	0	2.9	1
	812	Tb927.3.1900	Tb927.3.1900	Tb927.3.1900		hypothetical protein, conserved	95.755	2.4	0.002461	10.542	1															2.4	1	1	0.97029	1.0343		1	0	7810100	4214900	3595200	0	0	0				0	0	0	0	0	0	0
	814	Tb927.3.2050	Tb927.3.2050	Tb927.3.2050		hypothetical protein, conserved	172.41	1.3	0.00088261	11.817	1	1														0	0	0				0	0	0	0	0	0	0	0				0	0	0	0	0	0.7	1
	816	Tb927.3.2180	Tb927.3.2180	Tb927.3.2180		hypothetical protein, conserved	17.908	10.3	0.0037679	6.8968	1	1														0	0	0				0	0	0	0	0	0	0	0				0	0	0	0	0	10.3	1
	822	Tb927.3.2890	Tb927.3.2890	Tb927.3.2890		radial spoke protein RSP10, putative	37.011	8.7	0	13.356	1															5	1	1	0.71854	0.72333		1	1	4471100	2547800	1923300	0	0	0				0	0	0	0	0	0	0
	827	Tb927.3.3200	Tb927.3.3200	Tb927.3.3200		hypothetical protein, conserved	39.357	7.1	0.00089366	12.05	1															0	0	0				0	0	0	0	0	0	0	0				0	0	0	0	0	0	0
	839	Tb927.3.3610	Tb927.3.3610	Tb927.3.3610	PEX7	peroxisomal targeting signal type 2 receptor, putative,peroxin 7 (PEX7)	39.734	6.4	0.00087032	11.682	1															0	0	0				0	0	0	0	0	0	0	0				0	0	0	0	0	0	0
	854	Tb927.3.4760;Tb927.3.4720	Tb927.3.4760;Tb927.3.4720	Tb927.3.4760		dynamin, putative,vacuolar sortin protein 1, putative;dynamin, putative,vacuolar sortin protein 1, putative	73.148	6.2	0	21.6	2															4.8	2	2	1.0552	1.0721		1	0	941960	514240	427720	1.4	1	1				0	0	0	0	0	0	0
	857	Tb927.3.4970	Tb927.3.4970	Tb927.3.4970		hypothetical protein, conserved	115.81	3.2	0	16.655	1															1.2	1	1				0	0	0	0	0	0	0	0				0	0	0	0	0	0	0
	858	Tb927.3.4980	Tb927.3.4980	Tb927.3.4980		hypothetical protein, conserved (pseudogene),hypothetical protein, conserved, frameshift	61.742	4	0	12.338	1															0	0	0				0	0	0	0	0	1.6	1	1				0	0	0	0	0	0	0
	861	Tb927.3.5020	Tb927.3.5020	Tb927.3.5020		hypothetical protein, conserved	155.86	1.9	0	13.692	1															0.9	1	1	1.4661	1.4932		1	0	7482000	2789700	4692400	0	0	0				0	0	0	0	0	0	0
	864	Tb927.3.5070	Tb927.3.5070	Tb927.3.5070		hypothetical protein, conserved	66.624	2.3	0.002313	7.098	1															0	0	0				0	0	0	0	0	0	0	0				0	0	0	0	0	2.3	1
	865	Tb927.3.5180	Tb927.3.5180	Tb927.3.5180		cofilin/actin depolymerizing factor, putative	15.119	21.3	0	21.445	1									1.11811	1	0.161067	423	0.569456	1.00507	0	0	0				0	0	0	0	0	0	0	0				0	0	0	0	0	10.3	1
	867	Tb927.3.5250	Tb927.3.5250	Tb927.3.5250	ZC3H8	ZFP family member, putative (ZC3H8)	61.206	2.8	0.002443	9.0708	1															0	0	0				0	0	0	0	0	0	0	0				0	0	0	0	0	2.8	1
	869	Tb927.3.5320	Tb927.3.5320	Tb927.3.5320		hypothetical protein, conserved	43.835	10.4	0	22.476	1															10.4	3	3				0	0	25560000	0	25560000	7.9	2	2				0	0	11829000	0	11829000	10.4	3
	870	Tb927.3.5340	Tb927.3.5340	Tb927.3.5340		Hsc70-interacting protein (Hip), putative	42.028	4.7	0.00088339	11.829	1															2.6	1	1				0	0	0	0	0	0	0	0				0	0	0	0	0	2.6	1
	875	Tb927.3.5500	Tb927.3.5500	Tb927.3.5500	RPB3	DNA-directed RNA polymerase II subunit 3, putative,RNA polymerase subunit, putative (RPB3)	37.771	7.7	0	12.268	1															0	0	0				0	0	0	0	0	3.6	1	1	1.2467	1.3036		1	1	2026400	896400	1130000	4.2	1
	880	Tb927.3.640	Tb927.3.640	Tb927.3.640		hypothetical protein, conserved	32.723	9.8	0	19.588	1															0	0	0				0	0	0	0	0	5.1	1	1				0	0	0	0	0	0	0
	882	Tb927.3.780	Tb927.3.780	Tb927.3.780	TbPSA7	proteasome alpha 7 subunit (TbPSA7)	25.463	17.3	0	19.301	1															0	0	0				0	0	0	0	0	0	0	0				0	0	0	0	0	3.8	1
	887	Tb927.4.1040	Tb927.4.1040	Tb927.4.1040		hypothetical protein, conserved	19.37	12	0.0008658	11.642	1															12	2	2				0	0	0	0	0	0	0	0				0	0	0	0	0	0	0
	888	Tb927.4.110;Tb09.v4.0013	Tb927.4.110;Tb09.v4.0013	Tb927.4.110		retrotransposon hot spot protein (RHS, pseudogene), putative,retrotransposon hot spot protein 1 (RHS1), interrupted;retrotransposon hot spot (RHS) protein, putative,chrIX additional, unordered contigs	40.669	14.8	0	26.589	2									1.43492	1	0.520966	175.333	0.0478174	0.543752	11.1	4	1	1.0806	1.1056		1	1	1732600	828250	904330	5	2	0				0	0	0	0	0	11.1	4
	894	Tb927.4.1530	Tb927.4.1530	Tb927.4.1530		hypothetical protein, conserved	109	2.4	0.00085616	11.354	1															1	1	1				0	0	0	0	0	0	0	0				0	0	0	0	0	1.3	1
	895	Tb927.4.1680	Tb927.4.1680	Tb927.4.1680	ZC3H10	ZFP family member, putative (ZC3H10)	51.675	6.6	0	14.255	1															6.6	2	2	0.96976	0.98559		1	0	6189700	3226000	2963700	0	0	0				0	0	0	0	0	0	0
	896	Tb927.4.1720	Tb927.4.1720	Tb927.4.1720		nucleoside diphosphate kinase, putative	38.948	6.3	0	12.539	1															6.3	2	2	0.86	0.8929	25.377	2	1	40484000	22164000	18319000	0	0	0				0	0	0	0	0	0	0
	899	Tb927.4.1850	Tb927.4.1850	Tb927.4.1850		hypothetical protein, conserved	64.384	5.5	0	33.98	1															0	0	0				0	0	0	0	0	0	0	0				0	0	0	0	0	2.9	1
	901	Tb927.4.1930	Tb927.4.1930	Tb927.4.1930	EIF3D	RNA-binding protein, putative (EIF3D)	31.293	5.5	0.0024331	8.9346	1															5.5	1	1	0.90263	0.92473		1	0	2001700	1028900	972780	0	0	0				0	0	0	0	0	0	0
	903	Tb927.4.2010	Tb927.4.2010	Tb927.4.2010	ACBP	acyl-CoA binding protein, putative (ACBP)	10.609	11.8	0	12.547	1															0	0	0				0	0	0	0	0	0	0	0				0	0	0	0	0	11.8	2
	911	Tb927.4.2300	Tb927.4.2300	Tb927.4.2300		hypothetical protein, conserved	80.56	2.5	0.0057887	6.4938	1															2.5	1	1	1.0996	1.1021		1	0	2124100	860450	1263700	0	0	0				0	0	0	0	0	0	0
	915	Tb927.4.2840	Tb927.4.2840	Tb927.4.2840		hypothetical protein, conserved	28.087	5.6	0.00085324	11.251	1															5.6	1	1	0.49563	0.50199		1	0	5395300	3002000	2393300	0	0	0				0	0	0	0	0	0	0
	919	Tb927.4.3130	Tb927.4.3130	Tb927.4.3130		Spef1	30.637	21.8	0	31.861	1															0	0	0				0	0	0	0	0	0	0	0				0	0	0	0	0	4.4	1
	922	Tb927.4.330	Tb927.4.330	Tb927.4.330		hypothetical protein, conserved	43.016	7.1	0	13.32	1	1														3.4	1	1				0	0	0	0	0	3.4	1	1				0	0	0	0	0	3.7	1
	928	Tb927.4.360	Tb927.4.360	Tb927.4.360		1,2-Dihydroxy-3-keto-5-methylthiopentene dioxygenase, putative	33.47	8.6	0	15.109	1															8.6	2	2	0.94876	0.97536	13.841	2	0	31065000	15551000	15515000	0	0	0				0	0	0	0	0	0	0
	934	Tb927.4.4040	Tb927.4.4040	Tb927.4.4040		hypothetical protein, conserved	30.274	11.6	0	24.83	1															11.6	2	2	0.90137	0.91893	25.799	2	0	7819400	4159000	3660300	0	0	0				0	0	0	0	0	0	0
	938	Tb927.4.4210	Tb927.4.4210	Tb927.4.4210		ATP-dependent zinc metallopeptidase, putative,metallo-peptidase, Clan MA(E) Family M41	96.221	1.7	0.0052045	6.7905	1	1														0	0	0				0	0	0	0	0	0	0	0				0	0	0	0	0	1.7	1
	941	Tb927.4.4320	Tb927.4.4320	Tb927.4.4320		divalent cation tolerance protein, putative	12.973	32.8	0	12.789	1	1														12.9	1	1				0	0	0	0	0	0	0	0				0	0	0	0	0	32.8	2
	948	Tb927.4.4910	Tb927.4.4910	Tb927.4.4910		3,2-trans-enoyl-CoA isomerase, mitochondrial precursor, putative	45.333	10.2	0	12.886	1	1														4.2	2	0				0	0	0	0	0	8	3	1	0.52651	0.54633		1	1	4949500	3618300	1331300	6.5	3
	955	Tb927.4.660	Tb927.4.660	Tb927.4.660		hypothetical protein, conserved	78.751	3.2	0.00087719	11.724	1															0	0	0				0	0	0	0	0	0	0	0				0	0	0	0	0	0	0
	961	Tb927.5.1100	Tb927.5.1100	Tb927.5.1100	TbPEX5	peroxisome targeting signal 1 receptor (TbPEX5)	72.095	3.1	0.0023184	7.1338	1															0	0	0				0	0	0	0	0	0	0	0				0	0	0	0	0	0	0
	964	Tb927.5.1270	Tb927.5.1270	Tb927.5.1270		hypothetical protein, conserved	24.034	5.1	0.0037481	6.8583	1															0	0	0				0	0	0	0	0	0	0	0				0	0	0	0	0	0	0
	969	Tb927.5.1670	Tb927.5.1670	Tb927.5.1670		hypothetical protein, conserved	37.922	4.3	0.0023791	7.6507	1															0	0	0				0	0	0	0	0	0	0	0				0	0	0	0	0	4.3	1
	970	Tb927.5.1680	Tb927.5.1680	Tb927.5.1680		hypothetical protein, conserved	194.69	1.4	0.0016667	10.886	1															0	0	0				0	0	0	0	0	0	0	0				0	0	0	0	0	0	0
	972	Tb927.5.1710	Tb927.5.1710	Tb927.5.1710		ribonucleoprotein p18, mitochondrial precursor, putative	21.226	19.7	0	12.755	1	1								1.00401	1	0.00577887	645.333	0.969281	1.05259	0	0	0				0	0	0	0	0	0	0	0				0	0	0	0	0	0	0
	974	Tb927.5.1820	Tb927.5.1820	Tb927.5.1820		60S acidic ribosomal protein, putative	10.132	13.1	0.0052006	6.7889	1									1.07946	1	0.11031	485.333	0.734167	1.04543	13.1	1	1	1.121	1.1332		1	0	22777000	9780600	12997000	0	0	0				0	0	0	0	0	0	0
	980	Tb927.5.2380	Tb927.5.2380	Tb927.5.2380		hydrolase, alpha/beta fold family, putative	34.433	3.5	0.0022936	7.0022	1									1.54623	1	0.628755	227.333	0.104364	0.69228	0	0	0				0	0	0	0	0	0	0	0				0	0	0	0	0	0	0
	988	Tb927.5.2950	Tb927.5.2950	Tb927.5.2950		hypothetical protein, conserved	88.256	4.9	0	21.038	1															0	0	0				0	0	0	0	0	0	0	0				0	0	0	0	0	0	0
	990	Tb927.5.3020	Tb927.5.3020	Tb927.5.3020		hypothetical protein, conserved	45.935	10	0	12.817	1															6.2	1	1				0	0	3868000	0	3868000	6.2	1	1				0	0	5011000	0	5011000	10	2
	992	Tb927.5.3110	Tb927.5.3110	Tb927.5.3110		hypothetical protein, conserved	24.469	12.4	0.00085985	11.464	1	1														12.4	2	2	0.91554	0.97233	30.296	2	1	9133600	5628500	3505100	0	0	0				0	0	0	0	0	0	0
	1000	Tb927.5.3640	Tb927.5.3640	Tb927.5.3640		hypothetical protein, conserved	30.64	4.4	0.0024116	8.2177	1	1														4.4	1	1	7.6069	8.1481		1	1	38080000	4664200	33416000	4.4	1	1				0	0	0	0	0	0	0
	1004	Tb927.5.3900	Tb927.5.3900	Tb927.5.3900		hypothetical protein, conserved	82.986	2.8	0.00084962	11.175	1															2.8	2	2	0.93071	0.99208	52.393	2	0	14981000	7302700	7678400	0	0	0				0	0	0	0	0	0	0
	1010	Tb927.5.530	Tb927.5.530	Tb927.5.530		hypothetical protein, conserved	71.4	2.1	0.0051929	6.7777	1	1														2.1	1	1	0.96794	0.98397		1	0	990750	487560	503190	0	0	0				0	0	0	0	0	0	0
	1020	Tb927.6.1440	Tb927.6.1440	Tb927.6.1440		hypothetical protein, conserved	29.996	4.7	0.0024194	8.3893	1															0	0	0				0	0	0	0	0	0	0	0				0	0	0	0	0	4.7	1
[truncated: 81 more rows]
[truncated: 42 more columns]
