# Supplementary material for: Mistargeting of aggregation prone mitochondrial proteins activates a nucleus-mediated posttranscriptional quality control pathway in trypanosomes
Source: Nat Commun. 2022 Jun 2;13:3084. doi: 10.1038/s41467-022-30748-z (PMC9163028; doi:10.1038/s41467-022-30748-z)
Supplement: Supplementary file 6 — Supplementary data 3 [file 41467_2022_30748_MOESM6_ESM.xlsx]

## Sheet: Supplementary Data 3
														ATOM69-RNAi +/- Tet			ATOM69-RNAi (induced) +/- LMB				ATOM69-RNAi +/- Tet - Replicate 1					ATOM69-RNAi +/- Tet - Replicate 2					ATOM69-RNAi +/- Tet - Replicate 3					ATOM69-RNAi (induced) +/- LMB - Replicate 1					ATOM69-RNAi (induced) +/- LMB - Replicate 2					ATOM69-RNAi (induced) +/- LMB - Replicate 3
	Protein group ID	Protein IDs	Majority protein IDs	Leading protein ID	Gene names	Protein description	Mol. weight [kDa]	Sequence coverage [%]	Q-value	Score	# of Proteins in protein group	Mitochondrial protein (Peikert et al., 2017)	Mean log2 Ratio normalized	p-value	adjusted p-value	Mean log2 Ratio normalized	p-value	adjusted p-value	Ratio +/- Tet normalized Rep1	log2 Ratio +/- Tet normalized Rep1	Ratio count +/- Tet Rep1	Ratio iso count +/- Tet Rep1	Ratio +/- Tet variability [%] Rep1	Ratio +/- Tet normalized Rep2	log2 Ratio +/- Tet normalized Rep2	Ratio count +/- Tet Rep2	Ratio iso count +/- Tet Rep2	Ratio +/- Tet variability [%] Rep2	Ratio +/- Tet normalized Rep3	log2 Ratio +/- Tet normalized Rep3	Ratio count +/- Tet Rep3	Ratio iso count +/- Tet Rep3	Ratio +/- Tet variability [%] Rep3	Ratio +/- LMB normalized Rep1	log2 Ratio +/- LMB normalized Rep1	Ratio count +/- LMB Rep1	Ratio iso count +/- LMB Rep1	Ratio +/- LMB variability [%] Rep1	Ratio +/- LMB normalized Rep2	log2 Ratio +/- LMB normalized Rep2	Ratio count +/- LMB Rep2	Ratio iso count +/- LMB Rep2	Ratio +/- LMB variability [%] Rep2	Ratio +/- LMB normalized Rep3	log2 Ratio +/- LMB normalized Rep3	Ratio count +/- LMB Rep3	Ratio iso count +/- LMB Rep3	Ratio +/- LMB variability [%] Rep3	Sequence coverage [%] Rep1
	841	Tb927.10.6050;Tb11.v5.0198	Tb927.10.6050	Tb927.10.6050	CHC	clathrin heavy chain (CHC)	190.62	48.9	0	323.31	2		1.67959	1.01246e-05	0.000900648	-0.484523	0.00063853	0.0113612	3.2368	1.69457	15	9	31.958	3.30907	1.72642	12	6	58.102	3.5041	1.80904	11	4	26.063	0.719528	-0.474877	15	9	18.294	0.68779	-0.53996	12	6	12.674	0.659239	-0.601126	11	4	19.282	21.8
	241	Tb927.10.10960;Tb927.10.10950;Tb927.10.10940;Tb927.10.10920;Tb927.10.10900;Tb927.10.10890;Tb11.v5.0543;Tb927.10.10980;Tb927.10.10910;Tb927.10.10970;Tb927.10.10930	Tb927.10.10960;Tb927.10.10950;Tb927.10.10940;Tb927.10.10920;Tb927.10.10900;Tb927.10.10890;Tb11.v5.0543;Tb927.10.10980;Tb927.10.10910;Tb927.10.10970;Tb927.10.10930	Tb927.10.10960		heat shock protein, putative	80.763	74.3	0	323.31	11		1.6658	6.37703e-06	0.000900648	-0.574059	0.000837825	0.0131026	3.3789	1.75655	62	16	41.551	3.43466	1.78017	62	22	32.056	3.30808	1.72599	60	14	28.19	0.707514	-0.49917	62	16	14.448	0.58599	-0.771052	62	22	13.394	0.633232	-0.659194	61	15	10.578	56.1
	619	Tb927.10.15360	Tb927.10.15360	Tb927.10.15360		hypothetical protein, conserved	191.99	4.2	0	26.089	1		1.63198	1.06091e-05	0.000900648	-0.706632	0.000229185	0.00645791	3.0701	1.61829	1	0		3.36519	1.75069	1	0		3.30044	1.72266	1	0		0.630795	-0.664756	1	0		0.54261	-0.882012	1	0		0.605437	-0.723952	1	0		0.9
	800	Tb927.10.5030;Tb927.7.3680	Tb927.10.5030;Tb927.7.3680	Tb927.10.5030		ubiquitin/ribosomal protein S27a, putative	16.705	27.2	0	24.864	2		1.62856	7.00238e-06	0.000900648	-1.27548	9.09202e-05	0.00354729	3.1982	1.67726	2	0	5.658	3.25489	1.70261	2	0	5.613	3.40067	1.76582	2	0	5.0675	0.454009	-1.13921	2	0	1.461	0.36553	-1.45194	2	0	6.6177	0.367958	-1.44239	2	0	2.3615	8.6
	2394	Tb927.5.3120	Tb927.5.3120	Tb927.5.3120	EIF2B	eukaryotic translation initiation factor 2 beta subunit, putative (EIF2B)	34.967	27.8	0	14.351	1		1.6173	0.00109823	0.00598712	-0.778416	0.00645022	0.039092	4.3696	2.1275	2	0	68.01	2.87092	1.52151	3	2	19.025	2.61342	1.38594	2	1	15.072	0.431891	-1.21126	2	0	64.394	0.5925	-0.755113	3	2	40.662	0.675174	-0.566669	2	1	6.6166	6.7
	929	Tb927.10.8190	Tb927.10.8190	Tb927.10.8190	TCP-1-theta	T-complex protein 1, theta subunit, putative,CCT-theta, putative (TCP-1-theta)	58.081	64.2	0	323.31	1		1.59856	1.12041e-05	0.000900648	-0.534623	0.000382453	0.00870318	2.9833	1.57691	17	6	25.311	3.36281	1.74967	18	8	11.821	3.08737	1.62638	13	5	13.386	0.690369	-0.53456	17	6	15.126	0.63283	-0.66011	18	8	14.913	0.656254	-0.607674	13	5	7.6638	31.5
	1163	Tb927.11.13250	Tb927.11.13250	Tb927.11.13250	eIF-2-gamma	eukaryotic translation initiation factor 2 gamma, putative (eIF-2-gamma)	52.2	42.3	0	177.03	1		1.58754	0.000103777	0.0013846	-0.644321	0.000368658	0.00849924	2.9451	1.55832	10	4	65.981	3.61167	1.85267	10	5	60.773	2.80277	1.48685	9	4	28.07	0.661507	-0.596172	10	4	9.319	0.5856	-0.772013	10	5	18.886	0.579475	-0.787182	9	4	18.251	29.1
	2140	Tb927.4.1850	Tb927.4.1850	Tb927.4.1850		hypothetical protein, conserved	64.384	26.5	0	37.51	1		1.58385	0.00251382	0.0106386	-0.0487386	0.420371	0.563755	2.4321	1.2822	5	4	59.009	2.66894	1.41627	3	1	36.484	4.78675	2.25905	2	2	48.066	0.939673	-0.0897693	5	4	26.4	0.98031	-0.0286901	3	1	11.805	0.890948	-0.166587	2	2	6.6413	10.7
	2141	Tb927.4.1860	Tb927.4.1860	Tb927.4.1860		ribosomal protein S19, putative	18.846	51.5	0	53.062	1		1.56796	9.87242e-06	0.000900648	-1.1201	6.412e-05	0.00275607	2.8849	1.52852	5	0	17.401	3.30229	1.72347	9	2	74.87	3.04674	1.60726	5	2	0.49743	0.485625	-1.04208	5	0	21.036	0.40818	-1.29272	9	2	13.858	0.414714	-1.26981	5	2	9.1289	24
	679	Tb927.10.2370	Tb927.10.2370	Tb927.10.2370	LA	RNA-binding protein, putative (LA)	37.659	52.5	0	168.47	1		1.55681	6.80653e-05	0.00120661	-0.511828	0.000806197	0.0126989	2.9914	1.58082	6	3	14.675	3.47379	1.79651	5	3	21.888	2.84107	1.50643	5	2	20.974	0.667334	-0.583519	6	3	7.5224	0.70321	-0.507973	5	3	21.396	0.634035	-0.657366	5	2	4.9072	18.5
	818	Tb927.10.560	Tb927.10.560	Tb927.10.560		40S ribosomal proteins S11, putative	20.087	55.2	0	17.515	1		1.55041	3.44594e-05	0.000970757	-1.19854	6.09207e-05	0.00267191	2.7683	1.469	2	0	0.98667	3.36587	1.75098	3	0	12.729	3.03998	1.60406	2	0	1.8015	0.426712	-1.22866	2	0	1.1871	0.37168	-1.42787	3	0	5.1771	0.442048	-1.17773	2	0	3.5819	32.8
	294	Tb927.11.3600;Tb927.11.3590;Tb11.v5.1059	Tb927.11.3600;Tb927.11.3590;Tb11.v5.1059	Tb927.11.3600		40S ribosomal protein S4, putative	30.644	68.9	0	105.19	3		1.54135	8.1214e-06	0.000900648	-1.11015	3.12915e-05	0.00217988	3.0737	1.61998	23	2	13.383	3.04971	1.60867	28	5	9.1087	2.95683	1.56405	25	8	25.052	0.46845	-1.09403	23	2	9.2872	0.41771	-1.25943	28	5	22.082	0.435294	-1.19994	26	9	7.3324	52.7
	654	Tb927.10.190	Tb927.10.190	Tb927.10.190		40S ribosomal protein S6, putative	28.44	38	0	65.059	1		1.54087	0.000773249	0.00463401	-0.955017	0.018925	0.0739912	2.9604	1.56579	2	1	0.9156	3.8959	1.96196	1	0		2.41575	1.27247	2	1	23.416	0.638203	-0.647913	2	1	47.443	0.2999	-1.73745	1	0		0.611546	-0.709467	2	1	25.631	26.8
	1108	Tb927.11.11830;Tb927.11.11820	Tb927.11.11830;Tb927.11.11820	Tb927.11.11830		40S ribosomal protein S17, putative	16.222	62.7	0	54.511	2		1.53662	1.32389e-05	0.000900648	-1.17816	9.30852e-05	0.00357673	3.146	1.65352	12	1	13.184	2.87398	1.52305	12	3	20.49	3.2113	1.68316	11	1	5.3107	0.477008	-1.06791	12	1	9.323	0.39431	-1.3426	12	3	15.272	0.414731	-1.26975	11	1	14.418	57
	442	Tb927.9.6070;Tb927.10.11540	Tb927.9.6070;Tb927.10.11540	Tb927.9.6070	RPS3	40S ribosomal protein S3, putative (RPS3)	24.216	56.1	0	54.513	2		1.53117	0.000132207	0.00153736	-1.25208	0.000117564	0.00414088	2.8988	1.53546	17	5	3.4863	2.70702	1.43671	15	3	33.402	3.52175	1.81629	16	2	6.0626	0.468077	-1.09518	17	5	47.032	0.37599	-1.41123	15	3	8.6914	0.361637	-1.46738	16	2	7.8899	39.3
	2422	Tb927.5.3800	Tb927.5.3800	Tb927.5.3800		glutamine hydrolysing (not ammonia-dependent) carbomoyl phosphate synthase, putative	204.09	45.2	0	323.31	1		1.53007	2.13232e-05	0.000900648	-0.340978	0.00371841	0.0289261	2.7832	1.47674	17	7	54.129	3.14238	1.65186	23	11	22.166	3.12373	1.64327	15	5	65.065	0.83689	-0.25689	17	7	10.936	0.72348	-0.466975	23	11	10.717	0.73185	-0.45038	15	5	9.6698	12.6
	888	Tb927.10.7340;Tb927.10.7330	Tb927.10.7340;Tb927.10.7330	Tb927.10.7340		40S ribosomal protein S24E, putative	15.683	45.3	0	62.333	2		1.52914	1.19935e-05	0.000900648	-1.15575	3.35234e-05	0.00217988	3.062	1.61447	8	2	12.28	2.95142	1.56141	6	0	2.0367	3.21295	1.6839	5	1	8.977	0.462065	-1.11383	8	2	15.65	0.41761	-1.25977	6	0	2.5492	0.406752	-1.29778	5	1	8.3405	30.7
	640	Tb927.10.16100;Tb11.v5.0411	Tb927.10.16100;Tb11.v5.0411	Tb927.10.16100		FK506-binding protein (FKBP)-type peptidyl-prolyl isomerase, putative	47.604	49.6	0	301.94	2		1.52588	0.000558673	0.0036783	-0.355227	0.00344851	0.0281012	2.8965	1.53431	5	3	30.938	3.64631	1.86644	5	3	16.741	2.38903	1.25642	6	4	29.547	0.719217	-0.4755	5	3	11.495	0.73543	-0.44334	5	3	15.345	0.805088	-0.312781	7	5	24.396	16.9
	3242	Tb927.8.7100	Tb927.8.7100	Tb927.8.7100		acetyl-CoA carboxylase	242.91	23.9	0	323.31	1		1.52341	0.000149712	0.00167189	-0.496663	0.000631416	0.0113612	2.8006	1.48574	8	5	20.055	3.55948	1.83167	12	8	88.247	2.74559	1.45712	6	3	56.602	0.708316	-0.497536	8	5	35.304	0.65005	-0.621377	12	8	16.945	0.697156	-0.520447	6	3	7.4773	5.5
	1886	Tb927.2.820	Tb927.2.820	Tb927.2.820		retrotransposon hot spot protein (RHS, pseudogene), putative,retrotransposon hot spot protein 1 (RHS1), interrupted	60.527	38.7	0	55.837	1	1	1.52333	0.000123935	0.00150254	-0.307264	0.00638964	0.0390461	2.8042	1.48759	1	1		3.56773	1.83501	2	0	6.9575	2.74363	1.45609	5	2	78.788	0.83654	-0.257493	1	1		0.73203	-0.450025	2	0	2.1419	0.739098	-0.436162	5	2	9.9056	14.6
	1959	Tb927.3.2600	Tb927.3.2600	Tb927.3.2600		ATP-dependent DEAD/H RNA helicase, putative	244.99	31.8	0	323.31	1		1.51693	2.5902e-05	0.000900648	-0.5587	0.000414764	0.00906759	2.91	1.54102	30	17	65.667	3.20718	1.68131	30	15	40.902	2.83954	1.50566	34	15	33.451	0.672359	-0.572696	30	17	20.88	0.61191	-0.708609	30	15	23.437	0.671276	-0.575022	34	15	25.111	15.7
	584	Tb927.10.14710;Tb927.10.14600	Tb927.10.14710;Tb927.10.14600	Tb927.10.14710	RPS2	40S ribosomal protein S2, putative (RPS2)	28.642	56	0	201.86	2		1.51619	9.61995e-06	0.000900648	-1.1851	5.47567e-05	0.00253248	2.8643	1.51818	11	0	3.8246	3.06054	1.61379	15	3	12.45	3.06654	1.61661	13	3	11.249	0.450086	-1.15173	11	0	9.6215	0.38191	-1.3887	15	3	7.7017	0.437331	-1.1932	13	3	11.132	38.7
	1342	Tb927.11.16760	Tb927.11.16760	Tb927.11.16760	TCP-1-alpha	T-complex protein 1, alpha subunit, putative (TCP-1-alpha)	54.623	61.4	0	323.31	1		1.5134	8.47886e-06	0.000900648	-0.550175	0.00378697	0.0291907	2.8947	1.53341	16	4	14.353	2.99895	1.58446	21	12	43.483	3.04952	1.60858	18	4	60.426	0.767872	-0.381062	16	4	17.569	0.58498	-0.773541	21	12	21.767	0.624766	-0.678613	18	4	16.349	37.6
	1310	Tb927.11.16130	Tb927.11.16130	Tb927.11.16130	NDPK	nucleoside diphosphate kinase (NDPK)	16.857	59.5	0	112.24	1		1.51069	1.97734e-05	0.000900648	-0.743966	8.38362e-05	0.00332201	3.1365	1.64916	15	2	6.9572	2.94291	1.55724	17	0	8.8599	2.7933	1.48197	17	4	20.093	0.565771	-0.82171	15	2	7.4545	0.56631	-0.820336	17	0	6.6625	0.5712	-0.807932	17	4	17.488	48.4
	1603	Tb927.11.6300	Tb927.11.6300	Tb927.11.6300		40S ribosomal protein S5, putative	21.386	46.3	0	99.254	1		1.50567	8.61927e-06	0.000900648	-1.18103	1.94361e-05	0.00217988	2.9996	1.58477	10	0	6.9897	3.17601	1.66722	11	3	6.1983	2.96033	1.56576	10	0	26.721	0.438154	-1.19049	10	0	6.3645	0.41186	-1.27977	11	3	9.3908	0.43033	-1.21649	10	0	7.7643	33.7
	326	Tb927.1.2570	Tb927.1.2570	Tb927.1.2570	beta-coP	coatomer beta subunit (beta-coP)	110.05	29.8	0	153.42	1		1.4967	0.00083815	0.00491831	-0.66342	0.000756816	0.0122234	2.5674	1.36031	3	2	19.3	2.6124	1.38537	3	3	6.6252	4.00336	2.00121	2	1	1.0872	0.656858	-0.606347	3	2	21.04	0.54892	-0.865332	3	3	16.978	0.672676	-0.572017	2	1	3.158	2.9
	1083	Tb927.11.11370;Tb927.11.11360	Tb927.11.11370;Tb927.11.11360	Tb927.11.11370	RACK1	receptor for activated C kinase 1 (RACK1)	34.69	78.3	0	323.31	2		1.49602	2.07681e-05	0.000900648	-1.23566	4.53036e-05	0.0024322	2.7264	1.447	24	6	8.5684	3.01159	1.59053	22	8	17.048	3.13706	1.64941	25	9	9.6197	0.444662	-1.16922	24	6	7.6462	0.37113	-1.43	22	8	14.743	0.403421	-1.30964	25	9	5.4218	68.9
	230	Tb11.v5.0501;Tb927.10.3940;Tb927.10.3930	Tb11.v5.0501;Tb927.10.3940;Tb927.10.3930	Tb11.v5.0501		40S ribosomal protein S3A, putative	29.422	57.4	0	225.07	3		1.48976	9.21627e-06	0.000900648	-1.16506	2.71868e-05	0.00217988	2.8611	1.51657	12	2	9.0087	3.03444	1.60143	18	6	9.3398	2.98294	1.57673	14	3	9.8039	0.453104	-1.14209	12	2	6.262	0.40075	-1.31923	18	6	7.234	0.41834	-1.25725	14	3	3.7237	44.1
	2677	Tb927.7.1050;Tb927.7.1040	Tb927.7.1050;Tb927.7.1040	Tb927.7.1050		40S ribosomal protein S16, putative	16.998	39.6	0	35.485	2		1.47873	1.56872e-05	0.000900648	-1.12921	4.86776e-05	0.00251864	2.7348	1.45144	8	2	63.082	3.01514	1.59222	8	3	1.5967	3.0373	1.60279	7	1	3.7638	0.477943	-1.06509	8	2	56.384	0.40593	-1.3007	8	3	5.2568	0.424899	-1.23481	7	1	4.3494	34.2
	3519	Tb927.9.3990;Tb927.9.3920	Tb927.9.3990;Tb927.9.3920	Tb927.9.3990		ribosomal protein S7, putative	23.841	59.4	0	96.558	2		1.46773	2.38159e-05	0.000900648	-1.14439	6.11082e-05	0.00267191	2.6577	1.41018	13	3	32.265	2.98784	1.5791	19	9	15.727	3.03297	1.60073	14	2	16.301	0.475195	-1.07341	13	3	20.363	0.39924	-1.32467	19	9	24.341	0.411896	-1.27965	14	2	10.209	51.5
	1222	Tb927.11.14250	Tb927.11.14250	Tb927.11.14250	TCP-1-epsilon	T-complex protein 1, epsilon subunit, putative (TCP-1-epsilon)	59.381	65.2	0	323.31	1		1.46487	1.11905e-05	0.000900648	-0.54136	0.00147469	0.0174713	2.842	1.50691	19	5	21.789	2.81144	1.49131	17	9	12.859	3.03186	1.60021	18	6	11.366	0.737735	-0.438825	19	5	13.271	0.62489	-0.678326	17	9	7.9923	0.614893	-0.701593	18	6	10.381	37.9
	2386	Tb927.5.2940	Tb927.5.2940	Tb927.5.2940		stress-induced protein sti1, putative	62.327	53.8	0	317.23	1		1.45982	4.00801e-05	0.00102629	-0.539554	0.000319312	0.00788021	3.0978	1.63124	10	6	4.1597	2.84827	1.51009	8	5	41.456	2.68969	1.42744	13	5	21.434	0.658848	-0.601982	10	6	4.7112	0.65047	-0.620446	8	5	14.691	0.674309	-0.568519	14	6	12.324	20
	186	Tb927.10.6310;Tb11.v5.0275	Tb927.10.6310;Tb11.v5.0275	Tb927.10.6310	MVP	major vault protein, putative (MVP)	96.198	13.8	0	35.359	2		1.45963	0.00076195	0.0046056	-0.657027	0.0122202	0.0579918	2.295	1.19849	3	0	47.077	3.55353	1.82925	2	0	36.862	2.84349	1.50766	5	3	27.545	0.787898	-0.343919	3	0	29.276	0.47354	-1.07844	2	0	7.6906	0.631632	-0.662844	5	3	20.574	7.8
	1367	Tb927.11.1900	Tb927.11.1900	Tb927.11.1900		T-complex protein 1, beta subunit, putative	58.057	75	0	323.31	1		1.45423	1.53873e-05	0.000900648	-0.496664	0.0012631	0.0163429	2.9067	1.53938	35	14	28.208	2.74582	1.45724	31	7	20.936	2.96305	1.56708	31	7	32.524	0.744657	-0.425352	35	14	10.984	0.63402	-0.6574	31	7	7.2933	0.633032	-0.659651	31	7	22.1	49.3
	2388	Tb927.5.2960	Tb927.5.2960	Tb927.5.2960	PRS	phosphoribosylpyrophosphate synthetase, putative (PRS)	41.855	44.3	0	191.5	1		1.4489	0.000130212	0.00152818	-0.440957	0.00587186	0.036859	2.9369	1.55429	3	1	11.665	3.21657	1.68552	2	0	14.685	2.52512	1.33635	2	0	5.9022	0.779788	-0.358846	3	1	12.218	0.75662	-0.402359	2	0	21.836	0.626999	-0.673466	2	0	5.4498	7.5
	1530	Tb927.11.4910	Tb927.11.4910	Tb927.11.4910		predicted ankyrin repeat family protein	43.647	25.8	0	13.923	1		1.44186	8.54812e-05	0.00125257	-0.705868	0.000137434	0.00470989	2.499	1.32135	2	2	5.1292	3.09109	1.62812	2	0	24.143	2.97832	1.5745	1	0		0.625352	-0.67726	2	2	9.858	0.58553	-0.772185	2	0	0.70945	0.575374	-0.797428	1	0		5.9
	1056	Tb927.11.10910;Tb927.11.10790	Tb927.11.10910;Tb927.11.10790	Tb927.11.10910		40S ribosomal protein SA, putative	27.609	58.2	0	92.377	2		1.44107	2.19932e-05	0.000900648	-1.17877	3.80252e-05	0.00221831	2.8371	1.50442	9	1	5.9507	2.66681	1.41511	8	2	9.9916	3.09722	1.63097	6	0	9.8754	0.452325	-1.14457	9	1	5.5781	0.38875	-1.36309	8	2	4.1658	0.419939	-1.25175	8	0	10.503	39.8
	1511	Tb927.11.4530	Tb927.11.4530	Tb927.11.4530	ARD1	N-acetyltransferase subunit ARD1 (ARD1)	27.484	33.1	0	49.57	1		1.44002	0.000225593	0.00205712	-0.638801	0.00211183	0.021085	2.3687	1.2441	2	0	15.881	3.35818	1.74768	2	1	29.036	2.87869	1.52541	2	0	12.656	0.718907	-0.476122	2	0	2.2529	0.52896	-0.918769	2	1	6.4801	0.617093	-0.696439	3	1	4.961	11.3
	3065	Tb927.8.3150	Tb927.8.3150	Tb927.8.3150	TCP-1-gamma	T-complex protein 1, gamma subunit, putative (TCP-1-gamma)	60.817	78.6	0	323.31	1		1.43107	9.69145e-06	0.000900648	-0.499824	0.000644212	0.0113612	2.776	1.47301	24	7	24.113	2.79893	1.48487	26	7	20.775	2.75702	1.46311	26	9	22.991	0.726586	-0.460795	24	7	16.374	0.65179	-0.617521	26	7	9.6708	0.666756	-0.58477	26	9	7.5195	41.7
	1443	Tb927.11.3240	Tb927.11.3240	Tb927.11.3240	TCP-1-zeta	T-complex protein 1, zeta subunit, putative (TCP-1-zeta)	59.579	60.1	0	323.31	1		1.42684	3.41727e-05	0.000970757	-0.509435	0.000607615	0.0113612	3.0016	1.58573	22	9	52.935	2.61945	1.38926	16	3	22.333	2.78474	1.47754	22	7	19.144	0.711997	-0.490057	21	9	8.1543	0.64648	-0.629322	16	3	12.284	0.649013	-0.62368	23	8	13.711	35.3
	819	Tb927.8.1110;Tb927.10.5610	Tb927.8.1110;Tb927.10.5610	Tb927.8.1110		40S ribosomal protein S9, putative	22.051	54.7	0	9.2212	2		1.42641	2.18241e-05	0.000900648	-1.1934	3.56019e-05	0.00220211	2.8247	1.4981	4	1	23.325	2.98276	1.57665	7	0	15.927	2.65252	1.40736	4	1	23.924	0.455996	-1.13291	4	1	16.316	0.37573	-1.41223	7	0	50.507	0.419041	-1.25484	4	1	11.757	20.5
	407	Tb927.10.1060	Tb927.10.1060	Tb927.10.1060	TCP-1-delta	T-complex protein 1, delta subunit, putative (TCP-1-delta)	58.361	64	0	321.79	1		1.42443	1.92131e-05	0.000900648	-0.470681	0.00103572	0.0149238	2.8433	1.50757	20	5	18.002	2.70636	1.43635	27	12	51.254	2.86533	1.5187	22	5	16.247	0.736106	-0.442015	20	5	15.108	0.67784	-0.560983	27	12	40.256	0.649435	-0.622743	22	5	13	42.5
	2098	Tb927.3.780	Tb927.3.780	Tb927.3.780	TbPSA7	proteasome alpha 7 subunit (TbPSA7)	25.463	52.3	0	195.11	1		1.42005	0.000317433	0.00251466	-0.482779	0.00899725	0.0477344	2.5916	1.37384	4	1	11.179	3.36406	1.7502	1	0		2.47402	1.30686	5	3	15.722	0.809782	-0.304394	4	1	10.857	0.58039	-0.784905	1	0		0.727696	-0.458592	5	3	8.0894	24.9
	3197	Tb927.8.6160;Tb927.8.6150	Tb927.8.6160;Tb927.8.6150	Tb927.8.6160		40S ribosomal protein S8, putative	24.937	40.5	0	224.45	2		1.41828	1.8124e-05	0.000900648	-1.15656	5.49237e-05	0.00253248	2.6603	1.41159	8	0	15.454	2.86385	1.51796	8	0	16.769	2.86714	1.51961	10	0	9.5547	0.466353	-1.10051	8	0	5.4557	0.39409	-1.3434	8	0	8.7463	0.425441	-1.23297	10	0	10.689	36.4
	704	Tb927.3.1370;Tb927.10.2840	Tb927.3.1370;Tb927.10.2840	Tb927.3.1370		40S ribosomal protein S25, putative	12.56	33.6	0	82.041	2		1.40969	1.53945e-05	0.000900648	-1.26421	4.56949e-05	0.0024322	2.6998	1.43285	4	0	19.86	2.64075	1.40095	4	1	11.525	2.8701	1.5211	3	0	9.4264	0.433388	-1.20627	4	0	9.3471	0.36451	-1.45597	4	1	8.5972	0.401075	-1.31806	3	0	16.766	30.1
	1618	Tb927.11.6510;Tb927.11.6500	Tb927.11.6510;Tb927.11.6500	Tb927.11.6510		40S ribosomal protein S21, putative	21.118	25.8	0	52.569	2		1.40604	7.86885e-05	0.00124833	-1.17463	3.65915e-05	0.00220943	2.7792	1.47467	6	1	39.416	3.23803	1.69512	6	1	12.054	3.10424	1.63424	8	3	3.2896	0.440684	-1.18218	6	1	4.877	0.38967	-1.35968	6	1	5.7424	0.444365	-1.17018	8	3	8.1977	25.8
	3258	Tb927.8.760;Tb927.8.740	Tb927.8.760;Tb927.8.740	Tb927.8.760	Nopp44/46	nucleolar RNA-binding protein (Nopp44/46)	35.042	17.1	0	56.649	2		1.40181	0.000246982	0.00214182	-0.660378	0.000524098	0.0105202	3.1394	1.65049	5	4	10.41	2.29216	1.19671	10	9	31.374	2.94698	1.55924	6	5	31.737	0.684088	-0.547746	5	4	19.081	0.56631	-0.820336	10	9	13.979	0.574218	-0.80033	6	5	14.903	16.8
	1887	Tb927.2.830;Tb11.v5.0655	Tb927.2.830;Tb11.v5.0655	Tb927.2.830		retrotransposon hot spot protein (RHS, pseudogene), putative,retrotransposon hot spot protein 1 (RHS1), interrupted	40.504	55.1	0	40.547	2		1.39551	6.14226e-05	0.00113654	-0.459906	0.0333753	0.104108	2.4445	1.28954	3	2	22.748	3.04859	1.60814	1	0		2.6968	1.43125	2	2	23.304	0.902446	-0.148088	3	2	9.4556	0.55036	-0.861552	1	0		0.707965	-0.498251	2	2	24.659	32.4
	1920	Tb927.3.1680	Tb927.3.1680	Tb927.3.1680		hypothetical protein, conserved	35.191	61.6	0	189.97	1		1.39038	1.40165e-05	0.000900648	-0.687023	0.000273838	0.00715931	2.785	1.47768	11	1	24.919	2.69099	1.42814	10	1	13.918	2.76174	1.46558	10	3	18.554	0.639672	-0.644595	11	1	17.08	0.56022	-0.835935	10	1	5.9689	0.588998	-0.763667	10	3	22.069	28
	939	Tb927.10.8430	Tb927.10.8430	Tb927.10.8430		40S ribosomal protein S12, putative	16.061	71.1	0	145.6	1		1.38939	1.38346e-05	0.000900648	-1.11305	1.80622e-05	0.00217988	2.7697	1.46973	10	1	16.599	2.87018	1.52114	10	2	12.855	2.74213	1.4553	8	0	12.882	0.454071	-1.13901	10	1	11.542	0.42996	-1.21773	11	2	46.808	0.441287	-1.18021	8	0	13.757	53.5
	609	Tb927.2.5910;Tb927.10.15120	Tb927.2.5910;Tb927.10.15120	Tb927.2.5910		40S ribosomal protein S13, putative	17.309	45.7	0	27.09	2		1.38887	1.93215e-05	0.000900648	-1.1112	0.000168783	0.00528435	2.5765	1.36541	5	2	9.7431	3.00138	1.58563	9	3	14.382	2.7265	1.44705	10	7	6.3838	0.453803	-1.13986	5	2	2.8114	0.39589	-1.33683	9	3	5.1545	0.478858	-1.06233	10	7	8.5377	33.8
	583	Tb927.11.4820;Tb927.10.14580	Tb927.11.4820;Tb927.10.14580	Tb927.11.4820		60S ribosomal protein L17, putative	19.105	34.3	0	219.7	2		1.38623	1.1403e-05	0.000900648	-1.29167	1.7706e-05	0.00217988	2.6956	1.43061	7	5	29.154	2.80104	1.48596	6	1	25.691	2.69085	1.42806	5	1	8.453	0.425026	-1.23438	7	5	34.495	0.36882	-1.43901	6	1	17.259	0.379463	-1.39797	5	1	18.676	28.9
	757	Tb927.11.14130;Tb927.10.3840	Tb927.11.14130;Tb927.10.3840	Tb927.11.14130		ribosomal protein L18, putative	20.904	53.6	0	88.794	2		1.38534	1.46785e-05	0.000900648	-1.28257	4.60354e-05	0.0024322	2.6481	1.40496	10	1	8.532	2.74861	1.4587	9	0	5.4156	2.76335	1.46642	8	2	11.636	0.436338	-1.19648	10	1	13.223	0.36631	-1.44886	9	0	8.4597	0.376435	-1.40953	8	2	6.6741	49.7
	263	Tb927.10.2770;Tb11.v5.0684	Tb927.10.2770;Tb11.v5.0684	Tb927.10.2770		eukaryotic translation initiation factor 5, putative	42.945	53.4	0	80.274	2		1.38065	0.000138699	0.00158379	-0.643398	0.000149474	0.00505423	3.1044	1.63431	5	1	14.845	2.71503	1.44097	8	3	15.766	2.39981	1.26292	8	6	71.106	0.61252	-0.707171	5	1	13.647	0.61848	-0.693201	8	3	17.364	0.595415	-0.748032	8	6	17.662	17.3
	3612	Tb927.9.8420;Tb927.9.8070	Tb927.9.8420;Tb927.9.8070	Tb927.9.8420		60S ribosomal protein L10, putative,QM-like protein	24.736	48.8	0	93.406	2		1.37981	1.11179e-05	0.000900648	-1.29666	5.313e-05	0.00253248	2.7749	1.47244	14	4	9.9835	2.75969	1.4645	11	2	7.8484	2.76358	1.46654	11	3	20.544	0.40568	-1.30159	14	4	10.117	0.34142	-1.55038	11	2	19.051	0.416146	-1.26484	11	3	13.223	43.7
	2732	Tb927.7.240;Tb927.7.230	Tb927.7.240;Tb927.7.230	Tb927.7.240		40S ribosomal protein S33, putative	11.17	27.2	0	78.034	2		1.37921	7.79531e-05	0.00124833	-1.28095	6.75194e-05	0.00280704	3.0501	1.60886	4	2	50.875	2.49426	1.31861	4	1	6.7273	2.61876	1.38888	3	0	3.5405	0.417136	-1.26141	4	2	12.258	0.34486	-1.53592	4	1	7.1886	0.413462	-1.27417	3	0	4.575	27.2
	638	Tb927.9.15210;Tb927.10.1590	Tb927.9.15210;Tb927.10.1590	Tb927.9.15210		ribosomal protein L36, putative	12.457	41.3	0	30.408	2		1.37893	1.51461e-05	0.000900648	-1.25534	3.00192e-05	0.00217988	2.7299	1.44885	8	0	32.135	2.87414	1.52313	7	0	13.505	2.71961	1.4434	8	0	4.6381	0.438423	-1.1896	8	0	22.018	0.36853	-1.44015	7	0	9.631	0.39582	-1.33708	8	0	6.6722	41.3
	3342	Tb927.9.11490;Tb927.9.11470	Tb927.9.11490;Tb927.9.11470	Tb927.9.11490	RPL27A	60S ribosomal protein L27a,60S ribosomal protein L28,60S ribosomal protein L29 (RPL27A)	16.266	51	0	17.481	2		1.37723	2.1227e-05	0.000900648	-1.36043	1.59209e-05	0.00217988	2.6692	1.41641	5	1	11.338	2.61028	1.38421	8	3	32.271	2.91903	1.54549	4	2	11.18	0.401043	-1.31817	5	1	20.742	0.35945	-1.47614	8	3	1.4391	0.365003	-1.45402	4	2	11.569	29.7
	1968	Tb927.3.2900	Tb927.3.2900	Tb927.3.2900		eukaryotic initiation factor 2a, putative	46.824	51.2	0	229.34	1		1.3752	0.000134655	0.00155159	-0.643221	0.000204818	0.00608934	2.9377	1.55469	6	0	9.2728	2.37603	1.24855	12	4	58.676	2.77523	1.47261	9	1	47.567	0.589032	-0.763582	6	0	12.343	0.6196	-0.690591	12	4	21.528	0.633272	-0.659103	9	1	18.78	18.7
	1593	Tb927.11.6200;Tb927.11.6180	Tb927.11.6200;Tb927.11.6180	Tb927.11.6200		60S ribosomal protein L28, putative	16.861	42.5	0	38.752	2		1.37448	1.27173e-05	0.000900648	-1.31948	5.09206e-05	0.00251864	2.6462	1.40392	8	1	24.7	2.65562	1.40905	8	1	10.326	2.7818	1.47602	8	1	6.2411	0.417101	-1.26153	8	1	12.082	0.33311	-1.58593	8	1	7.8715	0.383892	-1.38123	8	1	12.177	32.2
	1488	Tb927.11.4130	Tb927.11.4130	Tb927.11.4130		ubiquitin-like protein, putative	67.282	14.2	0	11.094	1		1.36637	2.87781e-05	0.000900648	-0.627108	0.00213683	0.021251	2.5676	1.36042	5	2	18.641	2.82933	1.50046	3	2	3.2668	2.56904	1.36123	3	1	22.775	0.562335	-0.830499	5	2	24.363	0.59503	-0.748966	3	2	11.487	0.710227	-0.493647	3	1	16.521	7.6
	124	Tb927.4.1100;Tb927.11.680;Tb11.0880	Tb927.4.1100;Tb927.11.680;Tb11.0880	Tb927.4.1100		ribosomal protein L21E (60S), putative	18.015	45.3	0	34.318	3		1.36574	1.27676e-05	0.000900648	-1.28156	9.91554e-06	0.00217988	2.6089	1.38344	8	0	6.102	2.81215	1.49167	8	1	12.095	2.72175	1.44454	9	0	6.149	0.39507	-1.33982	8	0	8.3766	0.3979	-1.32952	8	1	12.919	0.382863	-1.3851	9	0	4.7612	31.4
	2329	Tb927.5.1660	Tb927.5.1660	Tb927.5.1660		protein phosphatase 2C, putative	46.85	41.6	0	127.19	1		1.36449	0.000124471	0.00150254	-0.774317	0.000350191	0.00829984	2.9087	1.54037	6	1	23.636	2.52334	1.33534	8	4	20.914	2.67695	1.42059	6	2	10.86	0.609496	-0.714311	6	1	21.26	0.50601	-0.982762	8	4	23.433	0.592101	-0.756084	6	2	31.189	20.9
	2525	Tb927.6.2210	Tb927.6.2210	Tb927.6.2210		hypothetical protein, conserved	123.85	13.4	0	71.236	1		1.36416	4.68078e-05	0.00104508	-0.763727	0.00047481	0.0100343	2.4676	1.30311	3	1	29.4	2.82877	1.50018	3	1	23.467	2.85894	1.51548	3	1	7.056	0.644164	-0.6345	3	1	11.212	0.56413	-0.8259	3	1	14.119	0.564685	-0.824483	3	1	18.881	2.7
	2060	Tb927.3.5050	Tb927.3.5050	Tb927.3.5050		60S ribosomal protein L4	41.856	62	0	231.84	1		1.36326	1.31058e-05	0.000900648	-1.2064	1.96507e-05	0.00217988	2.751	1.45996	27	7	9.7647	2.64648	1.40408	30	12	8.3694	2.73583	1.45198	25	5	14.325	0.439947	-1.1846	27	7	7.6195	0.39315	-1.34685	29	11	11.422	0.404285	-1.30655	26	6	8.6487	54.5
	2157	Tb927.4.2180	Tb927.4.2180	Tb927.4.2180		60S ribosomal protein L35a, putative	17.021	53.7	0	48.837	1		1.36162	1.63879e-05	0.000900648	-1.32903	2.9865e-05	0.00217988	2.582	1.36849	12	3	6.5139	2.7635	1.4665	14	0	11.266	2.7552	1.46216	14	2	7.006	0.41029	-1.28528	12	3	12.489	0.34197	-1.54806	14	0	8.9021	0.386444	-1.37167	14	2	7.6548	53
	414	Tb927.10.10730	Tb927.10.10730	Tb927.10.10730	RIF5	RNA Interference Factor 5 (RIF5)	166.05	1.9	0	3.7292	1		1.36149	0.000198921	0.00189573	-1.20228	1.95112e-05	0.00217988	2.8324	1.50203	2	1	12.76	2.28133	1.18988	2	1	26.812	2.92321	1.54755	3	0	11.429	0.428339	-1.22318	2	1	22.986	0.41866	-1.25615	2	1	30.089	0.387837	-1.36648	3	0	1.5816	0.9
	1432	Tb927.9.9210;Tb927.11.3000	Tb927.9.9210;Tb927.11.3000	Tb927.9.9210		60S ribosomal protein L37, putative	10.1	32.1	0	3.5131	2		1.35765	1.3174e-05	0.000900648	-1.3079	2.71083e-05	0.00217988	2.6154	1.38703	3	0	2.4936	2.76045	1.4649	3	0	18.61	2.67051	1.41712	2	0	3.8685	0.400898	-1.31869	3	0	5.2707	0.35235	-1.50492	3	0	0.48591	0.401188	-1.31765	2	0	11.129	20.2
	612	Tb927.10.15180	Tb927.10.15180	Tb927.10.15180		nucleosome assembly protein, putative	41.302	35	0	74.45	1		1.35737	1.93788e-05	0.000900648	-0.563353	0.000745663	0.0122	2.5652	1.35907	6	1	14.506	2.78358	1.47694	7	1	9.3218	2.64662	1.40415	7	1	28.691	0.690799	-0.533663	6	1	3.6731	0.58719	-0.768101	7	1	17.635	0.643832	-0.635244	7	1	12.338	23.8
	785	Tb927.10.4640	Tb927.10.4640	Tb927.10.4640	EIF3L	eukaryotic translation initiation factor 3 subunit L, putative (EIF3L)	55.649	43.9	0	246.09	1		1.35672	3.88892e-05	0.00102072	-0.762767	0.00021092	0.0061482	2.6332	1.39682	9	3	17.562	2.91002	1.54103	12	5	18.315	2.55109	1.35111	8	1	14.196	0.601034	-0.734482	9	3	19.528	0.51682	-0.952266	12	5	12.094	0.562366	-0.830418	8	1	29.429	29.1
	2710	Tb927.7.1730;Tb927.7.1750;Tb927.7.1740	Tb927.7.1730;Tb927.7.1750;Tb927.7.1740	Tb927.7.1730		60S ribosomal protein L7, putative	27.713	40.1	0	62.59	3		1.35438	2.46582e-05	0.000900648	-1.26127	2.09773e-05	0.00217988	2.5549	1.35327	13	1	13.295	2.82103	1.49622	13	1	6.6661	2.60539	1.3815	14	2	10.214	0.422511	-1.24294	13	1	6.8237	0.37399	-1.41893	13	1	2.7688	0.394073	-1.34346	14	2	6.0205	28.5
	3459	Tb927.9.1850;Tb927.9.1810	Tb927.9.1850;Tb927.9.1810	Tb927.9.1850		60S ribosomal protein L35, putative	15.144	27.6	0	16.818	2		1.35303	1.51217e-05	0.000900648	-1.26051	5.16441e-05	0.00251864	2.6194	1.38924	5	1	5.2649	2.72956	1.44867	6	1	37.674	2.6976	1.43168	4	1	3.6586	0.417676	-1.25954	5	1	0.78605	0.35713	-1.48548	6	1	5.3603	0.418165	-1.25786	4	1	5.2737	22
	1988	Tb927.3.3320;Tb927.3.3310	Tb927.3.3320;Tb927.3.3310	Tb927.3.3320		60S ribosomal protein L13, putative	25.427	49.5	0	113.19	2		1.35169	1.52961e-05	0.000900648	-1.26202	3.28194e-05	0.00217988	2.642	1.40163	14	2	8.5311	2.92766	1.54975	12	5	16.173	2.70438	1.4353	11	2	9.6334	0.431481	-1.21263	14	2	5.1808	0.36455	-1.45581	12	5	19.767	0.400272	-1.32095	11	2	7.4053	42.2
	2746	Tb927.7.2550	Tb927.7.2550	Tb927.7.2550	RPT5	proteasome regulatory ATPase subunit 5 (RPT5)	49.149	37.3	0	102.42	1		1.35075	2.5833e-05	0.000900648	-0.573923	0.00129996	0.01665	2.6514	1.40675	6	2	11.61	2.53884	1.34417	6	5	54.314	2.83672	1.50422	4	1	5.6632	0.719839	-0.474254	6	2	24.951	0.63592	-0.653083	6	5	9.6953	0.579912	-0.786094	4	1	9.3627	12.4
	2737	Tb927.7.2360	Tb927.7.2360	Tb927.7.2360		N-acetyltransferase, putative	34.599	33.8	0	74.077	1		1.35062	3.2787e-05	0.000961853	-0.566498	0.000264002	0.00698098	2.6346	1.39758	5	1	20.892	2.77855	1.47433	7	5	111.72	2.56148	1.35698	5	2	44.635	0.656771	-0.606537	5	1	16.304	0.64286	-0.637424	7	5	25.157	0.654836	-0.610795	5	2	13.417	21.1
	2137	Tb927.4.1800;Tb927.4.1790	Tb927.4.1800;Tb927.4.1790	Tb927.4.1800		ribosomal protein L3, mitochondrial, putative	48.691	54.3	0	261.61	2		1.34983	1.52688e-05	0.000900648	-1.20731	2.14889e-05	0.00217988	2.5694	1.36143	25	3	5.1927	2.73284	1.4504	25	2	13.959	2.67559	1.41985	29	7	22.439	0.437063	-1.19409	25	3	13.795	0.38328	-1.38353	26	2	18.234	0.410914	-1.28309	29	7	9.1123	38.7
	2669	Tb927.6.720;Tb927.11.11230	Tb927.6.720;Tb927.11.11230	Tb927.6.720		40S ribosomal protein L14, putative	21.443	39.7	0	59.984	2		1.34782	1.92665e-05	0.000900648	-1.27373	2.44832e-05	0.00217988	2.5679	1.36059	9	1	95.049	2.75794	1.46359	9	2	24.566	2.75512	1.46212	8	0	19.109	0.423012	-1.24123	9	1	15.516	0.36102	-1.46985	9	2	7.2838	0.406355	-1.29919	8	0	91.642	26.5
	2207	Tb927.5.1610;Tb927.4.3550	Tb927.5.1610;Tb927.4.3550	Tb927.5.1610		60S ribosomal protein L13a, putative	25.711	31.5	0	40.071	2		1.3478	1.35867e-05	0.000900648	-1.2417	5.74363e-05	0.00260104	2.677	1.42062	7	2	11.912	2.60613	1.38191	6	1	5.502	2.75497	1.46204	8	4	7.7129	0.453432	-1.14104	7	2	17.397	0.37754	-1.4053	6	1	4.53	0.375516	-1.41305	8	4	18.564	19.8
	3439	Tb927.9.15150;Tb927.9.15110	Tb927.9.15150;Tb927.9.15110	Tb927.9.15150		unspecified product	34.636	39.3	0	163.91	2		1.34742	1.73718e-05	0.000900648	-1.28137	2.32639e-05	0.00217988	2.6071	1.38245	10	2	8.9932	2.81468	1.49297	14	3	12.826	2.65534	1.4089	11	3	6.1192	0.399616	-1.32331	10	2	5.1129	0.36535	-1.45265	14	3	10.381	0.416962	-1.26201	11	3	14.229	29.5
	1590	Tb927.11.6140;Tb927.3.4360	Tb927.11.6140;Tb927.3.4360	Tb927.11.6140		40S ribosomal protein S15A, putative	14.645	30.8	0	23.651	2		1.34401	0.000113887	0.00146086	-1.17959	0.000182285	0.00563749	2.4386	1.28605	3	2	4.8089	2.55284	1.35211	3	2	34.086	3.05139	1.60946	2	1	14.697	0.481487	-1.05443	3	2	11.794	0.41738	-1.26057	3	2	11.636	0.36203	-1.46582	2	1	18.374	14.6
	1529	Tb927.11.4900	Tb927.11.4900	Tb927.11.4900		guanine nucleotide-binding beta subunit-like protein,G-protein (beta)-like protein,beta transducin-like protein	61.857	27.3	0	53.12	1		1.3428	8.3952e-05	0.00124833	-0.366238	0.00972364	0.0506348	2.8947	1.53341	3	1	25.378	2.47991	1.31029	2	0	0.26048	2.56964	1.36156	4	4	11.31	0.841963	-0.24817	3	1	20.521	0.65841	-0.602942	2	0	6.0749	0.764935	-0.38659	4	4	24.769	7.1
	3548	Tb927.9.5210	Tb927.9.5210	Tb927.9.5210	GlnRS	glutaminyl-tRNA synthetase, putative	67.278	28.9	0	45.41	1	1	1.34265	0.000156593	0.00171105	-0.528525	0.00141399	0.0170851	2.5641	1.35845	5	1	18.187	3.13716	1.64946	2	1	12.242	2.39952	1.26275	4	0	27.808	0.649182	-0.623305	5	1	15.352	0.76097	-0.394089	2	1	12.884	0.621581	-0.685985	4	0	24.454	11.1
	1216	Tb927.11.14190	Tb927.11.14190	Tb927.11.14190		hypothetical protein, conserved	100.47	28.8	0	317.21	1		1.34096	0.00038151	0.00282786	-0.52568	0.00419202	0.0308136	2.1871	1.12902	16	9	26.278	2.97212	1.57149	15	7	20.223	2.89026	1.5312	15	4	22.912	0.783024	-0.352871	16	9	13.279	0.62415	-0.680035	15	7	17.201	0.599018	-0.73933	16	4	10.902	24.2
	2896	Tb927.7.6090	Tb927.7.6090	Tb927.7.6090		hypothetical protein, conserved	88.162	46.6	0	323.31	1		1.34018	3.86516e-05	0.00102072	-0.625128	0.000320056	0.00788021	2.4723	1.30585	24	6	45.327	2.76167	1.46554	28	8	32.129	2.8473	1.50959	26	6	36.134	0.655093	-0.610228	24	6	14.771	0.57779	-0.791383	28	8	20.853	0.621157	-0.686971	26	6	15.519	29.4
	133	Tb11.1780	Tb11.1780	Tb11.1780		retrotransposon hot spot protein 1 (RHS1, pseudogene), putative	65.556	15.8	0	95.21	1		1.33973	1.54633e-05	0.000900648	-0.310945	0.00423565	0.0308562	2.5369	1.34307	5	1	23.336	2.68615	1.42554	6	0	21.241	2.62075	1.38998	7	3	25.842	0.815262	-0.294665	5	1	15.177	0.76843	-0.380014	6	0	12.851	0.756888	-0.401849	7	3	4.6873	13.6
	1110	Tb927.11.11900	Tb927.11.11900	Tb927.11.11900	TbCoatomerGamma	coatomer gamma subunit, putative,cytosolic coat protein, putative (TbCoatomerGamma)	97.586	21.3	0	123.51	1		1.33873	0.00483064	0.0171268	-0.681511	0.0064061	0.0390526	2.1602	1.11116	1	1		3.92804	1.97381	2	1	45.334	2.08516	1.06016	1	0		0.496007	-1.01157	1	1		0.58899	-0.763685	2	1	22.912	0.74549	-0.42374	2	1	41.331	2.4
	1003	Tb927.11.4300;Tb927.10.9880	Tb927.11.4300;Tb927.10.9880	Tb927.11.4300	RPL18	60S ribosomal protein L18, putative (RPL18)	21.874	46.6	0	132.47	2		1.33803	3.45266e-05	0.000970757	-1.23741	2.55834e-05	0.00217988	2.844	1.50792	11	3	19.864	2.61629	1.38752	13	7	8.9499	2.61383	1.38617	12	3	28.406	0.43611	-1.19724	11	3	25.26	0.37895	-1.39992	13	7	22.671	0.396024	-1.33634	12	3	10.377	30.6
	2837	Tb927.7.4250;Tb927.7.4240	Tb927.7.4250;Tb927.7.4240	Tb927.7.4250		hypothetical protein, conserved	12.486	36.6	0	41.089	2		1.3365	0.000940144	0.00537983	-0.786978	0.000314742	0.00788021	2.1036	1.07286	3	1	24.608	2.67551	1.41982	2	0	24.876	3.31378	1.72848	1	0		0.603537	-0.728487	3	1	33.563	0.5631	-0.828537	2	0	2.1088	0.508182	-0.976584	1	0		28.6
	2659	Tb927.6.5130;Tb927.6.5120	Tb927.6.5130;Tb927.6.5120	Tb927.6.5130		60S acidic ribosomal protein P2, putative	10.444	40.2	0	110.5	2		1.33574	1.3775e-05	0.000900648	-1.2936	2.5922e-05	0.00217988	2.6754	1.41975	11	2	5.627	2.6688	1.41619	9	0	8.3621	2.70285	1.43448	12	1	6.736	0.405663	-1.30165	11	2	8.2336	0.35082	-1.5112	9	0	13.018	0.407332	-1.29572	12	1	10.353	40.2
	1639	Tb927.11.7020	Tb927.11.7020	Tb927.11.7020	PSA4	proteasome alpha 7 subunit, putative (PSA4)	27.865	63.6	0	51.617	1		1.33265	5.85328e-05	0.00111192	-0.407749	0.00727581	0.0414639	2.4943	1.31863	5	0	22.031	2.56489	1.3589	4	1	28.754	2.89452	1.53333	4	0	13.219	0.834516	-0.260989	5	0	6.2624	0.67856	-0.559452	4	1	5.6852	0.690942	-0.533364	4	0	8.0511	20.6
	3558	Tb927.9.5690	Tb927.9.5690	Tb927.9.5690		60S acidic ribosomal protein, putative	11.09	82.3	0	86.742	1		1.32792	5.07765e-05	0.00104909	-1.29581	3.20897e-05	0.00217988	2.6217	1.3905	10	3	1.3711	2.39952	1.26275	13	6	12.051	2.81674	1.49403	9	1	12.027	0.427095	-1.22737	11	3	3.5051	0.35332	-1.50095	13	6	6.517	0.376974	-1.40746	9	1	15.884	74.3
	93	Tb927.7.2140;Tb07.11L3.90	Tb927.7.2140;Tb07.11L3.90	Tb927.7.2140	ZC3H18	hypothetical protein,zinc finger protein family member, putative (ZC3H18)	40.864	17.3	0	17.043	2		1.32533	0.000189061	0.00183081	-0.668263	0.00982344	0.0506817	2.2833	1.19112	1	0		2.88509	1.52861	2	2	16.614	2.79018	1.48036	1	0		0.567215	-0.818032	1	0		0.49209	-1.02301	2	2	21.008	0.784498	-0.350158	1	0		6.6
	3560	Tb927.9.5730	Tb927.9.5730	Tb927.9.5730		nucleosome assembly protein-like protein	47.584	48.1	0	95.836	1		1.32501	5.8571e-05	0.00111192	-0.618446	0.00035964	0.00844488	2.7486	1.4587	9	3	14.601	2.7674	1.46853	4	0	13.571	2.36261	1.24038	7	0	22.284	0.630756	-0.664847	9	3	18.905	0.58402	-0.77591	4	0	6.4806	0.663746	-0.591296	7	0	7.2427	25.4
	3068	Tb927.8.3210	Tb927.8.3210	Tb927.8.3210		hypothetical protein, conserved	18.741	22.1	0	4.5815	1		1.32487	0.00777142	0.0237887	-0.857414	0.0117727	0.056976	1.7983	0.846634	1	0		2.35816	1.23766	1	1		4.18095	2.06383	1	0		0.74195	-0.430606	1	0		0.53874	-0.892339	1	1		0.375474	-1.41321	1	0		8.1
	1093	Tb927.11.11590	Tb927.11.11590	Tb927.11.11590		eukaryotic translation initiation factor, putative	46.677	53	0	208.19	1		1.32409	5.68629e-05	0.00111192	-0.664014	0.000449985	0.00967086	2.4856	1.31359	12	3	21.005	2.43427	1.28349	12	6	14.18	2.88268	1.52741	13	4	12.944	0.664849	-0.5889	12	3	4.1164	0.56122	-0.833362	12	6	18.56	0.580788	-0.783918	13	4	20.678	30.8
	1318	Tb927.5.1110;Tb927.11.16280	Tb927.5.1110;Tb927.11.16280	Tb927.5.1110		60S ribosomal protein L2, putative,60S ribosomal protein L8, putative	28.314	60.4	0	125.81	2		1.32175	1.52516e-05	0.000900648	-1.2986	1.59801e-05	0.00217988	2.5938	1.37507	12	3	4.3309	2.61904	1.38904	16	8	12.694	2.58184	1.3684	12	3	18.989	0.406075	-1.30018	12	3	8.8814	0.36312	-1.46148	16	8	14.147	0.385862	-1.37384	12	3	5.5227	43.1
	1207	Tb927.11.14020;Tb927.11.14000	Tb927.11.14020;Tb927.11.14000	Tb927.11.14020	NRBD2	RNA-binding protein (NRBD2)	30.274	36.6	0	160.6	2		1.31999	3.01222e-05	0.000931216	-0.821954	0.000103326	0.00385345	2.6867	1.42584	8	0	17.443	2.74266	1.45557	8	1	25.894	2.38373	1.25322	9	2	42.009	0.57277	-0.803971	8	0	14.851	0.50344	-0.990108	8	1	9.1043	0.543833	-0.878765	9	2	33.444	32.3
	933	Tb927.10.8270;Tb927.10.8290;Tb11.v5.0877	Tb927.10.8270;Tb927.10.8290;Tb11.v5.0877	Tb927.10.8270		eukaryotic translation initiation factor 3 subunit 8, putative	84.339	37.7	0	195.51	3		1.31927	3.30103e-05	0.000961853	-0.598873	0.000407992	0.00899711	2.7026	1.43435	11	2	16.261	2.63602	1.39836	14	4	21.385	2.42418	1.2775	12	4	15.15	0.677553	-0.561595	11	2	9.9017	0.59892	-0.739565	15	4	12.756	0.619502	-0.690819	12	4	6.826	14.1
	170	Tb927.10.5340;Tb927.10.5330;Tb11.v5.1060;Tb11.v5.0243	Tb927.10.5340;Tb927.10.5330;Tb11.v5.1060;Tb11.v5.0243	Tb927.10.5340	RPS18	40S ribosomal protein S18, putative (RPS18)	17.51	53.6	0	118.81	4		1.31921	1.6891e-05	0.000900648	-1.1834	1.55573e-05	0.00217988	2.6333	1.39687	12	2	8.9194	2.6191	1.38907	12	0	26.891	2.69774	1.43175	10	1	8.1436	0.437197	-1.19365	12	2	8.8261	0.40353	-1.30925	12	0	26.769	0.412967	-1.2759	10	1	10.044	39.9
	813	Tb927.10.5480;Tb927.10.5460	Tb927.10.5480;Tb927.10.5460	Tb927.10.5480		60S ribosomal protein L24, putative	14.595	37.6	0	27.111	2		1.31635	1.85439e-05	0.000900648	-1.31507	2.73811e-05	0.00217988	2.5791	1.36687	5	2	5.0409	2.60947	1.38376	3	0	14.378	2.70871	1.4376	2	0	1.3393	0.425405	-1.23309	5	2	5.7731	0.35583	-1.49074	3	0	6.4008	0.377501	-1.40545	2	0	9.9248	24
	3150	Tb927.8.5260	Tb927.8.5260	Tb927.8.5260		60S ribosomal protein L39, putative	6.5468	37.3	0.00061444	2.7669	1		1.31458	5.63898e-05	0.00111192	-1.31306	0.000567717	0.0110274	2.4446	1.2896	2	0	8.7319	2.91766	1.54481	1	0		2.73598	1.45206	1	0		0.457729	-1.12744	2	0	1.4278	0.2958	-1.75731	1	0		0.415973	-1.26544	1	0		19.6
	1948	Tb927.3.2220	Tb927.3.2220	Tb927.3.2220		hypothetical protein, conserved	23.8	25.9	0	60.97	1		1.31354	8.24018e-05	0.00124833	-0.47983	0.000742927	0.0122	2.8267	1.49912	3	1	23.362	2.40038	1.26327	5	4	16.447	2.68622	1.42558	3	0	6.1197	0.688231	-0.539035	3	1	14.95	0.73863	-0.437076	5	4	17.766	0.664187	-0.590339	3	0	8.2939	16.4
	2340	Tb927.5.1820	Tb927.5.1820	Tb927.5.1820		60S acidic ribosomal protein, putative	10.132	21.5	0	7.106	1		1.31085	0.00460045	0.0164256	-1.31798	0.000156365	0.00508385	3.8213	1.93406	2	1	16.779	2.00016	1.00012	2	0	10.37	2.30728	1.2062	2	1	9.3368	0.456246	-1.13212	2	1	13.812	0.37032	-1.43316	2	0	11.009	0.335627	-1.57507	2	1	3.1839	21.5
	2747	Tb927.7.2590	Tb927.7.2590	Tb927.7.2590		prefoldin, putative	18.777	63.5	0	168.81	1		1.30963	0.000454494	0.00322729	-0.535475	0.00368416	0.0288365	2.8347	1.5032	1	0		2.08446	1.05968	2	1	41.414	2.86779	1.51994	2	0	1.7448	0.743882	-0.426855	1	0		0.56516	-0.823269	2	1	17.532	0.668181	-0.581689	2	0	8.566	25.3
	3581	Tb927.9.6560	Tb927.9.6560	Tb927.9.6560		protein kinase, putative	80.198	12.8	0	138.56	1		1.30892	0.000764875	0.0046056	-0.810987	0.000220715	0.00628914	2.2165	1.14828	2	2	3.5487	3.30622	1.72518	3	2	13.68	2.34219	1.22786	1	0		0.509424	-0.97306	2	2	26.968	0.56073	-0.834622	3	2	15.034	0.576668	-0.794187	1	0		4.3
	2986	Tb927.8.1340;Tb927.8.1330	Tb927.8.1340;Tb927.8.1330	Tb927.8.1340		60S ribosomal protein L7a, putative	30.879	44.9	0	230.36	2		1.3084	1.58271e-05	0.000900648	-1.20058	3.34691e-05	0.00217988	2.7216	1.44446	17	3	17.917	2.53011	1.3392	15	2	11.747	2.65548	1.40897	19	3	16.487	0.450471	-1.15049	17	3	43.646	0.38854	-1.36386	16	2	11.525	0.406967	-1.29702	19	3	8.926	37
	491	Tb927.10.12710	Tb927.10.12710	Tb927.10.12710		heat shock protein 110, putative	90.863	51.2	0	323.31	1		1.30811	8.14164e-05	0.00124833	-0.458693	0.00156085	0.0178302	2.2318	1.15821	23	9	16.401	2.63992	1.40049	22	7	16.548	2.75649	1.46283	22	6	20.818	0.723694	-0.466549	23	9	14.874	0.64337	-0.636279	22	7	12.267	0.715308	-0.483364	22	6	34.726	29.3
	3585	Tb927.9.6870	Tb927.9.6870	Tb927.9.6870	RBSR1	RNA-binding protein, putative (RBSR1)	17.565	29.7	0	25.455	1		1.30737	0.000369984	0.00277488	-0.760592	0.000569795	0.0110274	2.3537	1.23493	1	0		3.08375	1.62469	2	0	53.017	2.27547	1.18616	1	0		0.652997	-0.614851	1	0		0.56094	-0.834082	2	0	1.0981	0.510308	-0.970559	1	0		7.4
	437	Tb927.10.11390	Tb927.10.11390	Tb927.10.11390		60S ribosomal protein L6, putative	21.185	54.7	0	323.31	1		1.30587	2.66937e-05	0.000900648	-1.29874	2.74804e-05	0.00217988	2.5741	1.36407	21	3	11.475	2.74033	1.45435	19	2	12.096	2.58565	1.37053	18	2	9.4295	0.406174	-1.29983	21	3	10.77	0.34434	-1.53809	19	2	8.4669	0.406042	-1.3003	18	2	9.1903	54.7
	627	Tb927.10.15520;Tb11.v5.0812	Tb927.10.15520;Tb11.v5.0812	Tb927.10.15520		signal recognition particle protein, putative	76.262	16.4	0	86.11	2		1.3056	0.00160225	0.00789323	-0.14338	0.0572264	0.148239	2.5527	1.35202	4	4	6.8566	1.99912	0.999365	3	1	41.427	3.36259	1.74957	1	1		0.875503	-0.191815	4	4	11.929	0.91466	-0.128693	3	1	17.827	0.825627	-0.276437	1	1		4.7
	254	Tb11.v5.0624;Tb927.6.160	Tb11.v5.0624	Tb11.v5.0624		retrotransposon hot spot protein (PHS), putative	62.492	36.2	0	167.1	2		1.30309	0.00026632	0.0022208	-0.127455	0.0641976	0.160241	2.9789	1.57478	1	0		2.31723	1.2124	3	3	28.952	2.41563	1.2724	1	0		0.922679	-0.116099	1	0		0.87036	-0.200316	3	3	24.095	0.85778	-0.22132	1	0		19.5
	152	Tb927.7.5020;Tb927.7.5000;Tb11.v5.0182;Tb11.v5.0181	Tb927.7.5020;Tb927.7.5000;Tb11.v5.0182;Tb11.v5.0181	Tb927.7.5020		60S ribosomal protein L19, putative	29.408	20	0	29.973	4		1.30155	1.52832e-05	0.000900648	-1.19789	1.3448e-05	0.00217988	2.5496	1.35027	4	0	8.1695	2.73973	1.45403	7	0	10.713	2.66546	1.41438	6	0	14.208	0.420805	-1.24878	4	0	12.161	0.38957	-1.36005	7	0	7.0138	0.415093	-1.26849	6	0	12.574	11.5
	1170	Tb927.11.13360	Tb927.11.13360	Tb927.11.13360		AAA ATPase, putative	141.17	14.8	0	25.367	1		1.29743	0.00329555	0.0128132	-0.82985	5.04575e-05	0.00251864	1.8557	0.891963	6	5	107.76	3.3	1.72247	1	0		2.75209	1.46053	2	1	33.33	0.544484	-0.877037	6	5	14.428	0.54184	-0.884061	1	0		0.547555	-0.868924	2	1	15.562	4.9
	525	Tb927.11.9710;Tb927.10.13500	Tb927.11.9710;Tb927.10.13500	Tb927.11.9710	RPL10A	60S ribosomal protein L10a, putative (RPL10A)	24.597	76.2	0	311.8	2		1.2941	2.83718e-05	0.000900648	-1.25457	2.34063e-05	0.00217988	2.4214	1.27584	19	5	9.6171	2.71164	1.43917	21	9	14.997	2.58118	1.36803	17	4	9.4981	0.418971	-1.25508	19	5	10.38	0.36766	-1.44356	21	9	8.5814	0.407731	-1.29431	17	4	14.747	66.8
	3103	Tb927.8.4220	Tb927.8.4220	Tb927.8.4220		hypothetical protein, conserved	25.995	20.4	0	14.568	1		1.29365	0.000173726	0.00176158	-0.670729	0.00221577	0.0217798	2.6854	1.42514	1	0		2.22782	1.15563	1	1		2.84139	1.5066	1	0		0.600889	-0.734829	1	0		0.69472	-0.525496	1	1		0.515863	-0.954941	1	0		6.7
	992	Tb927.10.9740	Tb927.10.9740	Tb927.10.9740	RPT6	proteasome regulatory ATPase subunit 6,19S proteasome regulatory subunit (RPT6)	45.699	34.1	0	190.41	1		1.29333	4.69975e-05	0.00104508	-0.654095	0.000997552	0.0146143	2.7482	1.45849	3	1	10.397	2.47973	1.31018	5	4	17.565	2.45815	1.29757	3	1	16.404	0.58418	-0.775514	3	1	14.867	0.57338	-0.802437	5	4	19.362	0.680735	-0.554834	3	1	15.198	9.1
	514	Tb927.10.13280	Tb927.10.13280	Tb927.10.13280		hypothetical protein, conserved	286.2	15.8	0	273.75	1		1.29012	5.03832e-05	0.00104909	-0.693406	0.000106977	0.00393179	2.5502	1.35061	5	1	39.05	2.41476	1.27188	5	1	6.4646	2.73321	1.4506	6	3	36.128	0.603719	-0.728051	5	1	9.7181	0.59574	-0.747245	5	1	21.065	0.616523	-0.697774	6	3	26.472	3.5
	1673	Tb927.11.800	Tb927.11.800	Tb927.11.800		hypothetical protein, conserved	14.186	30.6	0	54.932	1		1.28858	0.000262226	0.00219387	-0.413846	0.033769	0.104692	2.4083	1.26802	2	1	40.765	3.01605	1.59266	3	2	6.9082	2.78288	1.47658	1	0		0.784498	-0.350158	2	1	1.2424	0.58416	-0.775565	3	2	19.354	0.937207	-0.0935602	1	0		14.5
	2861	Tb927.7.5180;Tb927.7.5170	Tb927.7.5180;Tb927.7.5170	Tb927.7.5180		60S ribosomal protein L23a, putative	18.17	51.2	0	38.048	2		1.28464	3.21104e-05	0.000957644	-1.27232	0.000111064	0.00401298	2.5771	1.36575	6	0	10.245	2.81841	1.49488	9	3	8.3793	2.50194	1.32305	6	0	7.5599	0.41862	-1.25629	6	0	5.7875	0.34402	-1.53944	9	3	3.3417	0.441073	-1.18091	6	0	11.361	22
	1770	Tb927.2.1210	Tb927.2.1210	Tb927.2.1210		retrotransposon hot spot protein 4 (RHS4), putative	95.198	37.7	0	110.76	1		1.28261	3.84086e-05	0.00102072	0.00369062	0.960393	0.976566	2.7264	1.447	2	1	35.903	2.50954	1.32742	3	2	16.37	2.42454	1.27771	3	3	9.1691	1.05601	0.0786246	2	1	3.4202	0.9576	-0.0625049	3	2	6.7938	0.856458	-0.223546	3	3	18.947	19.6
	2144	Tb927.4.1930	Tb927.4.1930	Tb927.4.1930	EIF3D	RNA-binding protein, putative (EIF3D)	31.293	48.9	0	208.05	1		1.28155	0.000364203	0.00274873	-0.654999	0.000642847	0.0113612	2.1635	1.11337	8	2	13.574	2.9304	1.5511	15	5	19.504	2.50275	1.32352	10	5	20.695	0.66313	-0.592636	8	2	8.1522	0.55515	-0.84905	15	5	22.045	0.597479	-0.743041	10	5	12.481	29.4
	1684	Tb927.11.8200	Tb927.11.8200	Tb927.11.8200		ribosomal protein S26, putative	12.806	42.3	0	42.178	1		1.28046	4.33886e-05	0.00104508	-1.16507	0.0002065	0.00608934	2.6294	1.39473	8	5	7.5444	2.71429	1.44058	8	3	16.791	2.42101	1.27561	9	3	8.0436	0.438212	-1.1903	8	5	2.6126	0.35958	-1.47562	8	3	7.8456	0.484778	-1.0446	9	3	36.529	42.3
	3613	Tb927.9.8130;Tb927.9.8100	Tb927.9.8130;Tb927.9.8100	Tb927.9.8130		nascent polypeptide associated complex subunit, putative	20.129	87.2	0	107.56	2		1.27853	2.71619e-05	0.000900648	-1.40285	2.07822e-05	0.00217988	2.5515	1.35135	14	2	6.8803	2.48602	1.31384	12	3	4.8788	2.4564	1.29654	13	4	5.5835	0.394524	-1.34182	14	2	9.0418	0.33202	-1.59066	12	3	15.278	0.364365	-1.45654	13	4	5.1224	86.7
	1622	Tb927.11.6590;Tb11.v5.0360	Tb927.11.6590	Tb927.11.6590		aminopeptidase, putative,metallo-peptidase, Clan MF, Family M17	55.359	56	0	286.76	2		1.27007	8.20311e-05	0.00124833	-0.287688	0.00771544	0.0430977	2.6059	1.38178	19	7	10.041	2.7202	1.44371	19	9	29.511	2.25958	1.17606	17	5	29.635	0.850991	-0.232784	19	7	14.685	0.76801	-0.380803	19	9	20.496	0.774413	-0.368824	17	5	8.4815	34.2
	1442	Tb927.2.6090;Tb927.11.3230	Tb927.2.6090;Tb927.11.3230	Tb927.2.6090	RPL44	60S ribosomal protein L44,ribosomal protein L36a.e (RPL44)	12.454	49.1	0	20.734	2		1.26508	2.56549e-05	0.000900648	-1.31931	3.26685e-05	0.00217988	2.3935	1.25912	5	0	8.3241	2.60736	1.38259	7	0	10.622	2.47188	1.30561	5	0	6.8276	0.416095	-1.26502	5	0	6.5903	0.34801	-1.5228	7	0	2.8486	0.389347	-1.36087	5	0	4.0719	17
	2360	Tb927.5.2320	Tb927.5.2320	Tb927.5.2320		hypothetical protein, conserved	82.159	39.3	0	186.24	1		1.26451	0.000149532	0.00167189	-0.625001	0.000199946	0.00608934	2.2928	1.19711	7	4	18.299	2.88367	1.52791	8	5	8.4447	2.39194	1.25818	9	1	17.575	0.607607	-0.718789	7	4	10.222	0.63128	-0.663648	8	5	8.2044	0.635082	-0.654985	9	1	11.168	13.9
	2621	Tb927.6.4370	Tb927.6.4370	Tb927.6.4370		eukaryotic translation initiation factor 3 subunit 7-like protein	57.974	50.6	0	110.91	1		1.26443	1.57053e-05	0.000900648	-0.622529	0.000868329	0.0132656	2.5297	1.33897	15	4	30.369	2.55519	1.35343	12	4	13.351	2.50966	1.32749	13	7	10.276	0.702938	-0.50853	15	4	16.721	0.58191	-0.781132	12	4	18.163	0.59446	-0.750349	14	7	29.258	36.8
	2773	Tb927.7.3080	Tb927.7.3080	Tb927.7.3080		hypothetical protein, conserved	47.366	10	0	29.601	1		1.26408	0.00188111	0.00879817	-0.714415	0.00118081	0.0158153	2.2143	1.14685	1	0		2.30867	1.20706	2	1	6.1801	3.30874	1.72628	1	0		0.690179	-0.534958	1	0		0.56214	-0.830999	2	1	9.2145	0.548787	-0.865681	1	0		2.3
	1376	Tb927.11.2060;Tb927.11.2050	Tb927.11.2060;Tb927.11.2050	Tb927.11.2060		60S acidic ribosomal subunit protein, putative	34.627	76.2	0	213.04	2		1.26245	7.03426e-05	0.00120792	-1.25291	0.000101748	0.00385123	2.601	1.37907	19	3	9.9107	2.23954	1.1632	22	9	19.046	2.67401	1.41901	19	7	15.704	0.462385	-1.11283	19	3	6.8149	0.36244	-1.46419	22	9	15.569	0.385164	-1.37646	20	8	7.5018	64.2
	867	Tb927.10.6800	Tb927.10.6800	Tb927.10.6800		developmentally regulated GTP-binding protein, putative	41.267	25	0	149.01	1		1.25831	6.64616e-05	0.00118648	-0.640861	0.0011849	0.0158153	2.5218	1.33445	3	0	19.646	2.29574	1.19896	5	0	22.085	2.64578	1.40369	1	0		0.665115	-0.588325	3	0	16.634	0.5423	-0.882837	5	0	22.915	0.632551	-0.660746	1	0		10.6
	675	Tb927.10.230	Tb927.10.230	Tb927.10.230	TbPSA5	proteasome subunit alpha type-5, putative,20S proteasome subunit alpha 5, putative	27.176	58.5	0	127.04	1		1.25714	0.000380891	0.00282786	-0.389438	0.00263596	0.0239187	2.0713	1.05054	8	5	39.806	2.80489	1.48795	6	5	80.817	2.68521	1.42504	7	4	10.03	0.783331	-0.352307	8	5	16.63	0.6804	-0.555545	6	5	31.77	0.730941	-0.452174	7	4	1.7773	39.8
	697	Tb927.10.270;Tb927.9.15420	Tb927.10.270;Tb927.9.15420	Tb927.10.270		60S ribosomal protein L32, putative	15.396	55.3	0	55.399	2		1.25713	7.81399e-05	0.00124833	-1.26734	1.82162e-05	0.00217988	2.5597	1.35597	9	4	18.749	2.7462	1.45743	9	2	20.94	2.45405	1.29516	9	2	6.7575	0.378215	-1.40272	9	4	11.777	0.38876	-1.36305	9	2	8.0253	0.414869	-1.26927	9	2	12.35	45.5
	2845	Tb927.7.4420	Tb927.7.4420	Tb927.7.4420	TbPSA3	proteasome alpha 3 subunit, putative	32.154	33.9	0	290.41	1		1.25533	0.000220107	0.00202163	-0.568441	0.00114784	0.0158153	2.8419	1.50686	6	1	20.918	2.36513	1.24192	4	2	22.931	2.42907	1.2804	3	1	23.62	0.722961	-0.46801	6	1	14.576	0.57446	-0.799722	4	2	15.058	0.616105	-0.698752	3	1	8.5035	22
	2369	Tb927.5.2570	Tb927.5.2570	Tb927.5.2570	EIF3B	translation initiation factor, putative (EIF3B)	79.81	39.5	0	119.99	1		1.25139	5.38968e-05	0.00109303	-0.594028	0.00068279	0.0114673	2.5477	1.3492	19	4	14.181	2.29384	1.19777	18	4	29.553	2.60654	1.38214	19	6	18.969	0.684182	-0.547549	19	4	9.4961	0.58564	-0.771914	18	4	14.99	0.627904	-0.671384	19	6	7.7191	24.7
	1711	Tb927.11.9050	Tb927.11.9050	Tb927.11.9050		hypothetical protein, conserved	44.583	19.4	0	9.8229	1		1.25104	5.22496e-05	0.00106817	-0.684996	0.000237169	0.00653761	2.465	1.30159	2	0	34.683	2.66454	1.41388	1	0		2.34946	1.23233	1	0		0.58924	-0.763072	2	0	15.173	0.58391	-0.776182	1	0		0.643128	-0.636822	1	0		9.3
	2856	Tb927.7.4970;Tb11.v5.0178	Tb927.7.4970;Tb11.v5.0178	Tb927.7.4970	GS	glutamine synthetase, putative (GS)	42.433	57.5	0	125.65	2		1.24895	0.000170168	0.00174646	-0.31976	0.0224823	0.0818007	2.757	1.4631	7	1	11.316	2.5373	1.34329	7	1	9.092	2.13525	1.0944	7	4	14.53	0.828706	-0.271067	7	1	6.8831	0.66171	-0.595729	7	1	22.27	0.860289	-0.217107	7	4	81.739	19.9
	3362	Tb927.9.12110	Tb927.9.12110	Tb927.9.12110	gnD	6-phosphogluconate dehydrogenase, decarboxylating (gnD)	52.165	42.8	0	53.818	1		1.24859	0.000189219	0.00183081	-0.394564	0.0187085	0.0737865	2.8069	1.48898	4	2	13.531	2.29986	1.20154	2	0	28.142	2.29495	1.19846	3	2	10.063	0.874279	-0.193835	4	2	15.155	0.62508	-0.677887	2	0	9.471	0.704622	-0.505078	3	2	10.799	12.5
	423	Tb927.10.1100;Tb927.6.4690	Tb927.10.1100;Tb927.6.4690	Tb927.10.1100		60S ribosomal protein L9, putative	21.857	65.1	0	166.92	2		1.24842	6.97647e-05	0.00120792	-1.2681	7.0905e-05	0.00290024	2.542	1.34596	15	5	12.112	2.66852	1.41604	15	2	7.5157	2.30521	1.2049	12	1	9.7013	0.440451	-1.18295	15	5	11.185	0.34936	-1.51721	15	2	9.5452	0.394306	-1.34261	12	1	17.732	58.7
	1871	Tb927.2.560	Tb927.2.560	Tb927.2.560		retrotransposon hot spot protein 4 (RHS4), putative	95.911	36.9	0	110.07	1		1.24827	4.67375e-05	0.00104508	-0.334734	0.00298592	0.0260871	2.4669	1.3027	5	2	13.433	2.65802	1.41035	4	0	6.2408	2.4596	1.29842	5	2	13.816	0.78734	-0.344942	5	2	11.687	0.7212	-0.471529	4	0	8.5538	0.87222	-0.197236	5	2	14.305	9.7
	3447	Tb927.9.15360	Tb927.9.15360	Tb927.9.15360		40S ribosomal protein S6, putative	28.476	39.6	0	90.226	1		1.24782	0.00023591	0.00208568	-0.962667	0.000339212	0.0081155	2.5586	1.35535	5	3	17.456	2.14901	1.10367	6	4	38.628	2.82135	1.49639	5	3	10.497	0.545227	-0.875072	5	3	12.091	0.4306	-1.21558	6	4	123.86	0.499376	-1.0018	5	3	17.732	28.4
	1808	Tb927.2.340	Tb927.2.340	Tb927.2.340		retrotransposon hot spot protein 4 (RHS4), putative	97.84	48.6	0	318.99	1		1.24729	0.000343489	0.00265202	-0.0299116	0.609956	0.718056	2.0661	1.04691	7	1	19.015	2.65625	1.40939	8	2	9.4108	2.71577	1.44136	10	5	33.649	1.00837	0.0120243	7	1	6.0794	0.88478	-0.176609	8	2	14.619	0.902609	-0.147828	10	5	2.1613	30.5
	3282	Tb927.8.900	Tb927.8.900	Tb927.8.900	TSR1	splicing factor TSR1 (TSR1)	37.469	22	0	8.7598	1		1.2468	2.64081e-05	0.000900648	-0.694401	0.000220462	0.00628914	2.5568	1.35434	2	0	24.085	2.58538	1.37038	4	1	23.714	2.46451	1.3013	3	1	16.758	0.606833	-0.720629	2	0	3.951	0.5465	-0.871707	4	1	3.0866	0.690226	-0.534858	3	1	13.22	6.4
	1746	Tb927.11.9700	Tb927.11.9700	Tb927.11.9700		nascent polypeptide associated complex alpha subunit, putative	11.406	57.4	0	159.56	1		1.24659	2.31516e-05	0.000900648	-1.4399	8.22974e-06	0.00217988	2.5171	1.33176	8	0	8.4116	2.50633	1.32558	7	1	11.142	2.57685	1.36561	7	0	20.73	0.36398	-1.45807	8	0	22.779	0.32813	-1.60766	7	1	5.6773	0.349589	-1.51627	7	0	12.726	57.4
	751	Tb927.10.3710;Tb11.v5.0761	Tb927.10.3710;Tb11.v5.0761	Tb927.10.3710	pa26	proteasome activator protein PA26 (pa26)	25.258	62.8	0	74.866	2		1.24613	0.000619058	0.00395293	-0.358233	0.00158392	0.0180127	2.92	1.54597	5	2	26.937	2.50897	1.32709	3	0	17.239	2.07702	1.05451	2	1	38.707	0.783515	-0.351967	5	2	19.709	0.7228	-0.468332	3	0	13.149	0.747105	-0.420617	3	2	12.162	25.5
	668	Tb927.10.6370;Tb927.10.220	Tb927.10.6370;Tb927.10.220	Tb927.10.6370		60S ribosomal proteins L37, putative	10.458	47.3	0	24.601	2		1.24603	4.94604e-05	0.00104909	-1.36546	1.25248e-05	0.00217988	2.4284	1.28001	5	0	11.794	2.38022	1.25109	4	0	5.258	2.67058	1.41716	5	0	8.1563	0.363676	-1.45927	5	0	11.312	0.35947	-1.47606	4	0	2.533	0.387432	-1.36799	5	0	13.564	39.8
	1604	Tb927.11.6320	Tb927.11.6320	Tb927.11.6320		MRB1-associated protein,zinc finger ccch and cchc domain-containing protein	53.267	31.4	0	220.86	1		1.24598	0.000193692	0.00185286	-0.694046	0.000167136	0.00528435	2.1536	1.10675	4	2	18.342	2.59916	1.37804	5	5	84.559	2.6952	1.43039	2	0	12.192	0.615764	-0.699552	4	2	19.138	0.55973	-0.837197	5	5	25.64	0.607275	-0.719578	3	1	5.7253	17.4
	1274	Tb927.11.15420	Tb927.11.15420	Tb927.11.15420		hypothetical protein, conserved	23.057	41	0	80.882	1		1.2422	0.000290655	0.00236917	-0.610016	0.001153	0.0158153	2.717	1.44201	8	1	21.549	2.54861	1.34971	10	5	16.67	2.10181	1.07163	10	8	27.858	0.669523	-0.578794	8	1	18.78	0.56478	-0.824239	10	5	3.9499	0.666889	-0.584482	10	8	13.814	33.7
	489	Tb927.11.9730;Tb927.10.12680	Tb927.11.9730;Tb927.10.12680	Tb927.11.9730		60S ribosomal protein L34, putative	19.336	27.6	0	13.541	2		1.24179	0.000222059	0.0020322	-1.16948	1.23417e-05	0.00217988	2.6371	1.39895	3	0	12.229	2.79994	1.4854	2	0	18.365	2.1707	1.11816	1	0		0.43518	-1.20032	3	0	2.89	0.41937	-1.2537	2	0	12.895	0.416615	-1.26321	1	0		18.2
	417	Tb927.10.1090;Tb927.10.1080	Tb927.10.1090;Tb927.10.1080	Tb927.10.1090	RPS23	40S ribosomal protein S23, putative (RPS23)	15.928	41.3	0	20.72	2		1.23261	2.17594e-05	0.000900648	-1.07896	4.25265e-05	0.0023966	2.3963	1.26081	5	1	3.1181	2.46755	1.30308	4	0	4.5546	2.59397	1.37516	6	2	9.6772	0.463328	-1.1099	5	1	3.4901	0.41857	-1.25646	4	0	6.7538	0.474563	-1.07533	6	2	15.517	33.6
	983	Tb927.10.9430	Tb927.10.9430	Tb927.10.9430	PRS	phosphoribosylpyrophosphate synthetase, putative (PRS)	40.477	29.4	0	56.579	1		1.23056	0.00045435	0.00322729	-0.465601	0.0112993	0.0556408	2.0301	1.02155	4	2	62.033	2.56049	1.35642	4	0	9.7327	2.80308	1.48701	2	0	6.2903	0.842176	-0.247806	4	2	12.671	0.63067	-0.665043	4	0	4.3179	0.621697	-0.685716	2	0	10.99	13.8
	3337	Tb927.9.11270	Tb927.9.11270	Tb927.9.11270	TCP-1-eta	T-complex protein 1, eta subunit, putative,t- complex protein 1 (eta subunit), putative (TCP-1-eta)	61.471	71.8	0	315.25	1		1.22787	2.80489e-05	0.000900648	-0.432697	0.00110748	0.0157784	2.3175	1.21257	30	9	10.449	2.51509	1.33061	33	8	31.573	2.50507	1.32485	33	14	7.0748	0.740302	-0.433814	30	9	8.4996	0.6747	-0.567682	33	8	16.089	0.701705	-0.511063	35	14	11.505	58.6
	3129	Tb927.8.4820;Tb11.v5.0659	Tb927.8.4820;Tb11.v5.0659	Tb927.8.4820	eIF4G3	eukaryotic translation initation factor 4 gamma, putative (eIF4G3)	69.338	41	0	182.65	2		1.22761	2.43079e-05	0.000900648	-0.476987	0.00362718	0.0284784	2.3531	1.23456	11	2	81.106	2.55317	1.35229	10	4	13.452	2.48231	1.31169	12	4	10.659	0.763242	-0.389787	11	2	12.922	0.6089	-0.715723	10	4	12.806	0.713012	-0.488001	13	5	13.822	19.8
	2736	Tb927.7.2340;Tb927.7.2370	Tb927.7.2340;Tb927.7.2370	Tb927.7.2340		40S ribosomal protein S15, putative	17.474	37.5	0	62.876	2		1.22537	2.0925e-05	0.000900648	-1.19012	2.54753e-05	0.00217988	2.4033	1.26502	6	0	5.0997	2.39883	1.26233	7	0	3.3649	2.54576	1.3481	6	1	14.965	0.439213	-1.18701	6	0	1.2848	0.39021	-1.35768	7	0	3.9885	0.419886	-1.25193	6	1	10.953	33.6
	626	Tb927.10.1550	Tb927.10.1550	Tb927.10.1550	RPN5	proteasome regulatory non-ATP-ase subunit 5,19S proteasome regulatory subunit 5 (RPN5)	54.896	44.2	0	193.78	1		1.22522	8.81536e-05	0.00126971	-0.445861	0.00137211	0.0170572	2.5047	1.32464	3	1	113.27	2.57122	1.36245	4	3	82.475	2.18293	1.12627	4	4	13.119	0.763475	-0.389347	3	1	6.969	0.67537	-0.56625	4	3	86.757	0.675767	-0.565402	4	4	57.86	12.2
	3199	Tb927.9.14370;Tb927.8.6180	Tb927.9.14370;Tb927.8.6180	Tb927.9.14370		60S ribosomal protein L26, putative	16.454	43.4	0	13.929	2		1.22309	9.33669e-05	0.00130047	-1.31015	7.42749e-05	0.00298986	2.5736	1.36379	3	0	11.241	2.54188	1.34589	4	0	9.701	2.50847	1.32681	4	0	21.781	0.402674	-1.31232	3	0	6.0326	0.368	-1.44222	4	0	18.149	0.369836	-1.43504	4	0	8.5993	19.6
	368	Tb927.1.450;Tb927.1.430	Tb927.1.450	Tb927.1.450		retrotransposon hot spot protein (RHS, pseudogene), putative	229.01	10.6	0	18.462	2		1.21546	0.00393422	0.0146665	-0.230422	0.0213477	0.0793295	3.0562	1.61174	1	1		2.56759	1.36042	1	0		1.708	0.772308	2	2	7.6025	0.824266	-0.278817	1	1		0.76152	-0.393046	1	0		0.896539	-0.157561	2	2	30.634	5.1
	80	Tb05.5K5.110;Tb927.5.4460;Tb11.v5.0866	Tb05.5K5.110;Tb927.5.4460;Tb11.v5.0866	Tb05.5K5.110		major vault protein, putative,BAC from homologous region on chr5	94.06	15.2	0	18.513	3		1.21165	3.08484e-05	0.000942178	-0.552079	0.00303298	0.0263412	2.3089	1.20721	2	1	16.525	2.46105	1.29928	2	0	16.806	2.47158	1.30543	4	3	24.38	0.711997	-0.490057	2	1	25.647	0.71649	-0.480982	2	0	38.831	0.562366	-0.830418	4	3	73.291	3.7
	617	Tb927.10.15330;Tb11.v5.0348	Tb927.10.15330;Tb11.v5.0348	Tb927.10.15330		hypothetical protein, conserved	68.478	22	0	65.5	2		1.21081	0.0002743	0.00226498	-0.564728	0.00892811	0.0475666	2.5213	1.33417	1	0		2.10309	1.07251	1	0		2.61288	1.38564	1	0		0.784252	-0.35061	1	0		0.66943	-0.578995	1	0		0.546269	-0.872317	1	0		3.8
	2844	Tb927.7.4390	Tb927.7.4390	Tb927.7.4390		threonine synthase, putative	73.873	48.3	0	125.22	1		1.20902	0.0357704	0.0719667	-0.196327	0.122738	0.240917	3.8792	1.95576	1	1		1.17965	0.238357	4	2	79.118	2.93333	1.55254	4	3	47.959	0.873515	-0.195096	1	1		0.96888	-0.0456101	4	2	32.824	0.705617	-0.503043	4	3	22.295	1.9
	2210	Tb927.4.3590;Tb927.4.3570	Tb927.4.3590;Tb927.4.3570	Tb927.4.3590		translation elongation factor 1-beta, putative	24.334	68.6	0	173.61	2		1.20806	6.09242e-05	0.00113561	-0.523714	0.00118121	0.0158153	2.497	1.3202	19	2	11.575	2.25611	1.17384	21	7	8.4088	2.54595	1.34821	18	2	9.2724	0.723327	-0.467279	19	2	7.6459	0.64047	-0.642797	21	7	12.797	0.608717	-0.716157	18	2	12.786	68.6
	2979	Tb927.8.1210	Tb927.8.1210	Tb927.8.1210		hypothetical protein, conserved	77.786	29.7	0	44.407	1		1.20376	0.00245305	0.0105234	-0.580095	0.00117379	0.0158153	2.3333	1.22237	1	0		1.84758	0.885633	1	0		3.23583	1.69413	1	0		0.641684	-0.640066	1	0		0.58915	-0.763293	1	0		0.696864	-0.521051	1	0		17.5
	3649	Tb927.9.9450	Tb927.9.9450	Tb927.9.9450	ZC3H28	zinc finger protein family member, putative (ZC3H28)	114.75	18.5	0	94.238	1		1.19875	7.73069e-05	0.00124833	-0.422733	0.00162206	0.0182596	2.5438	1.34699	3	0	19.525	2.37614	1.24862	3	3	58.389	2.24911	1.16936	5	1	7.6916	0.774533	-0.368601	3	0	29.798	0.71232	-0.489403	3	3	19.12	0.746547	-0.421695	5	1	27.392	5
	1142	Tb927.11.12680	Tb927.11.12680	Tb927.11.12680		prefoldin subunit 2, putative	15.902	69	0	59.206	1		1.1985	0.003307	0.0128381	-0.616068	0.00517628	0.0337456	2.4464	1.29066	3	1	32.987	1.77661	0.829126	2	0	51.824	3.06072	1.61387	3	0	21.784	0.780336	-0.357833	3	1	12.151	0.62356	-0.6814	2	0	1.2156	0.520969	-0.940731	3	0	24.656	19.3
	2474	Tb927.6.1090	Tb927.6.1090	Tb927.6.1090	RPT3	proteasome regulatory ATPase subunit 3 (RPT3)	44.859	56.8	0	81.01	1		1.19807	0.00101758	0.00564456	-0.464279	0.00139278	0.0170851	2.8527	1.51233	6	3	21.043	1.89251	0.920298	3	1	21.174	2.6096	1.38383	6	3	18.256	0.677553	-0.561595	6	3	8.8486	0.74026	-0.433896	3	1	14.823	0.681153	-0.55395	6	3	20.838	22.6
	2978	Tb927.8.1170;Tb927.8.1190;Tb11.v5.0871	Tb927.8.1170;Tb927.8.1190;Tb11.v5.0871	Tb927.8.1170		hypothetical protein, conserved	36.419	54.7	0	202.15	3		1.19794	0.000183516	0.00180315	-0.6279	0.00020423	0.00608934	2.678	1.42116	13	5	19.842	2.20347	1.13978	10	0	17.103	2.39172	1.25805	13	5	17.512	0.645911	-0.630592	13	5	11.449	0.62392	-0.680567	10	0	8.8731	0.596766	-0.744764	13	5	20.279	30.2
	1891	Tb927.3.1030	Tb927.3.1030	Tb927.3.1030	RPB28	RNA-binding protein (RPB28)	39.272	66.7	0	171	1		1.19427	4.93211e-05	0.00104909	-0.749481	0.0018612	0.0193565	2.2345	1.15995	11	3	12.938	2.39998	1.26302	14	11	4.9498	2.57619	1.36524	10	2	15.229	0.681199	-0.553852	11	3	13.857	0.50744	-0.978691	14	11	12.197	0.550509	-0.861161	10	2	16.405	40.1
	1159	Tb927.11.13190;Tb927.11.13090	Tb927.11.13190;Tb927.11.13090	Tb927.11.13190		elongation factor 1 gamma, putative	46.275	65.6	0	222.38	2		1.19184	4.64417e-05	0.00104508	-0.485542	0.00151037	0.0175833	2.2846	1.19194	22	3	16.039	2.35632	1.23654	21	2	13.728	2.56226	1.35742	25	4	18.237	0.759359	-0.397146	22	3	10.217	0.64474	-0.633211	20	2	19.822	0.643252	-0.636543	25	4	27.685	46.3
	1761	Tb927.11.9910;Tb11.v5.0355;Tb11.v5.0354	Tb927.11.9910	Tb927.11.9910		hypothetical protein, conserved	40.908	44.5	0	151.45	3		1.18812	0.006016	0.0200139	-0.226883	0.0308696	0.0984305	1.5766	0.656817	4	3	23.025	2.87911	1.52562	1	0		2.8331	1.50238	1	0		0.93835	-0.0918014	4	3	9.9726	0.75342	-0.408474	1	0		0.807559	-0.308361	1	0		12.6
	714	Tb927.10.3030;Tb927.10.2980	Tb927.10.3030;Tb927.10.2980	Tb927.10.3030	RPN11	proteasome regulatory non-ATPase subunit 11,Metallo-peptidase, Clan MP, Family M67,19S proteasome regulatory subunit 11 (RPN11)	33.847	51.8	0	58.593	2		1.18711	0.00574979	0.0192845	-0.670193	0.00432456	0.0310106	1.8978	0.924328	3	3	12.865	3.53832	1.82306	2	1	40.848	2.00232	1.00167	2	1	7.4312	0.499102	-1.00259	3	3	29.064	0.62219	-0.684573	2	1	2.9598	0.704424	-0.505484	2	1	3.9984	17
	1380	Tb927.11.2130	Tb927.11.2130	Tb927.11.2130	RPN3	proteasome regulatory non-ATP-ase subunit 3 (RPN3)	38.167	24.6	0	20.395	1		1.18281	0.00194066	0.00898631	-0.491697	0.00186238	0.0193565	2.5012	1.32262	2	2	21.954	2.94395	1.55775	2	1	18.385	1.82819	0.870414	4	2	29.641	0.658241	-0.603312	2	2	13.074	0.65106	-0.619138	2	1	14.774	0.761731	-0.392647	4	2	14.547	3.6
	809	Tb927.10.5370;Tb927.10.5360	Tb927.10.5370;Tb927.10.5360	Tb927.10.5370		40S ribosomal protein S10, putative	19.285	43.6	0	65.752	2		1.18096	6.55493e-05	0.00118648	-1.29006	2.15111e-05	0.00217988	2.1644	1.11397	6	0	10.348	2.5047	1.32464	6	0	18.138	2.29127	1.19614	5	1	18.577	0.411133	-1.28232	6	0	10.398	0.35387	-1.49871	6	0	6.3461	0.401236	-1.31748	5	1	19.03	35.5
	175	Tb927.11.7270;Tb11.v5.0256	Tb927.11.7270;Tb11.v5.0256	Tb927.11.7270	PSB3	proteasome beta 3 subunit, putative (PSB3)	22.484	35.6	0	28.327	2		1.18043	0.000235809	0.00208568	-0.440658	0.0126926	0.0596082	2.6983	1.43205	2	0	14.284	2.21636	1.14819	5	3	60.216	2.21087	1.14462	2	0	19.046	0.724218	-0.465504	2	0	4.6289	0.81973	-0.286779	5	3	16.009	0.582751	-0.77905	2	0	16.504	11.7
	3373	Tb927.9.12510	Tb927.9.12510	Tb927.9.12510	DED1	ATP-dependent DEAD/H RNA helicase, putative (DED1)	82.74	60.4	0	264.27	1	1	1.17895	2.86746e-05	0.000900648	-0.600591	0.000654597	0.0113612	2.2878	1.19396	35	12	19.3	2.42583	1.27848	39	18	23.1	2.33214	1.22166	37	10	22.099	0.685636	-0.544485	36	12	13.303	0.61927	-0.69136	39	18	37.559	0.590877	-0.759071	38	11	15.106	42.9
	1963	Tb927.3.2750	Tb927.3.2750	Tb927.3.2750		hypothetical protein, conserved	95.98	6.1	0	5.4363	1		1.17628	0.0144595	0.0374056	-0.507574	0.0773062	0.180857	1.4583	0.544288	1	0		3.53657	1.82235	1	0		2.53923	1.34439	1	0		0.69979	-0.515006	2	0	0.44037	0.47637	-1.06985	1	0		0.958038	-0.0618453	1	0		2.5
	2995	Tb927.8.1500	Tb927.8.1500	Tb927.8.1500		hypothetical protein, conserved	63.206	29.6	0	47.619	1		1.17404	0.000199685	0.00189588	-0.455283	0.0031087	0.026634	2.0926	1.0653	4	4	14.35	2.61445	1.38651	5	2	17.977	2.37332	1.24691	3	1	22.16	0.783638	-0.351741	4	4	17.022	0.64067	-0.642347	5	2	1.0333	0.682361	-0.551393	3	1	18.107	8
	3064	Tb927.8.3100	Tb927.8.3100	Tb927.8.3100	CRN12	coronin, putative (CRN12)	57.312	11.9	0	35.653	1		1.17201	8.26428e-05	0.00124833	-0.261701	0.0201896	0.076878	2.2022	1.13895	1	1		2.39515	1.26012	2	2	8.0707	2.51585	1.33105	1	0		0.874738	-0.193078	1	1		0.80013	-0.321694	2	2	10.038	0.726111	-0.461738	1	0		2.3
	337	Tb927.1.3070	Tb927.1.3070	Tb927.1.3070		hypothetical protein, conserved	44.99	48.2	0	40.854	1		1.17081	7.51913e-05	0.00124582	-0.661897	0.00349851	0.0281012	2.5602	1.35626	2	0	9.5573	2.25393	1.17244	4	0	19.933	2.31744	1.21253	3	0	9.7576	0.65066	-0.620023	2	0	9.9125	0.6844	-0.547088	4	0	10.045	0.51219	-0.965249	3	0	23.219	9.9
	1865	Tb927.2.5160	Tb927.2.5160	Tb927.2.5160		chaperone protein DNAj, putative	44.327	71	0	323.31	1		1.17061	4.62766e-05	0.00104508	-0.60167	0.000848046	0.0131026	2.2775	1.18745	21	3	15.287	2.5505	1.35078	23	10	14.995	2.38373	1.25322	22	5	11.958	0.678564	-0.559443	21	3	15.839	0.57056	-0.809549	23	10	14.534	0.648004	-0.625925	22	5	14.467	50
	3656	Tb927.9.9670	Tb927.9.9670	Tb927.9.9670	TbPSA6	proteasome alpha 1 subunit, putative,20S proteasome subunit alpha-6, (putative) (TbPSA6)	27.543	49.2	0	87.099	1		1.16656	5.00598e-05	0.00104909	-0.419489	0.00256947	0.0236952	2.3058	1.20527	6	0	68.145	2.21533	1.14752	8	2	32.645	2.53479	1.34187	8	4	5.0002	0.764584	-0.387252	6	0	8.2972	0.75146	-0.412232	8	2	10.262	0.666178	-0.58602	8	4	16.901	22.8
	274	Tb927.6.1260;Tb11.v5.0742	Tb927.6.1260;Tb11.v5.0742	Tb927.6.1260	TbPSB1	proteasome beta-1 subunit, putative (TbPSB1)	30.441	40.1	0	28.891	2		1.16634	0.000772904	0.00463401	-0.368033	0.00866392	0.0466229	1.9254	0.945158	3	2	14.825	2.26598	1.18014	3	2	71.891	2.80403	1.4875	1	0		0.797448	-0.326537	2	2	2.7873	0.78364	-0.351737	3	2	25.853	0.653424	-0.613909	1	0		19.5
	1295	Tb927.11.15900;Tb927.11.15880	Tb927.11.15900;Tb927.11.15880	Tb927.11.15900		60S ribosomal protein L27, putative	15.581	33.8	0	18.183	2		1.16407	2.16072e-05	0.000900648	-1.18785	3.30784e-05	0.00217988	2.4023	1.26442	9	0	11.497	2.40373	1.26528	10	1	11.212	2.33176	1.22142	10	5	18.11	0.449559	-1.15342	9	0	7.1792	0.39131	-1.35362	10	1	10.588	0.408831	-1.29042	10	5	5.1297	32.3
	158	Tb11.v5.0196;Tb927.10.6030	Tb11.v5.0196;Tb927.10.6030	Tb11.v5.0196		hypothetical protein, conserved	29.335	56	0	83.565	2		1.16373	0.000900093	0.00520945	-0.488374	0.00184399	0.0193565	1.875	0.906891	5	1	27.665	2.67001	1.41685	6	3	18.45	2.52105	1.33403	7	3	16.611	0.745601	-0.423524	5	1	8.4388	0.62781	-0.6716	6	3	11.34	0.68526	-0.545277	7	3	9.9126	23.7
	1459	Tb927.11.350	Tb927.11.350	Tb927.11.350		RNA-binding protein, putative	47.513	5.3	0.0026619	2.1975	1		1.16234	0.00133393	0.00687301	-0.763059	0.0229354	0.0828722	1.7852	0.836086	1	1		2.60817	1.38304	2	1	25.986	2.759	1.46415	1	0		0.540599	-0.887369	1	1		0.4082	-1.29265	2	1	45.75	0.849762	-0.234869	1	0		3
	3189	Tb927.8.6030;Tb927.9.14000	Tb927.8.6030;Tb927.9.14000	Tb927.8.6030		60S ribosomal protein L12, putative	17.564	37.8	0	46.398	2		1.1605	0.000996096	0.0055989	-1.18143	1.58157e-05	0.00217988	1.8563	0.89243	6	2	39.692	2.73411	1.45107	7	2	16.138	2.49184	1.31721	5	3	12.216	0.437733	-1.19188	6	2	1.0803	0.39794	-1.32938	7	2	13.392	0.423603	-1.23921	5	3	11.629	30.5
	421	Tb927.10.10850	Tb927.10.10850	Tb927.10.10850	AGO1	argonaute-like protein (AGO1)	99.184	42.6	0	161.15	1		1.15248	0.000125286	0.00150521	-0.528032	0.00140268	0.0170851	2.0939	1.06619	16	5	15.143	2.37592	1.24848	17	7	21.186	2.51244	1.32909	17	13	36.813	0.736648	-0.440952	16	5	20.271	0.6577	-0.604498	17	7	27.322	0.613046	-0.705934	17	13	8.2901	16.3
	3603	Tb927.9.7620;Tb927.9.7590	Tb927.9.7620;Tb927.9.7590	Tb927.9.7620		60S ribosomal protein L11, putative	22.369	41.2	0	103.55	2		1.15113	2.72353e-05	0.000900648	-1.24618	6.62059e-05	0.0027983	2.2641	1.17894	6	1	8.0802	2.30335	1.20373	9	4	8.0744	2.38464	1.25377	9	3	17.821	0.432208	-1.2102	6	1	10.162	0.35768	-1.48326	9	4	14.604	0.421141	-1.24762	9	3	14.078	32.5
	1574	Tb927.11.5840	Tb927.11.5840	Tb927.11.5840		Protein translation factor SUI1 homolog, putative	12.738	22.9	0	40.27	1		1.14996	9.30819e-05	0.00130047	-0.758399	0.000546055	0.0107855	2.4504	1.29302	4	3	37.8	2.34252	1.22806	2	1	26.744	2.13991	1.09755	3	1	17.184	0.636456	-0.651867	4	3	27.031	0.53088	-0.913542	2	1	1.825	0.517036	-0.951662	3	1	15.956	22.9
	2483	Tb927.6.1430	Tb927.6.1430	Tb927.6.1430		hypothetical protein, conserved	87.828	9.5	0	10.585	1		1.14858	0.00177597	0.00844244	-1.07467	0.000283507	0.00733646	2.7347	1.45138	1	1		2.66141	1.41219	3	1	98.152	1.7972	0.845754	1	1		0.416077	-1.26508	1	1		0.54946	-0.863914	3	1	79.763	0.423137	-1.2408	1	1		1.7
	3154	Tb927.8.5330	Tb927.8.5330	Tb927.8.5330		tyrosyl/methionyl-tRNA synthetase, putative	24.204	51.1	0	94.074	1		1.1481	0.000100619	0.00135675	-0.492747	0.000761553	0.0122234	2.4935	1.31817	4	3	49.141	2.09626	1.06782	3	1	20.299	2.34902	1.23206	1	0		0.72998	-0.454071	4	3	33.473	0.64945	-0.62271	3	1	12.872	0.657635	-0.604641	1	0		25.6
	1629	Tb927.11.6720	Tb927.11.6720	Tb927.11.6720		mRNA cap guanine-N7 methyltransferase, putative	117.56	6.9	0	29.961	1		1.14454	0.000364328	0.00274873	-0.691873	0.000112351	0.00401298	2.6786	1.42148	1	1		2.19096	1.13157	2	1	48.185	2.07142	1.05062	2	1	18.774	0.618238	-0.693766	1	1		0.5967	-0.744922	2	1	17.943	0.581801	-0.781402	2	1	13.587	1.4
	1312	Tb927.11.16160	Tb927.11.16160	Tb927.11.16160		ATP binding protein-like protein	22.05	47.1	0	39.975	1		1.14213	0.00421605	0.0152681	-0.55038	0.149153	0.276096	2.4341	1.28339	2	0	1.7153	1.66168	0.732644	2	2	3.41	2.97992	1.57527	1	1		0.886368	-0.174023	2	0	11.614	0.88825	-0.170962	2	2	17.956	0.361102	-1.46952	1	1		12.2
	1766	Tb927.2.1100;Tb11.v5.0800	Tb927.2.1100;Tb11.v5.0800	Tb927.2.1100		retrotransposon hot spot protein (RHS, pseudogene), putative,retrotransposon hot spot protein 3 (RHS3), degenerate	66.46	13.6	0	24.435	2		1.13796	0.00336218	0.0129607	-0.0597007	0.614638	0.72163	1.831	0.872632	2	1	19.358	2.12103	1.08476	2	0	2.4899	3.11391	1.63873	1	0		1.09281	0.128046	2	1	20.487	0.75976	-0.396384	2	0	14.227	0.960246	-0.0585243	1	0		11.7
	822	Tb927.10.5670	Tb927.10.5670	Tb927.10.5670	NAT1	N-acetyltransferase subunit Nat1, putative (NAT1)	82.189	40.4	0	149.03	1		1.13739	0.0061829	0.0202502	-0.69032	0.00207076	0.0209221	2.9417	1.55665	11	5	65.264	2.63894	1.39996	11	4	19.985	1.54603	0.628564	7	4	31.758	0.661989	-0.595122	11	5	19.154	0.65386	-0.612946	11	4	9.892	0.497537	-1.00712	7	4	14.505	17.4
	3002	Tb927.8.1600	Tb927.8.1600	Tb927.8.1600	LysRS-1	lysyl-tRNA synthetase, putative	66.786	38.5	0	120.88	1		1.13261	7.12234e-05	0.00120792	-0.503592	0.00115268	0.0158153	2.2585	1.17536	10	1	17.683	2.15239	1.10594	11	2	33.51	2.45393	1.29509	12	3	15.943	0.732815	-0.448478	10	1	7.4567	0.64389	-0.635114	11	2	19.849	0.642632	-0.637935	12	3	11.048	15.4
	1960	Tb927.3.2650	Tb927.3.2650	Tb927.3.2650		cytochrome c oxidase copper chaperone, putative	8.0001	31.5	0	7.3017	1		1.13197	2.68894e-05	0.000900648	-0.252528	0.00618538	0.0382588	2.2249	1.15374	1	0		2.28321	1.19106	2	1	9.5215	2.38527	1.25415	1	0		0.833542	-0.262674	1	0		0.77588	-0.366095	2	1	4.2024	0.824606	-0.278223	1	0		12.3
	1741	Tb927.11.9610	Tb927.11.9610	Tb927.11.9610	eIF-3 beta	eukaryotic translation initiation factor 3 subunit 2, putative (eIF-3 beta)	37.736	46.2	0	204.24	1		1.12624	3.66425e-05	0.000998803	-0.616981	0.00272608	0.0245154	2.3793	1.25054	6	2	12.5	2.29148	1.19628	7	4	45.88	2.26557	1.17987	7	2	35.592	0.686153	-0.543397	6	2	17.654	0.52056	-0.941864	7	4	12.507	0.664938	-0.588709	7	2	10.495	25.7
	3554	Tb927.9.5460	Tb927.9.5460	Tb927.9.5460	eif4g2	Eukaryotic translation initiation factor 4 gamma type 2 (eif4g2)	110.26	14.1	0	85.154	1		1.12541	0.000227476	0.00205947	-0.677859	0.000677693	0.0114575	1.9717	0.97944	2	0	9.7773	2.42931	1.28054	3	1	14.455	2.48651	1.31412	5	2	7.1849	0.666223	-0.585924	2	0	25.042	0.54723	-0.869781	3	1	26.271	0.614968	-0.701416	5	2	16.52	2.7
	390	Tb927.10.10030	Tb927.10.10030	Tb927.10.10030		hypothetical protein, conserved	11.38	63	0	65.267	1		1.12472	0.000259966	0.00218216	-0.694331	0.000336658	0.0081155	2.3319	1.22151	1	0		2.81849	1.49492	2	0	11.659	2.28859	1.19446	2	0	25.043	0.605583	-0.723602	1	0		0.52937	-0.917652	2	0	10.956	0.653509	-0.61372	2	0	5.9285	12
	2718	Tb927.7.1990;Tb927.7.1970;Tb927.7.1960;Tb927.7.1950;Tb927.7.2000;Tb927.7.1980;Tb927.7.2020;Tb927.7.2030	Tb927.7.1990;Tb927.7.1970;Tb927.7.1960;Tb927.7.1950;Tb927.7.2000;Tb927.7.1980	Tb927.7.1990		retrotransposon hot spot protein (RHS, pseudogene), putative,retrotransposon hot spot protein 7 (RHS7), point mutation	80.595	3.5	0.00061143	2.6694	8		1.12064	0.0204723	0.0484568	-0.248604	0.0305002	0.098158	1.2873	0.364348	1	0		2.74326	1.45589	1	0		3.23866	1.6954	2	2	1.1884	0.896218	-0.158078	1	0		0.80987	-0.304238	1	0		0.712911	-0.488206	2	2	5.4545	2.2
	3402	Tb927.9.13510;Tb11.v5.0807	Tb927.9.13510;Tb11.v5.0807	Tb927.9.13510	parn3	Poly(A)-specific ribonuclease PARN-3 (parn3)	70.77	13	0	7.4497	2		1.12004	0.00390607	0.0145831	-0.476477	0.00164268	0.0182596	2.8745	1.52331	1	0		1.65199	0.724206	2	0	85.104	2.58906	1.37243	2	0	39.622	0.762021	-0.392098	1	0		0.6672	-0.583809	2	0	23.847	0.694637	-0.525668	2	0	15.588	5
	2503	Tb927.6.1870	Tb927.6.1870	Tb927.6.1870		eukaryotic translation initiation factor 4e, putative	46.541	45.7	0	77.222	1		1.11942	0.000219908	0.00202163	-0.520953	0.00155519	0.0178302	2.0792	1.05603	4	3	17.309	2.56957	1.36153	5	1	27.304	2.16492	1.11432	5	1	14.67	0.740905	-0.432639	4	3	14.914	0.60685	-0.720588	5	1	18.089	0.685119	-0.545573	5	1	8.7273	13.3
	1502	Tb927.11.4360	Tb927.11.4360	Tb927.11.4360		hypothetical protein, conserved	29.673	24.5	0	97.456	1		1.11907	0.000611306	0.00393315	-0.700144	0.00268816	0.0242604	1.9844	0.988703	1	1		2.20298	1.13946	1	0		2.72064	1.44395	2	1	57.667	0.724008	-0.465922	1	1		0.55827	-0.840965	1	0		0.519022	-0.946132	2	1	16.125	4.3
	831	Tb927.10.5840	Tb927.10.5840	Tb927.10.5840		translation elongation factor 1-beta, putative	21.959	56.2	0	242.2	1		1.11794	0.000123734	0.00150254	-0.521672	0.00150921	0.0175833	2.1936	1.1333	11	0	6.1662	2.17462	1.12076	13	4	12.108	2.52449	1.33599	12	2	20.796	0.732118	-0.449852	11	0	6.0609	0.64324	-0.636571	13	4	13.293	0.632071	-0.661841	12	2	5.0826	55.7
	1332	Tb927.11.1660	Tb927.11.1660	Tb927.11.1660		vesicular transport protein (CDC48 homologue), putative	73.318	11.5	0	13.684	1		1.11722	0.00201943	0.00919403	-0.63265	0.00342773	0.0281012	2.3311	1.22101	3	1	30.443	2.7374	1.45281	3	3	15.111	1.81357	0.858829	2	2	4.0393	0.608902	-0.715718	3	1	6.7211	0.56369	-0.827026	3	3	17.068	0.736865	-0.440527	2	2	21.298	4.5
	1006	Tb927.10.9910	Tb927.10.9910	Tb927.10.9910		hypothetical protein, conserved	48.986	16	0	14.938	1		1.11652	4.19444e-05	0.00104508	-0.607187	0.000250372	0.00675473	2.3002	1.20176	2	0	15.949	2.31289	1.2097	1	0		2.18818	1.12973	2	1	26.752	0.637674	-0.64911	2	0	4.0598	0.60058	-0.735572	1	0		0.649688	-0.622181	2	1	0.40886	8.2
	499	Tb927.10.12890	Tb927.10.12890	Tb927.10.12890	ProRS	bifunctional aminoacyl-tRNA synthetase, putative	90.96	50.6	0	314.05	1	1	1.1161	4.57112e-05	0.00104508	-0.256608	0.00763322	0.0429221	2.2743	1.18542	16	3	14.505	2.1226	1.08583	16	7	19.174	2.31444	1.21066	19	12	9.3705	0.845594	-0.241962	16	3	14.425	0.79172	-0.336938	16	7	14.515	0.77821	-0.361768	19	12	10.875	22.8
	707	Tb927.10.290	Tb927.10.290	Tb927.10.290	TbPSA2	proteasome alpha 2 subunit, putative	25.354	54.5	0	131.83	1		1.11371	9.8757e-05	0.00134596	-0.446105	0.00579311	0.0365089	2.3141	1.21045	6	3	33.024	2.38407	1.25343	7	4	35.769	2.07758	1.0549	7	2	42.064	0.713521	-0.486972	6	3	19.154	0.62598	-0.675812	7	4	19.167	0.798085	-0.325386	7	2	20.722	28.6
	3226	Tb927.8.6760	Tb927.8.6760	Tb927.8.6760		IgE-dependent histamine-releasing factor, putative	19.35	65.3	0	27.265	1		1.11295	0.000537592	0.00358089	-0.339887	0.0109687	0.0543292	1.9064	0.930851	5	2	27.136	2.45363	1.29492	6	3	18.223	2.47985	1.31025	6	2	4.9989	0.818197	-0.28948	6	2	7.7694	0.66374	-0.59131	7	3	18.13	0.793021	-0.334568	6	2	14.054	51.8
	3149	Tb927.8.5250	Tb927.8.5250	Tb927.8.5250		coatomer delta subunit, putative,delta-COP, putative,delta-coat protein, putative	57.33	19.2	0	29.611	1		1.1074	0.00768663	0.0235903	-0.614819	0.00155783	0.0178302	1.5584	0.640066	3	1	57.061	2.35466	1.23552	1	1		3.0889	1.62709	1	0		0.708466	-0.497229	3	1	24.074	0.56682	-0.819037	1	1		0.631393	-0.66339	1	0		10.5
	1818	Tb927.2.3880	Tb927.2.3880	Tb927.2.3880	HNRNPH	heterogeneous nuclear ribonucleoprotein H/F, putative (HNRNPH)	55.134	9.7	0	23.741	1		1.10563	0.000156097	0.00171105	-0.258574	0.0130002	0.0606464	2.0914	1.06447	3	2	16.761	2.21136	1.14494	3	2	16.709	2.50426	1.32438	1	0		0.884408	-0.177216	3	2	17.946	0.73848	-0.437369	3	2	34.092	0.762486	-0.391218	1	0		7.6
	2504	Tb927.6.1880	Tb927.6.1880	Tb927.6.1880	AspRS-1	aspartyl-tRNA synthetase, putative	62.989	38.6	0	262.74	1		1.10209	0.000132967	0.00153914	-0.623717	0.000291974	0.00740445	2.1478	1.10286	7	1	16.561	2.10588	1.07443	10	5	31.261	2.46214	1.29992	9	3	21.911	0.627235	-0.672923	7	1	13.723	0.58633	-0.770215	10	5	7.8205	0.649688	-0.622181	9	3	19.788	17.9
	742	Tb927.10.3560	Tb927.10.3560	Tb927.10.3560		arginine N-methyltransferase, putative	42.121	38	0	141.72	1		1.09925	4.42702e-05	0.00104508	-0.493556	0.00163419	0.0182596	2.2543	1.17268	5	3	19.756	2.12608	1.08819	6	3	14.86	2.32169	1.21518	3	0	16.813	0.734322	-0.445515	5	3	12.725	0.69573	-0.523401	6	3	5.203	0.613535	-0.704783	3	0	10.31	14.7
	3341	Tb927.9.11410;Tb927.9.11380	Tb927.9.11410;Tb927.9.11380	Tb927.9.11410		unspecified product	14.962	59	0	52.552	2		1.09711	3.5757e-05	0.000985261	-1.19922	1.95195e-05	0.00217988	2.1424	1.09923	7	2	4.169	2.30012	1.20171	8	2	15.638	2.20994	1.14401	7	0	10.128	0.432302	-1.20989	7	2	6.9188	0.38506	-1.37684	8	2	13.781	0.417885	-1.25882	7	0	5.2937	46.8
	117	Tb927.6.4980;Tb11.0390;Tb11.0290	Tb927.6.4980;Tb11.0390;Tb11.0290	Tb927.6.4980	RPS14	40S ribosomal protein S14 (RPS14)	15.513	43.8	0	62.377	3		1.09378	5.09024e-05	0.00104909	-1.1318	3.47339e-05	0.00220211	2.294	1.19787	10	3	12.667	2.37344	1.24698	9	0	14.376	2.38084	1.25147	9	1	3.991	0.469792	-1.0899	10	3	3.9769	0.40749	-1.29516	9	0	3.9051	0.455872	-1.1333	9	1	9.8154	34
	1061	Tb927.11.10860	Tb927.11.10860	Tb927.11.10860		hypothetical protein, conserved	47.301	28.7	0	86.686	1		1.09241	0.000563442	0.00368125	-0.702362	0.00199332	0.0206329	2.5754	1.3648	5	2	25.912	2.04553	1.03248	4	3	16.2	2.12026	1.08424	5	5	32.886	0.67627	-0.564329	5	2	21.98	0.50253	-0.992718	4	3	52.361	0.629287	-0.66821	5	5	8.6398	15.5
	738	Tb927.10.3500	Tb927.10.3500	Tb927.10.3500	RBSR4	RNA-binding protein, putative (RBSR4)	96.56	8.4	0	24.128	1		1.08861	2.83475e-05	0.000900648	-0.617504	0.00165829	0.0182596	2.158	1.10969	3	0	5.4073	2.18479	1.12749	3	1	162.47	2.26804	1.18144	3	0	6.0525	0.608791	-0.715981	3	0	8.7983	0.72455	-0.464843	3	1	24.379	0.58483	-0.773912	3	0	11.79	4.7
	3365	Tb927.9.12240;Tb927.9.12200	Tb927.9.12240;Tb927.9.12200	Tb927.9.12240		unspecified product	21.692	34	0	56.584	2		1.08789	0.00246542	0.0105524	-1.30498	3.84881e-05	0.00221831	2.3676	1.24343	4	0	6.8178	1.71636	0.779348	6	3	53.216	2.69222	1.4288	4	0	40.021	0.426239	-1.23026	4	0	8.2865	0.35817	-1.48128	6	3	6.7771	0.377216	-1.40654	4	0	31.621	10.6
	1991	Tb927.3.3410;Tb11.v5.0768	Tb927.3.3410;Tb11.v5.0768	Tb927.3.3410		aspartyl aminopeptidase, putative,metallo-peptidase, Clan MH, Family M20	49.327	47.2	0	113.94	2		1.08685	3.99399e-05	0.00102629	-0.398072	0.0272432	0.0927366	2.2655	1.17983	1	0		2.22563	1.15422	4	3	16.737	2.18183	1.12554	1	0		0.876655	-0.189919	1	0		0.59466	-0.749863	4	3	34.32	0.733407	-0.447315	1	0		6
	127	Tb927.10.15270;Tb11.v5.0998;Tb11.1240	Tb927.10.15270;Tb11.v5.0998;Tb11.1240	Tb927.10.15270		metallo- peptidase, Clan MG, Family M24	43.784	26.1	0	47.707	3		1.08439	0.00044559	0.00320539	-0.545752	0.0003844	0.00870318	2.6368	1.39879	2	0	26.248	2.34154	1.22746	3	1	16.63	1.9727	0.98017	1	0		0.692857	-0.529371	2	0	32.073	0.63947	-0.645051	3	1	12.248	0.621659	-0.685806	1	0		10.1
	581	Tb927.10.14550	Tb927.10.14550	Tb927.10.14550		ATP-dependent DEAD/H RNA helicase, putative	71.366	43.6	0	190.98	1		1.0821	5.87759e-05	0.00111192	-0.293733	0.00503669	0.033187	2.1252	1.0876	19	6	11.354	2.34401	1.22898	19	6	16.803	2.24709	1.16806	20	7	11.09	0.798658	-0.32435	19	6	10.369	0.72866	-0.456682	19	6	5.6951	0.782656	-0.353549	21	8	19.909	28
	422	Tb927.10.10880	Tb927.10.10880	Tb927.10.10880	ABCF1	ATP-binding cassette sub-family F member 1, putative,ATPase, putative (ABCF1)	77.697	16.2	0	80.378	1		1.08099	0.00270695	0.0111946	-0.466848	0.00473304	0.0321796	1.8552	0.891575	4	1	21.965	1.95607	0.967956	3	2	21.475	2.90175	1.53692	3	2	23.386	0.619195	-0.691534	4	1	2.3501	0.68323	-0.549557	3	2	2.6059	0.787526	-0.344601	3	2	25.866	6
	541	Tb927.10.13800	Tb927.10.13800	Tb927.10.13800		hypothetical protein, conserved	34.401	39.3	0	40.691	1		1.07973	0.000560136	0.0036783	-0.372999	0.0120752	0.0576825	1.9402	0.956205	6	3	8.6222	2.73658	1.45237	6	3	16.24	2.38954	1.25673	10	2	26.293	0.838434	-0.254231	6	3	11.806	0.65606	-0.6081	6	3	9.2479	0.739645	-0.435095	10	2	7.6657	26.3
	3294	Tb927.9.10100	Tb927.9.10100	Tb927.9.10100		hypothetical protein, conserved	160.65	54.8	0	323.31	1		1.07946	0.000673149	0.00422385	-0.0585401	0.491718	0.622876	1.8685	0.901881	11	4	20.437	2.47109	1.30515	14	6	25.232	2.34725	1.23097	6	0	17.631	1.04681	0.0660044	11	4	24.927	0.86336	-0.211966	14	6	7.1037	0.858001	-0.220949	6	0	13.375	9.9
	2084	Tb927.3.5580	Tb927.3.5580	Tb927.3.5580	TrpRS-1	tryptophanyl-tRNA synthetase	44.246	15.7	0	40.549	1		1.07415	0.000822785	0.0048506	-0.715844	0.0065816	0.0396459	1.8224	0.86584	1	0		2.56858	1.36097	1	1		2.1914	1.13185	2	2	0.088684	0.712454	-0.489132	1	0		0.46197	-1.11413	1	1		0.631991	-0.662023	2	2	9.2662	4.1
	1591	Tb927.11.6160	Tb927.11.6160	Tb927.11.6160	ERF3	eukaryotic release factor 3, putative (ERF3)	76.914	44.7	0	175.17	1		1.0712	9.02039e-05	0.0012919	-0.52186	0.001011	0.0146508	2.1839	1.12691	14	3	31.836	2.22648	1.15476	20	6	33.7	2.3316	1.22132	17	1	19.54	0.736865	-0.440527	14	3	16.132	0.65164	-0.617853	20	6	22.407	0.626763	-0.674009	18	2	12.339	19.5
	2442	Tb927.5.4310	Tb927.5.4310	Tb927.5.4310		GTP-binding protein, putative	91.346	9.8	0	26.077	1		1.06646	0.00307795	0.0122106	-1.08287	0.000264264	0.00698098	2.5693	1.36138	2	1	21.299	2.50156	1.32283	2	2	32.56	1.62811	0.703196	2	0	45.13	0.395163	-1.33948	2	1	1.6928	0.50742	-0.978748	2	2	2.7372	0.483209	-1.04928	2	0	16.489	2.2
	1013	Tb927.11.10030	Tb927.11.10030	Tb927.11.10030		60S ribosomal protein L29, putative	8.2224	50.7	0	9.6485	1		1.06589	5.80155e-05	0.00111192	-0.857425	0.0817704	0.187735	2.2737	1.18504	1	0		2.2096	1.14379	3	1	69.095	2.0653	1.04635	2	1	11.384	0.387222	-1.36877	1	0		0.34633	-1.52978	3	1	50.103	1.08684	0.120137	2	1	140.04	15.5
	298	Tb927.1.120;Tb11.0050;Tb927.4.290;Tb927.4.280;Tb927.4.270;Tb927.4.260;Tb927.4.300	Tb927.1.120	Tb927.1.120		retrotransposon hot spot protein 4 (RHS4), putative	98.024	56.2	0	323.31	7		1.06332	7.37219e-05	0.0012375	-0.0784909	0.202306	0.33731	2.2539	1.17242	16	3	23.563	2.07892	1.05583	18	6	17.153	2.32169	1.21518	16	3	11.9	0.943396	-0.0840643	16	3	10.786	0.85954	-0.218363	18	6	10.459	0.925241	-0.1121	16	3	10.097	45.6
	1433	Tb927.11.3030	Tb927.11.3030	Tb927.11.3030	PRS	phosphoribosylpyrophosphate synthetase, putative (PRS)	39.402	55.3	0	135.47	1		1.05726	0.000538192	0.00358089	-0.37876	0.0183019	0.0727485	2.071	1.05033	9	7	62.843	2.55102	1.35107	9	7	35.571	1.98283	0.98756	6	3	29.955	0.881135	-0.182565	9	7	24.593	0.73427	-0.445617	9	7	11.824	0.634921	-0.655352	6	3	11.238	28.9
	1544	Tb927.11.5140	Tb927.11.5140	Tb927.11.5140		ubiquitin carboxyl-terminal hydrolase, putative,cysteine peptidase, Clan CA, family C12, putative	34.627	50.2	0	148.65	1		1.05642	0.000436567	0.003162	-0.42501	0.00341408	0.0281012	2.6896	1.42739	4	3	17.911	2.44021	1.28701	3	0	5.2241	1.93218	0.95023	4	3	32.246	0.806257	-0.310689	4	3	7.4999	0.67968	-0.557072	3	0	8.3839	0.683293	-0.549423	4	3	9.0397	12.6
	2707	Tb927.7.1670	Tb927.7.1670	Tb927.7.1670	eif4e6	Eukaryotic translation initiation factor 4E type 6 (eif4e6)	20.864	36.6	0	13.168	1		1.05537	0.000336003	0.00262083	-0.443712	0.00927626	0.0489077	1.9672	0.976144	4	2	10.696	2.07732	1.05472	4	1	32.542	2.50257	1.32341	3	1	19.589	0.820277	-0.285816	4	2	2.8906	0.61183	-0.708797	4	1	20.044	0.692185	-0.53077	3	1	37.888	21.5
	1721	Tb927.11.9220	Tb927.11.9220	Tb927.11.9220	RPN2	proteasome regulatory non-ATP-ase subunit 2 (RPN2)	106.51	23.3	0	108.17	1		1.05424	0.000122876	0.00150254	-0.513193	0.0207333	0.0782436	2.1468	1.10219	3	3	12.569	2.67237	1.41812	4	2	22.145	2.0452	1.03224	3	2	22.987	0.632111	-0.66175	3	3	21.695	0.55131	-0.859064	4	2	30.044	0.884721	-0.176706	3	2	17.717	4.8
	671	Tb927.10.2240	Tb927.10.2240	Tb927.10.2240		hypothetical protein, conserved	66.352	44.7	0	323.31	1		1.05292	5.52685e-05	0.00110802	-0.538375	0.000598221	0.0113216	2.1297	1.09065	22	7	15.715	2.2099	1.14398	25	7	43.532	2.37411	1.24739	16	4	9.4306	0.709522	-0.495081	22	7	11.782	0.6157	-0.699701	25	7	49.904	0.660808	-0.597698	16	4	10.12	35.7
	2238	Tb927.4.430	Tb927.4.430	Tb927.4.430	TbPSB7	proteasome beta 7 subunit	24.409	49.5	0	17.025	1		1.05257	6.93885e-05	0.00120792	-0.64678	0.00374203	0.0289615	2.3661	1.24251	2	0	31.694	2.25836	1.17527	1	0		2.03853	1.02753	1	0		0.690894	-0.533464	2	0	0.16341	0.64346	-0.636078	1	0		0.507666	-0.978049	1	0		23.4
	3352	Tb927.9.11840	Tb927.9.11840	Tb927.9.11840	PNO1	Pre-rRNA-processing protein PNO1, putative (PNO1)	24.075	32.7	0	20.526	1		1.05219	3.19644e-05	0.000957644	-0.382622	0.00120034	0.0158545	2.1511	1.10507	3	1	19.991	2.12427	1.08697	4	1	23.301	2.18699	1.12894	4	2	90.322	0.757805	-0.400101	3	1	5.1273	0.73521	-0.443772	4	1	13.032	0.717051	-0.479851	4	2	93.26	21.7
	1386	Tb927.11.2260	Tb927.11.2260	Tb927.11.2260	eIF4E	eukaryotic translation initiation factor 4e, putative (eIF4E)	26.024	15.9	0	62.009	1		1.0482	4.96451e-05	0.00104909	-0.248042	0.0084268	0.0459578	2.1545	1.10735	1	0		2.00208	1.0015	1	0		2.16981	1.11757	1	0		0.848969	-0.236217	1	0		0.77265	-0.372113	1	0		0.800641	-0.320773	1	0		6.9
	1790	Tb927.2.2440	Tb927.2.2440	Tb927.2.2440	RPN6	proteasome regulatory non-ATPase subunit 6 (RPN6)	57.323	44.4	0	149.1	1		1.0472	0.00166366	0.00811034	-0.601684	0.018374	0.0729211	2.4699	1.30445	3	2	31.026	2.78466	1.4775	5	4	27.621	1.7178	0.780562	4	2	42.433	0.478652	-1.06295	3	2	41.222	0.69285	-0.529385	5	4	43.379	0.782779	-0.353323	4	2	8.7061	8.6
	3052	Tb927.8.2640	Tb927.8.2640	Tb927.8.2640	UBA1	ubiquitin-activating enzyme E1, putative (UBA1)	116.41	36.9	0	171.35	1		1.04314	0.000172651	0.00175771	-0.00607328	0.95651	0.973398	2.3371	1.22472	2	1	42.029	2.01767	1.01269	4	3	21.181	2.11358	1.07969	4	2	169.86	1.13939	0.188266	2	1	5.2072	0.98928	-0.0155492	4	3	50.125	0.811359	-0.301588	4	2	21.07	3.4
	782	Tb927.10.4570;Tb927.10.4560	Tb927.10.4570;Tb927.10.4560	Tb927.10.4570		elongation factor 2	94.333	75.1	0	323.31	2		1.0414	4.54302e-05	0.00104508	-0.408437	0.00122153	0.0159681	2.2118	1.14522	71	9	20.762	2.10655	1.07488	71	19	11.188	2.22821	1.15589	68	8	16.417	0.75884	-0.398131	71	9	12.819	0.68524	-0.545319	71	19	9.2564	0.6943	-0.526369	68	8	8.9882	60.9
	3329	Tb927.9.11050	Tb927.9.11050	Tb927.9.11050		4E-interacting protein, putative	58.54	13.9	0	172.44	1		1.03876	0.00105171	0.00577074	-0.198244	0.0297284	0.0965317	1.9257	0.945383	5	2	6.0876	1.92093	0.941808	4	0	13.635	2.65823	1.41047	5	2	6.2965	0.935891	-0.0955869	5	2	3.6423	0.81917	-0.287765	4	0	15.633	0.787526	-0.344601	5	2	3.5051	9.9
	1769	Tb927.2.1180	Tb927.2.1180	Tb927.2.1180		retrotransposon hot spot protein 3 (RHS3), putative	67.838	16.4	0	9.0065	1		1.03843	0.00240883	0.0104027	-0.206384	0.236454	0.374779	1.874	0.906121	2	1	64.325	1.9048	0.929638	1	0		2.72799	1.44784	1	0		1.1015	0.139474	2	1	30.368	0.68514	-0.545529	1	0		0.738716	-0.436908	1	0		6.4
	2532	Tb927.6.2360;Tb927.6.2300	Tb927.6.2360;Tb927.6.2300	Tb927.6.2360		adenosine kinase, putative	37.958	41.7	0	128.7	2		1.03579	0.00763898	0.023501	-0.585529	0.00417384	0.0308136	1.8096	0.855671	1	0		2.98231	1.57643	1	1		1.67642	0.745382	1	0		0.563222	-0.828225	1	0		0.62738	-0.672589	1	1		0.748559	-0.417812	1	0		3.8
	2957	Tb927.7.7460	Tb927.7.7460	Tb927.7.7460		hypothetical protein, conserved	22.358	95.8	0	107.99	1		1.03559	0.000111845	0.00144657	-0.407863	0.00121334	0.0159432	1.9709	0.978855	17	3	29.137	2.258	1.17504	17	4	17.808	2.27599	1.18649	16	3	7.9979	0.754831	-0.405775	17	3	18.715	0.6943	-0.526369	17	4	6.6333	0.701705	-0.511063	16	3	18.5	79.7
	3174	Tb927.8.570	Tb927.8.570	Tb927.8.570	Rpn10	proteasome regulatory non-ATP-ase subunit 10	35.778	47.1	0	143.08	1		1.03362	0.00376492	0.0141884	-0.518674	0.0958004	0.206766	2.6276	1.39375	2	0	56.916	2.32256	1.21571	1	1		1.61277	0.689544	1	0		0.695169	-0.524565	2	0	60.225	0.46169	-1.115	1	1		0.987654	-0.0179219	1	0		14.8
	559	Tb927.10.14140;Tb11.v5.0605	Tb927.10.14140;Tb11.v5.0605	Tb927.10.14140	PYK1	pyruvate kinase 1 (PYK1)	54.423	58.3	0	267.52	2		1.03361	8.50788e-05	0.00125257	-0.372761	0.00164966	0.0182596	2.0835	1.05901	14	4	11.288	2.00574	1.00413	15	5	29.295	2.26763	1.18118	16	3	15.279	0.765697	-0.385155	14	4	6.5192	0.69869	-0.517276	15	5	11.47	0.736703	-0.440846	16	3	11.056	35.7
	2222	Tb927.4.3840	Tb927.4.3840	Tb927.4.3840		nucleolar protein, putative	59.059	22.3	0	64.224	1		1.03311	7.42014e-05	0.0012375	-0.183147	0.0481502	0.132544	2.0725	1.05137	4	0	21.213	2.27035	1.18292	4	0	3.5764	2.06714	1.04764	9	5	21.669	0.802633	-0.317188	4	0	8.9912	0.81039	-0.303312	4	0	8.0762	0.924044	-0.113967	9	5	37.22	11
	842	Tb927.10.6070	Tb927.10.6070	Tb927.10.6070		universal minicircle sequence binding protein (UMSBP), putative,predicted zinc finger protein	14.566	63.6	0	116.1	1		1.02795	7.82515e-05	0.00124833	-0.41096	0.00309279	0.0265875	2.1448	1.10084	11	1	5.0599	2.04625	1.03298	13	0	9.489	2.3059	1.20533	11	0	7.6688	0.790764	-0.338681	11	1	2.4614	0.69935	-0.515913	13	0	3.5326	0.67254	-0.572308	11	0	3.694	63.6
	1841	Tb927.2.4550	Tb927.2.4550	Tb927.2.4550		FtsJ cell division protein, putative	102.88	26.5	0	47.98	1		1.02482	8.1405e-05	0.00124833	-0.23455	0.0676343	0.165951	2.0476	1.03393	8	2	14.877	2.30118	1.20237	9	3	16.518	2.04712	1.0336	8	2	20.23	0.920726	-0.119157	8	2	10.727	0.68974	-0.535875	9	3	38.236	0.819202	-0.287709	8	2	11.371	11.7
	161	Tb927.10.6080;Tb11.v5.0200	Tb927.10.6080;Tb11.v5.0200	Tb927.10.6080	PRCE	proteasome beta 5 subunit, putative,proteasome beta 5 subunit (PRCE)	34.416	27.7	0	61.585	2		1.02324	0.000159937	0.0017262	-0.465989	0.0176593	0.071312	2.1237	1.08658	2	0	2.7374	2.32439	1.21685	2	1	16.337	1.95852	0.969763	3	2	65.65	0.855725	-0.224781	2	0	26.134	0.58262	-0.779373	2	1	6.3626	0.666844	-0.584578	3	2	19.114	8.4
	1371	Tb927.11.1980	Tb927.11.1980	Tb927.11.1980	ZC3H41	zinc finger protein family member, putative (ZC3H41)	58.459	54	0	163.98	1		1.01791	6.86706e-05	0.00120792	-0.468054	0.00073726	0.0122	2.0038	1.00274	18	4	8.1408	2.15633	1.10858	19	1	10.676	2.204	1.14013	20	4	4.9877	0.725321	-0.463309	18	4	9.5754	0.6676	-0.582944	19	1	8.4489	0.679394	-0.55768	20	4	5.7797	34.4
	1045	Tb927.11.10560	Tb927.11.10560	Tb927.11.10560		eukaryotic translation initation factor 4 gamma, putative	79.7	34.1	0	116.47	1		1.00539	0.000110112	0.00143695	-0.486333	0.00299344	0.0260871	1.9477	0.961771	8	1	40.591	2.18967	1.13071	10	3	14.485	2.12685	1.08871	16	10	13.148	0.737409	-0.439464	8	1	36.5	0.60916	-0.715107	10	3	14.032	0.738171	-0.437973	16	10	8.8438	15.2
	291	Tb927.10.2110;Tb927.10.2100;Tb11.v5.1046;Tb927.10.2090	Tb927.10.2110;Tb927.10.2100;Tb11.v5.1046;Tb927.10.2090	Tb927.10.2110	TEF1	elongation factor 1-alpha (TEF1)	49.105	79.7	0	323.31	4		0.995363	3.9057e-05	0.00102072	-0.475944	0.000783497	0.0124965	2.1621	1.11243	81	24	25.603	2.19737	1.13578	74	18	27.738	2.19293	1.13286	71	14	18.447	0.731904	-0.450274	81	24	10.451	0.64541	-0.631712	74	18	9.223	0.708466	-0.497229	71	14	12.37	61.5
	2352	Tb927.5.2140	Tb927.5.2140	Tb927.5.2140	upf1	regulator of nonsense transcripts UPF1 (upf1)	93.324	8.3	0	11.384	1		0.991924	0.00121706	0.00643169	-0.580432	0.00466776	0.0319084	1.7219	0.784001	1	1		2.10212	1.07185	2	0	40.371	2.3571	1.23701	3	0	31.016	0.544929	-0.875859	1	1		0.6901	-0.535123	2	0	2.1989	0.716435	-0.481092	3	0	23.402	1.9
	3645	Tb927.9.9290	Tb927.9.9290	Tb927.9.9290	PABP1	Polyadenylate-binding protein 1 (Poly(A)-binding protein 1) (PABP 1) (PABP1)	63.029	48.9	0	323.31	1		0.978198	5.81742e-05	0.00111192	-0.277986	0.00410685	0.0306323	2.0223	1.016	23	9	24.527	2.08238	1.05823	25	3	19.214	1.96518	0.974659	25	8	14.531	0.78765	-0.344374	23	9	19.03	0.7613	-0.393463	25	3	13.181	0.796369	-0.328492	25	8	9.0398	38.5
	1184	Tb927.11.13660	Tb927.11.13660	Tb927.11.13660		hypothetical protein, conserved	15.677	10.4	0	44.813	1		0.97688	0.0383679	0.0760811	-0.593639	0.000799513	0.0126723	2.3739	1.24726	1	0		1.2	0.26304	1	1		3.17028	1.66461	1	0		0.699643	-0.515309	1	0		0.64821	-0.625467	1	1		0.5973	-0.743472	1	0		10.4
	3339	Tb927.9.11310	Tb927.9.11310	Tb927.9.11310	TbPSB2	unspecified product	27.402	21.2	0	50.968	1		0.973925	0.000600999	0.00388656	-0.368646	0.00424637	0.0308562	2.3323	1.22175	1	1		1.88108	0.91156	3	2	26.866	1.93274	0.950648	1	0		0.753239	-0.408821	1	1		0.68232	-0.55148	3	2	5.3996	0.790952	-0.338339	1	0		7.5
	740	Tb927.10.3520	Tb927.10.3520	Tb927.10.3520	RPT4	protease regulatory ATPase subunit 4 (RPT4)	44.855	41.1	0	78.92	1		0.970567	0.00575112	0.0192845	-0.487146	0.00443136	0.0310771	1.7362	0.795933	3	1	30.916	2.55787	1.35494	3	1	3.3566	2.26901	1.18207	2	1	35.601	0.729607	-0.454808	3	1	22.362	0.60049	-0.735788	3	1	3.9789	0.749344	-0.416299	2	1	13.676	11
	595	Tb927.10.14790	Tb927.10.14790	Tb927.10.14790		metallo-peptidase, Clan MG, Family M24,aminopeptidase, putative	42.69	34	0	164.06	1		0.97039	0.000175637	0.00177387	-0.637781	0.000233657	0.00651158	1.8789	0.909888	9	2	17.214	2.18938	1.13052	10	3	31.918	1.98012	0.985588	8	0	21.504	0.591017	-0.75873	9	2	14.069	0.61814	-0.693994	10	3	36.631	0.624766	-0.678613	8	0	32.132	17.8
	262	Tb11.v5.0670	Tb11.v5.0670	Tb11.v5.0670		retrotransposon hot spot (RHS) protein, putative	34.014	56.8	0	42.564	1		0.969824	0.000109351	0.00143629	-0.129421	0.048559	0.133001	2.185	1.12763	3	0	8.2369	1.95672	0.968435	4	4	4.1966	2.00948	1.00683	4	4	10.489	0.859107	-0.219091	3	0	9.6524	0.87274	-0.196376	4	4	2.4165	0.855359	-0.225398	4	4	1.6539	32.1
	2321	Tb927.5.1490	Tb927.5.1490	Tb927.5.1490	eif4g1	Eukaryotic translation initiation factor 4 gamma type 1 (eif4g1)	122.1	9.8	0	58.792	1		0.968992	0.000755602	0.00458242	-0.655799	0.000153294	0.0050637	1.7443	0.802648	3	3	67.025	2.35738	1.23718	2	2	10.031	2.10926	1.07674	2	2	3.8965	0.601576	-0.733181	3	3	18.937	0.62377	-0.680914	2	2	3.3091	0.610352	-0.712288	2	2	6.92	3.2
	379	Tb927.1.710	Tb927.1.710	Tb927.1.710	PGKB	phosphoglycerate kinase (PGKB)	45.247	62.9	0	164.55	1		0.964495	0.000476306	0.00330804	-0.785295	0.00580169	0.0365089	2.3025	1.2032	2	0	29.568	1.95856	0.969791	3	0	46.742	1.84963	0.887233	3	0	39.309	0.578838	-0.788769	2	0	48.508	0.68398	-0.547974	3	0	44.035	0.424124	-1.23744	3	0	45.164	38.6
	1484	Tb927.11.3970	Tb927.11.3970	Tb927.11.3970		hypothetical protein, conserved	78.028	18.1	0	25.659	1		0.964061	0.000615553	0.0039455	-0.367167	0.00258954	0.0236953	2.3054	1.20502	2	1	31.622	1.86532	0.899426	2	1	11.373	2.03496	1.025	4	2	19.272	0.717309	-0.479334	2	1	6.4646	0.7672	-0.382325	2	1	10.915	0.729448	-0.455123	4	2	33.897	3.8
	1846	Tb927.2.4710	Tb927.2.4710	Tb927.2.4710	TRRM1	RNA-binding protein, putative (TRRM1)	49.983	54.6	0	323.31	1		0.963916	9.13629e-05	0.00130047	-0.599478	0.00117197	0.0158153	1.9406	0.956503	17	2	10.858	2.10398	1.07312	24	6	14.072	2.03388	1.02424	17	4	14.83	0.695555	-0.523763	17	2	11.912	0.57273	-0.804073	24	6	15.948	0.637349	-0.649845	17	4	12.897	39.7
	1643	Tb927.11.7140	Tb927.11.7140	Tb927.11.7140		cell cycle sequence binding phosphoprotein (RBP45), putative	35.476	19.8	0	9.7444	1		0.960812	0.000253477	0.00216351	-0.457432	0.0152735	0.065909	2.1086	1.07629	4	0	41.72	2.08164	1.05772	5	1	41.709	2.28624	1.19297	4	0	46.109	0.862589	-0.213254	4	0	17.752	0.60909	-0.715273	5	1	36.096	0.742225	-0.430071	4	0	27.398	13.7
	2305	Tb927.5.1090	Tb927.5.1090	Tb927.5.1090	ThrRS	threonyl-tRNA synthetase, putative	90.983	48.8	0	126.85	1	1	0.959907	6.61095e-05	0.00118648	-0.264536	0.0162673	0.0677439	1.9736	0.98083	18	3	23.79	2.05711	1.04062	17	5	12.48	2.11766	1.08247	18	6	16.18	0.893815	-0.161952	18	3	17.794	0.75374	-0.407861	17	5	24.908	0.77997	-0.358509	19	6	12.734	28.9
	2644	Tb927.6.4920;Tb927.6.4910;Tb927.6.4900;Tb927.6.4880;Tb927.6.4860;Tb927.6.4850;Tb927.6.4840;Tb927.6.4890;Tb927.6.4870	Tb927.6.4920;Tb927.6.4910;Tb927.6.4900;Tb927.6.4880;Tb927.6.4860;Tb927.6.4850;Tb927.6.4840;Tb927.6.4890;Tb927.6.4870	Tb927.6.4920	METK1	S-adenosylmethionine synthetase, putative (METK1)	43.54	63	0	121.17	9		0.95811	0.00127309	0.00662684	-0.229512	0.0944169	0.205001	1.6936	0.760093	6	2	17.25	2.33231	1.22176	5	2	17.578	2.07784	1.05508	5	1	77.249	0.923446	-0.1149	6	2	15.445	0.67442	-0.568281	5	2	19.591	0.874738	-0.193078	5	1	20.767	14.4
	1365	Tb927.11.1890	Tb927.11.1890	Tb927.11.1890		hypothetical protein, conserved	36.025	60.1	0	306.52	1		0.957223	6.41236e-05	0.00117792	-0.362627	0.00239468	0.0229221	1.9692	0.97761	13	2	8.5093	2.05664	1.04029	12	1	19.225	2.11488	1.08058	11	1	10.613	0.792581	-0.335369	13	2	8.9718	0.73116	-0.451741	12	1	11.815	0.701804	-0.510861	11	1	18.477	48.2
	227	Tb11.v5.0493;Tb927.7.3830	Tb11.v5.0493;Tb927.7.3830	Tb11.v5.0493		kinesin K39, putative	154.9	35.1	0	3.0299	2		0.952279	0.0128456	0.0344225	-0.904139	0.0180078	0.072031	1.4769	0.562572	2	0	45.637	3.00517	1.58745	2	1	82.568	1.87652	0.908063	2	1	0.50184	0.654922	-0.610606	2	0	10.364	0.32226	-1.6337	2	1	110.01	0.633914	-0.65764	2	1	20.981	35.1
	1353	Tb927.11.16970	Tb927.11.16970	Tb927.11.16970		protein phosphatase 4, putative	34.432	59.1	0	67.559	1		0.948924	0.000282233	0.00230793	-0.248003	0.0496555	0.134537	1.8101	0.856069	6	1	6.7669	2.06509	1.04621	6	2	23.513	2.18426	1.12715	7	1	29.814	0.963948	-0.0529723	6	1	18.963	0.78141	-0.355848	6	2	7.9025	0.732118	-0.449852	7	1	15.584	21.8
	1599	Tb927.11.6270	Tb927.11.6270	Tb927.11.6270		inositol-1,4,5-trisphosphate (IP3) 5-phosphatase, putative	62.121	10.6	0	6.9193	1		0.945267	5.0487e-05	0.00104909	-0.340999	0.0059513	0.0370136	1.9948	0.996244	2	1	6.6434	2.00016	1.00012	3	1	77.04	1.96506	0.974574	4	3	38.674	0.72223	-0.469469	2	1	20.302	0.73669	-0.44087	3	1	18.535	0.840619	-0.250477	4	3	30.156	4.4
	3225	Tb927.8.6750	Tb927.8.6750	Tb927.8.6750		translationally controlled tumor protein (TCTP), putative	19.265	89.4	0	124.35	1		0.942321	0.000135693	0.00155648	-0.444982	0.0148257	0.064976	2.0979	1.06895	6	0	14.155	1.85967	0.895046	4	2	36.257	2.03807	1.0272	6	1	18.745	0.835282	-0.259664	6	0	7.8866	0.5709	-0.80869	4	2	35.833	0.751541	-0.412077	6	1	14.032	75.9
	164	Tb927.5.320;Tb927.5.285b;Tb11.v5.0209;Tb927.5.330;Tb11.v5.0281;Tb11.v5.0217;Tb927.11.140;Tb927.11.150	Tb927.5.320;Tb927.5.285b;Tb11.v5.0209;Tb927.5.330;Tb11.v5.0281;Tb11.v5.0217	Tb927.5.320		receptor-type adenylate cyclase GRESAG 4, putative,adenylyl cyclase, putative	136.56	5.7	0	21.124	8		0.942022	0.0325986	0.0671303	-0.152377	0.163404	0.293318	2.4279	1.27971	2	2	12.064	2.84965	1.51079	2	2	22.94	1.21356	0.279249	3	3	51.922	0.772439	-0.372506	2	2	21.151	0.83722	-0.256321	2	2	11.864	1.00245	0.00352448	3	3	12.774	4
	140	Tb927.7.4790;Tb11.v5.0162	Tb927.7.4790;Tb11.v5.0162	Tb927.7.4790	BETA6	proteasome beta 6 subunit,20S proteasome beta 6 subunit, putative (BETA6)	28.691	39.9	0	65.226	2		0.933544	0.000588397	0.00382458	-0.410899	0.0152728	0.065909	1.9801	0.985573	3	2	2.6785	2.23379	1.15949	5	2	10.653	1.77145	0.824929	4	2	26.53	0.708717	-0.496718	3	2	13.955	0.63763	-0.649209	5	2	16.459	0.866401	-0.206893	4	2	23.011	15.1
	2116	Tb927.4.1270	Tb927.4.1270	Tb927.4.1270		ruvB-like DNA helicase, putative	49.905	64.3	0	188.57	1		0.931929	0.000131106	0.00153159	-0.397498	0.00147741	0.0174713	1.8741	0.906198	9	1	15.158	1.97223	0.979829	8	3	18.57	2.13342	1.09317	8	2	33.652	0.773395	-0.370722	9	1	6.2174	0.689	-0.537424	8	3	22.554	0.713318	-0.487383	8	2	7.209	27.2
	2982	Tb927.8.1270	Tb927.8.1270	Tb927.8.1270		conserved protein	53.545	31.5	0	176.95	1		0.92909	0.000128262	0.00151937	-0.345041	0.00305043	0.0264023	2.0052	1.00375	7	2	20.214	2.05647	1.04017	12	4	21.729	1.86891	0.9022	8	3	20.423	0.777665	-0.362778	7	2	23.041	0.79294	-0.334716	12	4	16.727	0.770535	-0.376068	8	3	15.131	14.4
	2740	Tb927.7.2400	Tb927.7.2400	Tb927.7.2400		tyrosyl-tRNA synthetase, putative	45.797	27.3	0	47.043	1		0.923603	0.00115351	0.00618214	-0.0822883	0.198414	0.332349	2.2173	1.1488	3	0	5.3111	2.09183	1.06477	2	1	28.599	1.66681	0.737086	3	0	14.139	0.911162	-0.134221	3	0	36.091	0.94495	-0.0816901	2	1	15.111	0.86103	-0.215865	3	0	8.0649	11.8
	2506	Tb927.6.1900	Tb927.6.1900	Tb927.6.1900	enp1	Essential nuclear protein 1, putative (enp1)	52.9	20.4	0	66.455	1		0.923281	0.00273781	0.0112026	-0.215103	0.0303316	0.0978639	1.5265	0.610228	5	3	40.894	2.21852	1.1496	4	0	42.635	2.25693	1.17436	2	1	1.0183	0.919202	-0.121546	5	3	17.468	0.79598	-0.329196	4	0	3.4052	0.778756	-0.360758	2	1	6.5861	12
	2754	Tb927.7.2670	Tb927.7.2670	Tb927.7.2670	ZC3H21	zinc finger protein family member, putative (ZC3H21)	49.686	37.1	0	103.82	1		0.921442	0.000446352	0.00320539	-0.549968	0.000433017	0.00938574	2.2085	1.14307	4	1	11.896	1.98677	0.990424	4	2	17.215	1.77778	0.830075	5	2	11.954	0.704523	-0.505281	4	1	9.9461	0.63577	-0.653423	4	2	6.0844	0.645453	-0.631617	6	3	2.517	20.2
	1239	Tb927.11.14590	Tb927.11.14590	Tb927.11.14590	G5-IP	G5-interacting protein (G5-IP)	70.339	21.6	0	34.045	1		0.921213	0.001866	0.00874366	-0.58867	0.000330242	0.00805282	2.2795	1.18872	3	0	29.056	1.67126	0.740938	4	2	17.183	1.98247	0.987303	3	0	15.16	0.695217	-0.524465	3	0	10.758	0.63024	-0.666027	4	2	12.16	0.600673	-0.735349	3	0	11.257	8.1
	945	Tb927.10.8720	Tb927.10.8720	Tb927.10.8720		CCR4-NOT transcription complex subunit 10, putative	61.501	24.1	0	53.518	1		0.920299	0.0028013	0.0113621	-0.443672	0.00239525	0.0229221	1.5832	0.662844	5	4	31.014	2.0016	1.00115	4	1	10.688	2.42049	1.2753	5	2	57.521	0.780762	-0.357045	5	4	22.733	0.71602	-0.481928	4	1	30.722	0.652061	-0.616922	5	2	7.1139	7.9
	3429	Tb927.9.14430	Tb927.9.14430	Tb927.9.14430		casein kinase II, putative	41.017	25.2	0	24.277	1		0.916327	0.00161061	0.00790592	-0.354763	0.00180447	0.0193565	1.9305	0.948975	1	0		1.68228	0.750421	2	0	3.3722	2.40188	1.26417	1	0		0.736811	-0.440633	1	0		0.75619	-0.403179	2	0	23.967	0.787588	-0.344488	1	0		3.7
	1740	Tb927.11.9590	Tb927.11.9590	Tb927.11.9590		S-adenosylhomocysteine hydrolase, putative	48.447	59.3	0	323.31	1		0.914329	7.72757e-05	0.00124833	-0.0843709	0.183611	0.31633	1.9599	0.97078	30	7	13.547	1.88278	0.912863	27	2	17.292	2.05052	1.03599	27	4	10.092	0.945001	-0.0816123	30	7	12.478	0.84523	-0.242584	27	2	9.7865	0.86798	-0.204266	28	4	8.9165	43.2
	1623	Tb927.11.6610	Tb927.11.6610	Tb927.11.6610		hypothetical protein, conserved	40.25	33	0	85.565	1		0.91106	0.0212487	0.0497942	-0.281433	0.0493363	0.133958	1.281	0.35727	1	1		2.68464	1.42473	1	0		2.09802	1.06903	2	2	2.9301	0.887311	-0.172488	1	1		0.67025	-0.577229	1	0		0.841043	-0.249749	2	2	2.6609	3.8
	2778	Tb927.7.3180	Tb927.7.3180	Tb927.7.3180		Mu-adaptin 1, putative,adaptor complex AP-1 medium subunit, putative	49.235	15.5	0	12.809	1		0.910767	0.0039848	0.0147682	-0.361308	0.0257571	0.0902209	1.8795	0.910349	1	0		1.56482	0.645999	3	3	19.082	2.46798	1.30333	1	0		0.876962	-0.189413	1	0		0.77239	-0.372599	3	3	19.173	0.631991	-0.662023	1	0		2.3
	602	Tb927.10.14950	Tb927.10.14950	Tb927.10.14950	ZC3H40	Zinc finger CCCH domain-containing protein 40,RNA binding protein, putative (ZC3H40)	46.194	43.1	0	36.732	1		0.908439	9.44295e-05	0.0013048	-0.412642	0.00134134	0.0169315	1.8678	0.90134	14	3	42.478	1.89721	0.923879	11	2	29.384	2.08825	1.06229	13	4	25.607	0.763359	-0.389567	14	3	29.734	0.70867	-0.496814	11	2	16.934	0.678979	-0.558562	13	4	5.1073	43.1
	2011	Tb927.3.3850	Tb927.3.3850	Tb927.3.3850	sec16	COPII coat assembly protein sec16 (sec16)	146.55	2.6	0	11.217	1		0.901585	0.000738731	0.00454535	-0.195209	0.0681866	0.165951	1.7985	0.846794	1	1		1.80453	0.851626	2	0	35.863	2.26835	1.18164	2	1	52.672	0.765638	-0.385265	1	1		0.81348	-0.297821	2	0	11.213	0.933968	-0.0985543	2	1	9.4517	1
	2366	Tb927.5.2530	Tb927.5.2530	Tb927.5.2530		hypothetical protein, conserved	114.91	32	0	101.18	1		0.898472	5.55104e-05	0.00110802	-0.148319	0.059868	0.152588	2.0038	1.00274	15	3	14.551	1.93043	0.94892	12	1	17.067	1.93513	0.952434	15	2	8.3376	0.928591	-0.106884	15	3	13.322	0.81374	-0.29736	12	1	20.638	0.850847	-0.233029	15	2	12.314	19.9
	600	Tb927.10.1490;Tb11.v5.0875	Tb927.10.1490	Tb927.10.1490		hypothetical protein, conserved	134.81	21.5	0	323.31	2		0.891642	0.00047045	0.00328537	-0.395939	0.00351265	0.0281012	2.176	1.12168	12	6	23.159	1.76137	0.816698	13	4	26.959	1.87182	0.90444	12	6	25.133	0.696185	-0.522458	12	6	15.913	0.78838	-0.343037	13	4	27.035	0.691037	-0.533165	12	6	11.249	11.2
	2968	Tb927.7.930	Tb927.7.930	Tb927.7.930	ZC3H17	zinc finger CCCH domain containing protein 17 (ZC3H17)	46.178	15.9	0	32.245	1		0.888968	0.00777941	0.0237887	-0.160574	0.133152	0.255234	2.172	1.11902	1	0		1.36868	0.452787	3	1	52.495	2.34055	1.22685	3	2	7.177	0.911494	-0.133695	1	0		0.94672	-0.0789903	3	1	102.79	0.737572	-0.439144	3	2	31.41	4.9
	2546	Tb927.6.2640	Tb927.6.2640	Tb927.6.2640	TbKap60	importin alpha subunit, putative (TbKap60)	58.065	40.2	0	77.425	1		0.880675	8.24747e-05	0.00124833	-0.522465	0.000852496	0.0131026	1.9197	0.940881	10	1	71.117	1.95637	0.968181	9	2	7.4632	1.87995	0.910692	9	0	12.056	0.653296	-0.614192	10	1	12.143	0.63091	-0.664494	9	2	9.0301	0.710581	-0.49293	9	0	13.515	28.1
	1557	Tb927.11.5440	Tb927.11.5440	Tb927.11.5440		malic enzyme	61.506	51.4	0	119.15	1		0.879856	0.000110535	0.00143695	-0.106918	0.0929152	0.202957	1.8613	0.896311	9	2	40.011	2.02126	1.01526	9	2	18.886	1.90002	0.926015	8	3	14.386	0.863185	-0.212258	9	2	39.637	0.88477	-0.176626	9	2	7.8465	0.891186	-0.166201	8	3	11.477	24.5
	198	Tb11.v5.0337;Tb927.10.5380	Tb11.v5.0337;Tb927.10.5380	Tb11.v5.0337		hypothetical protein, conserved	134.73	17.8	0	33.831	2		0.87941	0.0556097	0.101054	-0.611722	0.0100623	0.0515516	1.4037	0.489235	1	1		1.43412	0.520169	2	1	28.338	3.4478	1.78568	1	1		0.810438	-0.303225	1	1		0.52858	-0.919806	2	1	1.5355	0.591156	-0.758388	1	1		3.7
	455	Tb927.10.11990	Tb927.10.11990	Tb927.10.11990		RNA-binding protein	23.952	28.4	0	29.763	1		0.878458	0.0167874	0.0418036	-0.293508	0.0070255	0.0412552	2.4869	1.31435	1	0		2.22104	1.15123	2	1	4.2643	1.32885	0.410179	4	2	26.832	0.807363	-0.30871	1	0		0.74643	-0.421921	2	1	2.4063	0.813935	-0.297015	4	2	16.923	11.2
	603	Tb927.10.14980	Tb927.10.14980	Tb927.10.14980	IFT52	intraflagellar transport protein IFT52, putative (IFT52)	72.377	28.1	0	161.95	1		0.877704	0.000514667	0.00348845	-0.477723	0.0020955	0.0210191	2.1597	1.11083	3	1	14.391	1.79575	0.844588	5	3	21.146	1.78843	0.838693	5	1	15.008	0.654407	-0.611739	3	1	13.739	0.66209	-0.594901	5	3	16.927	0.769408	-0.378179	5	1	9.4798	7.9
	2641	Tb927.6.4770	Tb927.6.4770	Tb927.6.4770	MKT1	protein mkt1, putative (MKT1)	83.306	35.4	0	121.74	1		0.877259	0.000114791	0.00146229	-0.381004	0.00164465	0.0182596	1.988	0.991318	12	6	26.656	2.05579	1.0397	7	1	17.189	1.82618	0.868832	10	5	11.372	0.74638	-0.422018	11	6	9.7526	0.70027	-0.514017	7	1	6.8665	0.77226	-0.372841	10	5	10.473	17
	2148	Tb927.4.2000	Tb927.4.2000	Tb927.4.2000		ruvB-like DNA helicase, putative,ATP-dependent DNA helicase, putative	52.61	42	0	198.94	1		0.875788	0.000385284	0.0028475	-0.378958	0.0047791	0.0322524	1.883	0.913033	6	2	8.684	2.08069	1.05706	6	2	77.564	1.75654	0.812739	9	1	30.594	0.779059	-0.360196	6	2	4.0697	0.76274	-0.390737	6	2	7.4413	0.663658	-0.591488	9	1	12.354	18.4
	266	Tb11.v5.0687;Tb927.9.8200	Tb11.v5.0687;Tb927.9.8200	Tb11.v5.0687		hypothetical protein, conserved	66.328	21.9	0	29.004	2		0.875359	0.000186033	0.00182083	-0.144156	0.0831427	0.189273	2.0274	1.01963	3	0	10.576	1.78824	0.838538	3	0	21.385	1.96217	0.97245	5	2	57.521	0.95511	-0.0662614	3	0	9.1056	0.86029	-0.217105	3	0	25.26	0.813935	-0.297015	5	2	62.986	5.7
	1536	Tb927.11.5020	Tb927.11.5020	Tb927.11.5020		hypothetical protein, conserved	186.51	3.7	0	27.74	1		0.875322	0.0016855	0.00816966	-0.600047	0.0166517	0.0689918	2.0472	1.03365	2	1	0.047375	1.60736	0.684689	1	1		2.1993	1.13704	2	2	23.698	0.78604	-0.347325	2	1	19.462	0.67867	-0.559218	1	1		0.48771	-1.03591	2	2	2.3931	2.2
	911	Tb927.10.7810	Tb927.10.7810	Tb927.10.7810		hypothetical protein, conserved	80.305	12.9	0	30.886	1		0.868852	0.00107106	0.00585161	-0.469216	0.0229402	0.0828722	1.6168	0.693141	1	0		2.00566	1.00407	3	2	58.084	2.06309	1.04481	3	0	36.066	0.743108	-0.428357	1	0		0.54437	-0.877341	3	2	19.407	0.829119	-0.27035	3	0	59.72	1.8
	2531	Tb927.6.2340;Tb927.6.2280	Tb927.6.2340;Tb927.6.2280	Tb927.6.2340		hypothetical protein, conserved	16.282	46	0	46.811	2		0.865852	0.000212233	0.001971	-0.399904	0.0148348	0.064976	1.7202	0.782576	6	3	18.193	1.92745	0.946694	7	3	26.018	2.02241	1.01607	5	0	20.992	0.860363	-0.216982	6	3	15.003	0.68189	-0.552389	7	3	17.748	0.652316	-0.616358	5	0	11.9	28.1
	558	Tb927.10.14130	Tb927.10.14130	Tb927.10.14130		hypothetical protein, conserved	17.116	38.2	0	63.35	1		0.865097	0.00879051	0.0260327	-0.806295	0.000719269	0.0120004	1.7368	0.796432	1	1		2.96261	1.56687	3	3	18.195	1.56956	0.650363	2	2	66.073	0.517304	-0.950916	1	1		0.59581	-0.747076	3	3	26.531	0.53339	-0.906737	2	2	3.588	9.2
	2176	Tb927.4.2630	Tb927.4.2630	Tb927.4.2630		ATP-dependent DEAD/H RNA helicase, putative	94.94	19.8	0	77.566	1		0.865043	0.000128198	0.00151937	-0.482233	0.0105941	0.0530962	1.8153	0.860208	5	1	30.22	2.01005	1.00723	5	2	73.449	1.84809	0.886033	2	0	3.8392	0.719994	-0.473943	5	1	6.7151	0.58241	-0.779893	5	2	21.279	0.808669	-0.306379	2	0	4.0924	7.9
	1844	Tb927.2.470;Tb927.2.480;Tb927.6.5170	Tb927.2.470	Tb927.2.470		retrotransposon hot spot protein 4 (RHS4), putative	98.316	38.4	0	77.456	3		0.864449	0.000342225	0.00265202	-0.229051	0.0462685	0.130085	2.0933	1.06578	1	0		1.7972	0.845754	1	0		1.7952	0.844147	2	2	1.2356	0.932488	-0.100843	1	0		0.79759	-0.326281	1	0		0.713776	-0.486457	2	2	4.1886	25.2
	1361	Tb927.11.1740	Tb927.11.1740	Tb927.11.1740	IFT88	intraflagellar transport protein IFT88 (IFT88)	89.754	26.6	0	152.01	1		0.864247	0.000497387	0.00341701	-0.24754	0.0135484	0.0619078	2.1295	1.09051	4	1	17.358	1.72768	0.788838	4	1	11.486	1.83362	0.874693	2	1	29.969	0.813537	-0.29772	4	1	13.137	0.86952	-0.201709	4	1	21.971	0.765228	-0.386038	2	1	19.637	5.1
	2401	Tb927.5.3230	Tb927.5.3230	Tb927.5.3230		hypothetical protein, conserved	240.99	5.3	0	92.58	1		0.86304	0.000178559	0.00178694	-0.534655	0.00225013	0.0218634	1.8994	0.925544	3	1	10.675	1.88815	0.91697	5	3	25.201	1.99601	0.997117	5	1	32.097	0.651339	-0.618521	3	1	23.296	0.73892	-0.43651	5	3	34.016	0.613459	-0.70496	5	1	19.288	3.1
	2050	Tb927.3.4880	Tb927.3.4880	Tb927.3.4880		hypothetical protein, conserved	20.828	31.3	0	53.244	1		0.862956	0.00412866	0.015098	-0.131088	0.129526	0.250747	1.951	0.964214	1	0		2.31922	1.21364	2	2	16.995	1.47726	0.562921	1	0		0.818666	-0.288654	1	0		0.96485	-0.0516234	2	2	10.396	0.850847	-0.233029	1	0		9.3
	3182	Tb927.8.5880	Tb927.8.5880	Tb927.8.5880		eukaryotic translation initiation factor 1A, putative	19.445	39.5	0	76.92	1		0.862585	0.000252476	0.00216351	-0.446391	0.0151556	0.0658126	1.8417	0.881038	3	1	8.4154	1.79575	0.844588	2	0	1.6255	2.04057	1.02897	3	0	7.7771	0.873515	-0.195096	3	1	26.007	0.59766	-0.742603	2	0	10.13	0.660982	-0.597317	3	0	20.873	38.4
	3375	Tb927.9.12650	Tb927.9.12650	Tb927.9.12650	UBA2	ubiquitin-activating enzyme E1, putative (UBA2)	134.65	39.3	0	323.31	1		0.862322	0.00101683	0.00564456	-0.153252	0.0360254	0.109676	2.1786	1.1234	3	0	38.942	1.74389	0.802311	5	4	29.28	1.87143	0.904143	4	0	12.516	0.848033	-0.237808	3	0	31.077	0.86372	-0.211364	5	4	46.345	0.869036	-0.202512	5	1	4.6228	5.5
	1895	Tb927.3.1110;Tb11.v5.0589	Tb927.3.1110;Tb11.v5.0589	Tb927.3.1110	PIFTA1	flagellar transport protein, putative (PIFTA1)	52.713	21.8	0	49.402	2		0.850538	0.00976298	0.0281777	-0.307103	0.00467647	0.0319084	1.5286	0.612211	4	2	57.229	2.67508	1.41958	2	2	3.2767	1.69362	0.760113	4	1	11.591	0.745935	-0.422879	4	2	25.606	0.84491	-0.24313	2	2	2.0727	0.804311	-0.314174	4	1	6.2715	15.5
	2574	Tb927.6.3290	Tb927.6.3290	Tb927.6.3290	IFT20	intraflagellar transport protein 20, putative (IFT20)	15.419	36.9	0	28.522	1		0.84907	0.000361767	0.00274574	-0.41189	0.0182756	0.0727485	1.7093	0.773406	3	1	3.4068	2.08986	1.06341	2	0	26.739	1.77406	0.827052	2	0	16.219	0.682361	-0.551393	3	1	12.466	0.64379	-0.635338	2	0	4.3355	0.8726	-0.196607	2	0	1.8958	20.8
	2597	Tb927.6.3890	Tb927.6.3890	Tb927.6.3890		replication factor C, subunit 2, putative	38.809	10.1	0	7.3361	1		0.848232	0.00271176	0.0111946	-0.570239	0.00062732	0.0113612	2.1437	1.1001	3	0	27.842	1.60532	0.682858	1	0		2.00662	1.00477	3	2	5.5658	0.620501	-0.688494	3	0	6.4973	0.70352	-0.507337	1	0		0.627668	-0.671927	3	2	10.053	10.1
	2944	Tb927.7.7210	Tb927.7.7210	Tb927.7.7210		hypothetical protein, conserved	77.526	15.9	0	217.07	1		0.842221	0.00276636	0.0112512	-0.668804	0.00386088	0.0294916	1.861	0.896078	5	3	196.22	1.60339	0.681122	4	1	45.239	2.2626	1.17798	3	0	26.391	0.742446	-0.429643	5	3	69.24	0.5608	-0.834442	4	1	9.802	0.535303	-0.901572	3	0	12.618	9.6
	2233	Tb927.4.410	Tb927.4.410	Tb927.4.410	CAF40	CAF 40 (CAF40)	35.32	49.7	0	90.26	1		0.84097	8.42068e-05	0.00124833	-0.318926	0.0104211	0.052645	1.803	0.850399	6	3	32.007	1.92511	0.944943	10	2	19.957	1.86386	0.898296	9	4	23.972	0.700525	-0.513491	6	3	40.862	0.76617	-0.384264	10	2	22.594	0.831393	-0.266397	9	4	14.013	21.2
	135	Tb11.1810;Tb11.1810b;Tb11.v5.0839	Tb11.1810;Tb11.1810b	Tb11.1810		retrotransposon hot spot (RHS) protein, (pseudogene), putative	29.007	60.6	0	4.0445	3		0.839772	0.000119997	0.00149848	0.0371096	0.69978	0.783506	1.799	0.847195	1	0		1.97316	0.980512	1	0		1.86095	0.896039	1	1		0.865876	-0.207768	1	0		1.0787	0.109294	1	0		1.00129	0.00186228	1	1		35
	2260	Tb927.4.470	Tb927.4.470	Tb927.4.470		snoRNP protein GAR1, putative	21.783	34.5	0	38.238	1		0.839695	7.07982e-05	0.00120792	-0.332102	0.00442662	0.0310771	1.8942	0.921589	6	0	4.8642	1.87042	0.90336	6	3	13.161	1.8715	0.904197	6	2	6.6974	0.813868	-0.297133	6	0	5.8189	0.7104	-0.493297	6	3	20.898	0.734538	-0.445091	6	2	9.5849	34.5
	3303	Tb927.9.10400	Tb927.9.10400	Tb927.9.10400		hypothetical protein, conserved	50.645	13	0	75.324	1		0.837966	0.000169503	0.00174646	-0.188511	0.0878729	0.195556	1.9504	0.96377	10	2	11.307	1.90067	0.926509	9	1	18.088	1.92522	0.945027	9	2	8.8728	0.909174	-0.137372	10	2	14.606	0.88819	-0.17106	9	1	29.71	0.722335	-0.469261	9	2	20.088	11.1
	3468	Tb927.9.2120	Tb927.9.2120	Tb927.9.2120		hypothetical protein, conserved	30.605	22.8	0	42.243	1		0.837379	0.00358738	0.0136958	-0.414014	0.00432613	0.0310106	2.2666	1.18053	1	0		1.86762	0.901203	5	3	24.358	1.5386	0.621622	2	0	12.276	0.71449	-0.485015	1	0		0.79034	-0.339455	5	3	8.9652	0.65634	-0.607484	2	0	19.887	5.4
	3631	Tb927.9.8820	Tb927.9.8820	Tb927.9.8820		hypothetical protein, conserved	119.55	14.1	0	26.386	1		0.836632	0.0060047	0.0200139	-0.471285	0.00717411	0.0412552	1.7829	0.834226	2	0	14.169	1.48438	0.569865	3	1	61.357	2.45008	1.29283	2	0	0.53562	0.827404	-0.273337	2	0	16.454	0.6345	-0.656308	3	1	45.617	0.64041	-0.642933	2	0	0.077493	3.8
	2035	Tb927.3.4500;Tb11.v5.0629	Tb927.3.4500;Tb11.v5.0629	Tb927.3.4500	FHc	fumarate hydratase, class I (FHc)	62.262	48.1	0	142.8	2		0.8366	0.000186778	0.00182109	0.0216808	0.731786	0.810216	1.7888	0.838992	3	1	16.076	1.84543	0.883955	11	6	72.723	2.06855	1.04862	8	1	54.698	1.00037	0.000533896	3	1	7.4529	0.90053	-0.151154	11	6	56.554	1.01056	0.0151555	8	1	19.073	11
	2379	Tb927.5.2770	Tb927.5.2770	Tb927.5.2770		hypothetical protein, conserved	46.514	15.2	0	5.8221	1		0.836038	0.000166768	0.00174646	-0.112029	0.535902	0.659732	2.028	1.02006	3	0	53.487	2.0859	1.06067	1	0		1.82269	0.866068	2	1	7.9865	0.968992	-0.045443	3	0	11.5	0.6747	-0.567682	1	0		1.19032	0.25135	2	1	67.574	9.6
	3255	Tb927.8.750	Tb927.8.750	Tb927.8.750		nucleolar RNA-binding protein, putative	39.761	15.8	0	27.055	1		0.831432	0.00300802	0.0120084	-0.368812	0.109368	0.223856	1.4844	0.56988	4	0	85.231	2.01264	1.00909	5	1	62.561	2.10535	1.07406	5	1	13.002	0.869868	-0.201132	4	0	13.355	0.52139	-0.939565	5	1	54.814	0.877347	-0.188781	5	1	57.063	15.8
	2120	Tb927.4.1330	Tb927.4.1330	Tb927.4.1330		DNA topoisomerase IB, large subunit	79.257	8.8	0	45.363	1		0.830746	0.000313469	0.00249104	-0.369456	0.00461799	0.0319084	1.7511	0.808261	3	1	10.137	1.8303	0.872076	5	4	21.751	2.01236	1.00889	4	2	7.585	0.713216	-0.487589	3	1	93.313	0.82189	-0.282983	5	4	7.3503	0.74085	-0.432746	4	2	9.8484	6
	3118	Tb927.8.4540	Tb927.8.4540	Tb927.8.4540	PBP1	PAB1-binding protein , putative (PBP1)	59.599	38.2	0	234.58	1		0.829169	0.00017014	0.00174646	-0.423491	0.00148121	0.0174713	1.8179	0.862273	9	0	14.417	1.73868	0.79799	12	3	20.85	2.05057	1.03602	8	0	10.232	0.768521	-0.379843	9	0	5.8391	0.68545	-0.544877	12	3	5.0879	0.68157	-0.553066	8	0	14.294	22.9
	3368	Tb927.9.12320;REV__Tb927.11.13920	Tb927.9.12320	Tb927.9.12320		cystathione gamma lyase, putative	44.716	35.4	0	159.69	2		0.828804	0.00234235	0.0102379	-0.0422732	0.671982	0.763849	1.5046	0.58938	7	4	20.904	2.20931	1.1436	8	5	21.179	1.8162	0.860923	7	3	28.886	1.09179	0.126691	7	4	16.249	0.87118	-0.198957	8	5	14.962	0.826651	-0.274649	7	3	20.739	17.6
	3108	Tb927.8.4280	Tb927.8.4280	Tb927.8.4280		nuclear transport factor 2, putative	13.907	36.3	0	29.751	1		0.828427	0.00248173	0.0105734	-0.08867	0.672916	0.764318	2.079	1.05589	1	0		2.02852	1.02043	2	1	31.552	1.50989	0.594443	2	1	3.6672	1.03879	0.0549017	1	0		0.60718	-0.719804	2	1	39.369	1.11529	0.157415	2	1	38.768	18.5
	2083	Tb927.3.5550	Tb927.3.5550	Tb927.3.5550	TbRX1	small GTP-binding protein, putative (TbRX1)	20.638	35.5	0	26.091	1		0.82834	0.0178866	0.0438091	-0.477504	0.0152241	0.065909	1.7686	0.822608	3	1	3.4203	2.60281	1.38007	1	0		1.36567	0.449612	3	0	8.3907	0.70028	-0.513996	3	1	2.4752	0.57435	-0.799998	1	0		0.850702	-0.233275	3	0	20.636	15.8
	893	Tb927.10.7440	Tb927.10.7440	Tb927.10.7440	MTR4	MTR4,ATP-dependent DEAD/H RNA helicase (MTR4)	107.35	27.4	0	106.73	1		0.828124	0.000716175	0.00442184	-0.282992	0.00860318	0.0464205	1.6249	0.700351	4	2	9.6489	1.90938	0.933105	9	4	29.338	2.03587	1.02565	5	2	26.504	0.865202	-0.208892	4	2	14.202	0.74535	-0.42401	9	4	17.338	0.822639	-0.281669	5	2	9.3095	6.6
	608	Tb927.10.1510	Tb927.10.1510	Tb927.10.1510	NOT1	NOT1 (NOT1)	259.12	35.1	0	323.31	1		0.822379	8.23263e-05	0.00124833	-0.210057	0.0139363	0.0632143	1.8227	0.866077	41	9	23.492	1.80688	0.853501	45	13	19.998	1.90771	0.931838	45	9	18.368	0.87604	-0.190931	41	9	17.763	0.83166	-0.265934	45	13	11.039	0.787092	-0.345396	45	9	12.985	18.5
	1972	Tb927.3.3000	Tb927.3.3000	Tb927.3.3000	PIFTC3	flagellar transport protein, putative (PIFTC3)	64.892	18.7	0	42.443	1		0.820646	0.0016843	0.00816966	-0.341517	0.0280629	0.0936415	1.6468	0.719665	3	0	22.898	2.21484	1.1472	6	3	43.494	1.67659	0.745527	2	1	7.0346	0.704374	-0.505586	3	0	2.9167	0.69608	-0.522675	6	3	30.418	0.923361	-0.115033	2	1	20.327	6.7
	645	Tb927.10.170	Tb927.10.170	Tb927.10.170		pseudouridine synthase, Cbf5p	48.285	26	0	17.238	1		0.820425	0.000192545	0.00185286	-0.375715	0.00201237	0.0206615	1.729	0.789938	6	1	19.86	1.8426	0.881747	5	0	18.813	1.90807	0.932114	6	3	1.5462	0.720409	-0.473112	6	1	29.189	0.76724	-0.38225	5	0	13.177	0.74228	-0.429964	6	3	2.0918	16.2
	2763	Tb927.7.2780	Tb927.7.2780	Tb927.7.2780		hypothetical protein, conserved	12.723	67.5	0	20.188	1		0.818809	9.4707e-05	0.0013048	-0.49424	0.000462557	0.00985751	1.8452	0.883777	2	0	2.2288	1.77387	0.826898	4	1	60.691	1.89347	0.921035	2	0	12.882	0.669792	-0.578214	2	0	5.4785	0.69786	-0.51899	4	1	14.216	0.65445	-0.611645	2	0	7.1391	20.5
	2219	Tb927.4.3790	Tb927.4.3790	Tb927.4.3790		ubiquitin carboxyl-terminal hydrolase, putative,cysteine peptidase, Clan CA, family C19, putative	52.002	26.7	0	145.03	1		0.817504	0.0193098	0.0464426	-0.28762	0.0108386	0.0537898	1.831	0.872632	1	0		1.29483	0.372767	2	0	52.303	2.52481	1.33617	1	1		0.75683	-0.401958	1	0		0.84576	-0.24168	2	0	4.1324	0.741565	-0.431356	1	1		3.7
	2550	Tb927.6.2740	Tb927.6.2740	Tb927.6.2740	pdxK	pyridoxal kinase (pdxK)	33.332	42	0	122.25	1		0.812025	0.00274094	0.0112026	-0.275334	0.0414098	0.11988	2.2578	1.17492	1	0		1.83043	0.872182	3	0	46.189	1.56065	0.642144	1	0		0.674354	-0.568421	1	0		0.86954	-0.201676	3	0	6.9783	0.833194	-0.263275	1	0		4.7
	370	Tb927.1.4690	Tb927.1.4690	Tb927.1.4690	PRMT1	arginine N-methyltransferase (PRMT1)	39.206	30.1	0	91.549	1		0.810077	0.0017136	0.00822723	-0.423949	0.0422392	0.12186	1.5147	0.599032	1	1		2.10181	1.07163	4	2	46.159	1.9096	0.93327	5	4	9.2982	0.942152	-0.0859685	1	1		0.656	-0.608232	4	2	24.941	0.597051	-0.744075	5	4	9.442	10.1
	1469	Tb927.11.370	Tb927.11.370	Tb927.11.370	RAP1	repressor activator protein 1 (RAP1)	92.869	10.9	0	50.798	1		0.807515	0.000657692	0.00415773	-0.386573	0.00170377	0.0186239	1.6169	0.69323	5	4	33.223	1.87645	0.908009	4	4	13.514	1.96348	0.973412	3	0	18.03	0.769586	-0.377846	5	4	12.106	0.70242	-0.509594	4	4	21.715	0.74129	-0.43189	3	0	46.858	10.1
	1478	Tb927.11.3830	Tb927.11.3830	Tb927.11.3830		hypothetical protein, conserved	39.063	22.3	0	16.458	1		0.806213	0.000167588	0.00174646	-0.342611	0.00690866	0.0410313	1.6999	0.76545	3	0	5.7735	1.76685	0.821177	3	3	19.762	1.90494	0.929748	3	1	0.93932	0.83022	-0.268434	3	0	22.391	0.69685	-0.52108	3	3	17.582	0.795229	-0.330558	3	1	20.087	15
	789	Tb927.10.4710	Tb927.10.4710	Tb927.10.4710	TbPSA2	proteasome beta 2 subunit, putative,20S proteasome subunit	22.776	39.8	0	59.813	1		0.804817	0.0504593	0.0939166	-0.133774	0.258332	0.398415	1.3096	0.389126	2	1	35.897	3.0774	1.62171	3	1	38.336	1.47128	0.557072	1	0		1.02847	0.0404969	2	1	51.091	0.74425	-0.426141	3	1	24.007	0.846883	-0.239765	1	0		18.9
	2081	Tb927.3.5530	Tb927.3.5530	Tb927.3.5530	Tb-292	Tb-292 membrane associated protein (Tb-292)	279.19	6.7	0	135.58	1		0.802339	9.31589e-05	0.00130047	-0.306903	0.0086955	0.0466229	1.8043	0.851439	6	5	8.9147	1.8568	0.892821	6	6	55.866	1.7681	0.822197	7	6	78.502	0.834168	-0.261591	6	5	10.643	0.70429	-0.505758	6	6	26.393	0.808669	-0.306379	7	6	21.928	2.8
	1690	Tb927.11.8290	Tb927.11.8290	Tb927.11.8290		DIS3-like exonuclease, putative	101.68	6.4	0	3.5763	1		0.800696	0.0175945	0.0431773	-0.0672896	0.560351	0.679603	1.5651	0.646255	1	0		1.44573	0.531802	2	1	39.511	2.59909	1.37801	1	1		0.809913	-0.304161	1	0		1.0861	0.119157	2	1	23.755	0.917936	-0.123534	1	1		1.3
	3538	Tb927.9.4680	Tb927.9.4680	Tb927.9.4680		ATP-dependent DEAD box helicase, putative,eukaryotic initiation factor 4a, putative	45.361	60.1	0	323.31	1		0.800272	0.000171935	0.00175748	-0.228794	0.0105783	0.0530962	1.845	0.883621	11	1	10.732	1.94936	0.962997	15	2	11.111	1.75067	0.807907	10	0	6.2526	0.821963	-0.282855	11	1	10.442	0.76558	-0.385375	15	2	25.073	0.831739	-0.265797	10	0	18.716	37.4
	1389	Tb927.11.2300	Tb927.11.2300	Tb927.11.2300	ERF1	eukaryotic peptide chain release factor subunit 1, putative (ERF1)	50.976	45.4	0	59.113	1		0.799134	0.000750028	0.00455952	-0.576781	0.000399476	0.0088866	2.0537	1.03823	6	3	4.612	1.66783	0.737976	10	5	19.328	1.75346	0.810207	8	3	10.342	0.670421	-0.576861	6	3	0.76225	0.65424	-0.612108	10	5	8.1965	0.602773	-0.730314	8	3	15.167	23
	599	Tb927.10.14870	Tb927.10.14870	Tb927.10.14870		hypothetical protein, conserved	75.914	10.9	0	13.129	1		0.798037	0.0219318	0.0505877	-0.488739	0.00255548	0.0236952	1.4237	0.509645	2	1	18.36	1.56674	0.647761	2	1	19.588	2.7502	1.45954	1	0		0.717875	-0.478195	2	1	6.8797	0.59563	-0.747512	2	1	6.1344	0.71495	-0.484087	1	0		5.7
	1815	Tb927.2.3780	Tb927.2.3780	Tb927.2.3780		translation initiation factor IF-2, putative	94.472	30.6	0	160.4	1		0.795923	0.00097876	0.00556313	-0.25193	0.0191943	0.0743676	1.5277	0.611361	9	2	14.112	1.87822	0.909363	13	5	17.385	1.98985	0.992661	9	3	17.424	0.891981	-0.164915	9	2	8.0944	0.72981	-0.454407	13	5	8.3628	0.79277	-0.335026	9	3	6.8292	13.9
	1550	Tb927.11.5250	Tb927.11.5250	Tb927.11.5250		hypothetical protein, conserved	177.31	4	0	7.9674	1		0.795896	0.000106339	0.00141136	-0.352922	0.00237447	0.0229221	1.8329	0.874128	1	0		1.8679	0.901419	1	0		1.74914	0.806645	1	0		0.795735	-0.32964	1	0		0.76469	-0.387053	1	0		0.732064	-0.449957	1	0		0.8
	1272	Tb927.11.15370	Tb927.11.15370	Tb927.11.15370	TbKap123	hypothetical protein, conserved (TbKap123)	117.88	45.7	0	323.31	1		0.78994	0.000168066	0.00174646	-0.355938	0.00385433	0.0294916	1.7849	0.835843	14	0	25.577	1.87354	0.905764	14	6	11.459	1.70564	0.770314	16	5	13.144	0.832154	-0.265077	14	0	12.985	0.73023	-0.453577	14	6	12.172	0.714592	-0.484808	16	5	8.2118	17.2
	1343	Tb927.11.16770	Tb927.11.16770	Tb927.11.16770		glucosamine-6-phosphate isomerase, putative	31.087	47.9	0	51.349	1		0.786573	0.000234158	0.00208568	0.00532402	0.973036	0.981551	1.6571	0.728661	3	1	17.12	1.83486	0.875672	1	1		1.87899	0.90996	2	1	52.549	0.932401	-0.100978	3	1	21.153	0.76435	-0.387695	1	1		1.2502	0.322163	2	1	45.358	20
	930	Tb927.10.8200	Tb927.10.8200	Tb927.10.8200		hypothetical protein, conserved	30.838	26	0	32.094	1		0.785133	0.000154911	0.00171105	-0.178953	0.0473532	0.131675	1.8735	0.905736	3	1	9.4946	1.76007	0.815631	3	0	8.2079	1.74083	0.799772	4	2	7.3628	0.884721	-0.176706	3	1	10.055	0.76165	-0.3928	3	0	25.675	0.879353	-0.185486	4	2	6.4653	10.4
	468	Tb927.10.12260	Tb927.10.12260	Tb927.10.12260		cytosolic nonspecific dipeptidase, putative,peptidase (M20/M25/M40 family), putative	51.578	69.3	0	290.14	1		0.784086	0.000686391	0.0042963	-0.16895	0.0336799	0.104544	1.6517	0.723952	14	3	11.097	2.01459	1.01048	14	3	10.89	1.69924	0.764886	11	1	14.037	0.863782	-0.211261	14	3	7.2488	0.8087	-0.306323	14	3	7.4009	0.873897	-0.194465	11	1	7.4979	27.6
	2295	Tb927.4.760	Tb927.4.760	Tb927.4.760		gamma-adaptin 1, putative,AP-1 adapter complex gamma subunit, putative	87.344	16.9	0	79.455	1		0.78164	0.00616818	0.0202281	-0.444784	0.00243566	0.0230692	1.3907	0.475811	5	2	5.3617	2.12305	1.08614	9	6	9.2578	1.98827	0.991513	6	3	2.754	0.799552	-0.322736	5	2	7.7452	0.6722	-0.573038	9	6	13.807	0.662734	-0.593497	6	3	35.618	7.7
	2646	Tb927.6.4970	Tb927.6.4970	Tb927.6.4970		serine/arginine-rich protein specific kinase SRPK, putative,protein kinase, putative	82.679	19.5	0	19.762	1		0.779641	0.0104201	0.029481	-0.468741	0.000946927	0.0141259	1.4079	0.493545	2	1	92.552	2.34703	1.23084	3	1	33.56	1.74749	0.805283	2	2	56.169	0.723851	-0.466236	2	1	2.5331	0.65034	-0.620734	3	1	17.253	0.724008	-0.465922	2	2	25.023	6.8
	2467	Tb927.5.940	Tb927.5.940	Tb927.5.940		NADH-dependent fumarate reductase, putative	87.388	41.3	0	8.9088	1		0.77834	0.00012928	0.0015243	-0.155353	0.0269813	0.0923914	1.7709	0.824483	3	1	3.27	1.72864	0.789636	3	1	29.663	1.863	0.897624	2	1	10.822	0.888178	-0.171079	3	1	5.081	0.86987	-0.201128	3	1	1.7253	0.853825	-0.227987	2	1	8.8788	31.2
	1933	Tb927.3.1920	Tb927.3.1920	Tb927.3.1920	NOT5	NOT5 protein (NOT5)	66.856	32	0	67.817	1		0.776959	0.00039437	0.00290618	-0.235877	0.014239	0.0639615	1.913	0.935837	10	6	29.905	1.68381	0.751732	9	5	51.177	1.81064	0.856502	7	3	23.138	0.815528	-0.294194	10	6	8.878	0.77454	-0.368588	9	5	20.853	0.858811	-0.219587	7	3	29.423	16.6
	3214	Tb927.8.6440	Tb927.8.6440	Tb927.8.6440	RPB20	RNA-binding protein, putative (RPB20)	20.37	40.2	0	22.47	1		0.776711	0.000247511	0.00214182	-0.265618	0.00599519	0.0371731	1.7785	0.830661	4	1	29.374	1.68427	0.752121	6	5	10.066	1.89329	0.920898	5	0	12.56	0.800833	-0.320427	4	1	12.948	0.8273	-0.273518	6	5	6.1853	0.757289	-0.401084	5	0	10.847	29.3
	601	Tb927.10.14930	Tb927.10.14930	Tb927.10.14930	ZC3H39	Zinc finger CCCH domain-containing protein 39 (ZC3H39)	31.519	51.2	0	322.16	1		0.776092	0.000179283	0.00178694	-0.312706	0.00403951	0.0304887	1.8311	0.872711	9	6	11.98	1.71889	0.781479	8	6	38.227	1.83422	0.875169	10	8	17.036	0.83682	-0.257011	9	6	16.05	0.77107	-0.375066	8	6	20.191	0.736214	-0.441802	10	8	20.113	38.9
	3020	Tb927.8.1980	Tb927.8.1980	Tb927.8.1980		hypothetical protein, conserved	53.365	25.4	0	60.237	1		0.774743	0.00315199	0.0124848	-0.405766	0.0287065	0.094668	1.7246	0.786262	3	0	22.414	1.51704	0.601256	4	2	34.5	2.1856	1.12803	3	2	23.936	0.842531	-0.247198	3	0	8.8685	0.78735	-0.344923	4	2	20.426	0.575407	-0.797345	3	2	25.003	10.3
	106	Tb10.v4.0099	Tb10.v4.0099	Tb10.v4.0099		hypothetical protein,chrX additional, unordered contig	21.059	6.7	0.003193	1.9997	1		0.772711	0.00207629	0.00938218	-0.334982	0.0610634	0.154548	1.594	0.672652	1	0		2.24669	1.1678	1	0		1.90154	0.927167	2	0	0	0.740083	-0.434241	1	0		0.60952	-0.714255	1	0		1.02392	0.0341012	2	0	0	6.7
	2534	Tb927.6.2390	Tb927.6.2390	Tb927.6.2390		hypothetical protein, conserved	63.96	14	0	18.525	1		0.772698	0.00495821	0.0174836	-0.610582	0.00128229	0.016507	1.3998	0.485221	2	1	71.635	1.88055	0.911153	2	1	8.8443	2.10013	1.07048	2	0	9.8112	0.705617	-0.503043	2	1	4.3519	0.61929	-0.691313	2	1	28.921	0.557351	-0.843341	2	0	1.4152	4.7
	448	Tb927.10.11760	Tb927.10.11760	Tb927.10.11760	PUF6	pumilio/PUF RNA binding protein 6 (PUF6)	93.062	27.5	0	258.76	1		0.767978	0.000654935	0.00415065	-0.375677	0.00357016	0.0283025	1.7396	0.798756	17	4	19.39	1.6384	0.712291	15	3	10.5	1.9935	0.995304	14	3	14.335	0.800897	-0.320311	17	4	18.604	0.70155	-0.511382	15	3	26.459	0.703284	-0.50782	14	3	7.467	20.4
	208	Tb927.1.1370;Tb11.v5.0391	Tb927.1.1370;Tb11.v5.0391	Tb927.1.1370		rRNA biogenesis protein, putative	75.103	7.2	0	36.641	2		0.762887	0.00190381	0.00888797	-0.364197	0.0347655	0.107127	2.0031	1.00223	2	0	16.825	1.53785	0.620911	3	0	12.528	1.80021	0.848167	1	0		0.770416	-0.37629	2	0	3.9456	0.89146	-0.165758	3	0	7.8403	0.630239	-0.666029	1	0		2.5
	2789	Tb927.7.3370	Tb927.7.3370	Tb927.7.3370		hypothetical protein, conserved	67.485	31.4	0	78.422	1		0.762548	0.0101554	0.0289635	-0.562162	0.00850199	0.0462683	1.9699	0.978122	4	1	9.023	2.09043	1.0638	6	3	8.967	1.34007	0.422308	6	2	14.542	0.54339	-0.879941	4	1	13.186	0.66926	-0.579361	6	3	21.04	0.782105	-0.354565	6	2	12.816	6.5
	2453	Tb927.5.580	Tb927.5.580	Tb927.5.580		prefoldin subunit, putative	15.578	34.8	0	22.196	1		0.760985	0.0761444	0.12826	-0.325694	0.148742	0.275536	1.1915	0.252779	1	0		3.10945	1.63666	1	0		1.43053	0.516553	2	0	24.842	0.583703	-0.776694	1	0		1.0593	0.0831112	1	0		0.709824	-0.494467	2	0	15.998	11.1
	1385	Tb927.11.2250	Tb927.11.2250	Tb927.11.2250		hypothetical protein, conserved	26.94	32.4	0	49.073	1		0.759879	0.000116255	0.00146733	-0.106018	0.0969037	0.207948	1.8029	0.850319	4	1	18.762	1.80411	0.851287	5	0	5.1186	1.74551	0.803645	4	0	14.262	0.870398	-0.200253	4	1	9.5016	0.87185	-0.197848	5	0	13.057	0.901876	-0.148999	4	0	13.062	24.9
	628	Tb927.10.15530;Tb11.v5.0748	Tb927.10.15530;Tb11.v5.0748	Tb927.10.15530		ABC transport system ATP-binding protein, putative	67.522	37.9	0	103.49	2		0.759869	0.00559017	0.0189706	-0.387545	0.00112691	0.0157959	1.745	0.803227	3	3	4.0433	2.18279	1.12617	5	3	14.224	1.42788	0.513873	1	0		0.750807	-0.413486	3	3	7.9591	0.70746	-0.49928	6	3	12.979	0.733084	-0.447949	1	0		8.5
	3413	Tb927.9.13990	Tb927.9.13990	Tb927.9.13990	DRBD2	RNA-binding protein, putative (DRBD2)	34.618	37.7	0	61.528	1		0.758701	0.00016301	0.00174359	-0.326942	0.00242029	0.0230692	1.7251	0.78668	10	1	8.5248	1.88437	0.914086	11	4	9.2207	1.74666	0.804602	11	3	7.5104	0.793588	-0.333538	10	1	7.6671	0.74322	-0.428139	11	4	5.4036	0.743163	-0.42825	11	3	6.6072	29.5
	1994	Tb927.3.3490	Tb927.3.3490	Tb927.3.3490	TDP1	high mobility group protein, putative (TDP1)	30.866	32.1	0	55.245	1		0.757871	0.000141041	0.00160295	-0.380355	0.00206547	0.0209221	1.8093	0.855432	6	1	8.8896	1.71403	0.777393	7	2	9.1162	1.72506	0.786646	7	0	15.009	0.759129	-0.397584	6	1	21.202	0.79677	-0.327765	7	2	12.317	0.702445	-0.509544	7	0	7.853	14.4
	510	Tb927.10.13130	Tb927.10.13130	Tb927.10.13130		UTP-glucose-1-phosphate uridylyltransferase	54.506	21.9	0	23.81	1		0.754641	0.174684	0.247526	-0.221282	0.588328	0.702702	0.95339	-0.0688616	1	0		3.96511	1.98736	2	2	204.79	1.3897	0.474773	1	1		1.26102	0.334589	1	0		0.39364	-1.34505	2	2	172.53	1.14523	0.195632	1	1		2.3
	1506	Tb927.11.4450	Tb927.11.4450	Tb927.11.4450	ALBA2	ALBA-Domain Protein (ALBA2)	12.757	69.2	0	157.45	1		0.750969	0.00044005	0.00317814	-0.399324	0.00654221	0.0395025	1.7078	0.772139	11	0	8.4829	1.58869	0.667836	8	0	10.66	1.83631	0.876811	8	1	21.21	0.785916	-0.347552	11	0	16.117	0.73436	-0.445441	8	0	8.7493	0.635728	-0.653519	8	1	11.779	67.5
	2016	Tb927.3.3950	Tb927.3.3950	Tb927.3.3950		hypothetical protein, conserved	62.246	22	0	68.455	1		0.750591	0.00664731	0.0212305	-0.420905	0.0203839	0.0771545	1.3835	0.468323	3	3	23.691	1.78773	0.838125	4	4	48.219	2.18107	1.12504	1	0		0.629604	-0.667483	3	3	15.905	0.6917	-0.531782	4	4	26.787	0.860882	-0.216113	1	0		4.7
	2403	Tb927.5.3250	Tb927.5.3250	Tb927.5.3250		hypothetical protein, conserved	172.16	12.4	0	126.43	1		0.749918	0.00114659	0.00616618	-0.464075	0.0040112	0.0304887	1.9392	0.955462	4	0	26.038	1.71312	0.776627	2	0	5.6782	1.48353	0.56903	4	1	14.64	0.780884	-0.35682	4	0	16.593	0.61485	-0.701694	2	0	8.3151	0.731529	-0.451013	4	1	10.308	3.3
	2755	Tb927.7.2680	Tb927.7.2680	Tb927.7.2680	ZC3H22	zinc finger protein family member, putative (ZC3H22)	76.183	23	0	52.721	1		0.74971	0.000167697	0.00174646	-0.166776	0.0818851	0.187758	1.7434	0.801904	9	1	16.917	1.73142	0.791957	8	3	18.199	1.84332	0.882305	8	2	15.02	0.952472	-0.0702519	9	1	12.79	0.85468	-0.226544	8	3	4.5281	0.771367	-0.374511	8	2	7.5759	17.5
	3109	Tb927.8.4290	Tb927.8.4290	Tb927.8.4290		hypothetical protein, conserved	22.468	12	0	12.778	1		0.74926	0.000616338	0.0039455	0.332347	0.163935	0.293809	1.9223	0.942834	1	0		1.79234	0.841844	1	0		1.58529	0.664745	1	1		1.11976	0.163187	1	0		0.89597	-0.158478	1	0		1.7438	0.802235	1	1		5.8
	2294	Tb927.4.750	Tb927.4.750	Tb927.4.750		50S ribosomal protein L7Ae, putative	16.32	22.8	0	19.756	1		0.747213	0.00110426	0.00599759	-0.502928	0.0147616	0.064976	1.536	0.619178	3	1	9.6055	1.73653	0.79621	3	1	78.046	1.91509	0.937409	3	1	21.275	0.558472	-0.840443	3	1	29.697	0.72694	-0.460092	3	1	16.454	0.788395	-0.34301	3	1	7.0649	15.2
	305	Tb927.1.1620;Tb11.v5.0529	Tb927.1.1620;Tb11.v5.0529	Tb927.1.1620		ATP-dependent DEAD/H RNA helicase, putative	81.817	7.6	0	40.795	2		0.744273	0.00246848	0.0105524	-0.257191	0.0454053	0.128513	1.8883	0.917088	3	1	20.486	1.89897	0.925221	3	0	15.618	1.43941	0.525476	3	0	23.19	0.738007	-0.438293	3	1	5.0195	0.94584	-0.0803319	3	0	15.286	0.764059	-0.388245	3	0	16.641	5.4
	796	Tb927.10.4980	Tb927.10.4980	Tb927.10.4980	DSK2	ubiquitin-like protein DSK2, putative (DSK2)	32.186	43.4	0	94.808	1		0.743515	0.000332329	0.00260146	-0.267059	0.00434808	0.0310106	1.8053	0.852239	4	1	8.0623	1.7994	0.847518	2	0	11.82	1.63233	0.706936	4	0	77.492	0.814266	-0.296428	4	1	10.738	0.78696	-0.345638	2	0	1.7784	0.777001	-0.364012	4	0	0.44633	13.6
	3406	Tb927.9.13610	Tb927.9.13610	Tb927.9.13610		helicase, putative	149.24	5.4	0	4.6966	1		0.741448	0.0463745	0.0882579	-0.184915	0.470194	0.6059	1.885	0.914565	2	1	10.305	1.14422	0.194361	2	1	82.193	2.44804	1.29163	1	0		1.30745	0.386751	2	1	54.437	0.76691	-0.382871	2	1	16.351	0.608791	-0.715981	1	0		2.4
	1560	Tb927.11.550	Tb927.11.550	Tb927.11.550		hypothetical protein SCD6.10	31.292	56.8	0	207.52	1		0.736712	0.000248795	0.00214522	-0.197239	0.0370666	0.111244	1.7154	0.778545	17	2	11.078	1.71043	0.774355	17	3	31.938	1.79701	0.845598	15	2	13.175	0.911411	-0.133827	17	2	10.635	0.78572	-0.347913	17	3	11.682	0.788395	-0.34301	15	2	7.9536	47.1
	1632	Tb927.11.6790	Tb927.11.6790	Tb927.11.6790		predicted WD40 repeat protein	89.011	19.6	0	51.554	1		0.736489	0.00196821	0.00905521	-0.163245	0.056412	0.146429	1.4921	0.577344	5	2	15.391	1.76844	0.822478	7	5	11.745	1.9584	0.969678	6	3	36.868	0.940468	-0.0885487	5	2	14.054	0.82526	-0.277079	7	5	19.841	0.822436	-0.282025	7	4	23.064	8.5
	1147	Tb927.11.12880	Tb927.11.12880	Tb927.11.12880		conserved protein	123.3	25	0	70.194	1		0.735386	0.000180829	0.00178918	0.0213369	0.712769	0.795393	1.7911	0.840846	7	3	13.458	1.79701	0.845598	9	6	18.852	1.67701	0.74589	7	3	15.893	0.947777	-0.0773797	7	3	10.214	0.97694	-0.0336581	9	6	16.272	1.0142	0.0203404	7	3	12.723	20.3
	2087	Tb927.3.5620	Tb927.3.5620	Tb927.3.5620		hypothetical protein, conserved	112.6	26.1	0	108.66	1		0.735229	0.000918535	0.00529201	-0.523788	0.00136905	0.0170572	1.9938	0.995521	8	3	14.776	1.59982	0.67791	12	5	15.618	1.69768	0.763562	9	5	8.8959	0.623014	-0.682663	8	3	17.538	0.65701	-0.606013	12	5	12.856	0.715001	-0.483983	9	5	8.4271	16.7
	1855	Tb927.2.4980	Tb927.2.4980	Tb927.2.4980		hypothetical protein, conserved	29.837	23.3	0	6.9742	1		0.735114	0.0011481	0.00616618	-0.0640771	0.346691	0.490957	1.8291	0.871134	1	0		1.89962	0.925714	2	0	3.3926	1.55618	0.638007	2	0	35.864	0.859697	-0.218099	1	0		0.95073	-0.0728924	2	0	19.55	0.948677	-0.0760117	2	0	18.537	4.3
	3444	Tb927.9.15290	Tb927.9.15290	Tb927.9.15290		hypothetical protein, conserved	149.76	10.9	0	23.519	1		0.734958	0.000548177	0.00363777	-0.584455	0.0185617	0.0734516	1.7357	0.795518	2	0	1.2966	1.87269	0.905115	2	0	9.7379	1.62209	0.697851	2	1	0.06936	0.520644	-0.941632	2	0	24.055	0.62581	-0.676203	2	0	37.53	0.823655	-0.279887	2	1	2.351	1.9
	646	Tb927.10.1720	Tb927.10.1720	Tb927.10.1720		ATP-dependent DEAD/H RNA helicase, putative	66.419	16.3	0	15.209	1		0.733829	0.0270226	0.058549	0.0147884	0.806487	0.868471	2.4341	1.28339	3	3	116.19	1.27572	0.351314	1	0		1.63908	0.712882	2	1	17.261	0.98912	-0.015783	3	3	15.875	1.0058	0.00834346	1	0		0.899685	-0.152508	2	1	13.273	5.4
	1473	Tb927.11.3740	Tb927.11.3740	Tb927.11.3740	RPT2	proteasome regulatory ATPase subunit 2 (RPT2)	48.928	33	0	169.25	1		0.732292	0.0724553	0.12382	-0.44146	0.0298516	0.0966841	2.5627	1.35766	3	0	20.622	1.02055	0.0293525	4	2	33.818	1.91168	0.934841	3	2	20.574	0.743384	-0.427821	3	0	1.0411	0.86486	-0.209461	4	2	8.5106	0.562778	-0.829362	3	2	8.995	4.3
	536	Tb927.10.13670	Tb927.10.13670	Tb927.10.13670		serine/threonine protein phosphatase 5	53.312	21.6	0	44.066	1		0.731475	0.00527396	0.0182146	-0.161575	0.294531	0.43937	1.8184	0.86267	2	0	24.003	1.40313	0.488653	1	0		2.02889	1.02069	2	1	38.521	0.907523	-0.139993	2	0	12.543	1.0217	0.0309716	1	0		0.674082	-0.569005	2	1	47.753	4.2
	197	Tb927.10.8530;Tb927.10.8520;Tb927.10.8510;Tb927.10.8500;Tb927.10.8490;Tb11.v5.0332;Tb11.v5.0331;Tb11.v5.0333	Tb927.10.8530;Tb927.10.8520;Tb927.10.8510;Tb927.10.8500;Tb927.10.8490;Tb11.v5.0332;Tb11.v5.0331;Tb11.v5.0333	Tb927.10.8530	THT2A	glucose transporter,glucose transporter 2A (THT2A)	56.926	8.1	0	50.587	8		0.73088	0.00172403	0.00826166	-0.0503849	0.476658	0.611125	1.725	0.786596	6	0	9.4318	1.9732	0.98054	7	0	62.503	1.46836	0.55421	6	2	11.973	0.875503	-0.191815	6	0	12.352	0.89312	-0.163074	7	0	61.975	0.995619	-0.00633393	6	2	13.33	3.6
	1842	Tb927.2.4580	Tb927.2.4580	Tb927.2.4580	unc119	UNC119 (unc119)	22.66	46.9	0	91.239	1		0.725765	0.00136479	0.00698938	-0.210903	0.0492218	0.133958	1.6989	0.764601	1	0		1.94575	0.960328	1	0		1.56718	0.648168	3	2	11.37	0.746046	-0.422664	1	0		0.88612	-0.174426	1	0		0.843811	-0.245009	3	2	8.719	7.1
	1491	Tb927.11.4190	Tb927.11.4190	Tb927.11.4190		hypothetical protein, conserved	59.057	20.6	0	11.552	1		0.724529	0.0316289	0.0657208	-0.369583	0.00379931	0.0291972	2.0726	1.05144	1	0		1.16705	0.222869	2	0	105.62	2.13908	1.09699	1	0		0.746269	-0.422233	1	0		0.79686	-0.327602	2	0	42.724	0.716435	-0.481092	1	0		1.7
	3115	Tb927.8.4450	Tb927.8.4450	Tb927.8.4450	RBP11	RNA-binding protein, putative (RBP11)	47.214	20.1	0	73.896	1		0.723845	0.000162091	0.00174111	-0.152769	0.0777865	0.181478	1.679	0.747602	9	2	40.107	1.74734	0.805156	7	0	9.8204	1.70896	0.773122	6	0	7.1652	0.835911	-0.258579	9	2	12.673	0.81721	-0.291221	7	0	5.713	0.947957	-0.0771062	6	0	6.458	18.2
	1331	Tb927.11.16550	Tb927.11.16550	Tb927.11.16550	ZC3H46	Zinc finger protein, C3H1 type-like (ZC3H46)	56.434	36.5	0	34.843	1		0.723014	0.000450131	0.00321696	-0.160106	0.065972	0.163224	1.6638	0.734482	10	4	6.2251	1.62827	0.703337	9	3	11.943	1.83254	0.873846	13	5	13.395	0.93214	-0.101381	10	4	10.228	0.80631	-0.310593	9	3	15.354	0.829738	-0.269273	13	5	6.0325	29
	3638	Tb927.9.9060	Tb927.9.9060	Tb927.9.9060		Lsm12 protein, putative	21.06	40.5	0	54.017	1		0.718398	0.00132362	0.00683375	-0.48121	0.0006673	0.0114343	1.475	0.560715	2	0	3.3856	1.71521	0.778383	4	1	5.1325	1.90248	0.92788	4	1	10.109	0.717103	-0.479748	2	0	10.274	0.64226	-0.638771	4	1	2.2006	0.696282	-0.522257	4	1	18.128	11.1
	2936	Tb927.7.700	Tb927.7.700	Tb927.7.700		hypothetical protein, conserved	74.25	15.6	0	19.345	1		0.71815	0.00243938	0.0105167	-0.184955	0.0848214	0.191048	1.5004	0.585347	1	0		2.003	1.00217	1	0		1.66094	0.731997	4	2	56.179	0.752955	-0.409364	1	0		0.95444	-0.0672736	1	0		0.858222	-0.220578	4	2	19.382	1.8
	674	Tb927.10.2290	Tb927.10.2290	Tb927.10.2290		chaperone protein DNAj, putative	46.795	31	0	90.892	1		0.717216	0.000495558	0.00341701	-0.568308	0.00174824	0.0189468	1.7747	0.827575	5	1	9.2351	1.77933	0.831332	5	1	11.103	1.56735	0.648326	4	0	4.4245	0.598767	-0.739934	5	1	5.1186	0.6207	-0.688032	5	1	7.8301	0.733138	-0.447844	4	0	25.215	16.6
	3049	Tb927.8.2600	Tb927.8.2600	Tb927.8.2600		hypothetical protein, conserved	73.024	9.9	0	19.535	1		0.716743	0.000299902	0.0024135	-0.377552	0.04479	0.127338	1.7501	0.807437	2	1	28.047	1.63655	0.710661	5	3	30.146	1.82545	0.868252	3	0	17.471	0.951203	-0.0721744	2	1	1.2889	0.63783	-0.648756	5	3	29.529	0.654022	-0.612588	3	0	25.96	4.3
	2163	Tb927.4.2310	Tb927.4.2310	Tb927.4.2310	AsnRS	asparaginyl-tRNA synthetase, putative	75.462	41.7	0	147.93	1		0.716675	0.000450502	0.00321696	-0.257677	0.00942705	0.0495996	1.5863	0.665666	8	2	29.84	1.81703	0.861579	14	3	13.189	1.729	0.789935	10	4	11.895	0.75959	-0.396708	8	2	9.6459	0.80283	-0.316834	13	3	20.962	0.826515	-0.274888	9	4	17.119	21
	2779	Tb927.7.320	Tb927.7.320	Tb927.7.320	TbRBP8	hypothetical protein, conserved (TbRBP8)	20.27	52.2	0	81.378	1		0.714913	0.00337511	0.0129635	-0.300527	0.0173928	0.0710607	1.7816	0.833173	3	1	18.542	1.93817	0.954697	4	0	18.651	1.4541	0.540128	5	2	10.184	0.798276	-0.325041	3	1	21.113	0.6859	-0.54393	4	0	16.094	0.921744	-0.117562	6	3	15.335	33.3
	799	Tb927.10.5020	Tb927.10.5020	Tb927.10.5020	eif4e5	Eukaryotic translation initiation factor 4E type 5 (eif4e5)	21.98	39.5	0	31.027	1		0.711445	0.00336918	0.0129607	-0.463034	0.00350304	0.0281012	1.7103	0.774249	6	2	18.431	1.44038	0.526452	6	3	17.133	1.9711	0.979004	4	2	17.802	0.810176	-0.303693	6	2	51.354	0.66396	-0.590832	6	3	14.214	0.637999	-0.648373	4	2	14.854	31.8
	1614	Tb927.11.6440	Tb927.11.6440	Tb927.11.6440		hypothetical protein, conserved	48.841	32.4	0	61.026	1		0.711095	0.000296145	0.00239085	-0.32708	0.00642348	0.0390646	1.7237	0.785509	12	2	7.6366	1.62896	0.703948	9	0	17.373	1.81146	0.857155	9	1	13.288	0.815528	-0.294194	12	2	13.201	0.75497	-0.405509	9	0	9.5102	0.70082	-0.512884	9	1	10.657	18.1
	564	Tb927.10.1420;Tb11.v5.0783	Tb927.10.1420	Tb927.10.1420	MetAP2	metallo-peptidase, Clan MG, Family M24,methionine aminopeptidase 2, putative (MetAP2)	51.382	48.2	0	142.31	2		0.707873	0.000311192	0.00248855	-0.432259	0.00275439	0.0245956	1.7675	0.82171	11	4	8.2962	1.61374	0.690405	10	0	26.507	1.7362	0.795934	4	1	12.12	0.769349	-0.37829	11	4	13.151	0.71623	-0.481505	10	0	19.523	0.648424	-0.62499	4	1	10.39	26.1
	2724	Tb927.7.2170	Tb927.7.2170	Tb927.7.2170		hypothetical protein, conserved	168.67	17.3	0	83.73	1		0.703823	0.000177788	0.00178694	-0.127728	0.0808689	0.18627	1.7466	0.804549	13	5	21.563	1.63132	0.706041	16	6	15.039	1.70637	0.770929	15	6	22.296	0.947239	-0.0781999	13	5	13.121	0.84436	-0.24407	16	6	13.36	0.839067	-0.253142	15	6	12.956	8.4
	160	Tb927.10.6060;Tb11.v5.0199	Tb927.10.6060;Tb11.v5.0199	Tb927.10.6060		universal minicircle sequence binding protein (UMSBP), putative,DNA-binding protein HEXBP, putative,zinc finger protein	21.836	79.8	0	187.97	2		0.703572	0.000160022	0.0017262	-0.363874	0.00143182	0.017209	1.7206	0.782912	18	2	2.7842	1.6475	0.720279	17	2	8.0545	1.76501	0.819674	16	2	3.1717	0.760977	-0.394075	18	2	4.7327	0.72712	-0.459735	17	2	5.048	0.728226	-0.457542	16	2	4.6331	75.6
	1242	Tb927.11.14750	Tb927.11.14750	Tb927.11.14750		hypothetical protein, conserved	42.2	18	0	9.7967	1		0.702565	0.013408	0.0354423	-0.587945	0.000511678	0.0103809	1.7177	0.780478	3	1	18.372	1.31441	0.394411	3	1	59.611	2.22153	1.15155	3	0	18.03	0.658892	-0.601887	3	1	16.454	0.5934	-0.752923	3	1	4.548	0.644081	-0.634686	3	0	24.342	11.3
	96	Tb10.v4.0033;Tb927.10.4430;Tb11.v5.0767	Tb10.v4.0033;Tb927.10.4430;Tb11.v5.0767	Tb10.v4.0033	PUF1	pumillo RNA binding protein PUF1,chrX additional, unordered contigs (PUF1)	63.851	34.3	0	130.03	3		0.701102	0.000206747	0.00194112	-0.442838	0.00141478	0.0170851	1.7159	0.778965	8	2	7.3818	1.70899	0.773146	9	2	9.1023	1.59732	0.67565	9	2	47.62	0.729607	-0.454808	8	2	26.728	0.66237	-0.594291	9	2	14.264	0.752049	-0.411101	9	2	36.396	19.4
	604	Tb927.10.14990	Tb927.10.14990	Tb927.10.14990	IFT80	intraflagellar transport protein IFT80/CHE2, putative (IFT80)	86.676	13.2	0	36.265	1		0.699164	0.0026643	0.0110903	-0.307927	0.0223524	0.0814494	1.4422	0.528271	1	0		1.70486	0.769649	1	0		1.93772	0.954361	1	0		0.717154	-0.479644	1	0		0.74212	-0.430276	1	0		0.919118	-0.121679	1	0		2.2
	3019	Tb927.8.1960	Tb927.8.1960	Tb927.8.1960		hypothetical protein, conserved	48.425	19.1	0	53.959	1		0.698834	0.00249038	0.0105925	-0.121057	0.286077	0.430304	1.4696	0.555424	7	3	39.378	1.98697	0.990567	5	0	16.113	1.72188	0.783986	6	3	11.332	0.878889	-0.186247	7	3	18.396	0.74939	-0.416211	5	0	9.5354	1.01592	0.022786	6	3	8.8523	19.1
	1675	Tb927.11.8050	Tb927.11.8050	Tb927.11.8050		hypothetical protein, conserved	60.004	27.9	0	60.484	1		0.698466	0.000141641	0.00160295	-0.297664	0.00325742	0.027604	1.697	0.762987	4	1	13.801	1.69658	0.762632	5	0	35.353	1.7178	0.780562	5	1	10.341	0.795482	-0.330099	4	1	19.411	0.79865	-0.324365	5	0	20.086	0.752445	-0.410341	5	1	6.3547	12.6
	134	Tb11.1790;Tb927.2.720;Tb927.11.17840;Tb927.5.160	Tb11.1790	Tb11.1790		retrotransposon hot spot protein (RHS, pseudogene), putative	64.461	22.8	0	3.3871	4		0.697212	0.0137682	0.0360936	-0.0270711	0.77681	0.843317	2.2014	1.13842	1	0		1.38731	0.472289	1	0		1.56409	0.645322	1	0		0.963948	-0.0529723	1	0		1.0378	0.0535284	1	0		0.794786	-0.331361	1	0		14.7
	3427	Tb927.9.14410	Tb927.9.14410	Tb927.9.14410		RNA 3'-terminal phosphate cyclase-like protein	39.228	9.7	0	10.541	1		0.69512	0.00140729	0.00717175	-0.124911	0.194449	0.328092	1.4601	0.546067	2	0	30.065	1.82126	0.864938	2	0	22.047	1.74602	0.804073	2	0	4.2229	1.00352	0.00507277	2	0	12.024	0.79131	-0.337685	2	0	26.932	0.867303	-0.205393	2	0	5.1928	9.7
	1204	Tb927.11.13930	Tb927.11.13930	Tb927.11.13930		U3 small nucleolar ribonucleoprotein protein IMP3, putative	26.668	12.4	0	5.6226	1		0.694323	0.000985298	0.00557333	0.0814839	0.6141	0.721333	1.9092	0.932968	1	0		1.57285	0.653378	2	0	0.33541	1.64479	0.717904	1	0		0.92081	-0.119024	1	0		1.33	0.411426	2	0	29.845	0.841255	-0.249385	1	0		6.6
	2879	Tb927.7.570	Tb927.7.570	Tb927.7.570		prefoldin, putative	22.754	76.6	0	163.35	1		0.694001	0.00234771	0.0102434	-0.624954	0.00562398	0.0360171	1.7804	0.832201	4	3	36.034	1.47109	0.556881	2	1	32.872	1.91106	0.934373	3	1	33.962	0.76858	-0.379732	4	3	9.7783	0.55398	-0.852094	2	1	16.332	0.56373	-0.826925	3	1	12.901	29.4
	1705	Tb927.11.8890	Tb927.11.8890	Tb927.11.8890	RPC19	DNA-dependent RNA polymerases, putative (RPC19)	14.851	61.2	0	92.456	1		0.692904	0.0474017	0.0895405	-0.441098	0.00321078	0.0273239	1.3514	0.434455	2	1	17.578	2.63978	1.40042	2	1	62.927	1.32155	0.402226	1	0		0.654536	-0.611456	2	1	24.592	0.73414	-0.445873	2	1	11.887	0.747049	-0.420725	1	0		30.6
	1082	Tb927.11.11330;Tb11.v5.1035;Tb11.v5.1034	Tb927.11.11330;Tb11.v5.1035	Tb927.11.11330		heat shock protein 70	71.408	83.1	0	323.31	3		0.692133	0.000269237	0.00223044	-0.463967	0.000677608	0.0114575	1.7693	0.823179	53	7	41.467	1.79724	0.84578	56	9	59.956	1.64997	0.722444	49	7	11.212	0.707064	-0.500088	53	7	9.0363	0.64932	-0.622998	56	9	57.289	0.732547	-0.449007	50	7	7.1778	66
	2304	Tb927.5.1080	Tb927.5.1080	Tb927.5.1080	RBP22	RNA-binding protein, putative (RBP22)	26.869	12.7	0	62.362	1		0.687887	0.00271422	0.0111946	-0.107919	0.330827	0.474804	1.9915	0.993855	2	1	22.791	1.62999	0.704865	1	0		1.6213	0.697149	1	0		0.771069	-0.375067	2	1	8.6661	0.97666	-0.0340717	1	0		0.940911	-0.0878701	1	0		12.7
	643	Tb927.10.1630	Tb927.10.1630	Tb927.10.1630	ABCE1	atp-binding cassette sub-family e member 1 (ABCE1)	71.078	28.7	0	108.38	1		0.68616	0.01754	0.0431377	-0.251966	0.00595487	0.0370136	2.364	1.24123	6	3	15.959	1.34407	0.426606	5	4	22.35	1.72007	0.782471	6	1	12.304	0.824878	-0.277747	6	3	14.541	0.7748	-0.368104	5	4	9.502	0.832154	-0.265077	6	1	3.5584	9.5
	2996	Tb927.8.1510	Tb927.8.1510	Tb927.8.1510	DBP2.1	ATP-dependent DEAD/H RNA helicase, putative (DBP2.1)	62.439	34.3	0	97.915	1		0.685344	0.00016979	0.00174646	-0.181389	0.0253168	0.0889866	1.6982	0.764006	10	0	10.655	1.67043	0.740215	12	3	16.993	1.68885	0.756039	10	2	13.586	0.877347	-0.188781	10	0	9.5454	0.85241	-0.230381	12	3	22.194	0.797385	-0.326652	10	2	10.566	21.6
	511	Tb927.10.13180	Tb927.10.13180	Tb927.10.13180		hypothetical protein, conserved	136.67	18.4	0	208.63	1		0.682304	0.000876658	0.0051088	-0.346771	0.00329501	0.0276693	1.6874	0.754802	9	2	37.297	1.86026	0.895502	12	5	30.706	1.50482	0.589594	8	2	32.699	0.801603	-0.31904	9	2	24.727	0.73562	-0.442967	12	5	22.008	0.737626	-0.439038	8	2	31.732	9.1
	2625	Tb927.6.4440	Tb927.6.4440	Tb927.6.4440	RBP42	RNA-binding protein 42 (RNA-binding motif protein 42) (RBP42)	37.718	44	0	175.78	1		0.681248	0.000434944	0.00315927	-0.350662	0.00253818	0.0236952	1.7441	0.802483	12	0	22.252	1.53219	0.615596	13	1	24.699	1.7331	0.793357	12	0	17.685	0.78672	-0.346078	12	0	15.94	0.74101	-0.432435	13	1	17.163	0.716281	-0.481402	12	0	11.87	33.8
	171	Tb927.10.5300;Tb11.v5.0246	Tb927.10.5300;Tb11.v5.0246	Tb927.10.5300		eukaryotic translation initiation factor 6 (eIF-6), putative	26.925	57.7	0	106.98	2		0.680233	0.0126609	0.0340353	-0.334393	0.0131093	0.0608888	1.9795	0.985136	4	1	11.641	1.93334	0.951094	5	1	9.8325	1.28584	0.362714	4	1	20.739	0.678058	-0.560519	4	1	11.736	0.83758	-0.255701	5	1	5.2632	0.775916	-0.366028	4	1	9.1628	15.3
	446	Tb927.10.1170;Tb11.0560;Tb11.v5.0858	Tb927.10.1170;Tb11.0560	Tb927.10.1170	IFT172	intraflagellar transport protein IFT172, putative (IFT172)	196.6	16.3	0	127.19	3		0.678623	0.00021974	0.00202163	-0.294715	0.0609479	0.15441	1.6519	0.724126	3	0	16.058	1.71312	0.776627	5	2	15.513	1.59043	0.669419	4	0	4.5718	0.784006	-0.351063	3	0	11.326	0.66141	-0.596383	5	2	5.8537	0.940026	-0.0892269	4	0	1.4929	3
	3604	Tb927.9.7670	Tb927.9.7670	Tb927.9.7670		hypothetical protein, conserved	26.419	28.5	0	23.653	1		0.676889	0.000267529	0.00222356	-0.412818	0.00163765	0.0182596	1.7568	0.81295	5	1	11.298	1.79122	0.840939	4	0	10.079	1.60069	0.678695	5	1	24.558	0.679071	-0.558366	5	1	23.646	0.72507	-0.463808	4	0	14.137	0.786411	-0.346645	5	1	42.958	27.2
	2515	Tb927.6.2060	Tb927.6.2060	Tb927.6.2060	HisRS	histidyl-tRNA synthetase	53.345	34	0	113.77	1		0.675085	0.0144762	0.037408	-0.344221	0.0745091	0.175936	1.3101	0.389677	4	1	53.108	1.72661	0.787941	3	2	28.894	2.11515	1.08076	3	1	8.3957	0.795229	-0.330558	4	1	32.284	0.73698	-0.440303	3	2	15.046	0.921574	-0.117828	3	1	2.6018	15.9
	1507	Tb927.11.4460	Tb927.11.4460	Tb927.11.4460	ALBA1	ALBA-Domain Protein (ALBA1)	14.038	64	0	60.912	1		0.672201	0.00111892	0.0060538	-0.240104	0.0172715	0.0707603	1.649	0.721591	8	2	12.439	1.43794	0.524002	6	1	26.94	1.78037	0.83218	9	4	33.058	0.872981	-0.195977	8	2	22.102	0.79577	-0.329577	6	1	6.1748	0.741455	-0.431569	9	4	18.657	46.4
	3361	Tb927.9.12070	Tb927.9.12070	Tb927.9.12070		hypothetical protein, conserved	109.87	10.6	0	49.1	1		0.671385	0.00396019	0.01472	-0.437376	0.0015115	0.0175833	1.8679	0.901417	6	3	10.039	1.76732	0.821559	5	1	11.64	1.42769	0.513687	5	3	30.832	0.764468	-0.387473	6	3	11.81	0.66947	-0.578909	5	1	9.6843	0.703284	-0.50782	5	3	18.563	6.6
	837	Tb927.10.5940;Tb927.10.5930;Tb927.10.5950;Tb11.v5.0190	Tb927.10.5940;Tb927.10.5930;Tb927.10.5950;Tb11.v5.0190	Tb927.10.5940		protein kinase, putative,(OTHER) NEK family, HsNEK1-like	55.11	47.4	0	85.621	4		0.667797	0.000469543	0.00328537	-0.35735	0.00437916	0.0310211	1.7033	0.768333	9	3	11.4	1.59992	0.678003	10	4	30.413	1.55444	0.636392	12	4	61.898	0.803665	-0.315334	9	3	6.9504	0.74037	-0.433682	10	4	14.401	0.708567	-0.497025	12	4	12.953	21.3
	218	Tb927.11.3650;Tb11.v5.0435	Tb927.11.3650;Tb11.v5.0435	Tb927.11.3650		adenylosuccinate synthetase, putative	66.674	47.8	0	312.34	2		0.665424	0.000231409	0.00208022	-0.162999	0.0965226	0.207442	1.634	0.708408	11	4	23.612	1.56919	0.650023	11	4	20.128	1.70561	0.770289	10	2	28.535	0.918864	-0.122076	11	4	18.527	0.89518	-0.15975	11	4	8.6372	0.75092	-0.413269	11	2	39.4	24.1
	400	Tb927.10.10330	Tb927.10.10330	Tb927.10.10330		hypothetical protein, conserved	62.877	3.1	0	8.6653	1		0.661984	0.00480153	0.0170714	-0.473907	0.0188236	0.0739912	1.3145	0.394514	2	2	19.581	1.71512	0.778308	1	1		1.87519	0.907035	1	1		0.881834	-0.181421	2	2	27.113	0.56248	-0.830126	1	1		0.670871	-0.575893	1	1		3.1
	1636	Tb927.11.6870	Tb927.11.6870	Tb927.11.6870		14-3-3 protein	29.196	69.4	0	323.31	1		0.657921	0.000295213	0.00239085	-0.0620192	0.344537	0.48922	1.6864	0.753947	12	5	20.478	1.59571	0.674199	10	1	21.015	1.64758	0.72035	15	3	10.805	0.992162	-0.0113525	12	5	7.9634	0.90782	-0.139522	10	1	17.112	0.843526	-0.245496	15	3	19.568	53.2
	226	Tb11.v5.0489	Tb11.v5.0489	Tb11.v5.0489		retrotransposon hot spot (RHS) protein, putative	65.818	49.2	0	86.259	1		0.65677	0.225747	0.304236	-0.125406	0.177503	0.308532	0.72283	-0.468272	4	3	147.83	2.11784	1.08259	3	2	26.434	3.02911	1.59889	1	0		0.992753	-0.0104934	4	3	2.3367	0.78981	-0.340422	3	2	18.16	0.856751	-0.223052	1	0		37.5
	125	Tb11.0890;Tb927.11.670	Tb11.0890;Tb927.11.670	Tb11.0890		epsin, putative,chrXI additional, unordered contigs	53.965	18.9	0	35.766	2		0.655024	0.00611271	0.0201717	-0.222636	0.0888083	0.196354	1.5206	0.604641	1	0		1.44088	0.526951	1	0		2.0924	1.06516	3	2	30.47	0.971723	-0.0413832	1	0		0.8089	-0.305967	1	0		0.750582	-0.413919	3	2	25.788	4.7
	2742	Tb927.7.2440	Tb927.7.2440	Tb927.7.2440	P5CR	pyrroline-5-carboxylate reductase, putative (P5CR)	28.271	13.3	0	17.035	1		0.653866	0.00348462	0.0133236	-0.405868	0.00509056	0.0333583	1.8864	0.915636	2	2	5.3552	1.60323	0.680983	2	0	12.549	1.41413	0.499912	2	1	70.949	0.785238	-0.348799	2	2	13.011	0.76258	-0.391039	2	0	16.423	0.638284	-0.647729	2	1	1.467	7.8
	2790	Tb927.7.3380	Tb927.7.3380	Tb927.7.3380		hypothetical protein, conserved	32.854	26.4	0	18.773	1		0.653222	0.00336928	0.0129607	0.406742	0.00184373	0.0193565	1.6323	0.706906	3	1	42.361	1.90611	0.930628	3	1	18.869	1.42132	0.507234	2	1	25.323	1.33009	0.411522	3	1	31.704	1.3134	0.393306	3	1	22.033	1.20674	0.271113	3	2	33.663	13.4
	1437	Tb927.11.3120	Tb927.11.3120	Tb927.11.3120	NOG1	nucleolar GTP-binding protein 1 (NOG1)	74.753	32.2	0	85.913	1		0.652796	0.000401641	0.00294266	0.116285	0.141187	0.265222	1.6775	0.746313	7	1	10.762	1.53763	0.620712	8	1	21.595	1.67895	0.74756	10	5	18.955	1.07172	0.0999273	7	1	10.154	0.96807	-0.0468167	8	1	18.57	1.11216	0.153366	10	5	24.265	15.6
	1747	Tb927.11.9720	Tb927.11.9720	Tb927.11.9720		40S ribosomal protein S27, putative	9.6302	47.7	0	23.368	1		0.64878	0.00120161	0.00638592	-0.885593	0.000153748	0.0050637	1.7921	0.841651	5	2	6.5122	1.58851	0.667676	6	3	16.339	1.50955	0.594117	4	0	24.387	0.53859	-0.892741	5	2	6.1389	0.46647	-1.10014	6	3	22.921	0.543774	-0.878921	4	0	15.503	46.5
	2756	Tb927.7.270	Tb927.7.270	Tb927.7.270		ribosome biogenesis protein, putative	41.798	41.9	0	37.211	1		0.64831	0.00112403	0.00606261	0.0500025	0.536551	0.659865	1.4797	0.565305	4	2	18.152	1.64989	0.722372	6	0	8.3692	1.80946	0.855562	4	0	24.814	1.10645	0.145941	4	2	5.6329	0.93084	-0.103395	6	0	16.937	0.962001	-0.0558898	4	0	5.5589	13.8
	1566	Tb927.11.5650	Tb927.11.5650	Tb927.11.5650		replication factor C, subunit 1, putative,replication factor C large subunit, putative	65.046	17.9	0	20.387	1		0.647428	0.00121824	0.00643169	-0.38828	0.00422366	0.0308562	1.4907	0.57599	1	0		1.62874	0.70376	1	0		1.7985	0.846791	1	0		0.790326	-0.339479	1	0		0.65203	-0.61699	1	0		0.734916	-0.444349	1	0		2.9
	1800	Tb927.2.2950	Tb927.2.2950	Tb927.2.2950		hypothetical protein, conserved	105.08	12	0	51.352	1		0.647256	0.00380594	0.0142934	-0.253809	0.0247989	0.0877128	1.5738	0.654252	2	0	25.8	1.92141	0.942169	3	2	7.2721	1.45983	0.545803	2	0	40.188	0.914244	-0.129349	2	0	14.351	0.7899	-0.340258	3	2	1.9699	0.733837	-0.446468	2	0	2.4793	2.8
	2500	Tb927.6.1830	Tb927.6.1830	Tb927.6.1830		hypothetical protein, conserved	49.927	11.3	0	34.088	1		0.646967	0.00052295	0.00352689	-0.273328	0.0157008	0.0669018	1.5925	0.671293	3	2	14.55	1.77308	0.826259	2	0	10.915	1.67291	0.742362	2	0	3.0541	0.892698	-0.163756	3	2	14.237	0.75578	-0.403962	2	0	9.9911	0.823181	-0.280719	2	0	12.086	5.9
	1771	Tb927.2.1330	Tb927.2.1330	Tb927.2.1330		retrotransposon hot spot protein (RHS, pseudogene), putative,retrotransposon hot spot protein 6 (RHS6), degenerate	65.638	22.9	0	10.706	1		0.646468	0.0506686	0.0942369	0.0804416	0.849108	0.897972	1.9164	0.938399	1	1		1.05422	0.0761739	2	2	21.299	2.11779	1.08256	1	1		1.94496	0.959739	1	1		1.1058	0.14509	2	2	7.5318	0.506355	-0.98178	1	1		12.6
	2436	Tb927.5.4090	Tb927.5.4090	Tb927.5.4090		hypothetical protein, conserved	26.34	4.6	0	5.1104	1		0.645682	0.344082	0.427992	-0.859409	0.199176	0.333186	5.0339	2.33168	1	1		0.803213	-0.316146	1	0		1.06146	0.0860479	1	0		0.175871	-2.50741	1	1		0.99343	-0.00950978	1	0		0.847458	-0.238787	1	0		4.6
	267	Tb927.10.8650;Tb11.v5.0707	Tb927.10.8650;Tb11.v5.0707	Tb927.10.8650		hypothetical protein, conserved	34.723	19.6	0	22.539	2		0.645101	0.0287464	0.0610319	-0.348293	0.167429	0.296646	1.6462	0.71914	1	1		2.16132	1.11191	2	1	33.308	1.16587	0.221405	1	1		0.572312	-0.805127	1	1		0.67787	-0.560919	2	1	1.7825	1.11388	0.155598	1	1		4.5
	1249	Tb927.11.14950	Tb927.11.14950	Tb927.11.14950	ZFP2	zinc finger protein 2 (ZFP2)	15.767	65.5	0	28.87	1		0.642069	0.000592031	0.00383836	-0.242423	0.00766787	0.0430215	1.5472	0.62966	4	2	12.3	1.73232	0.792707	5	3	9.7924	1.58876	0.667905	4	3	18.639	0.792016	-0.336398	4	2	9.0044	0.77004	-0.376995	5	3	13.054	0.839631	-0.252173	4	3	10.003	65.5
	2675	Tb927.6.950	Tb927.6.950	Tb927.6.950	CysRS	cysteinyl-tRNA synthetase, putative	89.376	47.1	0	323.31	1	1	0.641169	0.000935246	0.00536391	-0.148654	0.0652506	0.161913	1.504	0.588805	11	3	31.228	1.57744	0.657582	13	4	30.701	1.82013	0.864045	11	2	23.47	0.897827	-0.15549	11	3	12.81	0.90694	-0.140921	13	4	9.9848	0.794976	-0.331017	11	2	11.479	14.3
	2325	Tb927.5.1560	Tb927.5.1560	Tb927.5.1560		ATP-dependent DEAD/H RNA helicase, putative	84.365	7.3	0	5.7635	1		0.638847	0.00379614	0.0142778	-0.0792153	0.720867	0.801104	1.8553	0.891652	1	0		1.5978	0.676088	2	0	42.767	1.42786	0.513852	2	0	20.719	0.782901	-0.353097	1	0		1.3807	0.4654	2	0	9.6873	0.719839	-0.474254	2	0	40.918	4.2
	3319	Tb927.9.10770	Tb927.9.10770	Tb927.9.10770	PABP2	Polyadenylate-binding protein 2 (Poly(A)-binding protein 2) (Poly(A)-binding protein II) (PABII) (Polyadenylate-binding nuclear protein 1) (Nuclear poly(A)-binding protein 1) (PABP2), putative (PABP2)	62.147	64.9	0	323.31	1		0.636719	0.000206103	0.00194112	-0.361329	0.00154819	0.0178302	1.6472	0.720016	48	7	18.551	1.66461	0.735187	48	14	14.827	1.63399	0.708396	42	4	12.479	0.764643	-0.387142	48	7	13.862	0.7005	-0.513543	48	14	10.422	0.736052	-0.442121	42	4	15.643	64.7
	454	Tb927.10.11970	Tb927.10.11970	Tb927.10.11970	GlnAT	glutamine aminotransferase (GlnAT) (GlnAT)	48.334	39.2	0	119.98	1		0.636116	0.00738796	0.0229776	-0.0982646	0.312639	0.457239	1.3216	0.402286	5	3	30.461	1.6866	0.754115	4	2	19.451	1.91916	0.940479	2	0	7.291	0.943841	-0.0833836	5	3	13.241	0.97557	-0.0356827	4	2	24.28	0.784683	-0.349818	2	0	16.868	18.6
	1720	Tb927.11.9210	Tb927.11.9210	Tb927.11.9210		hypothetical protein, conserved	62.384	8	0	7.1455	1		0.635083	0.206837	0.283117				0.97366	-0.03851	1	1		1.18156	0.240691	1	1		3.67769	1.8788	2	1	40.5	1.28327	0.359823	1	1				0	0		0.711693	-0.490673	2	1	93.95	3.4
	2223	Tb927.4.3850	Tb927.4.3850	Tb927.4.3850		hypothetical protein, conserved	49.106	26.7	0	94.305	1		0.633102	0.0351119	0.0711499	-0.251458	0.0307342	0.0983207	2.037	1.02645	1	0		1.81472	0.859745	3	3	21.901	1.11643	0.158896	1	0		0.721813	-0.470303	1	0		0.80531	-0.312384	3	3	12.442	0.897424	-0.156138	1	0		2.6
	562	Tb927.10.14180	Tb927.10.14180	Tb927.10.14180		protein transport protein SEC13, putative	41.675	31	0	84.43	1		0.631908	0.000212262	0.001971	-0.295239	0.0041768	0.0308136	1.5785	0.658554	9	0	29.494	1.64669	0.719566	9	1	21.41	1.63215	0.706771	9	3	76.296	0.815262	-0.294665	9	0	31.867	0.79675	-0.327801	9	1	54.317	0.740905	-0.432639	9	3	15.036	24.9
	3547	Tb927.9.5190	Tb927.9.5190	Tb927.9.5190		proliferative cell nuclear antigen (PCNA), putative	32.314	72.3	0	293.21	1		0.630722	0.00638727	0.0207417	-0.0498849	0.661802	0.756004	1.9431	0.95836	1	1		1.4902	0.575508	4	4	21.773	1.45841	0.544393	3	1	43.921	1.12249	0.166697	1	1		0.88296	-0.17958	4	4	18.26	0.788706	-0.342441	3	1	8.5354	4.1
	575	Tb927.10.14470	Tb927.10.14470	Tb927.10.14470	IFT140	intraflagellar transport protein IFT140, putative (IFT140)	186.61	5.7	0	33.997	1		0.630511	0.0128106	0.0343649	-0.111902	0.36295	0.507129	1.2589	0.332164	2	2	14.303	2.03687	1.02635	1	0		1.73127	0.791832	1	0		1.06375	0.0891599	2	2	31.595	0.77326	-0.370975	1	0		0.917936	-0.123534	1	0		1.1
	179	Tb927.7.4500;Tb11.v5.0263	Tb927.7.4500;Tb11.v5.0263	Tb927.7.4500		hypothetical protein, conserved	58.428	36.9	0	39.87	2		0.630407	0.00025321	0.00216351	-0.126733	0.185757	0.317907	1.502	0.586885	6	0	16.093	1.63631	0.710449	6	3	21.407	1.65527	0.727069	7	0	21.028	1.01942	0.0277485	6	0	14.531	0.84073	-0.250286	6	3	16.92	0.804376	-0.314058	7	0	11.811	13.1
	185	Tb927.10.6320;Tb11.v5.0274	Tb927.10.6320;Tb11.v5.0274	Tb927.10.6320		hypothetical protein, conserved	68.143	11.3	0	36.398	2		0.625113	0.00747564	0.0231389	-0.220664	0.0401962	0.117847	1.2842	0.36087	1	0		1.73031	0.791033	2	1	23.818	1.86293	0.89757	3	2	11.081	0.893017	-0.163241	1	0		0.85049	-0.233634	2	1	50.77	0.737083	-0.440102	3	2	4.4036	1.8
	2042	Tb927.3.4680	Tb927.3.4680	Tb927.3.4680		RAB GDP dissociation inhibitor alpha, putative	49.396	25.8	0	93.043	1		0.625063	0.00239246	0.0103851	-0.267428	0.0135466	0.0619078	1.8664	0.900258	1	0		1.62583	0.701177	2	1	9.8215	1.44434	0.530406	1	0		0.849185	-0.23585	1	0		0.71829	-0.477362	2	1	16.283	0.806062	-0.311038	1	0		2.7
	588	Tb927.10.14700	Tb927.10.14700	Tb927.10.14700		hypothetical protein, conserved	37.7	30.4	0	11.877	1		0.624537	0.108734	0.169417	-0.463986	0.0111532	0.0550282	0.9479	-0.0771932	2	1	123.55	2.03281	1.02348	4	1	6.8522	2.26984	1.18259	1	0		0.832154	-0.265077	2	1	19.865	0.62948	-0.667768	4	1	2.3659	0.617742	-0.694925	1	0		3.8
	794	Tb927.10.4900	Tb927.10.4900	Tb927.10.4900		TPR-repeat-containing chaperone protein DNAJ, putative,TPR repeat protein	55.927	10.4	0	104.1	1		0.62303	0.00432218	0.0155635	-0.424088	0.00097641	0.0143964	1.36	0.443607	2	2	19.337	1.54409	0.626758	2	1	30.622	1.87007	0.90309	1	0		0.711592	-0.490878	2	2	22.273	0.71916	-0.475615	2	1	25.909	0.74438	-0.425889	1	0		3.2
	1680	Tb927.11.8120	Tb927.11.8120	Tb927.11.8120		protein transport protein SEC13, putative	35.125	19.6	0	26.235	1		0.622596	0.147726	0.216373	-0.0558742	0.786028	0.85005	0.84548	-0.242157	1	0		2.46299	1.30041	1	1		2.06237	1.0443	1	0		1.35113	0.434169	1	0		0.74172	-0.431053	1	1		0.784498	-0.350158	1	0		6.4
	3662	Tb927.9.9780	Tb927.9.9780	Tb927.9.9780		peptidyl-prolyl cis-trans isomerase (cyclophilin- 40), putative,cyclophilin-40, putative	38.095	33.6	0	72.764	1		0.621906	0.010739	0.0301653	-0.316987	0.0213652	0.0793295	1.4755	0.561204	6	4	32.158	1.36803	0.452096	2	2	28.713	2.00369	1.00266	3	3	20.379	0.912242	-0.132511	6	4	19.496	0.76351	-0.389281	2	2	16.198	0.682314	-0.551491	3	3	12.951	14.7
	3435	Tb927.9.15060	Tb927.9.15060	Tb927.9.15060		rRNA processing protein, putative	28.483	46.2	0	78.72	1		0.621681	0.000256661	0.00217527	0.194873	0.0530866	0.140824	1.5951	0.673647	4	0	17.113	1.67339	0.742772	5	1	13.095	1.62459	0.700075	6	2	14.24	1.16147	0.215948	4	0	6.7057	1.0343	0.0486547	5	1	11.003	1.17401	0.231447	6	2	4.3855	16.7
	1662	Tb927.11.760	Tb927.11.760	Tb927.11.760		protein phosphatase 2C, putative	45.599	60.8	0	226.55	1		0.620869	0.00368314	0.0139866	-0.154912	0.0531695	0.140896	1.7097	0.773743	11	1	19.62	1.78021	0.832051	12	0	49.314	1.40311	0.488633	10	1	37.49	0.868432	-0.203514	11	1	23.099	0.81133	-0.301639	12	0	12.654	0.90465	-0.144569	10	1	16.973	29.4
	1583	Tb927.11.6010	Tb927.11.6010	Tb927.11.6010		conserved protein, unknown function	17.987	17.1	0	7.4248	1		0.618091	0.0210875	0.049543	-0.584641	0.0276229	0.0931399	1.9885	0.991681	2	1	67.211	1.21193	0.277307	1	0		1.66642	0.736749	1	1		0.900414	-0.151339	2	1	2.9979	0.536	-0.899695	1	0		0.547076	-0.870187	1	1		17.1
	2224	Tb927.4.3890	Tb927.4.3890	Tb927.4.3890		ATP-dependent RNA helicase, putative	122.8	13.9	0	49.695	1		0.615829	0.0774579	0.129779	-0.770183	0.00246355	0.0231391	2.0369	1.02638	3	0	15.824	1.95886	0.970017	5	1	31.088	0.975324	-0.0360461	3	1	62.696	0.538706	-0.89243	3	0	23.415	0.68423	-0.547447	5	1	19.158	0.493852	-1.01785	3	1	13.819	5.2
	2424	Tb927.5.3820	Tb927.5.3820	Tb927.5.3820		aspartate carbamoyltransferase, putative	35.91	60.9	0	85.866	1		0.614059	0.00112001	0.0060538	0.0484765	0.618653	0.724667	1.7524	0.809332	1	0		1.59729	0.675627	5	3	13.211	1.49252	0.577745	3	0	19.337	1.17603	0.233922	1	0		0.8907	-0.166989	5	3	10.801	0.93214	-0.101381	3	0	12.554	4
	1645	Tb927.11.7170	Tb927.11.7170	Tb927.11.7170	SerRS	seryl-tRNA synthetase	53.857	59.5	0	160.17	1	1	0.613664	0.000318424	0.00251466	-0.397028	0.00180858	0.0193565	1.5358	0.61899	6	0	24.496	1.53808	0.621133	9	5	19.831	1.67093	0.740649	5	2	16.688	0.796559	-0.328147	6	0	5.5398	0.70006	-0.51445	9	5	23.694	0.724375	-0.465191	5	2	16.21	19.2
	1630	Tb927.11.6740	Tb927.11.6740	Tb927.11.6740		pumilio/PUF RNA binding protein 10, putative	75.167	22.4	0	82.697	1		0.613429	0.000243251	0.00212635	-0.0946411	0.130326	0.251631	1.5908	0.669752	6	2	24.46	1.62462	0.700099	8	1	41.027	1.55741	0.639153	5	0	5.0551	0.948497	-0.0762854	6	2	14.458	0.86919	-0.202257	7	1	6.5461	0.896539	-0.157561	5	0	8.4131	12.4
	2672	Tb927.6.850;Tb11.v5.0689	Tb927.6.850	Tb927.6.850	NOT2	ccr4-not transcription complex subunit 2 (NOT2)	37.396	20.3	0	9.2959	2		0.609817	0.0698278	0.120788	-0.308089	0.0382577	0.113343	1.0211	0.0301242	2	0	91.298	1.72977	0.790584	2	0	7.4356	2.24165	1.16456	2	1	9.6465	0.897585	-0.155879	2	0	5.1758	0.65073	-0.619869	2	0	16.536	0.786164	-0.347099	2	1	34.576	12.1
	763	Tb927.10.3990	Tb927.10.3990	Tb927.10.3990	DHH1	DHH1 (DHH1)	46.468	61.1	0	310.13	1		0.60769	0.000804963	0.00477888	-0.137146	0.0842754	0.190999	1.5491	0.63143	22	1	25.493	1.60803	0.685292	23	2	13.361	1.71195	0.775639	28	4	20.014	0.937207	-0.0935602	22	1	27.752	0.85499	-0.226021	23	2	12.509	0.810701	-0.302758	28	4	15.359	42.6
	1737	Tb927.11.9530	Tb927.11.9530	Tb927.11.9530		14-3-3-I protein	30.31	75.2	0	227.91	1		0.607042	0.000281751	0.00230793	-0.08645	0.231092	0.369513	1.6049	0.682483	11	3	36.459	1.56316	0.644465	11	1	13.201	1.66229	0.733171	11	1	30.16	0.976276	-0.0346383	11	3	7.5901	0.84466	-0.243557	11	1	7.0294	0.865501	-0.208392	11	1	18.62	47.3
	611	Tb927.10.15170	Tb927.10.15170	Tb927.10.15170		hypothetical protein, conserved	77.347	17.6	0	75.117	1		0.606503	0.00293248	0.011781	0.177268	0.0343096	0.105979	1.6635	0.734222	5	2	17.392	1.36203	0.445755	6	1	11.262	1.74587	0.803947	7	1	19.328	1.18661	0.24684	5	2	10.104	1.079	0.109695	6	1	14.255	1.02165	0.0308993	7	1	11.411	11.1
	2601	Tb927.6.400	Tb927.6.400	Tb927.6.400		peptidase M20/M25/M40, putative	52.185	48.2	0	97.983	1		0.604847	0.00504915	0.0176546	0.0882663	0.27575	0.418744	1.6067	0.684101	3	3	12.118	1.78884	0.839028	2	0	6.8273	1.33645	0.418408	1	0		1.02067	0.0295144	3	3	29.094	1.1362	0.184217	2	0	17.871	0.968335	-0.0464212	1	0		8
	3298	Tb927.9.10250	Tb927.9.10250	Tb927.9.10250	Sm-F	small nuclear ribonucleoprotein Sm-F (Sm-F)	8.3616	84	0	15.747	1		0.604473	0.0111296	0.030902	-0.140147	0.182615	0.315256	1.5553	0.637193	3	2	20.704	1.37677	0.461283	4	2	37.425	1.96025	0.971035	1	1		0.835701	-0.258941	3	2	23.006	0.77683	-0.364329	4	2	30.214	0.990491	-0.0137838	1	1		45.3
	1689	Tb927.11.8270	Tb927.11.8270	Tb927.11.8270		hypothetical protein, conserved	84.474	18.3	0	155.33	1		0.601035	0.00081589	0.00482117	-0.412238	0.00278899	0.0247303	1.4627	0.548634	7	3	17.888	1.69538	0.761604	10	3	17.777	1.56801	0.648937	6	3	24.538	0.801925	-0.318461	7	3	9.946	0.69472	-0.525496	10	3	22.755	0.696767	-0.521252	6	3	14.177	11.9
	1735	Tb927.11.9490	Tb927.11.9490	Tb927.11.9490		hypothetical protein, conserved	38.123	9.6	0	6.6236	1		0.598595	0.0108592	0.0304179	-0.243721	0.0486935	0.133068	1.4818	0.567351	1	0		2.01706	1.01226	1	0		1.36459	0.448469	1	0		0.843455	-0.245617	1	0		0.74267	-0.429207	1	0		0.905797	-0.14274	1	0		5.8
	2626	Tb927.6.4480	Tb927.6.4480	Tb927.6.4480	ValRS	valyl-tRNA synthetase, putative (ValRS)	110.92	46.6	0	281.87	1	1	0.598096	0.00218867	0.00983739	0.00149227	0.980868	0.987096	1.7513	0.808426	9	1	19.401	1.52959	0.613145	12	4	46.118	1.44949	0.535541	14	3	19.544	0.924727	-0.1129	9	1	17.934	0.99056	-0.0136837	12	4	135.73	0.989903	-0.0146409	14	3	21.908	12.6
	1652	Tb927.11.740	Tb927.11.740	Tb927.11.740	eIF-5A	eukaryotic translation initiation factor 5A, putative (eIF-5A)	17.82	80.1	0	163.58	1		0.597499	0.00276848	0.0112512	-0.338356	0.00290504	0.0255805	1.7289	0.789854	8	0	33.643	1.61836	0.694531	7	0	31.711	1.38236	0.467134	7	0	20.68	0.759878	-0.396159	8	0	26.598	0.76702	-0.382664	7	0	25.469	0.708567	-0.497025	7	0	18.912	32.5
	3297	Tb927.9.10230	Tb927.9.10230	Tb927.9.10230		hypothetical protein, conserved	18.769	50.6	0	46.017	1		0.596847	0.00192782	0.00898349	0.0751459	0.184309	0.316732	1.5555	0.637378	3	2	3.7741	1.72173	0.783862	4	0	18.048	1.42686	0.512843	4	2	99.794	1.03851	0.0545122	3	2	0.68419	0.96736	-0.0478752	4	0	20.022	0.992063	-0.0114956	4	2	26.724	11.3
	1743	Tb927.11.9640	Tb927.11.9640	Tb927.11.9640	GlyRS	glycyl-tRNA synthetase, putative	70.175	35.4	0	185.55	1		0.595022	0.000337199	0.00262208	-0.214555	0.0115637	0.0563954	1.6149	0.691445	4	3	20.073	1.62774	0.702867	5	3	35.243	1.57366	0.654127	5	3	26.431	0.850702	-0.233275	4	3	21.301	0.76276	-0.390699	5	3	12.208	0.834516	-0.260989	5	3	21.441	12.7
	673	Tb927.10.2270	Tb927.10.2270	Tb927.10.2270		vacuolar protein sorting-associated protein 35, putative	104.36	7.2	0	46.839	1		0.594756	0.000716914	0.00442184	-0.240088	0.00686761	0.0408833	1.5487	0.631058	2	0	19.204	1.73115	0.791732	2	0	4.8118	1.51046	0.594988	2	0	15.06	0.80795	-0.307662	2	0	40.149	0.81069	-0.302778	2	0	5.2862	0.843739	-0.245131	2	0	15.378	4.2
	232	Tb927.10.6880;Tb11.v5.0516	Tb927.10.6880;Tb11.v5.0516	Tb927.10.6880	GAP	glyceraldehyde 3-phosphate dehydrogenase, cytosolic (GAP)	35.61	56.5	0	135.41	2		0.594245	0.000460252	0.00325905	-0.132804	0.126059	0.246291	1.5053	0.590051	4	0	22.129	1.65549	0.72726	7	2	16.159	1.51828	0.602438	5	0	8.3188	0.804764	-0.313362	4	0	8.3913	0.89516	-0.159783	7	2	12.285	0.934929	-0.0970714	5	0	7.8545	26.6
	1534	Tb927.11.4980	Tb927.11.4980	Tb927.11.4980		ATP-dependent DEAD/H RNA helicase, putative,ATP- dependent RNA helicase, putative	65.274	30.8	0	90.556	1		0.590114	0.0218727	0.0505877	0.159711	0.029288	0.095831	1.9404	0.956354	5	2	8.435	1.2088	0.27357	10	4	58.932	1.65791	0.729363	5	0	14.813	1.08981	0.124078	5	2	7.8237	1.0408	0.0576929	10	4	15.088	1.08928	0.123371	5	0	13.801	14.3
	2596	Tb927.6.3870	Tb927.6.3870	Tb927.6.3870	SGN1	RNA-binding protein, putative (SGN1)	22.904	20.1	0	22.419	1		0.589989	0.00273058	0.0112007	-0.229335	0.0270689	0.0923914	1.6645	0.735089	3	0	11.898	1.36603	0.449986	2	0	1.2442	1.66558	0.736028	5	2	12.492	0.897344	-0.156267	3	0	14.894	0.75961	-0.396669	2	0	5.331	0.800961	-0.320196	5	2	6.7166	11.2
	994	Tb927.10.9780	Tb927.10.9780	Tb927.10.9780		ATP-dependent DEAD/H RNA helicase, putative,ATP- dependent RNA helicase, putative	97.494	10.9	0	6.6129	1		0.589742	0.0110622	0.0307981	-0.0208295	0.732738	0.81039	1.2613	0.334911	1	0		1.93791	0.954501	1	0		1.48058	0.566165	1	0		0.983381	-0.0241778	1	0		0.90585	-0.142656	2	0	5.3088	0.958773	-0.0607392	1	0		5.6
	828	Tb927.10.5810	Tb927.10.5810	Tb927.10.5810		hypothetical protein, conserved	48.257	48.3	0	240.54	1		0.58874	0.00324776	0.0127644	-0.0248732	0.617542	0.7237	1.7022	0.767401	7	4	12.91	1.68475	0.752534	10	2	20.742	1.38931	0.474372	9	0	24.462	0.974944	-0.0366088	7	4	14.466	0.96198	-0.0559212	10	2	27.014	0.922254	-0.116764	9	0	12.426	19.6
	3551	Tb927.9.5320	Tb927.9.5320	Tb927.9.5320		nucleolar RNA binding protein, putative	46.864	65.6	0	323.31	1		0.588574	0.000347966	0.00267301	-0.380186	0.00183119	0.0193565	1.5129	0.597317	22	2	20.44	1.60483	0.682418	22	6	10.629	1.6001	0.678164	17	1	12.951	0.736703	-0.440846	22	2	14.934	0.69548	-0.523919	22	6	7.8639	0.760109	-0.395721	17	1	10.764	49.9
	2914	Tb927.7.650	Tb927.7.650	Tb927.7.650		hypothetical protein, conserved	105.93	16.5	0	47.243	1		0.5879	0.00167258	0.00813816	-0.498341	0.00215099	0.0213082	1.5917	0.670568	4	0	13.034	1.38019	0.464863	8	2	29.254	1.65992	0.731111	5	0	17.146	0.647124	-0.627887	4	0	3.3138	0.75915	-0.397543	8	2	18.054	0.661201	-0.59684	5	0	4.4776	9.2
	894	Tb927.10.7500	Tb927.10.7500	Tb927.10.7500	NOP1	fibrillarin (NOP1)	31.643	49	0	165.7	1		0.587433	0.000356757	0.00272403	-0.321318	0.00209693	0.0210191	1.6079	0.685178	17	2	17.45	1.51556	0.599856	21	5	32.708	1.56148	0.64291	17	3	17.203	0.785361	-0.348572	17	2	10.991	0.76045	-0.395075	21	5	16.199	0.766871	-0.382944	17	3	15.274	41.3
	1584	Tb927.11.6040	Tb927.11.6040	Tb927.11.6040		hypothetical protein, conserved	70.825	15.7	0	49.758	1		0.585525	0.000361598	0.00274574	0.218383	0.012218	0.0579918	1.5472	0.62966	10	1	11.53	1.62248	0.698202	10	0	17.224	1.54216	0.624955	9	0	45.752	1.11125	0.152179	10	1	27.949	1.0611	0.0855606	11	0	34.822	1.13476	0.182393	9	0	5.8635	14
	2770	Tb927.7.3040	Tb927.7.3040	Tb927.7.3040		hypothetical protein, conserved	69.073	9.8	0	9.5154	1		0.585202	0.475826	0.558645	-0.340351	0.378496	0.523658	4.4746	2.16176	1	0		2.10031	1.0706	2	1	5.2135	0.412303	-1.27822	2	2	59.814	0.429701	-1.2186	1	0		1.3797	0.464355	2	1	80.929	0.738225	-0.437867	2	2	1.499	1.7
	2600	Tb927.6.3940	Tb927.6.3940	Tb927.6.3940		hypothetical protein, conserved	39.208	15.7	0	19.384	1		0.58487	0.00049647	0.00341701	-0.284327	0.00884164	0.047205	1.5081	0.592732	5	1	20.318	1.63161	0.7063	6	2	5.6212	1.52926	0.612836	5	1	14.562	0.76599	-0.384602	5	1	17.334	0.77011	-0.376864	6	2	25.167	0.841114	-0.249627	5	1	11.203	15.7
	2443	Tb927.5.4320	Tb927.5.4320	Tb927.5.4320	FIP1	zinc finger protein family member, putative (FIP1)	31.036	16.8	0	9.9533	1		0.584823	0.0213832	0.0500059	-0.371367	0.0179493	0.0719232	1.4664	0.552279	1	0		1.28449	0.361194	2	1	60.45	1.99872	0.999077	1	1		0.84076	-0.250234	1	0		0.64164	-0.640164	2	1	9.1383	0.794281	-0.332278	1	1		4.6
	1929	Tb927.3.1820	Tb927.3.1820	Tb927.3.1820	MRB1820	mitochondrial RNA binding complex 1 subunit (MRB1820)	25.432	13.5	0	144.03	1	1	0.584136	0.272791	0.353179	-0.552725	0.250205	0.391196	0.9696	-0.0445384	3	2	87.007	3.72981	1.8991	3	2	87.756	1.08578	0.118727	3	2	7.2618	0.973141	-0.0392788	3	2	1.2052	0.28703	-1.80073	3	2	88.33	0.958038	-0.0618453	3	2	123.78	13.5
	3278	Tb927.8.8310	Tb927.8.8310	Tb927.8.8310		chaperone protein DNAj, putative	51.72	13.7	0	37.621	1		0.5835	0.00847055	0.0253217	-0.272083	0.0142501	0.0639615	1.3119	0.391658	4	3	83.787	1.60136	0.679296	4	3	49.194	1.88221	0.912429	3	0	27.514	0.745712	-0.423309	4	3	6.1574	0.79613	-0.328924	4	3	41.104	0.861846	-0.214498	3	0	21.412	13.7
	181	Tb927.7.4520;Tb11.v5.0265	Tb927.7.4520;Tb11.v5.0265	Tb927.7.4520		hypothetical protein, conserved	22.315	60.2	0	183.57	2		0.581918	0.00667682	0.0212635	0.0196797	0.793068	0.855839	1.8336	0.874679	4	2	20.339	1.50557	0.59031	6	4	23.025	1.38689	0.471849	4	0	36.797	1.03254	0.0461909	4	2	12.509	1.0148	0.0211954	6	4	8.9617	0.933097	-0.0999011	4	0	7.4527	25.4
	1404	Tb927.11.2520	Tb927.11.2520	Tb927.11.2520		UDP-N-acetylglucosamine pyrophosphorylase, putative	60.161	17.2	0	31.032	1		0.580675	0.00151835	0.00760677	-0.0300764	0.81368	0.874361	1.6809	0.749234	1	0		1.41665	0.502485	2	1	11.258	1.5865	0.665844	2	0	44.753	0.979624	-0.0297002	1	0		1.1474	0.198368	2	1	0.27327	0.777424	-0.363227	2	0	23.985	5.7
	471	Tb927.10.12330	Tb927.10.12330	Tb927.10.12330	ZC3H34	zinc finger protein family member, putative (ZC3H34)	22.365	28.7	0	18.236	1		0.576808	0.00250254	0.0106192	-0.412909	0.00505128	0.033187	1.4261	0.512075	4	0	20.745	1.835	0.875778	2	0	3.6973	1.81485	0.85985	4	2	13.814	0.665115	-0.588325	4	0	24.388	0.79165	-0.337065	2	0	10.737	0.799552	-0.322736	4	2	12.587	21.3
	847	Tb927.10.6220	Tb927.10.6220	Tb927.10.6220	XRND	5'-3' exoribonuclease 2, putative (XRND)	90.941	14.7	0	37.24	1		0.575945	0.0822346	0.136074	-0.338301	0.00172906	0.0188193	2.0737	1.05221	4	0	34.913	1.05261	0.0739702	3	2	97.856	1.83308	0.87427	4	1	7.2245	0.766754	-0.383165	4	0	20.325	0.76727	-0.382194	3	2	16.996	0.747384	-0.420078	4	1	20.705	6.9
	3022	Tb927.8.2000	Tb927.8.2000	Tb927.8.2000	NCP1	cyclophilin, putative,cyclophilin type peptidyl-prolyl cis-trans isomerase, putative,peptidyl-prolyl cis-trans isomerase, putative (NCP1)	28.482	48.5	0	106.87	1		0.57548	0.00100705	0.00562304	-0.0230372	0.689359	0.775849	1.4866	0.572017	11	2	34.292	1.64303	0.716363	8	1	10.454	1.48741	0.572801	11	3	23.604	0.95338	-0.0688771	11	2	8.0496	0.88177	-0.181526	8	1	8.0631	0.980104	-0.0289934	11	3	10.222	38.2
	649	Tb927.10.1810	Tb927.10.1810	Tb927.10.1810		hypothetical protein, conserved	12.18	32.1	0	29.569	1		0.575394	0.00523996	0.0181466	-0.511327	0.00224847	0.0218634	1.3479	0.430713	1	0		1.49598	0.581087	3	1	8.9087	1.80535	0.852277	2	0	18.94	0.720617	-0.472696	1	0		0.70901	-0.496122	3	1	7.6653	0.598587	-0.740366	2	0	7.2628	13.2
	1456	Tb927.11.3380	Tb927.11.3380	Tb927.11.3380		Ran-binding protein 1, putative	17.703	56.1	0	111.44	1		0.57484	0.000803509	0.00477888	-0.169452	0.0306848	0.0983207	1.6225	0.698218	3	0	3.4968	1.52486	0.608672	4	2	12.811	1.47228	0.558049	4	1	4.2979	0.870171	-0.20063	3	0	4.6615	0.80799	-0.307591	4	2	15.746	0.867077	-0.205768	4	1	8.7086	21
	1789	Tb927.2.2430	Tb927.2.2430	Tb927.2.2430	CK2A2	casein kinase II, alpha chain (CK2A2)	43.288	22.8	0	11.154	1		0.573425	0.024797	0.054996	-0.0707086	0.687135	0.774264	2.0721	1.05109	3	0	30.796	1.30911	0.388582	3	2	28.466	1.36741	0.451445	4	2	35.648	0.907606	-0.139862	3	0	14.388	1.2242	0.291839	3	2	32.284	0.700329	-0.513895	4	2	6.6225	12.9
	255	Tb927.10.14890;Tb11.v5.0636	Tb927.10.14890;Tb11.v5.0636	Tb927.10.14890	TBKIFC1	C-terminal motor kinesin, putative (TBKIFC1)	90.8	19.6	0	153.36	2		0.57335	0.010938	0.0305709	-0.0789177	0.208811	0.344084	1.8433	0.882291	2	1	83.021	1.54991	0.632182	5	2	15.689	1.30451	0.383511	4	2	9.2484	0.964506	-0.0521376	2	1	42.294	0.94407	-0.0830343	5	2	30.207	0.858001	-0.220949	4	2	16.281	3.4
	2151	Tb927.4.2040	Tb927.4.2040	Tb927.4.2040	ALBA3	ALBA-Domain Protein (ALBA3)	20.808	53.2	0	66.898	1		0.572698	0.0240222	0.0536531	-0.319733	0.101139	0.211974	1.2199	0.286763	2	1	7.2965	1.48887	0.574218	2	0	17.137	1.9844	0.988705	1	0		0.981547	-0.0268709	2	1	8.2025	0.58897	-0.763734	2	0	1.5567	0.776217	-0.365469	1	0		41.6
	389	Tb927.10.10010	Tb927.10.10010	Tb927.10.10010		60S acidic ribosomal protein, putative	25.628	43.8	0	146.21	1		0.572267	0.00614324	0.0201986	-0.342871	0.00455368	0.031768	1.7103	0.774249	7	1	7.1046	1.6982	0.764003	8	3	10.983	1.30769	0.387015	7	1	21.107	0.706414	-0.501414	7	1	13.933	0.74587	-0.423004	8	3	4.9858	0.839067	-0.253142	7	1	10.124	27.9
	2004	Tb927.3.3670	Tb927.3.3670	Tb927.3.3670	TRRM3	RNA-binding protein, putative (TRRM3)	66.931	21.2	0	103.19	1		0.571908	0.000507052	0.00344605	0.0902936	0.13734	0.260135	1.4817	0.567253	7	0	9.536	1.59226	0.671072	6	3	6.7256	1.58063	0.660498	7	1	26.101	1.01354	0.0194043	7	0	12.234	1.0648	0.0905825	6	3	5.1827	0.985028	-0.021764	7	1	12.698	16.4
	2166	Tb927.4.2340	Tb927.4.2340	Tb927.4.2340		hypothetical protein, conserved	58.866	5.3	0	4.2788	1		0.571031	0.00110488	0.00599759	-0.22998	0.0329778	0.103405	1.6378	0.711759	1	0		1.56504	0.646202	1	0		1.40416	0.489706	1	0		0.756487	-0.402613	1	0		0.87559	-0.191673	1	0		0.842957	-0.246469	1	0		3.2
	3600	Tb927.9.7520	Tb927.9.7520	Tb927.9.7520		hypothetical protein, conserved	38.016	58.7	0	105.31	1		0.569947	0.00758859	0.0234028	0.0947618	0.336418	0.481193	1.2915	0.369048	2	0	22.284	1.79167	0.841301	2	0	3.4421	1.58305	0.662711	3	1	41.162	1.15686	0.210212	2	0	11.795	0.89101	-0.166486	2	0	3.967	1.07601	0.105691	3	1	43.831	7.8
	2655	Tb927.6.5080	Tb927.6.5080	Tb927.6.5080		hypothetical protein, conserved	65.003	16.6	0	27.481	1		0.569672	0.00704359	0.0222034	-0.282079	0.0624427	0.157332	1.7077	0.772055	1	1		1.27864	0.354612	1	0		1.65555	0.727308	1	0		0.715308	-0.483364	1	1		0.97942	-0.0300004	1	0		0.725953	-0.462052	1	0		2.1
	2958	Tb927.7.7470;Tb11.v5.0379;Tb927.5.4550;Tb927.5.4540;Tb05.5K5.190;Tb05.5K5.180	Tb927.7.7470	Tb927.7.7470		receptor-type adenylate cyclase GRESAG 4, putative	132.9	7.5	0	17.441	6		0.567009	0.023325	0.0528881	-0.513458	0.0201774	0.076878	1.428	0.513996	4	4	24.245	1.30081	0.379414	4	3	16.815	2.03815	1.02726	1	0		0.835911	-0.258579	4	4	22.069	0.68298	-0.550085	4	3	14.958	0.532822	-0.908275	1	0		3.2
	591	Tb927.10.14750;Tb927.10.14630	Tb927.10.14750;Tb927.10.14630	Tb927.10.14750		fibrillarin, putative	31.672	45.4	0	119.96	2		0.563595	0.000706923	0.00439228	-0.3599	0.00205277	0.0209069	1.5886	0.667756	15	1	9.439	1.4649	0.550803	15	0	9.311	1.63263	0.707195	15	0	13.501	0.78125	-0.356144	15	1	8.38	0.71932	-0.475294	15	0	15.049	0.710833	-0.492417	15	0	10.109	36.2
	477	Tb927.10.12430	Tb927.10.12430	Tb927.10.12430		hypothetical protein, conserved	73.017	14.9	0	36.378	1		0.560822	0.0224116	0.051415	-0.0204278	0.716472	0.798461	1.187	0.24732	3	0	38.578	1.8915	0.919533	5	4	19.529	1.62256	0.698272	5	2	36.943	0.934929	-0.0970714	3	0	25.078	0.91592	-0.126707	5	4	20.069	0.987654	-0.0179219	5	2	18.401	6.2
	3453	Tb927.9.1600	Tb927.9.1600	Tb927.9.1600		hypothetical protein, conserved	182.2	9.7	0	132.69	1		0.560727	0.00856927	0.0255322	-0.263917	0.0150718	0.0657633	1.623	0.698663	4	1	24.95	1.2754	0.350946	4	2	25.668	1.80021	0.848167	4	2	8.6647	0.886918	-0.173127	4	1	8.3581	0.80255	-0.317337	4	2	24.751	0.610911	-0.710966	4	2	13.155	6
	3606	Tb927.9.7720	Tb927.9.7720	Tb927.9.7720		predicted tetratricopeptide repeat protein	152.89	14	0	43.272	1		0.557621	0.0212534	0.0497942	-0.270516	0.114874	0.230855	1.4458	0.531868	2	0	43.604	1.24811	0.319748	3	0	51.138	2.03037	1.02175	4	1	37.769	1.02625	0.0373843	2	0	9.0221	0.66925	-0.579383	3	0	16.425	0.747049	-0.420725	4	1	38.215	1.8
	605	Tb927.10.1500	Tb927.10.1500	Tb927.10.1500	MetRS	methionyl-tRNA synthetase, putative (MetRS)	86.91	39.6	0	209.53	1	1	0.557015	0.000533267	0.00358089	-0.0899261	0.242464	0.381682	1.5879	0.66712	9	4	17.761	1.51039	0.594923	15	7	14.526	1.49959	0.584566	11	1	17.069	0.975039	-0.0364682	9	4	15.002	0.81926	-0.287607	15	7	16.703	0.906536	-0.141564	11	1	14.867	16.9
	849	Tb927.10.6260;Tb11.v5.0279	Tb927.10.6260;Tb11.v5.0279	Tb927.10.6260		ATP-dependent DEAD/H RNA helicase, putative	68.678	20.5	0	69.676	2		0.55346	0.0333018	0.0680807	-0.139925	0.276827	0.420128	1.7089	0.773068	4	1	30.542	1.1377	0.186114	4	1	54.642	1.83261	0.873899	6	2	44.887	0.992556	-0.0107798	4	1	69.13	0.96618	-0.0496361	4	1	11.525	0.711389	-0.491289	6	2	3.0813	10.4
	1092	Tb927.11.11570	Tb927.11.11570	Tb927.11.11570	EIF2BE	Translation initiation factor eIF-2B subunit epsilon, putative,eIF-2B GDP-GTP exchange factor subunit epsilon (EIF2BE)	87.632	10.5	0	14.554	1		0.550986	0.055959	0.101543	-0.464134	0.00717179	0.0412552	1.7581	0.814017	2	2	27.825	2.05086	1.03623	2	1	20.641	1.0794	0.110231	1	0		0.646914	-0.628354	2	2	28.091	0.63993	-0.644014	2	1	29.611	0.834585	-0.260869	1	0		4.1
	259	Tb927.10.2890;Tb11.v5.0650	Tb927.10.2890;Tb11.v5.0650	Tb927.10.2890		enolase	46.592	72.5	0	323.31	2		0.549311	0.00122037	0.00643169	0.0478581	0.378408	0.523658	1.6167	0.693052	26	5	19.794	1.55548	0.637356	25	7	12.047	1.4097	0.49539	27	11	14.478	0.958038	-0.0618453	26	5	8.1264	0.9853	-0.021365	25	7	17.736	0.983381	-0.0241778	28	11	8.7537	65.7
	1835	Tb927.2.4410	Tb927.2.4410	Tb927.2.4410		hypothetical protein, conserved	25.109	10.7	0.00061218	2.6889	1		0.549267	0.194005	0.268892	-0.572282	0.00467538	0.0319084	1.343	0.425459	1	0		0.947508	-0.0777899	2	0	29.779	2.8456	1.50873	2	0	92.171	0.706414	-0.501414	1	0		0.71648	-0.481002	2	0	4.3378	0.536021	-0.89964	2	0	42.276	5.4
	661	Tb927.10.1990;Tb11.v5.0641	Tb927.10.1990	Tb927.10.1990	MVP	major vault protein, putative (MVP)	95.062	9.4	0	6.0363	2		0.548284	0.0167292	0.0416996	-0.394318	0.0124338	0.0588286	1.8134	0.858697	2	1	38.332	1.5939	0.672566	1	0		1.22133	0.288452	2	1	82.354	0.683387	-0.549226	2	1	10.724	0.86126	-0.215479	1	0		0.685401	-0.54498	2	1	15.432	5.2
	755	Tb927.10.3790;Tb11.v5.0583	Tb927.10.3790	Tb927.10.3790		hypothetical protein, conserved	432.89	2.9	0	46.34	2		0.543466	0.00206024	0.00932624	-0.525678	0.00461455	0.0319084	1.4684	0.554245	3	1	16.108	1.4299	0.515913	4	1	8.5612	1.70387	0.768813	2	1	31.137	0.782105	-0.354565	3	1	6.0967	0.66214	-0.594792	4	1	27.638	0.58627	-0.770364	2	1	8.7583	1.4
	1867	Tb927.2.5240	Tb927.2.5240	Tb927.2.5240	TbPRP19	PRP19-like protein, putative (TbPRP19)	54.268	35.6	0	63.956	1		0.540815	0.0467433	0.0886269	-0.386985	0.00100271	0.0146143	1.1341	0.181548	6	1	27.751	2.07374	1.05224	5	2	15.169	1.46252	0.548459	6	2	30.025	0.750976	-0.413161	6	1	2.336	0.74096	-0.432532	5	2	9.7682	0.749513	-0.415975	6	2	49.596	16.5
	976	Tb927.10.9250	Tb927.10.9250	Tb927.10.9250		G-actin binding protein, putative,CAP/Srv2p, putative	29.333	49.1	0	143.07	1		0.540594	0.0441644	0.0845596	0.151223	0.402394	0.547757	1.7956	0.844466	1	0		1.1022	0.14038	2	0	26.946	1.78113	0.832796	2	0	21.612	1.45174	0.53778	1	0		0.99574	-0.00615901	2	0	2.45	0.865127	-0.209017	2	0	43.15	5.9
	2602	Tb927.6.4000	Tb927.6.4000	Tb927.6.4000	SGT	small glutamine-rich tetratricopeptide repeat protein, putative,small glutamine-rich tetratricopeptide repeat protein, putative (SGT)	45.966	75.2	0	270.55	1		0.539544	0.00101634	0.00564456	-0.361276	0.00341804	0.0281012	1.4412	0.527271	14	4	12.803	1.51591	0.600184	13	3	13.282	1.62866	0.703689	12	2	15.027	0.807559	-0.308361	14	4	12.003	0.70579	-0.502689	13	3	41.21	0.722178	-0.469573	12	2	19.476	39.2
	1710	Tb927.11.9040	Tb927.11.9040	Tb927.11.9040		conserved protein	13.034	46	0	57.543	1		0.53804	0.00984852	0.0283704	0.0267851	0.838828	0.891936	1.7561	0.812375	1	1		1.40613	0.491734	1	0		1.33833	0.420434	1	0		0.834655	-0.260748	1	1		0.97306	-0.0393993	1	0		1.20214	0.265605	1	0		12.4
	3364	Tb927.9.12170	Tb927.9.12170	Tb927.9.12170		leucine-rich repeat protein (LRRP), putative	32.359	28.5	0	31.802	1		0.538019	0.00120926	0.00641313	-0.198237	0.0339686	0.105182	1.6445	0.717649	3	2	4.1226	1.50295	0.587793	4	2	11.013	1.49582	0.580936	6	6	13.802	0.925069	-0.112367	3	2	7.8451	0.81762	-0.290498	4	2	7.9202	0.808016	-0.307545	6	6	27.283	8.6
	1609	Tb927.11.6390	Tb927.11.6390	Tb927.11.6390		hypothetical protein, conserved	32.852	23.6	0	14.687	1		0.537321	0.0119352	0.0325586	-0.0575097	0.501021	0.630565	1.3109	0.390558	1	0		1.8534	0.890171	1	0		1.42076	0.50666	2	0	9.1379	0.824606	-0.278223	1	0		0.938	-0.0923402	2	0	3.2593	1.01063	0.0152575	2	0	23.333	7.9
	3087	Tb927.8.3750	Tb927.8.3750	Tb927.8.3750	NOP56	Nucleolar protein 56, putative (NOP56)	54.358	58.4	0	314.4	1		0.536952	0.00100469	0.00562226	-0.337108	0.00184522	0.0193565	1.4188	0.504671	29	9	23.958	1.53629	0.619448	26	5	12.563	1.60989	0.686963	24	7	15.532	0.769527	-0.377957	29	9	19.114	0.76173	-0.392648	26	5	12.101	0.735132	-0.443925	24	7	11.265	47.8
	224	Tb927.10.15370;Tb11.v5.0480	Tb927.10.15370;Tb11.v5.0480	Tb927.10.15370	RPC40	DNA-directed RNA polymerases I and III subunit RPAC1, putative (RPC40)	37.377	37.4	0	20.844	2		0.531867	0.00176399	0.0084055	-0.462851	0.00259751	0.0236953	1.7167	0.779638	3	0	12.273	1.61917	0.695255	2	0	15.402	1.46681	0.552685	5	2	8.5517	0.685072	-0.545672	3	0	8.9302	0.6438	-0.635316	2	0	16.054	0.769408	-0.378179	5	2	22.891	19.3
	3628	Tb927.9.8740	Tb927.9.8740	Tb927.9.8740	DRBD3	RNA-binding protein (DRBD3)	36.984	30.9	0	128.87	1		0.53163	0.00100441	0.00562226	-0.21504	0.0253944	0.0890735	1.5108	0.595313	14	3	4.8588	1.42861	0.514614	11	0	13.649	1.59923	0.67738	14	0	23.759	0.880514	-0.183582	14	3	3.8312	0.80946	-0.304968	11	0	10.208	0.751936	-0.411318	14	0	13.952	25.1
	1553	Tb927.11.5300	Tb927.11.5300	Tb927.11.5300	Kif13-3	kinesin, putative,mitotic centromere-associated kinesin, putative (Kif13-3)	62.524	29.3	0	138.26	1		0.530169	0.000429645	0.00313876	-0.320637	0.0133968	0.0615404	1.4847	0.570171	8	4	20.91	1.52637	0.610103	7	4	7.3998	1.50161	0.586514	7	4	25.008	0.798403	-0.324811	8	4	17.305	0.81589	-0.293553	7	4	14.93	0.68451	-0.546857	7	4	18.272	16.1
	1275	Tb927.11.15430	Tb927.11.15430	Tb927.11.15430		U5 small nuclear ribonucleoprotein component, putative,U5 snrnp-specific protein, putative	105.47	11	0	20.937	1		0.525956	0.0381417	0.0757158	0.528014	0.297483	0.442213	1.1124	0.153676	1	0		1.60346	0.681191	1	0		1.86863	0.901985	1	1		2.1541	1.10709	1	0		2.0972	1.06846	1	0		0.589484	-0.762476	1	1		2.9
	183	Tb927.7.4570;Tb11.v5.0270	Tb927.7.4570;Tb11.v5.0270	Tb927.7.4570	IG-NH	inosine-guanine nucleoside hydrolase (IG-NH)	39.39	49.3	0	130.61	2		0.525063	0.00130579	0.00676928	-0.165647	0.0376743	0.112566	1.3642	0.448055	8	1	22.34	1.59706	0.67542	9	0	18.557	1.52957	0.613123	8	0	12.239	0.908348	-0.138683	8	1	13.73	0.79772	-0.326046	8	0	10.968	0.834794	-0.260507	9	0	15.626	28.9
	1699	Tb927.11.8770	Tb927.11.8770	Tb927.11.8770		ATP-dependent RNA helicase FAL1, putative	45.516	33.2	0	60.059	1		0.524355	0.00194237	0.00898631	-0.272059	0.00709446	0.0412552	1.4106	0.496309	4	1	11.185	1.4552	0.541219	6	1	23.876	1.62662	0.701881	5	0	23.511	0.85492	-0.226139	4	1	13.2	0.78301	-0.352897	6	1	13.205	0.739481	-0.435415	5	0	14.514	16.2
	1451	Tb927.11.3310	Tb927.11.3310	Tb927.11.3310		ubiquitin-conjugating enzyme, putative,ubiquitin-conjugating enzyme-like protein, putative	15.654	35.5	0	17.273	1		0.524036	0.000433183	0.00315552	0.117312	0.628677	0.731342	1.4894	0.574731	1	1		1.47269	0.558453	1	0		1.50132	0.586233	1	0		1.61687	0.693201	1	1		0.8097	-0.304541	1	0		0.888099	-0.171207	1	0		8
	1896	Tb927.3.1120	Tb927.3.1120	Tb927.3.1120	rtb2	GTP-binding nuclear protein rtb2, putative (rtb2)	24.406	71.4	0	138.61	1		0.522793	0.000744548	0.00454802	-0.204693	0.0143742	0.0642909	1.4388	0.524866	20	0	14.613	1.46361	0.549536	19	3	7.1544	1.58188	0.661638	19	5	11.76	0.863931	-0.211012	20	0	5.938	0.79119	-0.337904	19	3	5.0922	0.82447	-0.278461	19	5	6.1251	56.2
	1195	Tb927.11.13810	Tb927.11.13810	Tb927.11.13810		ATP-dependent DEAD/H RNA helicase, putative,ATP- dependent RNA helicase, putative	62.912	21	0	18.615	1		0.522785	0.171231	0.243449	-0.0673156	0.287721	0.431935	0.84994	-0.234567	4	1	59.243	2.27278	1.18446	3	3	12.767	1.72182	0.783936	5	1	5.6767	0.964692	-0.0518593	4	1	7.8344	0.86489	-0.209411	3	3	19.365	0.927816	-0.108089	5	1	10.912	11
	98	Tb927.10.4450;Tb11.v5.0757;Tb10.v4.0035	Tb927.10.4450;Tb11.v5.0757;Tb10.v4.0035	Tb927.10.4450		stress-inducible protein STI1-like, putative	28.425	33.5	0	50.018	3		0.522021	0.00276951	0.0112512	-0.108905	0.434311	0.575451	1.6288	0.703809	3	1	40.453	1.54705	0.629523	4	2	22.931	1.32529	0.406312	2	0	26.441	0.890869	-0.166715	3	1	5.4985	1.1054	0.144569	4	2	19.629	0.728332	-0.457332	2	0	31.43	16
	2460	Tb927.5.800;Tb927.5.790	Tb927.5.800	Tb927.5.800	CK1.2	casein kinase I, isoform 2 (CK1.2)	38.374	41	0	80.303	2		0.519885	0.00864528	0.0256926	-0.260951	0.00946769	0.0497103	1.6664	0.736735	11	5	42.993	1.21818	0.284722	7	3	20.196	1.58431	0.663854	8	3	9.4048	0.85918	-0.218967	11	5	41.89	0.806	-0.311148	7	3	20.998	0.746993	-0.420833	8	3	9.0806	22.9
	1592	Tb927.11.6170	Tb927.11.6170	Tb927.11.6170		protein transport protein SEC31, putative,cytosolic coat protein, putative	131.1	16.2	0	89.081	1		0.519122	0.0148433	0.0381619	-0.22526	0.306579	0.451938	1.2504	0.32239	2	2	120.77	1.46979	0.555609	3	2	21.624	1.83439	0.875301	2	0	38.892	1.12123	0.165078	2	2	33.295	0.5869	-0.768813	3	2	47.61	0.835841	-0.2587	2	0	31.921	4.4
	207	Tb11.v5.0390;Tb927.1.1380	Tb11.v5.0390;Tb927.1.1380	Tb11.v5.0390		serine/threonine protein phosphatase 2A regulatory subunit, putative	47.301	13	0	13.226	2		0.518517	0.0845065	0.138746	-0.243491	0.060026	0.152837	1.2924	0.370053	1	0		2.37513	1.24801	1	0		1.17317	0.230414	2	0	13.757	0.71582	-0.482332	1	0		0.9309	-0.103302	1	0		0.807754	-0.308011	2	0	40.814	2.3
	3159	Tb927.8.5490	Tb927.8.5490	Tb927.8.5490		hypothetical protein, conserved	71.722	15.4	0	15.899	1		0.517629	0.00259821	0.0108867	0.107345	0.28501	0.429208	1.5248	0.60862	2	1	13.233	1.69431	0.7607	4	3	40.322	1.36681	0.450814	3	1	65.533	1.14177	0.191277	2	1	1.2744	0.90051	-0.151186	4	3	46.636	1.11391	0.15563	3	1	21.758	7.2
	268	Tb11.v5.0713;Tb927.4.190	Tb11.v5.0713	Tb11.v5.0713		retrotransposon hot spot (RHS) protein, putative	78.342	44.9	0	256.68	2		0.516023	0.00202508	0.00919996	0.0447063	0.446541	0.585536	1.4337	0.519743	4	2	19.082	1.37553	0.459993	5	1	23.138	1.65623	0.727905	4	0	22.717	0.94697	-0.0786098	4	2	5.332	0.98993	-0.0146016	5	1	7.4068	1.01	0.0143539	4	0	7.2628	22.7
	3546	Tb927.9.5150	Tb927.9.5150	Tb927.9.5150	NHP2	ribosomal protein S6, putative,NHP2/RS6-like protein (NHP2)	13.572	69	0	220.28	1		0.514978	0.000558206	0.0036783	-0.302546	0.00339906	0.0281012	1.4691	0.554933	7	0	7.5785	1.44718	0.533242	7	0	7.7492	1.54545	0.628029	8	0	4.7546	0.807428	-0.308594	7	0	2.4095	0.76814	-0.380559	7	0	26.517	0.737246	-0.439783	9	1	3.1877	41.3
	374	Tb927.1.600	Tb927.1.600	Tb927.1.600		phosphate-repressible phosphate permease, putative	54.7	3.9	0	4.475	1		0.514831	0.00180542	0.0085228	-0.69284	0.000124567	0.00432742	1.4921	0.577344	1	0		1.353	0.436159	1	1		1.59185	0.670704	1	1		0.617322	-0.695905	1	0		0.57982	-0.786323	1	1		0.580821	-0.783834	1	1		3.9
	2078	Tb927.3.5490	Tb927.3.5490	Tb927.3.5490	PIFTB2	flagellar transport protein, putative (PIFTB2)	77.659	23	0	105.14	1		0.513262	0.00058478	0.00381084	-0.326486	0.0492961	0.133958	1.4326	0.518636	2	1	15.563	1.52586	0.609618	3	1	23.84	1.51231	0.596754	2	1	23.02	0.956389	-0.064331	2	1	8.8177	0.66393	-0.590897	3	1	25.774	0.703383	-0.507617	2	1	7.1642	5.9
	574	Tb927.10.14390	Tb927.10.14390	Tb927.10.14390		hypothetical protein, conserved	60.759	38.2	0	69.554	1		0.512543	0.00153193	0.00761459	-0.397225	0.00426774	0.0309228	1.4511	0.537147	9	3	24.086	1.39694	0.482271	11	1	43.645	1.62156	0.697383	9	0	24.147	0.81706	-0.291486	9	3	27.955	0.68169	-0.552812	11	1	14.349	0.705916	-0.502432	9	0	31.605	26.1
	3346	Tb927.9.11560	Tb927.9.11560	Tb927.9.11560		hypothetical protein, conserved	36.042	7.4	0	3.4621	1	1	0.510761	0.0574038	0.103572	-0.355792	0.0245522	0.087083	1.054	0.0758749	2	1	34.367	1.91344	0.936166	1	0		1.57572	0.656012	1	1		0.907276	-0.140386	2	1	27.941	0.67582	-0.565289	1	0		0.705517	-0.503247	1	1		7.4
	1916	Tb927.3.1590	Tb927.3.1590	Tb927.3.1590	MRB1590	mitochondrial RNA binding complex 1 subunit (MRB1590)	72.678	41.8	0	110.36	1		0.509773	0.000895099	0.0052043	-0.345481	0.00403065	0.0304887	1.4264	0.512379	12	4	8.3383	1.4622	0.548143	12	1	8.1149	1.60798	0.685245	13	5	9.6329	0.815129	-0.2949	12	4	6.8004	0.71343	-0.487156	12	1	9.001	0.726111	-0.461738	13	5	15.584	22.6
	1578	Tb927.11.5940	Tb927.11.5940	Tb927.11.5940		receptor-type adenylate cyclase GRESAG 4, putative	137.47	13.3	0	71.587	1		0.508631	0.000849172	0.00497148	-0.597478	0.00054863	0.0107855	1.4868	0.572211	8	0	56.584	1.41253	0.498281	14	10	18.816	1.56671	0.647739	8	0	22.655	0.691515	-0.532167	8	0	43.315	0.61719	-0.696213	14	10	21.844	0.619809	-0.690104	8	0	23.954	9.4
	3592	Tb927.9.7080	Tb927.9.7080	Tb927.9.7080		hypothetical protein, conserved	13.925	26.2	0	8.427	1		0.507522	0.000690004	0.00430827	-0.211281	0.0406894	0.118498	1.465	0.550901	2	0	22.957	1.4445	0.530572	2	0	13.169	1.56062	0.642121	2	0	35.752	0.753466	-0.408386	2	0	20.631	0.83738	-0.256046	2	0	1.2029	0.883704	-0.178364	2	0	8.9934	20.6
	726	Tb927.10.3200	Tb927.10.3200	Tb927.10.3200	U2AF35	U2 splicing auxiliary factor, putative (U2AF35)	29.114	31.6	0	23.987	1		0.506973	0.00124456	0.00651849	-0.0287469	0.601079	0.710315	1.4043	0.489851	6	1	9.1829	1.58861	0.667768	8	0	17.471	1.45433	0.540359	6	0	51.542	1.0069	0.00991646	6	1	56.853	0.90963	-0.136648	8	0	8.3652	0.934929	-0.0970714	6	0	33.146	30
	2682	Tb927.7.1110	Tb927.7.1110	Tb927.7.1110		asparagine synthetase a, putative	39.597	49.6	0	96.982	1		0.505142	0.000549944	0.00363997	-0.103028	0.148098	0.275022	1.4541	0.540126	1	0		1.44454	0.530614	3	0	46.51	1.49486	0.580008	2	0	14.01	0.873668	-0.194844	1	0		0.87545	-0.191903	3	0	15.035	0.959049	-0.0603241	2	0	4.3132	2.3
	1144	Tb927.11.12820;Tb927.11.12810;Tb927.11.12800;Tb927.11.12790;Tb927.11.12780;Tb11.v5.0288	Tb927.11.12820;Tb927.11.12810;Tb927.11.12800;Tb927.11.12790;Tb927.11.12780;Tb11.v5.0288	Tb927.11.12820	RNR2	ribonucleoside-diphosphate reductase small chain (RNR2)	39.314	42.1	0	125.22	6		0.504885	0.0252561	0.0557218	-0.549172	0.020988	0.0789696	1.1416	0.191057	2	0	43.189	1.57401	0.654445	4	0	10.733	1.72545	0.78697	5	2	34.13	0.851789	-0.231432	2	0	51.778	0.52471	-0.930408	4	0	6.6318	0.661376	-0.596458	5	2	34.587	7.4
	1970	Tb927.3.2960	Tb927.3.2960	Tb927.3.2960	IAGNH	inosine-adenosine-guanosine-nucleosidehydrolase,IAG-nucleoside hydrolase (IAGNH)	35.848	62.4	0	92.155	1		0.50443	0.0187054	0.0453641	-0.103684	0.17839	0.309649	1.6945	0.76086	2	0	9.9421	1.58366	0.66326	2	0	0.38443	1.18062	0.239549	4	0	36.833	0.847745	-0.238298	2	0	21.621	0.96236	-0.0553514	2	0	5.6284	0.913743	-0.13014	4	0	44.071	7
	621	Tb927.10.15410	Tb927.10.15410	Tb927.10.15410	gMDH	glycosomal malate dehydrogenase (gMDH)	33.71	54.5	0	148.27	1		0.50312	0.000501047	0.0034236	0.107681	0.0985529	0.209628	1.5337	0.617016	25	2	8.3969	1.60465	0.682256	30	4	9.4528	1.50331	0.58814	26	0	12.738	0.989805	-0.0147838	25	2	10.677	1.0142	0.0203422	30	4	8.1194	1.07626	0.106032	26	0	10.289	51.1
	146	Tb927.7.4900;Tb11.v5.0171	Tb927.7.4900;Tb11.v5.0171	Tb927.7.4900	XRNA	5'-3' exonuclease XRNA, putative,exoribonuclease 1, putative (XRNA)	158.67	15.4	0	94.085	2		0.502065	0.00244501	0.0105231	-0.12563	0.100068	0.21025	1.5887	0.667847	5	1	34.608	1.5348	0.618052	10	5	28.13	1.34519	0.427809	10	6	28.707	0.877809	-0.188021	5	1	10.017	0.84753	-0.238664	10	5	9.5732	0.936768	-0.0942361	10	6	15.984	4.3
	708	Tb927.10.2900;Tb11.v5.0837	Tb927.10.2900;Tb11.v5.0837	Tb927.10.2900		importin beta-1 subunit, putative	95.068	27	0	44.5	2		0.500484	0.00553259	0.0188257	-0.523642	0.00244701	0.0230692	1.355	0.438293	7	0	21.617	1.65686	0.728455	7	5	24.37	1.37024	0.454427	7	3	17.78	0.601251	-0.733962	7	0	17.486	0.7065	-0.501239	7	5	24.424	0.723327	-0.467279	7	3	26.195	14.5
	1589	Tb927.11.6130	Tb927.11.6130	Tb927.11.6130		SKP1-like protein	21.125	42.9	0	110.09	1		0.500479	0.144893	0.213549	-0.402304	0.120236	0.237274	2.3494	1.23229	3	1	40.342	1.46361	0.549536	1	0		0.962557	-0.0550568	2	0	42.842	0.51443	-0.958954	3	1	35.589	1.0144	0.0206267	1	0		0.753864	-0.407625	2	0	5.9483	17
	3351	Tb927.9.11820	Tb927.9.11820	Tb927.9.11820		hypothetical protein, conserved	37.33	12.4	0	21.112	1		0.497912	0.00910609	0.0267175	-0.562027	0.000575847	0.0110274	1.253	0.325386	1	0		1.52393	0.607793	2	1	1.405	1.69987	0.765425	1	1		0.685354	-0.545079	1	0		0.66819	-0.58167	2	1	7.4768	0.627313	-0.672742	1	1		5.6
	1956	Tb927.3.2440	Tb927.3.2440	Tb927.3.2440		serine/threonine-protein kinase, putative,protein kinase, putative	45.811	13.3	0	10.114	1		0.497214	0.0216808	0.0503766	-0.210351	0.0589855	0.151309	1.5334	0.616734	3	2	9.5663	1.16667	0.222397	2	1	30.568	1.74502	0.803242	1	0		0.855578	-0.225028	3	2	15.235	0.73445	-0.445264	2	1	12.308	0.92302	-0.115566	1	0		6.9
	2022	Tb927.3.4140	Tb927.3.4140	Tb927.3.4140		hypothetical protein, conserved	61.891	2.9	0	3.2835	1		0.496938	0.00838616	0.0251883	-0.197504	0.188549	0.320791	1.2452	0.316377	1	0		1.54739	0.629836	1	0		1.6429	0.716244	1	0		1.06823	0.0952192	1	0		0.76783	-0.381141	1	0		0.738116	-0.43808	1	0		2.9
	3393	Tb927.9.13280	Tb927.9.13280	Tb927.9.13280	DRBD9	Double RNA binding domain protein 9 (DRBD9)	47.47	20.3	0	27.057	1		0.49686	0.00685717	0.0217015	-0.100615	0.337256	0.481849	1.2544	0.326997	2	0	79.107	1.5896	0.668662	4	0	6.8334	1.55113	0.633322	4	2	29.825	0.776096	-0.365693	2	0	37.775	1.0047	0.00676478	4	0	5.0651	0.931099	-0.102994	4	2	26.004	5.8
	825	Tb927.10.5770	Tb927.10.5770	Tb927.10.5770	VCP	valosin-containing protein homolog,Transitional endoplasmic reticulum ATPase, putative (VCP)	85.825	60.5	0	323.31	1		0.494383	0.000812428	0.00481193	-0.15507	0.0308954	0.0984305	1.5022	0.587077	25	9	15.741	1.3851	0.469989	23	4	17.211	1.47604	0.561728	27	6	31.653	0.847601	-0.238542	25	9	14.134	0.85242	-0.230364	23	4	15.056	0.867077	-0.205768	27	6	19.088	37.6
	1898	Tb927.3.1140	Tb927.3.1140	Tb927.3.1140		hypothetical protein, conserved	43.463	4.6	0	4.3222	1		0.493622	0.00576744	0.0193137	-0.0498785	0.33821	0.482848	1.2885	0.365693	1	0		1.67569	0.744753	1	0		1.42833	0.514326	1	0		0.942685	-0.0851527	1	0		0.89672	-0.157271	1	0		0.938615	-0.0913952	1	0		4.6
	3387	Tb927.9.13030	Tb927.9.13030	Tb927.9.13030		QA-SNARE protein putative	35.982	24.3	0	21.744	1		0.493232	0.0218981	0.0505877	-0.318255	0.0361127	0.10981	1.8382	0.878294	3	2	26.105	1.39563	0.480921	5	2	16.619	1.22178	0.288981	4	2	39.92	0.658111	-0.603597	3	2	5.1409	0.78266	-0.353542	5	2	22.302	0.890155	-0.167872	4	2	58.783	12.5
	1709	Tb927.11.900	Tb927.11.900	Tb927.11.900	IDH	isocitrate dehydrogenase, putative (IDH)	46.77	63.7	0	268.01	1	1	0.491144	0.000788869	0.00471647	0.129779	0.0915465	0.200662	1.423	0.508936	35	6	9.8235	1.485	0.570464	33	7	8.0466	1.53808	0.621133	37	6	11.648	1.11877	0.161911	35	6	5.3335	0.99261	-0.0107011	33	7	7.182	1.02325	0.0331561	37	6	12.814	63.7
	694	Tb927.10.2640;Tb11.v5.0525	Tb927.10.2640;Tb11.v5.0525	Tb927.10.2640		intraflagellar transport protein IFT81, putative	84.645	28.4	0	138.56	2		0.49085	0.0104034	0.0294665	-0.220836	0.0348354	0.107164	1.6956	0.761796	4	1	18.274	1.27907	0.355092	5	3	52.806	1.41733	0.50318	7	2	14.683	0.775494	-0.366812	4	1	11.135	0.90142	-0.149729	5	3	34.46	0.823995	-0.279293	7	2	26.082	9.9
	878	Tb927.10.7090	Tb927.10.7090	Tb927.10.7090	AOX	alternative oxidase (AOX)	37.59	16.7	0	11.775	1		0.489462	0.00886927	0.0262047	-0.655855	0.000288051	0.00737877	1.2658	0.340049	4	1	37.062	1.53659	0.619736	4	2	63.436	1.68759	0.754967	3	0	10.561	0.622898	-0.682933	4	1	24.008	0.62205	-0.684898	4	2	15.947	0.571004	-0.808426	3	0	52.449	12.5
	3488	Tb927.9.2900	Tb927.9.2900	Tb927.9.2900		hypothetical protein, conserved	287.19	15.6	0	146.85	1		0.486746	0.00119154	0.0063457	-0.23591	0.0200053	0.0767526	1.4475	0.533563	15	5	17.812	1.60769	0.68499	15	7	30.134	1.52168	0.605661	11	5	22.237	0.808016	-0.307545	15	5	19.961	0.77028	-0.376545	15	7	23.433	0.906783	-0.141171	12	5	40.105	7.3
	779	Tb927.10.450	Tb927.10.450	Tb927.10.450		hypothetical protein, conserved	65.63	20.5	0	125.85	1		0.486107	0.00680572	0.0215926	-0.392055	0.0116649	0.0566711	1.7077	0.772055	1	0		1.44915	0.535206	3	1	37.714	1.29066	0.368104	1	0		0.654793	-0.610889	1	0		0.69418	-0.526618	3	1	36.184	0.855286	-0.225522	1	0		1.7
	3043	Tb927.8.2520;Tb927.8.2790	Tb927.8.2520	Tb927.8.2520		acetyl-CoA synthetase, putative	74.666	42.9	0	101.08	2		0.48586	0.00860721	0.0256095	-0.10527	0.191535	0.324254	1.2397	0.309991	2	0	12.304	1.5825	0.662209	3	0	26.166	1.60321	0.68096	2	0	5.7983	0.993345	-0.00963382	2	0	9.778	0.89212	-0.16469	3	0	17.468	0.827815	-0.27262	2	0	0.89943	6.4
	2852	Tb927.7.4700	Tb927.7.4700	Tb927.7.4700		hypothetical protein, conserved	77.7	33.2	0	7.444	1		0.481412	0.0465351	0.0884306	-0.29713	0.120063	0.237248	1.1429	0.192699	1	1		1.42931	0.515315	1	1		1.90767	0.931811	1	1		1.04142	0.0585481	1	1		0.71391	-0.486186	1	1		0.637267	-0.650029	1	1		17.9
	2577	Tb927.6.3500	Tb927.6.3500	Tb927.6.3500		endosomal trafficking protein RME-8, putative	253.87	10.5	0	189.52	1		0.479333	0.00611983	0.0201717	-0.307842	0.00634303	0.0388549	1.3075	0.386811	4	1	11.694	1.44078	0.526847	9	3	40.37	1.68734	0.754748	5	0	11.451	0.779302	-0.359746	4	1	22.029	0.74159	-0.431306	9	3	8.0216	0.834655	-0.260748	5	0	14.055	3.1
	1041	Tb927.11.10450	Tb927.11.10450	Tb927.11.10450		UDP-N-acetylglucosamine-dolichyl-phosphate N-acetylglucosaminephosphotransferase, putative	43.113	8.7	0	43.179	1		0.475078	0.0618973	0.110474	-0.221617	0.213639	0.349542	1.2881	0.365245	1	0		2.0963	1.06785	1	1		1.29462	0.372524	1	1		0.968804	-0.0457225	1	0		0.62668	-0.674199	1	1		0.917768	-0.123799	1	1		3.8
	138	Tb927.7.4770;Tb11.v5.0160	Tb927.7.4770;Tb11.v5.0160	Tb927.7.4770	PPIase	cyclophilin-type peptidyl-prolyl cis-trans isomerase, putative (PPIase)	18.59	66.5	0	103.53	2		0.471085	0.00134987	0.00692697	-0.505207	0.0014138	0.0170851	1.393	0.478195	9	0	7.207	1.53801	0.621067	10	1	8.611	1.38433	0.46919	9	0	6.6321	0.612445	-0.707348	9	0	7.4741	0.68241	-0.551289	10	1	5.711	0.703581	-0.507211	9	0	5.5984	47.4
	2836	Tb927.7.4220	Tb927.7.4220	Tb927.7.4220		hypothetical protein, conserved	120.46	18.5	0	62.916	1		0.468047	0.00152469	0.00761459	-0.27124	0.017639	0.071312	1.532	0.615416	3	0	33.801	1.36911	0.453241	3	0	16.484	1.42138	0.507296	2	0	6.2167	0.891107	-0.16633	3	0	18.938	0.71468	-0.484631	3	0	5.474	0.77815	-0.361881	2	0	3.0345	7.2
	83	Tb927.5.4500;Tb05.5K5.150	Tb927.5.4500;Tb05.5K5.150	Tb927.5.4500	TbSAR1	ras-like small GTPase, putative (TbSAR1)	21.771	41.2	0	109.03	2		0.464825	0.00272027	0.0111946	0.0585782	0.409019	0.552917	1.3775	0.462052	1	0		1.59887	0.677057	3	0	60.805	1.36664	0.450636	2	0	15.778	1.09763	0.134398	1	0		0.93646	-0.0947107	3	0	60.091	0.978186	-0.0318186	2	0	21.03	11.9
	1283	Tb927.11.1560	Tb927.11.1560	Tb927.11.1560		1,2-Dihydroxy-3-keto-5-methylthiopentene dioxygenase, putative	37.611	53.8	0	62.052	1		0.46199	0.0550647	0.100136	-0.189347	0.500696	0.630543	1.3245	0.405448	1	0		1.98326	0.987875	1	0		1.25745	0.330501	2	0	0.78286	1.0869	0.120216	1	0		0.51085	-0.969028	1	0		1.1406	0.189795	2	0	6.3899	3.9
	1379	Tb927.11.2120	Tb927.11.2120	Tb927.11.2120		hypothetical protein, conserved	88.832	12.1	0	32.292	1		0.460565	0.0151447	0.0387406	0.106583	0.101082	0.211974	1.5233	0.6072	5	3	24.916	1.61679	0.693131	5	2	6.8617	1.18099	0.239992	3	1	28.164	1.01778	0.0254266	5	3	7.0564	1.0489	0.0688771	5	2	4.8714	1.06212	0.0869517	3	1	18.401	8.4
	524	Tb927.10.13480;Tb927.10.13490	Tb927.10.13480;Tb927.10.13490	Tb927.10.13480		protein kinase, putative	31.041	10.5	0	5.2582	2		0.459571	0.019822	0.0473351	-0.248751	0.120534	0.237509	1.2285	0.296898	1	0		1.45626	0.542269	1	0		1.75036	0.807654	1	0		1.05113	0.0719367	1	0		0.70051	-0.513522	1	0		0.764643	-0.387142	1	0		5.8
	2775	Tb927.7.3120	Tb927.7.3120	Tb927.7.3120	Sm-D1	small nuclear ribonucleoprotein SmD1,SmD-1 like small nuclear ribonucleoprotein (Sm-D1)	11.713	30.2	0	15.306	1		0.459218	0.0865226	0.141051	-0.188452	0.309671	0.454583	2.0598	1.0425	3	1	7.254	1.12069	0.164383	3	1	13.539	1.31141	0.391115	3	0	8.2254	0.788892	-0.3421	3	1	9.582	1.1135	0.155102	3	1	19.88	0.658588	-0.602552	3	0	7.6914	30.2
	545	Tb927.10.13870	Tb927.10.13870	Tb927.10.13870		tubulin tyrosine ligase protein, putative	50.357	6	0	27.739	1		0.454608	0.0666624	0.116765	-0.341101	0.0294546	0.096135	1.8294	0.871371	1	0		1.04084	0.057752	1	0		1.4968	0.581886	1	0		0.885347	-0.175684	1	0		0.77033	-0.376451	1	0		0.642963	-0.637193	1	0		3.5
	3450	Tb927.9.1560	Tb927.9.1560	Tb927.9.1560		hypothetical protein, conserved	51.489	11.2	0	18.355	1		0.452536	0.0144522	0.0374056	-0.192554	0.110781	0.226199	1.295	0.372952	2	0	8.6011	1.31099	0.390661	2	1	3.0704	1.6895	0.756599	2	0	5.428	0.998303	-0.0024505	2	0	16.238	0.74951	-0.41598	2	1	11.868	0.809192	-0.305445	2	0	7.5004	6.2
	1957	Tb927.3.2470	Tb927.3.2470	Tb927.3.2470	PUF8	pumilio RNA binding protein, putative (PUF8)	69.055	8.4	0	32.172	1		0.451313	0.00458004	0.0163757	0.143453	0.319308	0.463531	1.5323	0.615699	2	1	16.426	1.45637	0.542374	2	1	4.884	1.2701	0.344941	1	0		0.870625	-0.199876	2	1	1.8466	1.2475	0.31904	2	1	12.673	1.1222	0.166325	1	0		4.3
	1826	Tb927.2.4210	Tb927.2.4210	Tb927.2.4210	PEPCK	glycosomal phosphoenolpyruvate carboxykinase (PEPCK)	58.564	70.9	0	323.31	1		0.451001	0.000875438	0.0051088	0.0826266	0.148142	0.275022	1.4318	0.51783	53	4	8.4763	1.45119	0.537236	56	8	9.0779	1.48672	0.572136	57	13	10.77	1.02335	0.0333038	52	4	6.7685	0.99727	-0.00394394	56	8	9.5764	1.01411	0.0202088	57	13	31.557	63.2
	770	Tb927.10.4070	Tb927.10.4070	Tb927.10.4070		hypothetical protein, conserved	36.601	8.2	0	4.0625	1		0.448497	0.108115	0.168764	-0.343367	0.0157818	0.0669245	1.7855	0.836328	1	0		0.997307	-0.00389003	1	0		1.69208	0.758794	1	0		0.717824	-0.478299	1	0		0.88643	-0.173921	1	0		0.712099	-0.489851	1	0		8.2
	2667	Tb927.6.700	Tb927.6.700	Tb927.6.700	AlaRS	alanyl-tRNA synthetase, putative	105.91	35.8	0	100.26	1		0.447516	0.0106239	0.0299571	-0.0829571	0.312636	0.457239	1.2101	0.275126	4	3	34.605	1.62829	0.703361	4	2	26.786	1.47295	0.558708	2	2	23.762	0.905551	-0.143132	4	3	12.098	0.84445	-0.243916	4	2	21.065	0.994629	-0.00776959	2	2	15.291	5.2
	328	Tb927.1.2600	Tb927.1.2600	Tb927.1.2600	PUF9	pumilio/PUF RNA binding protein 9 (PUF9)	74.065	4.6	0	4.2742	1		0.447295	0.0288592	0.0611179	-0.132394	0.39001	0.534342	1.2715	0.346531	1	0		1.76963	0.823447	3	3	9.5458	1.2373	0.307198	1	0		1.08335	0.115504	1	0		0.70034	-0.513873	3	3	5.7856	0.915751	-0.126973	1	0		2.4
	2027	Tb927.3.4250	Tb927.3.4250	Tb927.3.4250		hypothetical protein, conserved	25.138	23	0	35.631	1		0.445508	0.0392573	0.077265	0.0275664	0.669534	0.762432	1.839	0.878921	1	0		1.3589	0.442438	2	0	17.226	1.17804	0.236384	1	1		0.916003	-0.126576	1	0		1.0472	0.066537	2	0	10.248	0.9999	-0.000144262	1	1		7.2
	522	Tb927.10.13430	Tb927.10.13430	Tb927.10.13430		citrate synthase, putative	53.584	44.4	0	256	1	1	0.444708	0.000905373	0.00522806	0.237029	0.0102212	0.0521551	1.4399	0.525969	22	0	7.6887	1.4325	0.518536	26	6	10.467	1.53742	0.620512	21	2	12.854	1.19933	0.262227	22	0	7.9712	1.0635	0.08882	26	6	10.386	1.14007	0.189121	21	2	11.845	39.3
	689	Tb927.10.2570;Tb11.v5.0498	Tb927.10.2570;Tb11.v5.0498	Tb927.10.2570		lysosomal alpha-mannosidase precursor, putative	111.75	6.7	0	31.229	2		0.444049	0.0029815	0.0119401	-0.242262	0.0160696	0.0672486	1.3255	0.406537	4	0	21.102	1.33924	0.421419	3	0	17.646	1.53941	0.622376	3	0	9.4954	0.886446	-0.173895	4	0	6.4652	0.80056	-0.320919	3	0	5.9529	0.759244	-0.397365	3	0	3.0849	6.7
	3117	Tb927.8.4500;Tb11.v5.0763	Tb927.8.4500;Tb11.v5.0763	Tb927.8.4500	eif4g5	Eukaryotic translation initiation factor 4 gamma type 5 (eif4g5)	84.574	29.6	0	83.531	2		0.442231	0.0900579	0.145876	-0.314343	0.00369872	0.0288614	2.1038	1.073	6	2	50.176	1.35849	0.442007	6	3	27.376	1.07306	0.101737	7	2	60.868	0.820546	-0.285343	6	2	18.612	0.74379	-0.427033	6	3	4.8118	0.776518	-0.364909	7	2	10.368	8.7
	2216	Tb927.4.3690	Tb927.4.3690	Tb927.4.3690		hypothetical protein, conserved	48.527	7.1	0	4.7717	1	1	0.436858	0.38507	0.471116	-0.323192	0.513574	0.641587	1.0387	0.054779	1	0		3.27987	1.71364	1	1		0.833889	-0.262072	2	1	22.496	1.11483	0.15682	1	0		0.32019	-1.643	1	1		1.27382	0.349162	2	1	27.903	7.1
	3374	Tb927.9.12630;Tb927.9.12590;Tb927.9.12570;Tb927.9.12550;Tb927.9.12610	Tb927.9.12630;Tb927.9.12590;Tb927.9.12570;Tb927.9.12550;Tb927.9.12610	Tb927.9.12630	glk1	glycerol kinase, glycosomal (glk1)	56.426	71.1	0	323.31	5		0.434618	0.0025885	0.010882	-0.0396789	0.468217	0.604274	1.3548	0.43808	80	10	25.406	1.40473	0.490294	78	13	8.1292	1.57339	0.653877	75	6	6.9072	0.969556	-0.044604	80	10	7.2099	0.90888	-0.137838	78	13	10.67	0.916003	-0.126576	75	6	7.8381	71.1
	3358	Tb927.9.11940	Tb927.9.11940	Tb927.9.11940		hypothetical protein, conserved	14.045	7.9	0.002669	2.2123	1		0.434042	0.00186398	0.00874366	0.454647	0.000617225	0.0113612	1.3763	0.460795	1	0		1.35809	0.441576	1	0		1.51909	0.603205	1	0		1.29151	0.369054	1	0		1.3344	0.416191	1	0		1.27605	0.351682	1	0		7.9
	1016	Tb927.11.10070	Tb927.11.10070	Tb927.11.10070		hypothetical protein, conserved	25.415	69.7	0	89.275	1		0.433823	0.0018478	0.00869048	-0.200074	0.0328188	0.103133	1.5194	0.603502	10	0	27.87	1.45071	0.536754	9	2	20.322	1.33849	0.420607	11	3	13.361	0.808146	-0.307312	10	0	9.5107	0.79123	-0.337831	9	2	19.123	0.910415	-0.135404	11	3	23.024	48.4
	3347	Tb927.9.11600;Tb927.9.11580	Tb927.9.11600;Tb927.9.11580	Tb927.9.11600	gim5B	unspecified product (gim5B)	25.975	66	0	282.93	2		0.433569	0.00102222	0.00565794	0.0757723	0.189248	0.321455	1.4497	0.535754	39	9	9.3998	1.45881	0.544792	48	9	16.964	1.50768	0.592332	34	5	13.12	1.04424	0.0624597	39	9	5.2144	0.97367	-0.0384952	48	9	9.4209	0.977804	-0.032383	34	5	8.7264	53.5
	2404	Tb927.5.3260	Tb927.5.3260	Tb927.5.3260		hypothetical protein, conserved	149.17	6.1	0	38.451	1		0.433346	0.016498	0.0413264	-0.398867	0.000934248	0.0140914	1.6475	0.720278	1	0		1.24482	0.315935	5	4	36.793	1.40851	0.49417	3	2	11.871	0.73185	-0.45038	1	0		0.75473	-0.405967	5	4	22.979	0.715717	-0.482539	3	2	15.668	1
	3291	Tb927.9.10060	Tb927.9.10060	Tb927.9.10060		hypothetical protein, conserved	15.736	13.6	0	22.415	1		0.430884	0.0275721	0.0592836	-0.229205	0.0366546	0.110662	1.587	0.666302	1	0		1.13623	0.184261	1	0		1.43501	0.521059	1	0		0.906618	-0.141433	1	0		0.84315	-0.246139	1	0		0.737953	-0.438399	1	0		13.6
	877	Tb927.10.7060	Tb927.10.7060	Tb927.10.7060		nucleoporin interacting component (NUP93), putative	96.511	16.3	0	46.823	1		0.427869	0.0131176	0.034893	-0.173776	0.0557988	0.145732	1.6582	0.729618	7	3	22.018	1.24285	0.313656	6	3	19.783	1.32767	0.408895	8	2	21.486	0.852733	-0.229834	7	3	12.29	0.92598	-0.110947	6	3	24.143	0.810241	-0.303576	8	2	39.648	7.5
	3079	Tb927.8.3530	Tb927.8.3530	Tb927.8.3530		glycerol-3-phosphate dehydrogenase [NAD+], glycosomal	37.805	67.8	0	323.31	1		0.426682	0.00142743	0.00721066	0.0456728	0.384895	0.529047	1.3865	0.471448	36	8	14.894	1.4576	0.543593	34	5	8.4569	1.49207	0.577315	37	4	16.646	0.970214	-0.0436245	36	8	13.683	0.97722	-0.0332447	34	5	13.246	0.978665	-0.0311128	37	4	7.298	52.8
	916	Tb927.10.7920	Tb927.10.7920	Tb927.10.7920		hypothetical protein, conserved	26.008	22.6	0	10.54	1		0.426411	0.145889	0.214394	-0.0540275	0.525944	0.651585	1.1826	0.241962	3	0	31.35	2.15768	1.10948	1	0		1.05041	0.0709514	2	1	1.0885	0.965065	-0.0513025	3	0	46.719	0.85017	-0.234177	1	0		1.02608	0.0371475	2	1	9.8838	18.3
	3394	Tb927.9.13320	Tb927.9.13320	Tb927.9.13320		hypothetical protein, conserved	55.399	13.6	0	13.337	1		0.424786	0.00362673	0.0138045	-0.170314	0.0269066	0.0923914	1.3563	0.439676	5	1	13.16	1.30923	0.388714	4	0	14.53	1.54478	0.627404	3	0	4.7969	0.83668	-0.257252	5	1	8.0938	0.82851	-0.271409	4	0	10.839	0.875044	-0.192573	3	0	4.8637	13.6
	2551	Tb927.6.2780	Tb927.6.2780	Tb927.6.2780		U3 small nuclear ribonucleoprotein (snRNP), putative	33.287	34.1	0	25.468	1		0.424535	0.00638903	0.0207417	-0.23561	0.0136291	0.0621645	1.5209	0.604925	3	2	25.694	1.41088	0.49659	5	2	19.699	1.22621	0.294208	4	1	28.47	0.762602	-0.390998	3	2	14.957	0.83343	-0.262867	5	2	40.244	0.829325	-0.269991	4	1	37.394	12.9
	2941	Tb927.7.710	Tb927.7.710	Tb927.7.710	HSP70	heat shock 70 kDa protein, putative (HSP70)	70.211	72	0	323.31	1		0.421914	0.00103688	0.00572402	-0.23654	0.00645882	0.039092	1.4069	0.49252	32	9	22.528	1.42814	0.51414	34	10	17.112	1.38242	0.467194	32	8	13.339	0.811754	-0.300885	32	9	18.241	0.79668	-0.327928	34	10	8.1925	0.815262	-0.294665	32	8	8.9234	58.1
	1330	Tb927.11.16540	Tb927.11.16540	Tb927.11.16540		hypothetical protein, conserved	10.913	19.4	0.0026362	2.1111	1		0.421621	0.0860659	0.140584	-0.24379	0.163855	0.293809	1.4421	0.528171	1	0		1.01335	0.0191265	1	0		1.78047	0.832257	1	0		0.662603	-0.593784	1	0		1.0176	0.0251706	1	0		0.797321	-0.326767	1	0		9.2
	85	Tb927.5.4380;Tb05.5K5.30	Tb927.5.4380;Tb05.5K5.30	Tb927.5.4380		kinetoplastid-specific phospho-protein phosphatase, putative	71.37	20.8	0	66.955	2		0.421069	0.00405282	0.0149547	-0.0149391	0.774504	0.842749	1.3049	0.383939	3	0	7.7735	1.42955	0.515563	4	0	17.015	1.51245	0.596885	2	0	7.7884	0.947418	-0.0779266	3	0	10.349	0.95759	-0.06252	4	0	12.782	0.97078	-0.0427844	2	0	2.588	6.6
	3593	Tb927.9.7110	Tb927.9.7110	Tb927.9.7110		hypothetical protein, conserved	32.572	35.3	0	28.104	1		0.417147	0.0117263	0.0321712	-0.104973	0.345197	0.489608	1.359	0.442545	6	2	9.1919	1.59368	0.672359	4	4	25.045	1.22054	0.287519	4	2	47.662	0.75466	-0.406101	6	2	30.702	0.97858	-0.0312383	4	4	21.884	0.9273	-0.108892	4	2	5.9972	25.1
	2095	Tb927.3.720	Tb927.3.720	Tb927.3.720	ZFP3	zinc finger protein 3,ZFP family member, putative (ZFP3)	14.168	50	0	31.276	1		0.416706	0.00153117	0.00761459	-0.173396	0.0192077	0.0743676	1.3732	0.457542	3	0	13.429	1.37809	0.462674	3	1	19.064	1.46858	0.554422	2	0	0.36689	0.838293	-0.254473	3	0	35.797	0.87093	-0.199371	3	1	8.7049	0.840407	-0.25084	2	0	7.1557	50
	450	Tb927.10.11800	Tb927.10.11800	Tb927.10.11800		Axonemal inner arm dynein light chain, putative	42.092	10.5	0	8.8039	1		0.410769	0.425957	0.511269	-0.428303	0.142049	0.266403	0.91644	-0.125888	1	1		3.30229	1.72347	1	1		0.89214	-0.164658	1	1		0.911993	-0.132906	1	1		0.44614	-1.16443	1	1		0.884173	-0.177599	1	1		7.2
	632	Tb927.10.15700	Tb927.10.15700	Tb927.10.15700		hypothetical protein, conserved	377.23	17.1	0	5.7599	1		0.410409	0.0228574	0.0520606	-0.883411	0.197164	0.331131	1.6843	0.752149	3	0	18.548	1.19614	0.258391	1	1		1.45431	0.540338	2	0	18.801	0.888336	-0.170822	3	0	52.758	0.16767	-2.5763	1	1		0.986485	-0.0196308	2	0	4.9041	16.3
	1411	Tb927.11.260	Tb927.11.260	Tb927.11.260	PIFTF6	predicted WD40 repeat protein (PIFTF6)	149.06	12.5	0	53.297	1		0.409609	0.137329	0.204542	-0.113602	0.280633	0.424634	1.5678	0.648742	2	1	7.8548	1.80545	0.852355	2	2	13.285	0.927816	-0.108089	2	1	93.9	0.790202	-0.339708	2	1	12.36	1.0221	0.0315364	2	2	65.587	0.892618	-0.163885	2	1	9.0369	2.1
	1831	Tb927.2.4370;Tb11.v5.0653	Tb927.2.4370;Tb11.v5.0653	Tb927.2.4370	TRYS	trypanothione synthetase (TRYS)	71.612	53.9	0	200.33	2		0.404795	0.00451018	0.0161716	0.070475	0.347342	0.49155	1.3279	0.409147	6	1	26.53	1.52648	0.610213	8	3	30.64	1.29089	0.368365	6	1	19.72	0.969932	-0.0440443	6	1	14.859	0.96741	-0.0478006	9	3	31.372	1.09665	0.1331	6	1	24.234	15.2
	2665	Tb927.6.630	Tb927.6.630	Tb927.6.630		hypothetical protein, conserved	78.795	11.2	0	34.665	1		0.402746	0.0763318	0.128275	-0.457458	0.0106449	0.0532211	1.2365	0.306262	2	2	11.536	1.10796	0.147905	2	2	5.5317	1.85021	0.887687	3	1	32.64	0.808669	-0.306379	2	2	47.565	0.59023	-0.760651	2	2	1.848	0.712504	-0.489029	3	1	20.718	5.9
	682	Tb927.10.2440	Tb927.10.2440	Tb927.10.2440	MCA4	Metacaspase-4 (MCA4)	38.969	7.4	0	7.9497	1		0.401807	0.00222385	0.00992513	-0.222715	0.0315822	0.100367	1.3011	0.379732	1	0		1.3926	0.477784	3	1	32.196	1.45188	0.537927	4	3	15.948	0.761615	-0.392867	1	0		0.88618	-0.174328	3	1	6.5015	0.841184	-0.249506	4	3	16.002	4
	624	Tb927.10.15440	Tb927.10.15440	Tb927.10.15440		hypothetical protein, conserved	32.727	5.3	0	42.405	1		0.399716	0.115399	0.177296	-0.412408	0.16343	0.293318	1.9014	0.927062	1	0		1.28556	0.362399	1	0		1.0414	0.058518	2	2	4.1081	0.467858	-1.09586	1	0		0.9332	-0.0997418	1	0		0.910332	-0.135535	2	2	11.804	5.3
	3169	Tb927.8.5600	Tb927.8.5600	Tb927.8.5600		transaldolase, putative	36.627	58.1	0	67.654	1		0.398989	0.0283348	0.0605127	0.23412	0.00968255	0.0505289	1.4292	0.515208	4	1	21.146	1.12887	0.174882	6	2	48.475	1.58652	0.665867	3	0	8.6897	1.132	0.178878	4	1	12.013	1.1712	0.227987	6	2	24.245	1.10156	0.139554	3	0	5.4501	16.6
	2498	Tb927.6.1770	Tb927.6.1770	Tb927.6.1770		kinesin, putative	69.409	23.2	0	63.606	1		0.398528	0.00601287	0.0200139	-0.297334	0.0052677	0.0340788	1.4266	0.512581	6	2	13.629	1.23053	0.299276	3	0	26.539	1.43904	0.525102	3	0	6.1201	0.792142	-0.336169	6	2	8.674	0.82705	-0.273954	3	0	43.941	0.713674	-0.486663	3	0	5.1598	12.6
	2093	Tb927.3.690	Tb927.3.690	Tb927.3.690		protein kinase, putative	63.827	4.8	0	3.7635	1		0.393816	0.0863623	0.140971	-0.144543	0.12414	0.243291	0.99864	-0.0019634	1	0		1.47013	0.555948	1	0		1.70759	0.771963	1	0		0.826788	-0.274411	1	0		0.82932	-0.269999	1	0		0.99552	-0.00647756	1	0		4.8
	3396	Tb927.9.13380	Tb927.9.13380	Tb927.9.13380		phosphoinositide-binding protein, putative	48.172	36	0	149.24	1		0.392902	0.0158637	0.0401342	-0.214951	0.0203638	0.0771545	1.4974	0.58246	8	3	12.393	1.16412	0.219236	5	2	18.502	1.48337	0.56888	6	1	14.248	0.846812	-0.239887	8	3	6.2488	0.76491	-0.386638	5	2	30.759	0.860067	-0.217479	6	1	17.039	26.5
	1250	Tb927.11.14960	Tb927.11.14960	Tb927.11.14960	PUF7	pumilio/PUF RNA binding protein 7, putative (PUF7)	78.663	31	0	103.47	1		0.391456	0.00418883	0.015213	0.0208687	0.768265	0.838042	1.2809	0.357158	6	3	13.492	1.51128	0.595773	11	5	32.802	1.37542	0.459874	10	6	3.0913	0.958313	-0.0614306	6	3	30.645	0.89946	-0.152869	11	5	29.211	1.07796	0.108301	10	6	8.4897	8.2
	2466	Tb927.5.930;Tb11.v5.0613	Tb927.5.930;Tb11.v5.0613	Tb927.5.930	FRDg	NADH-dependent fumarate reductase (FRDg)	123.69	50.7	0	323.31	2		0.389305	0.00123504	0.00649551	0.109505	0.078643	0.182302	1.3773	0.461843	26	3	22.879	1.37353	0.457891	26	5	9.1812	1.3902	0.475294	28	6	14.794	1.01568	0.022449	26	3	18.588	1.0049	0.00705194	26	5	7.0318	1.06117	0.0856498	28	6	15.18	43.9
	3191	Tb927.8.6060	Tb927.8.6060	Tb927.8.6060		2-amino-3-ketobutyrate coenzyme A ligase, putative,glycine acetyltransferase, putative	43.734	69.1	0	323.31	1		0.388401	0.00142791	0.00721066	0.116101	0.069788	0.168715	1.3435	0.425996	42	5	10.83	1.4226	0.508527	45	9	13.373	1.37391	0.458287	39	3	12.138	1.01102	0.0158117	43	5	14.393	1.0264	0.0375931	45	9	6.1819	1.05082	0.0715122	40	3	12.004	68.3
	2666	Tb927.6.640	Tb927.6.640	Tb927.6.640		kinetoplastid-specific phospho-protein phosphatase, putative	79.106	9.8	0	17.31	1		0.38769	0.00616226	0.0202281	-0.254667	0.0156199	0.066687	1.27	0.344828	4	2	60.317	1.48829	0.57366	5	1	15.989	1.30105	0.379676	5	0	5.5195	0.754603	-0.40621	4	2	22.814	0.80947	-0.30495	5	1	7.4644	0.855652	-0.224905	5	0	8.7757	9.8
	172	Tb927.11.7310;Tb11.v5.0252	Tb927.11.7310;Tb11.v5.0252	Tb927.11.7310		RNA binding protein, putative	30.195	8.6	0	18.701	2		0.386425	0.217559	0.2948	-0.0571498	0.818739	0.878309	0.83552	-0.259254	1	1		1.64737	0.72016	2	0	18.741	1.82232	0.865779	1	0		1.46432	0.550233	1	1		0.80644	-0.310361	2	0	29.924	0.703829	-0.506703	1	0		5.6
	3093	Tb927.8.3870;Tb11.v5.0681	Tb927.8.3870;Tb11.v5.0681	Tb927.8.3870		hypothetical protein, conserved	127.73	7	0	17.379	2		0.386209	0.00329029	0.0128124	-0.326443	0.00256075	0.0236952	1.3937	0.47892	5	2	17.162	1.26582	0.340075	3	0	9.4404	1.38997	0.475054	4	1	3.2701	0.758725	-0.39835	5	2	7.1932	0.7343	-0.445558	3	0	9.9461	0.796876	-0.327572	4	1	20.022	5.7
	2333	Tb927.5.1700	Tb927.5.1700	Tb927.5.1700		replication Factor A 28 kDa subunit, putative	27.593	39.6	0	77.879	1		0.384985	0.0096817	0.0280173	0.534178	0.000492763	0.010243	1.2216	0.288772	7	3	56.001	1.51176	0.596231	3	1	155.1	1.38401	0.468851	6	2	22.304	1.42262	0.508547	7	3	25.785	1.2904	0.367818	3	1	153.47	1.40451	0.490071	6	2	6.5986	31.4
	2713	Tb927.7.1780	Tb927.7.1780	Tb927.7.1780		Adenine phosphoribosyltransferase, putative	25.973	53.6	0	85.429	1		0.384945	0.15139	0.220559	0.146946	0.644351	0.744772	1.5927	0.671475	2	0	36.543	0.929023	-0.106214	3	2	7.9525	1.7701	0.82383	4	2	16.597	0.928419	-0.107152	2	0	16.627	1.8311	0.872711	3	2	35.574	0.707714	-0.498761	4	2	5.4204	11.9
	741	Tb927.10.3540	Tb927.10.3540	Tb927.10.3540		hypothetical protein, conserved	24.291	26.5	0	7.3035	1		0.384407	0.00252412	0.0106644	-0.799451	0.00420406	0.0308136	1.4375	0.523562	2	1	13.213	1.32354	0.404401	2	1	16.271	1.31621	0.396384	2	0	12.248	0.608236	-0.717298	2	1	2.6928	0.64371	-0.635517	2	1	5.282	0.432432	-1.20945	2	0	8.0004	15.9
	2045	Tb927.3.4790;Tb927.3.4750	Tb927.3.4790;Tb927.3.4750	Tb927.3.4790		aminopeptidase, putative,metallo-peptidase, Clan MA(E) Family M1	97.251	31.9	0	115.53	2		0.380655	0.0110988	0.0308504	-0.0886002	0.414678	0.557594	1.1808	0.239765	2	0	21.121	1.42725	0.513234	5	1	25.676	1.40909	0.494759	3	0	69.449	1.03074	0.0436757	2	0	6.5757	0.96798	-0.0469509	5	1	6.4801	0.785114	-0.349026	3	0	53.073	5.7
	425	Tb927.10.11080	Tb927.10.11080	Tb927.10.11080		paraflagellar rod protein	134.45	50.8	0	21.941	1		0.380303	0.437976	0.522175	-0.211624	0.183202	0.315841	0.96554	-0.0505921	2	0	14.931	3.40983	1.7697	2	1	171.78	0.888731	-0.170181	4	1	15.389	0.852733	-0.229834	2	0	5.7816	0.64455	-0.633636	2	1	67.392	1.10235	0.140587	4	1	6.0888	3.4
	3471	Tb927.9.2240	Tb927.9.2240	Tb927.9.2240		protein kinase, putative	85.428	5.1	0.00030998	2.879	1		0.379407	0.00892788	0.0263165	-0.358589	0.00337637	0.0281012	1.4025	0.488001	2	1	29.203	1.43885	0.524915	1	1		1.19789	0.260497	1	0		0.817394	-0.290896	2	1	13.963	0.75449	-0.406426	1	1		0.702543	-0.509341	1	0		3.1
	1007	Tb927.10.9920	Tb927.10.9920	Tb927.10.9920		hypothetical protein, conserved	44.149	12.4	0	5.1648	1		0.379281	0.0575772	0.103737	-0.0118619	0.913229	0.94336	1.533	0.616358	2	2	95.78	1.05807	0.0814306	1	0		1.5002	0.58515	1	0		1.06986	0.0974247	2	2	4.9637	0.79338	-0.333916	1	0		1.03796	0.0537482	1	0		8.8
	1542	Tb927.11.510;Tb927.11.500	Tb927.11.510;Tb927.11.500	Tb927.11.510	UBP2	RNA-binding protein, UBP2 (UBP2)	19.559	14.3	0	36.344	2		0.377856	0.00499037	0.0175459	-0.123333	0.122438	0.240655	1.4517	0.537743	5	0	9.0994	1.36659	0.450577	4	0	9.8736	1.26302	0.336883	4	0	7.5125	0.838715	-0.253747	5	0	0.20769	0.94125	-0.0873501	4	0	17.027	0.828638	-0.271187	4	0	4.3209	14.3
	1402	Tb927.11.2500	Tb927.11.2500	Tb927.11.2500		carboxypeptidase, putative,metallo-peptidase, Clan MA(E) Family M32	57.683	61.8	0	299.97	1	1	0.377484	0.0015428	0.0076536	-0.103408	0.091399	0.200662	1.3498	0.432746	11	3	20.497	1.3865	0.471449	15	6	35.471	1.33136	0.412904	12	1	11.163	0.911494	-0.133695	11	3	19.954	0.86707	-0.20578	15	6	15.558	0.90967	-0.136585	12	1	13.752	25.2
	204	Tb11.v5.0366	Tb11.v5.0366	Tb11.v5.0366		hypothetical protein, conserved	120.58	43.6	0	98.242	1		0.377439	0.0219116	0.0505877	0.00639657	0.926257	0.952163	1.0986	0.135666	3	2	88.928	1.53612	0.619293	4	0	13.017	1.44111	0.52718	4	1	22.825	0.909753	-0.136454	3	2	37.013	0.9644	-0.0522964	4	0	20.848	1.00263	0.00378482	4	1	30.515	39.1
	2618	Tb927.6.4300;Tb927.6.4280	Tb927.6.4300;Tb927.6.4280	Tb927.6.4300	GAPDH	glyceraldehyde 3-phosphate dehydrogenase, glycosomal (GAPDH)	39.047	85.2	0	323.31	2		0.377	0.00259699	0.0108867	-0.0160558	0.749919	0.823645	1.3955	0.480782	46	5	7.1559	1.45505	0.541072	52	10	12.033	1.46897	0.554803	51	9	8.8399	0.973236	-0.0391384	46	5	5.2845	0.8934	-0.162622	52	10	6.1454	0.968992	-0.045443	51	9	6.9987	66.6
	504	Tb927.10.12970	Tb927.10.12970	Tb927.10.12970		hypothetical protein, conserved	33.08	8.6	0	22.576	1		0.373611	0.226336	0.304868	-0.0442092	0.537109	0.659936	1.0043	0.00619029	2	0	6.241	2.1724	1.11929	3	2	41.892	1.11656	0.159057	1	0		0.854993	-0.226015	2	0	20.128	0.97792	-0.0322116	3	2	42.305	0.964413	-0.0522768	1	0		8.6
	2838	Tb927.7.4270	Tb927.7.4270	Tb927.7.4270		hypothetical protein, conserved	25.241	11.7	0	25.528	1		0.373191	0.0619174	0.110474	-0.22624	0.0880997	0.19564	1.7144	0.777704	2	0	2.9358	1.29114	0.368644	3	0	9.8091	1.10165	0.139665	2	0	3.6634	0.701262	-0.511974	2	0	11.893	0.84671	-0.24006	3	0	8.4234	0.915499	-0.127369	2	0	8.1392	9.5
	1811	Tb927.2.3580	Tb927.2.3580	Tb927.2.3580	TFIIS2-1	transcription elongation factor s-II, putative (TFIIS2-1)	52.172	28.5	0	81.811	1		0.372391	0.014093	0.0368091	-0.450318	0.0405671	0.118498	1.4261	0.512075	4	2	5.5101	1.16561	0.221085	2	0	44.973	1.44949	0.535541	3	1	23.709	0.779727	-0.358959	4	2	42.513	0.85359	-0.228385	2	0	14.993	0.530786	-0.913799	3	1	14.657	10.3
	2692	Tb927.7.1280;Tb927.7.1260	Tb927.7.1280;Tb927.7.1260	Tb927.7.1280		hypothetical protein, conserved	26.047	27.9	0	20.447	2		0.372258	0.00345318	0.0132233	-0.297138	0.00860058	0.0464205	1.3957	0.480989	6	2	31.482	1.25698	0.329957	6	0	4.0947	1.40883	0.494495	6	2	6.5018	0.767342	-0.382059	6	2	39.412	0.84056	-0.250577	6	0	10.764	0.723641	-0.466653	6	2	12.904	25.8
	3050	Tb927.8.2620	Tb927.8.2620	Tb927.8.2620		hypothetical protein, conserved	92.699	4	0	12.682	1		0.3713	0.1848	0.258109	-0.263108	0.00437721	0.0310211	1.1422	0.191815	1	0		2.05183	1.03691	1	1		1.05769	0.0809117	2	0	25.503	0.810898	-0.302407	1	0		0.8086	-0.306502	1	1		0.828363	-0.271665	2	0	24.375	1.7
	1333	Tb927.11.16610	Tb927.11.16610	Tb927.11.16610		hypothetical protein, conserved	66.988	9.3	0	11.857	1		0.370984	0.0152676	0.0390154	-0.462674	0.0265412	0.0920772	1.232	0.301002	3	0	30.953	1.56428	0.645503	4	2	32.955	1.54729	0.629746	2	0	13.671	0.746659	-0.421479	3	0	18.369	0.54745	-0.869201	4	2	19.906	0.86103	-0.215865	2	0	5.922	5.2
	2514	Tb927.6.2050	Tb927.6.2050	Tb927.6.2050		ribosome biogenesis regulatory protein (RRS1), putative	24.654	25.8	0	10.453	1		0.370901	0.0692787	0.11996	0.096524	0.373239	0.518933	1.6321	0.706729	3	1	31.854	1.06313	0.0883161	2	0	25.313	1.44459	0.530656	2	0	63.755	1.08408	0.116473	3	1	18.351	1.1586	0.212383	2	0	16.63	0.875657	-0.191563	2	0	25.72	20.7
	1707	Tb927.11.8970	Tb927.11.8970	Tb927.11.8970		ribose 5-phosphate isomerase, putative	16.957	71.6	0	93.024	1		0.369509	0.0014593	0.0073545	0.0204641	0.697855	0.782042	1.385	0.469886	6	1	8.1126	1.36726	0.451287	8	1	14.995	1.35683	0.440244	7	2	17.194	0.983187	-0.0244615	6	1	12.644	0.92811	-0.107632	8	1	7.0284	0.9999	-0.000144262	7	2	6.4839	61.9
	2924	Tb927.7.6790	Tb927.7.6790	Tb927.7.6790		hypothetical protein, conserved	58.772	22.7	0	38.077	1		0.36824	0.00334013	0.0129271	-0.279913	0.00346615	0.0281012	1.2924	0.370053	5	0	6.5368	1.41776	0.503609	7	0	11.192	1.29906	0.377463	5	2	7.7863	0.805607	-0.311852	5	0	9.6212	0.7864	-0.346665	7	0	11.127	0.78796	-0.343806	5	2	4.1319	12.8
	336	Tb927.1.3050	Tb927.1.3050	Tb927.1.3050		hypothetical protein, conserved	61.59	4.5	0.0059322	1.6619	1		0.367889	0.00328116	0.0128095	-0.0546473	0.336936	0.481662	1.4724	0.55817	1	0		1.28808	0.365221	1	0		1.355	0.438288	1	0		0.923361	-0.115033	1	0		0.9423	-0.0857417	1	0		0.874202	-0.193961	1	0		4.5
	2001	Tb927.3.3590	Tb927.3.3590	Tb927.3.3590		U3 small nucleolar ribonucleoprotein protein MPP10, putative	75.271	15	0	34.552	1		0.367438	0.00269292	0.0111911	-0.319719	0.0995963	0.21025	1.3553	0.438612	2	1	2.4564	1.3791	0.463728	2	2	0.73957	1.28664	0.363605	4	4	10.579	0.591716	-0.757023	2	1	1.7539	0.8646	-0.209895	2	2	10.232	0.904323	-0.14509	4	4	21.907	4
	1685	Tb927.11.8210;Tb11.v5.0572;Tb11.v5.0573	Tb927.11.8210;Tb11.v5.0572	Tb927.11.8210		RAD50 DNA repair-like protein	152.77	7.7	0	74.081	3		0.366733	0.0977163	0.155891	-0.289917	0.0382028	0.113312	1.3962	0.481506	2	0	46.641	1.02974	0.0422785	4	1	21.888	1.734	0.794107	3	0	34.822	0.69979	-0.515006	3	0	36.288	0.78571	-0.347931	4	1	25.626	0.908678	-0.138159	4	1	8.8892	4.3
	1508	Tb927.11.4470	Tb927.11.4470	Tb927.11.4470		serine/threonine protein kinase, putative	123.4	1	0.0059289	1.6536	1		0.363491	0.029425	0.0621832	0.0542146	0.366453	0.511462	1.3603	0.443925	2	0	2.4981	1.54259	0.625356	1	0		1.12929	0.175419	2	0	1.9002	0.964972	-0.0514417	2	0	8.0852	0.94054	-0.0884388	1	0		1.02589	0.036881	2	0	3.3568	1
	2811	Tb927.7.3780	Tb927.7.3780	Tb927.7.3780		poly(A) polymerase, putative	74.43	4.9	0	5.9822	1		0.363148	0.0114322	0.0314801	-0.0277295	0.748796	0.823226	1.5467	0.629193	2	0	56.565	1.20395	0.267774	2	0	32.261	1.36526	0.449178	2	0	22.889	1.03342	0.0474279	2	0	5.7545	0.97616	-0.0348105	2	0	2.8235	0.853825	-0.227987	2	0	12.916	3.2
	2830	Tb927.7.4120	Tb927.7.4120	Tb927.7.4120		hypothetical protein, conserved	52.135	17.4	0	14.92	1		0.363122	0.0368909	0.0738613	-0.195128	0.0790426	0.18274	1.3922	0.477366	2	1	21.712	1.51341	0.597802	2	1	6.2241	1.08915	0.123198	1	0		0.963855	-0.0531113	2	1	4.1812	0.74566	-0.42341	2	1	11.155	0.8188	-0.288418	1	0		7.7
	114	Tb11.02.5400b;Tb11.02.5400;REV__Tb11.02.5400b;REV__Tb11.02.5400	Tb11.02.5400b;Tb11.02.5400	Tb11.02.5400b		cystathionine beta-synthase, putative	39.464	61.3	0	56.176	4	1	0.362613	0.00205984	0.00932624	-0.104965	0.135719	0.258202	1.3055	0.384602	4	0	27.748	1.41078	0.496488	4	1	8.3603	1.34291	0.425366	3	0	3.1159	0.972479	-0.0402612	4	0	13.898	0.86601	-0.207544	4	1	10.428	0.88269	-0.180021	3	0	6.8541	17.1
	238	Tb927.10.5620;Tb11.v5.0531	Tb927.10.5620;Tb11.v5.0531	Tb927.10.5620	ALD	fructose-bisphosphate aldolase, glycosomal (ALD)	41.071	76.9	0	323.31	2		0.361711	0.0023771	0.0103361	-0.000102514	0.998334	0.998563	1.3264	0.407516	50	7	10.186	1.37071	0.454921	50	10	10.54	1.43437	0.520418	47	11	9.3141	0.973425	-0.0388576	51	7	9.7854	0.92193	-0.117271	50	10	6.5797	0.956938	-0.0635029	47	11	9.4189	66.4
	203	Tb11.v5.0365	Tb11.v5.0365	Tb11.v5.0365		hypothetical protein, conserved	82.854	25.9	0	103.94	1		0.361397	0.0113468	0.0313675	-0.0552147	0.620462	0.726115	1.2294	0.297954	1	0		1.24116	0.311685	1	0		1.5201	0.604169	1	0		1.12892	0.174947	1	0		0.81602	-0.293324	1	0		0.888336	-0.170822	1	0		22.3
	3142	Tb927.8.5120	Tb927.8.5120	Tb927.8.5120	Cytochrome C	cytochrome c	12.3	61.4	0	40.448	1		0.360329	0.00407206	0.0149604	-0.0332303	0.526454	0.651898	1.4107	0.496411	11	4	12.078	1.32883	0.41016	6	0	6.9451	1.30193	0.380653	8	2	19.498	0.90876	-0.138028	11	4	11.508	0.92069	-0.119213	6	0	9.0287	0.942063	-0.0861044	8	2	10.594	61.4
	1276	Tb927.11.15450	Tb927.11.15450	Tb927.11.15450		hypothetical protein	269.62	41.9	0	65.619	1		0.358863	0.0226829	0.0518963	0.381253	0.568598	0.68665	1.1525	0.204767	2	1	50.066	1.54804	0.630439	6	2	14.533	1.46962	0.555439	3	1	236.82	4.17851	2.06299	2	1	273.74	0.66736	-0.583463	6	2	15.538	0.687663	-0.540226	3	1	189.69	17.1
	2678	Tb927.7.1060	Tb927.7.1060	Tb927.7.1060		hypothetical protein, conserved	53.733	17.4	0	33.808	1		0.358513	0.454229	0.538171	-0.577914	0.214305	0.349728	0.83926	-0.25281	4	0	130	3.0409	1.6045	4	2	121.93	0.96581	-0.0501882	4	0	11.049	0.983768	-0.0236102	4	0	23.933	0.29279	-1.77206	4	2	126.82	0.895335	-0.1595	4	0	135.61	17.4
	2636	Tb927.6.4670	Tb927.6.4670	Tb927.6.4670	TbMORN1	MORN repeat-containing protein,CMRP,flagellar component (TbMORN1)	40.686	64.8	0	103.58	1		0.357835	0.00262247	0.0109522	-0.282173	0.00526272	0.0340788	1.3019	0.380619	13	3	14.659	1.42037	0.506271	10	2	9.4679	1.28322	0.359768	14	3	13.124	0.84317	-0.246104	13	3	10.678	0.77508	-0.367583	10	2	5.211	0.738498	-0.437334	14	3	18.104	38.5
	570	Tb927.10.14320	Tb927.10.14320	Tb927.10.14320		hypothetical protein, conserved	121.8	13.8	0	21.971	1		0.357156	0.0866321	0.141139	-0.389364	0.0227327	0.0824752	1.0016	0.00230647	4	1	33.537	1.63084	0.705617	2	1	16.807	1.40811	0.493764	6	3	30.908	0.839419	-0.252537	4	1	12.621	0.78252	-0.3538	2	1	44.254	0.599089	-0.739157	6	3	34.055	7.3
	1458	Tb927.11.3490	Tb927.11.3490	Tb927.11.3490		hypothetical protein, conserved	87.8	36.1	0	229.8	1		0.357076	0.00326964	0.0128038	-0.0470732	0.376475	0.522001	1.2798	0.355918	21	7	21.847	1.3325	0.414134	16	2	8.2044	1.40436	0.489909	20	8	31.436	0.904895	-0.144177	21	7	23.24	0.92561	-0.111524	16	2	11.091	0.922594	-0.116232	20	8	16.404	30.2
	538	Tb927.10.13720	Tb927.10.13720	Tb927.10.13720	RBP29	RNA-binding protein 29, putative (RBP29)	40.678	17.5	0	32.162	1		0.355547	0.00199753	0.00914903	-0.0086073	0.869877	0.91384	1.3638	0.447632	7	2	20.407	1.38127	0.465998	7	1	8.5152	1.45376	0.539792	6	1	7.375	0.983574	-0.023894	7	2	8.0932	0.92806	-0.10771	7	1	4.6629	0.952381	-0.0703893	6	1	11.675	9.3
	1549	Tb927.11.5230	Tb927.11.5230	Tb927.11.5230		hypothetical protein, conserved	25.968	31.9	0	12.049	1		0.35388	0.0354011	0.0714504	-0.224264	0.0233778	0.0842132	1.3052	0.384271	6	1	8.7018	1.55953	0.641109	4	1	13.463	1.13035	0.176772	6	2	13.583	0.873591	-0.19497	6	1	12.602	0.77074	-0.375684	4	1	13.88	0.845594	-0.241962	6	2	12.444	27.7
	3500	Tb927.9.3400	Tb927.9.3400	Tb927.9.3400		endo-beta-N-acetylglucosaminidase, putative	115.9	10.2	0	29.636	1		0.353137	0.018798	0.0454446	-0.166061	0.205913	0.341081	1.2622	0.335941	1	0		1.60044	0.678464	4	3	87.806	1.20582	0.270017	2	1	7.5065	0.842389	-0.247441	1	0		0.74444	-0.425773	4	3	59.465	1.04456	0.0628967	2	1	6.1584	3
	698	Tb927.10.2700	Tb927.10.2700	Tb927.10.2700		predicted WD40 repeat protein	75.239	16.1	0	38.624	1		0.347615	0.0574033	0.103572	-0.218775	0.0269204	0.0923914	1.1524	0.204642	5	3	28.491	1.68447	0.752291	2	0	33.368	1.19278	0.254324	3	1	21.768	0.848752	-0.236584	5	3	17.309	0.75664	-0.402321	2	0	35.915	0.877886	-0.187894	3	1	11.563	10.8
	2472	Tb927.6.1040;Tb927.6.1030	Tb927.6.1040;Tb927.6.1030	Tb927.6.1040	CP	cysteine peptidase, Clan CA, family C1, Cathepsin L-like (CP)	48.358	10.5	0.0029257	2.0857	2		0.346775	0.0662034	0.116238	-0.0343733	0.770183	0.839719	1.2956	0.37362	1	0		1.72461	0.786273	1	0		1.07351	0.102341	1	0		0.858001	-0.220949	1	0		0.80245	-0.317517	1	0		1.12964	0.175859	1	0		8.2
	3607	Tb927.9.7770	Tb927.9.7770	Tb927.9.7770	SpSyn	spermidine synthase,SPDSYN (SpSyn)	32.926	63.1	0	90.899	1		0.345398	0.00201568	0.00919403	-0.0713917	0.359605	0.504055	1.329	0.410341	3	0	22.832	1.3447	0.427285	7	2	17.845	1.30866	0.388091	5	0	35.088	0.829256	-0.27011	3	0	20.13	0.97328	-0.0390732	7	2	17.407	0.898473	-0.154454	5	0	11.991	14.4
	156	Tb927.10.5990;Tb11.v5.0193	Tb927.10.5990;Tb11.v5.0193	Tb927.10.5990		hypothetical protein, conserved	50.768	12.9	0	7.2087	2		0.34499	0.305491	0.387792	-0.0296256	0.906068	0.939491	1.0514	0.0723116	2	0	10.083	2.70037	1.43316	1	0		1.12894	0.174963	2	0	16.276	1.26995	0.344776	2	0	9.7502	0.55803	-0.841585	1	0		1.20645	0.270765	2	0	20.584	6.3
	1778	Tb927.2.2090	Tb927.2.2090	Tb927.2.2090		hypothetical protein	110.52	2.7	0.0026393	2.1251	1		0.343316	0.00300644	0.0120084	0.0298809	0.694489	0.779303	1.3435	0.425996	1	0		1.25861	0.331826	1	0		1.34311	0.425579	1	0		0.972006	-0.0409625	1	0		1.0753	0.104739	1	0		0.875733	-0.191436	1	0		1.2
	1025	Tb927.11.1020	Tb927.11.1020	Tb927.11.1020		ribokinase, putative	35.288	44.4	0	218.52	1		0.34331	0.00401342	0.0148309	0.121081	0.0579155	0.149262	1.2764	0.352081	20	4	7.6559	1.40513	0.490699	16	0	9.7079	1.36679	0.450794	18	0	8.4867	1.03143	0.0446426	20	4	4.6027	1.0261	0.0371713	16	0	10.018	1.03558	0.0504427	18	0	7.1574	42
	2092	Tb927.3.680	Tb927.3.680	Tb927.3.680		cytochrome P450, putative	66.122	16.6	0	15.303	1		0.342205	0.0407249	0.0792915	-0.00680284	0.920649	0.949092	1.0962	0.132511	6	4	37.988	1.33346	0.415172	5	1	13.101	1.5648	0.645977	5	3	16.909	1.05067	0.0713151	6	4	33.475	0.90839	-0.138616	5	1	9.895	0.890631	-0.167101	5	3	14.215	14.6
	1911	Tb927.3.1350	Tb927.3.1350	Tb927.3.1350		hypothetical protein, conserved	86.927	12.7	0	74.287	1		0.34211	0.0309526	0.0645269	-0.26957	0.0482577	0.132591	1.1777	0.235972	3	2	10.201	1.231	0.299827	8	3	34.994	1.59332	0.672037	6	0	18.74	0.759994	-0.39594	3	2	16.019	0.92706	-0.109265	8	3	29.89	0.709019	-0.496104	6	0	19.231	5
	2722	Tb927.7.2120	Tb927.7.2120	Tb927.7.2120		hypothetical protein, conserved	46.084	54.9	0	79.653	1		0.341528	0.00282983	0.0114595	-0.235012	0.0091056	0.0481079	1.2957	0.373732	6	1	16.866	1.33958	0.421786	10	0	21.558	1.39453	0.479774	8	0	26.094	0.85955	-0.218347	6	1	19.775	0.78232	-0.354169	10	0	16.474	0.799936	-0.322044	8	0	24.151	20.2
	2902	Tb927.7.6270	Tb927.7.6270	Tb927.7.6270		peptidase t, putative,aminotripeptidase, putative	44.647	18.5	0	25.63	1		0.341133	0.0171625	0.0424364	0.00870462	0.940724	0.963131	1.3264	0.407516	1	0		1.1835	0.243062	1	0		1.45613	0.542143	1	0		0.840901	-0.249991	1	0		1.1636	0.218595	1	0		0.957946	-0.0619835	1	0		2.7
	1237	Tb927.11.14560	Tb927.11.14560	Tb927.11.14560		cleavage and polyadenylation specificity factor-like protein, putative	159.06	6.1	0	135.34	1		0.34103	0.263599	0.343741	-0.286668	0.0984142	0.209628	0.83314	-0.263369	1	1		1.38791	0.47291	4	4	10.24	1.97586	0.982477	2	0	51.868	0.960338	-0.0583858	1	1		0.83793	-0.255098	4	4	4.8027	0.639959	-0.643949	2	0	17.077	1.3
	2730	Tb927.7.2240	Tb927.7.2240	Tb927.7.2240		hypothetical protein, conserved	59.665	22.6	0	35.384	1		0.34057	0.00763118	0.023501	-0.462929	0.00112739	0.0157959	1.4037	0.489235	4	1	15.943	1.33216	0.413768	8	1	33.006	1.21641	0.282632	5	1	19.3	0.762021	-0.392098	4	1	16.394	0.6656	-0.587273	8	1	20.704	0.687191	-0.541217	5	1	22.986	12.3
	1999	Tb927.3.3560	Tb927.3.3560	Tb927.3.3560		hypothetical protein, conserved	69.087	27.4	0	57.358	1		0.339866	0.136226	0.203496	-0.0185849	0.825087	0.88305	1.0354	0.0501882	2	1	5.7066	1.8196	0.863625	4	2	21.074	1.30983	0.389376	3	2	16.336	1.06137	0.0859254	2	1	21.476	0.83857	-0.253997	4	2	14.625	0.964972	-0.0514417	3	2	16.427	5.4
	3482	Tb927.9.2590	Tb927.9.2590	Tb927.9.2590		hypothetical protein, conserved	121.33	10.8	0	26.144	1		0.338384	0.0349807	0.0710026	-0.290893	0.0477173	0.131946	1.1859	0.245982	4	0	37.62	1.22865	0.297077	4	1	16.162	1.55308	0.635136	4	0	26.142	0.940645	-0.0882773	4	0	6.3129	0.71441	-0.485176	4	1	8.2023	0.723118	-0.467697	4	0	11.007	3.6
	3175	Tb927.8.5710	Tb927.8.5710	Tb927.8.5710		recombination initiation protein NBS1, putative	100.49	4.4	0	9.3608	1		0.337178	0.105019	0.165254	-0.312874	0.00826285	0.0454047	1.4421	0.528171	3	0	20.75	0.993049	-0.0100637	1	0		1.5918	0.670658	4	2	15.031	0.734916	-0.444349	3	0	23.452	0.85088	-0.232972	1	0		0.748223	-0.41846	4	2	18.487	4.4
	89	Tb927.5.4420;Tb05.5K5.70	Tb927.5.4420;Tb05.5K5.70	Tb927.5.4420		nucleolar RNA helicase II, putative,nucleolar RNA helicase Gu, putative	68.786	44.6	0	204.59	2		0.336451	0.00235948	0.0102771	0.0385266	0.482371	0.615647	1.3293	0.410667	26	7	5.0295	1.30373	0.382645	25	6	11.012	1.32029	0.400854	26	10	8.8274	1.00182	0.0026281	25	7	3.0765	0.93693	-0.0939868	25	6	8.0688	0.992851	-0.0103502	26	10	8.9586	28.3
	2959	Tb927.7.7500;Tb927.5.300b;Tb927.5.300;Tb11.v5.0215	Tb927.7.7500	Tb927.7.7500	TLP7	thymine-7-hydroxylase, putative (TLP7)	36.926	11.2	0	13.805	4		0.335597	0.0498527	0.0931294	0.0498249	0.419401	0.562751	1.3088	0.388245	2	1	24.21	1.09421	0.129892	2	0	0.11415	1.57592	0.656194	1	0		1.06304	0.0881934	2	1	36.691	0.92713	-0.109156	2	0	0.1172	0.995619	-0.00633393	1	0		7.2
	189	Tb927.11.12750;Tb11.v5.0291	Tb927.11.12750;Tb11.v5.0291	Tb927.11.12750	CPSF30	cleavage and polyadenylation specificity factor 30 kDa subunit,CPSF 30 kDa subunit,NS1 effector domain- binding protein 1 (CPSF30)	31.603	6.9	0.0026478	2.1534	2		0.33301	0.0381278	0.0757158	-0.0970232	0.255346	0.396302	1.4087	0.494364	1	0		1.0922	0.127242	1	0		1.4926	0.577832	1	0		0.816993	-0.291604	1	0		0.96905	-0.045357	1	0		0.896861	-0.157044	1	0		6.9
	1127	Tb927.11.12410;Tb927.11.12420	Tb927.11.12410;Tb927.11.12420	Tb927.11.12410	kkt10	kinetoplastid kinetochore protein 10 (kkt10)	53.169	21.1	0	50.695	2		0.331976	0.0136355	0.035894	-0.012109	0.887388	0.925908	1.3766	0.461109	3	1	22.118	1.39342	0.478628	3	1	11.521	1.1682	0.224284	5	1	8.0646	1.03944	0.0558012	3	1	11.325	0.82419	-0.278951	3	1	10.544	1.0076	0.0109191	5	1	8.5661	7.5
	2020	Tb927.3.4080;Tb927.3.4100;Tb927.3.4090;Tb927.3.4070;Tb927.3.4110	Tb927.3.4080;Tb927.3.4100;Tb927.3.4090;Tb927.3.4070;Tb927.3.4110	Tb927.3.4080		hypothetical protein, conserved	62.704	8.8	0	11.921	5		0.331876	0.0208079	0.0490222	-0.153522	0.257124	0.397116	1.4949	0.580049	2	0	29.877	1.21742	0.283826	4	0	11.045	1.21194	0.277324	3	0	12.668	0.747999	-0.418892	2	0	18.413	0.80496	-0.313011	4	0	2.8564	1.02536	0.0361264	3	0	14.808	3.7
	2150	Tb927.4.2030	Tb927.4.2030	Tb927.4.2030	ALBA4	ALBA-Domain Protein (ALBA4)	22.704	30	0	5.2428	1		0.331854	0.2288	0.30786	-0.127764	0.509811	0.638144	0.92992	-0.104821	2	1	60.559	1.811	0.856789	2	2	4.0383	1.56233	0.643698	1	1		0.827061	-0.273934	2	1	3.848	0.7202	-0.47353	2	2	2.03	1.30353	0.382419	1	1		30
	2441	Tb927.5.4270	Tb927.5.4270	Tb927.5.4270		ATP-dependent DEAD/H RNA helicase, putative	93.954	2.9	0	3.7027	1		0.330891	0.00652459	0.0209897	-0.412851	0.00134197	0.0169315	1.1932	0.254836	1	0		1.37895	0.463569	1	0		1.33844	0.420549	1	0		0.736214	-0.441802	1	0		0.6999	-0.514779	1	0		0.767636	-0.381505	1	0		2.9
	2629	Tb927.6.4530	Tb927.6.4530	Tb927.6.4530	RBP17	RNA-binding protein, putative (RBP17)	16.821	16.3	0	5.4106	1		0.330498	0.0307648	0.0643471	-0.0693079	0.469513	0.60533	1.2021	0.265557	1	0		1.20171	0.265084	2	0	5.0207	1.55814	0.639827	2	0	16.457	1.00425	0.00611554	1	0		0.97003	-0.0438987	2	0	6.6607	0.78734	-0.344942	2	0	3.4045	10.5
	2714	Tb927.7.1790	Tb927.7.1790	Tb927.7.1790		Adenine phosphoribosyltransferase, putative	25.624	63	0	198.57	1		0.330251	0.0107039	0.0301495	-0.0308223	0.595206	0.705347	1.1753	0.233029	11	2	6.8255	1.41095	0.496672	10	1	17.853	1.37289	0.457217	13	4	14.752	1.00586	0.00843553	11	2	13.675	0.89838	-0.154602	10	1	24.687	0.930233	-0.104337	13	4	17.903	50.4
	1206	Tb927.11.1400	Tb927.11.1400	Tb927.11.1400		hypothetical protein, conserved	94.046	12.8	0	10.356	1	1	0.329028	0.0355237	0.0715839	-0.150988	0.363848	0.508105	1.5415	0.624335	5	0	36.992	1.15448	0.207245	3	0	20.036	1.23876	0.308895	3	1	42.345	0.667289	-0.583615	5	0	40.265	1.0501	0.0705267	3	0	25.222	0.944198	-0.0828388	3	1	21.061	9.9
	1253	Tb927.11.15000	Tb927.11.15000	Tb927.11.15000	TbSMN	survival of motor neuron (SMN)-like protein (TbSMN)	17.026	38.9	0	5.1694	1		0.327865	0.0699033	0.120794	-0.136703	0.41197	0.555561	1.426	0.511974	2	0	10.165	1.53299	0.616348	2	0	9.1102	1.02167	0.0309287	3	0	12.891	0.679995	-0.556405	2	0	2.2311	1.0834	0.115566	2	0	17.798	0.924129	-0.113834	3	0	7.0402	29.3
	331	Tb927.1.2750	Tb927.1.2750	Tb927.1.2750		hypothetical protein, conserved	18.698	69.6	0	62.669	1		0.326308	0.00341495	0.0130967	-0.168935	0.038056	0.113116	1.3081	0.387473	7	2	53.345	1.23836	0.30843	6	0	17.777	1.37348	0.457831	6	0	41.938	0.850123	-0.234256	7	2	45.786	0.90681	-0.141128	6	0	33.367	0.818331	-0.289244	6	0	20.667	38.7
	1415	Tb927.11.2640	Tb927.11.2640	Tb927.11.2640	TbNST	ras-like small GTPase, putative (TbNST)	53.387	20.6	0	16.087	1		0.324484	0.0984284	0.15683	-0.075304	0.498107	0.628232	1.1464	0.197111	1	0		1.70187	0.767118	1	1		1.1498	0.201377	1	0		1.03866	0.0547219	1	0		0.75395	-0.407459	1	1		0.949668	-0.0745054	1	0		1.9
	1677	Tb927.11.8090	Tb927.11.8090	Tb927.11.8090		protein phosphatase 1, putative	34.443	36.3	0	45.456	1		0.322886	0.033954	0.0690798	-0.176275	0.032482	0.102456	1.4844	0.56988	4	1	15.24	1.13604	0.184015	3	1	21.417	1.24134	0.3119	2	0	34.7	0.838364	-0.254352	4	1	11.975	0.88505	-0.176169	3	1	6.6072	0.822978	-0.281075	2	0	12.902	21.1
	2065	Tb927.3.5180	Tb927.3.5180	Tb927.3.5180		cofilin/actin depolymerizing factor, putative,cofilin-like protein	15.119	76.5	0	106.31	1		0.322021	0.018417	0.0449347	0.255379	0.00821676	0.0453389	1.3699	0.454071	3	1	13.271	1.3909	0.476017	5	1	34.781	1.16368	0.218699	4	1	12.811	1.14385	0.193899	3	1	35.235	1.2056	0.269751	5	1	12.796	1.10257	0.140873	4	1	12.38	23.5
	2822	Tb927.7.3980	Tb927.7.3980	Tb927.7.3980		immunodominant antigen, putative,tc40 antigen-like	97.32	20.5	0	88.128	1		0.321259	0.0202369	0.0479893	-0.0578896	0.470719	0.605912	1.1297	0.17594	11	2	69.165	1.41507	0.500871	11	6	8.5244	1.34718	0.429945	18	8	9.8272	0.926441	-0.11023	11	2	12.061	0.82763	-0.272942	11	6	11.944	1.00189	0.00272927	18	8	26.341	14.4
	1985	Tb927.3.3270	Tb927.3.3270	Tb927.3.3270	PFK	ATP-dependent phosphofructokinase (PFK)	53.517	62.4	0	237.68	1		0.320748	0.00566943	0.0191117	-0.0838836	0.16272	0.293081	1.2577	0.330788	36	3	11.025	1.27657	0.352271	39	5	13.584	1.41641	0.502239	35	6	16.543	0.918611	-0.122474	36	3	10.492	0.90026	-0.151586	39	5	11.955	0.856164	-0.22404	35	6	10.905	62.4
	2284	Tb927.4.560	Tb927.4.560	Tb927.4.560		Cytoplasmic dynein 2 heavy chain (DYNC2H1), putative	479.84	7.7	0	81.519	1		0.31976	0.00747541	0.0231389	-0.140752	0.0530597	0.140824	1.1806	0.23952	8	4	15.948	1.38939	0.474452	8	0	21.601	1.3019	0.380615	6	1	28.319	0.876194	-0.190678	8	4	6.9344	0.84178	-0.248485	8	0	18.098	0.915667	-0.127105	6	1	11.866	2.3
	345	Tb927.1.3270	Tb927.1.3270	Tb927.1.3270		hypothetical protein, conserved	98.508	9	0	27.132	1		0.319046	0.0884808	0.143505	-0.29003	0.0501735	0.135506	1.6671	0.737341	1	0		1.19745	0.259962	2	1	6.7359	1.11195	0.153094	1	0		0.695846	-0.52316	1	0		0.75001	-0.415018	2	1	27.872	0.935629	-0.0959919	1	0		2.6
	710	Tb927.10.2940	Tb927.10.2940	Tb927.10.2940		hypothetical protein, conserved	38.468	19.8	0	60.032	1		0.31896	0.0207781	0.0489976	-0.132582	0.239705	0.378041	1.1568	0.210139	3	2	71.241	1.4589	0.544877	2	0	6.678	1.30507	0.384132	3	0	13.739	0.966837	-0.0486547	3	2	19.907	0.74298	-0.428605	2	0	0.59328	0.958405	-0.0612923	3	0	21.129	15.8
	3446	Tb927.9.15330	Tb927.9.15330	Tb927.9.15330		hypothetical protein, conserved	100.03	10.6	0	22.828	1		0.318593	0.0429461	0.0828876	-0.166952	0.154153	0.281651	1.4585	0.544485	4	1	39.342	1.26346	0.337375	4	1	18.16	1.38529	0.470189	4	2	6.6007	0.778331	-0.361544	4	1	24.176	1.0093	0.0133551	3	1	14.309	0.792707	-0.33514	4	2	22.135	5.8
	2402	Tb927.5.3240	Tb927.5.3240	Tb927.5.3240		hypothetical protein, conserved	88.633	1.8	0	5.4216	1		0.317766	0.0267234	0.0580495	-0.438792	0.00264087	0.0239187	1.1137	0.155361	1	0		1.4404	0.526473	1	0		1.3933	0.478507	1	0		0.720254	-0.473423	1	0		0.63924	-0.64557	1	0		0.786782	-0.345964	1	0		1.8
	3561	Tb927.9.5840;Tb927.9.5750	Tb927.9.5840;Tb927.9.5750	Tb927.9.5840	TRYP1	unspecified product	22.424	75.9	0	224.99	2		0.317729	0.0029072	0.0117166	-0.0480263	0.387803	0.532467	1.2802	0.356369	14	1	13.116	1.39225	0.477422	18	5	10.75	1.28775	0.364849	13	1	12.875	0.964972	-0.0514417	14	1	8.4253	0.88097	-0.182835	18	5	11.449	0.931706	-0.102053	13	1	7.3436	60.8
	1209	Tb927.11.14090	Tb927.11.14090	Tb927.11.14090		hypothetical protein, conserved	51.674	52.3	0	66.745	1		0.316604	0.00287232	0.011613	0.0086298	0.865397	0.91102	1.2985	0.376846	15	3	17.213	1.29917	0.377594	19	5	15.605	1.34624	0.428935	13	2	23.718	0.978091	-0.0319597	15	3	16.531	0.95215	-0.0707392	19	5	11.051	0.931966	-0.10165	13	2	10.18	37.9
	2275	Tb927.4.5130	Tb927.4.5130	Tb927.4.5130		hypothetical protein, conserved	28.811	29.8	0	7.833	1		0.309568	0.0837363	0.137839	-0.0854639	0.712906	0.795393	1.3271	0.408277	6	2	11.719	1.06681	0.0933095	2	1	3.1201	1.58143	0.661228	2	0	8.1768	1.16248	0.217206	6	2	8.8355	1.0443	0.0625362	2	1	22.773	0.615726	-0.69964	2	0	3.5379	29.8
	3254	Tb927.8.7490;Tb927.4.4930	Tb927.8.7490;Tb927.4.4930	Tb927.8.7490		hypothetical protein, conserved	157.97	5.2	0	30.091	2		0.304823	0.024354	0.0542031	-0.108392	0.0969223	0.207948	1.1728	0.229957	5	1	41.347	1.46394	0.549852	4	2	33.683	1.23833	0.308394	4	1	11.399	0.910084	-0.135929	5	1	9.0436	0.86608	-0.207428	4	2	37.843	0.919794	-0.120617	4	1	29.68	4.5
	663	Tb927.10.2020	Tb927.10.2020	Tb927.10.2020	HK2	hexokinase (HK2)	51.148	60.5	0	323.31	1		0.304253	0.00336722	0.0129607	0.00116299	0.98862	0.992533	1.28	0.356144	2	0	10.93	1.29224	0.369874	3	2	14.465	1.24964	0.321513	2	0	18.483	0.866251	-0.207143	2	0	0.95569	0.96473	-0.0518029	3	2	16.9	1.05811	0.0814916	2	0	18.081	52.7
	1398	Tb927.11.2430	Tb927.11.2430	Tb927.11.2430	DHC1b	Cytoplasmic dynein 2 heavy chain (DYNC2H1), putative,Cytoplasmic dynein 2 heavy chain (DYNC2H2), putative (DHC1b)	484.96	11.2	0	110.3	1		0.303911	0.00518756	0.0179897	-0.119655	0.0870699	0.194374	1.2181	0.284633	10	3	26.221	1.37667	0.461184	16	7	53.837	1.3288	0.410121	13	4	39.686	0.911328	-0.133958	10	3	29.218	0.84456	-0.243728	16	7	29.083	0.911826	-0.133169	13	4	33.154	3.6
	3467	Tb927.9.2110	Tb927.9.2110	Tb927.9.2110		hypothetical protein, conserved	13.122	17.7	0	5.507	1	1	0.302434	0.547736	0.623503	-0.140319	0.117049	0.233914	1.9011	0.926834	2	0	3.6271	0.549995	-0.862511	1	1		2.09987	1.0703	2	1	7.5154	0.900576	-0.151079	2	0	0.12318	0.93662	-0.0944643	1	1		0.787154	-0.345283	2	1	14.748	17.7
	3380	Tb927.9.12800	Tb927.9.12800	Tb927.9.12800		hypothetical protein, conserved	120.05	6.5	0	4.2928	1		0.300824	0.00325843	0.0127865	-0.381431	0.167074	0.296501	1.2925	0.370164	2	1	55.33	1.28826	0.365425	3	2	172.17	1.27652	0.352216	1	1		0.761325	-0.393416	2	1	7.7326	0.49318	-1.01981	3	2	132.09	1.10118	0.139045	1	1		4.1
	3290	Tb927.9.10050	Tb927.9.10050	Tb927.9.10050		hypothetical protein, conserved	46.936	3.8	0.0053931	1.7248	1	1	0.300777	0.00797917	0.0243115	0.0691805	0.539208	0.661234	1.3431	0.425567	1	0		1.19339	0.255064	1	0		1.29313	0.370863	1	0		1.10461	0.143532	1	0		1.0963	0.132643	1	0		0.851209	-0.232415	1	0		3.8
	2761	Tb927.7.2740	Tb927.7.2740	Tb927.7.2740		hypothetical protein, conserved	19.538	27.8	0	85.59	1		0.300672	0.0286931	0.0610072	-0.0822768	0.296238	0.441448	1.4068	0.492417	2	1	30.78	1.11582	0.158107	3	2	5.7732	1.3264	0.407517	2	0	6.6739	0.901713	-0.149259	2	1	16.051	0.99732	-0.00387161	3	2	10.347	0.842105	-0.247928	2	0	4.3654	17.2
	2507	Tb927.6.1920	Tb927.6.1920	Tb927.6.1920		hypothetical protein, conserved	42.421	11	0	49.089	1		0.300329	0.0396229	0.0776892	-0.402429	0.00111943	0.0157959	1.2221	0.289362	2	0	8.6772	1.1103	0.150946	3	0	24.607	1.51823	0.602394	2	0	14.081	0.757404	-0.400866	2	0	10.941	0.71443	-0.485135	3	0	5.2471	0.726903	-0.460166	2	0	2.6855	11
	860	Tb927.10.6630	Tb927.10.6630	Tb927.10.6630	HEL64	ATP-dependent DEAD/H RNA helicase HEL64, putative (HEL64)	64.082	39.6	0	97.124	1		0.29715	0.00453358	0.0162325	-0.142553	0.0370536	0.111244	1.2547	0.327342	14	3	17.229	1.23078	0.299578	12	3	33.077	1.33756	0.419604	15	4	26.096	0.880437	-0.183709	14	3	23.771	0.84121	-0.249462	12	3	26.548	0.880437	-0.183709	15	4	27.184	28
	3058	Tb927.8.2820	Tb927.8.2820	Tb927.8.2820		hypothetical protein, conserved	141.11	26.3	0	47.05	1		0.296137	0.00619256	0.0202557	-0.301808	0.00419922	0.0308136	1.1864	0.246591	1	0		1.2966	0.37473	1	1		1.33515	0.417001	1	0		0.825491	-0.276675	1	0		0.78314	-0.352658	1	1		0.757404	-0.400866	1	0		26.3
	876	Tb927.10.7020	Tb927.10.7020	Tb927.10.7020		acid phosphatase, putative	49.918	27.8	0	65.931	1		0.2959	0.0101572	0.0289635	-0.290567	0.011966	0.0574535	1.1815	0.24062	8	2	11.812	1.33501	0.416847	7	1	13.382	1.38334	0.468152	10	4	4.8916	0.828089	-0.272143	8	2	5.3757	0.71186	-0.490335	7	1	8.321	0.812876	-0.298893	10	4	11.261	25.7
	3359	Tb927.9.11970	Tb927.9.11970	Tb927.9.11970		hypothetical protein, conserved	64.951	2.6	0.0011972	2.3301	1	1	0.295728	0.0386625	0.0764504	-0.0891503	0.372833	0.518653	1.1842	0.243913	1	0		1.19583	0.258011	1	0		1.5444	0.627048	1	0		0.998602	-0.00201836	1	0		0.9759	-0.0351948	1	0		0.792833	-0.334911	1	0		2.6
	1706	Tb927.11.8950	Tb927.11.8950	Tb927.11.8950	TbLRRP1	leucine rich repeat (TbLRRP1)	78.96	15.4	0	18.615	1		0.295567	0.0173861	0.0428316	-0.150282	0.106517	0.220331	1.2382	0.308244	9	3	13.886	1.17608	0.23399	6	3	8.5437	1.41325	0.499014	7	2	25.193	0.838364	-0.254352	9	3	10.73	0.95635	-0.0643894	6	3	24.618	0.823588	-0.280006	7	2	9.9833	15.4
	130	Tb927.11.1830;Tb11.1390	Tb927.11.1830;Tb11.1390	Tb927.11.1830		hypothetical protein, conserved	62.035	17.2	0	48.249	2		0.294017	0.00843584	0.0252776	-0.168473	0.0477124	0.131946	1.2993	0.377735	8	1	11.613	1.34602	0.428702	6	1	5.6704	1.19849	0.261224	9	4	16.79	0.78765	-0.344374	8	1	19.163	0.87094	-0.199355	6	1	9.5901	0.874126	-0.194087	9	4	9.9009	17.2
	596	Tb927.10.14810	Tb927.10.14810	Tb927.10.14810	mbf1	Multiprotein-bridging factor 1, putative (mbf1)	17.974	38.1	0	18.895	1		0.292706	0.030352	0.063694	-0.0410159	0.507268	0.636058	1.0904	0.124857	3	0	16.007	1.32949	0.410869	4	1	15.228	1.42855	0.514553	4	2	13.049	0.991867	-0.0117819	3	0	12.362	0.89831	-0.154715	4	1	8.2908	0.867905	-0.204391	4	2	13.397	21.9
	571	Tb927.10.14330	Tb927.10.14330	Tb927.10.14330		hypothetical protein, conserved	115.95	13.4	0	32.537	1		0.291538	0.0262348	0.0573322	-0.467351	0.0103669	0.0524761	1.2342	0.303576	3	0	9.6993	1.16829	0.224402	3	1	8.974	1.45998	0.54595	3	2	13.235	0.791327	-0.337654	3	0	13.997	0.74211	-0.430295	3	1	14.005	0.607275	-0.719578	3	2	27.238	5.3
	2289	Tb927.4.640	Tb927.4.640	Tb927.4.640		hypothetical protein, conserved	52.055	3	0	63.088	1		0.28927	0.0483747	0.0908369	-0.154796	0.205108	0.340498	1.4393	0.525367	1	0		1.23608	0.305771	1	0		1.09231	0.127384	1	0		0.849762	-0.234869	1	0		0.73366	-0.446816	1	0		1.03977	0.0562662	1	0		3
	314	Tb927.1.190	Tb927.1.190	Tb927.1.190		retrotransposon hot spot protein (RHS, pseudogene), putative	94.659	34.3	0	213.54	1		0.287617	0.013707	0.0360449	0.0961616	0.547966	0.66874	1.2854	0.362217	3	3	51.98	1.18268	0.242055	1	0		1.35807	0.441556	2	2	44.629	0.891424	-0.165815	3	3	20.07	1.3486	0.431463	1	0		0.922935	-0.115699	2	2	14.341	13.3
	2357	Tb927.5.2260;Tb927.5.2230;Tb927.5.2170;Tb927.5.2200	Tb927.5.2260;Tb927.5.2230;Tb927.5.2170;Tb927.5.2200	Tb927.5.2260		conserved protein	12.354	81	0	154.1	4		0.286972	0.0085025	0.0253873	0.390763	0.0294943	0.0961408	1.2974	0.375623	5	0	18.802	1.31318	0.393065	3	0	5.6939	1.19591	0.258115	2	0	7.4891	1.11004	0.150609	5	0	8.0137	1.5629	0.644225	3	0	14.09	1.1851	0.24501	2	0	8.148	51.7
	2124	Tb927.4.1510	Tb927.4.1510	Tb927.4.1510		phospholipid-translocating ATPase, putative	121.53	7.4	0	42.163	1		0.28548	0.0478936	0.0902679	-0.0284951	0.693957	0.779303	1.1215	0.16543	1	1		1.18768	0.248142	4	1	17.607	1.52393	0.607793	3	2	12.516	0.990099	-0.0143553	1	1		0.87513	-0.192431	4	1	10.701	1.0308	0.0437649	3	2	35.154	1.2
	3637	Tb927.9.9020	Tb927.9.9020	Tb927.9.9020	RBG2	ribosome-interacting GTPase 2, putative (RBG2)	42.002	12.8	0	38.387	1		0.284964	0.443824	0.52747	-0.0383961	0.821501	0.880526	0.67426	-0.568623	2	0	39.513	1.71415	0.777492	1	1		1.80688	0.853501	1	0		1.22985	0.298478	2	0	33.869	0.71164	-0.49078	1	1		0.934405	-0.0978804	1	0		7.8
	485	Tb927.10.12590	Tb927.10.12590	Tb927.10.12590		hypothetical protein, conserved	105.85	4.9	0	48.278	1		0.284642	0.0286982	0.0610072	0.120436	0.27813	0.421601	1.1664	0.222063	2	0	21.618	1.47966	0.565268	2	1	28.741	1.27867	0.354649	1	0		1.00223	0.0032208	2	0	8.3916	1.2261	0.294077	2	1	44.077	0.929282	-0.105812	1	0		2.6
	2311	Tb927.5.1160	Tb927.5.1160	Tb927.5.1160		hypothetical protein, conserved	25.569	57.5	0	129.84	1		0.283049	0.0171464	0.0424364	0.0403386	0.426891	0.569578	1.1428	0.192573	14	2	10.205	1.37682	0.461343	14	2	21.915	1.27002	0.34485	14	1	15.491	0.982222	-0.0258793	14	2	12.953	0.96732	-0.0479349	13	2	16.879	0.985513	-0.0210533	14	1	15.273	31.1
	1301	Tb927.11.15990	Tb927.11.15990	Tb927.11.15990	TbNup109	nucleoporin Nup109 (TbNup109)	108.72	17.9	0	53.576	1		0.282034	0.00663316	0.0212305	-0.100957	0.154522	0.281919	1.2065	0.270828	10	3	25.185	1.36549	0.449414	9	4	16.371	1.22435	0.292016	10	2	14.583	0.865576	-0.208268	10	3	22.572	0.86643	-0.206845	9	4	14.035	0.950209	-0.0736832	10	2	17.896	13.9
	903	Tb927.10.7680	Tb927.10.7680	Tb927.10.7680		GTPase activating protein, putative	60.165	28.7	0	120.71	1		0.280772	0.0378684	0.0752913	0.0127934	0.875179	0.916372	1.317	0.397255	9	1	9.0616	1.06755	0.0943102	10	2	6.2746	1.41409	0.499871	7	0	16.973	1.07898	0.10967	9	1	6.9412	0.95682	-0.0636805	10	2	13.484	0.844951	-0.24306	7	0	8.1337	24.7
	243	Tb927.10.13270;Tb11.v5.0563	Tb927.10.13270;Tb11.v5.0563	Tb927.10.13270		Periodic tryptophan protein 2 homolog, putative	102.91	8.7	0	15.59	2		0.280175	0.0839424	0.138088	-0.26378	0.18578	0.317907	1.3925	0.477677	1	1		1.43414	0.52019	2	1	72.882	1.03159	0.0448658	2	1	21.03	1.10126	0.139156	1	1		0.64002	-0.643811	2	1	23.345	0.745879	-0.422986	2	1	56.772	1.7
	1118	Tb927.11.12150	Tb927.11.12150	Tb927.11.12150	BILBO1	flagellar protein essential for flagellar pocket biogenesis (BILBO1)	67.325	31	0	99.423	1		0.279877	0.00842075	0.0252623	9.66594e-05	0.998563	0.998563	1.3346	0.416407	15	4	19.831	1.24217	0.312868	12	0	21.963	1.23522	0.304772	12	2	23.255	0.991277	-0.0126402	15	4	16.343	0.93315	-0.0998191	12	0	19.317	0.982511	-0.0254541	12	2	16.54	23.3
	1716	Tb927.11.9130	Tb927.11.9130	Tb927.11.9130		replication factor A, 51kDa subunit, putative	52.331	37.4	0	155.88	1		0.278211	0.00638673	0.0207417	0.580429	0.000365974	0.00849924	1.2579	0.331017	10	3	28.476	1.21533	0.281351	8	2	19.047	1.34526	0.427886	10	4	26.2	1.48575	0.571193	10	3	8.4694	1.4132	0.498966	8	2	12.599	1.34162	0.423971	10	4	15.796	29.4
	278	Tb927.8.2470;Tb11.v5.0799	Tb927.8.2470;Tb11.v5.0799	Tb927.8.2470		hypothetical protein, conserved	11.223	26.6	0	40.381	2	1	0.274204	0.0165729	0.0413507	0.12385	0.0938029	0.203994	1.3212	0.401849	3	2	36.935	1.31782	0.398151	2	0	7.2732	1.15046	0.202207	2	0	1.4984	0.982801	-0.0250288	3	2	3.0704	1.0818	0.113434	2	0	4.0587	1.03161	0.0448955	2	0	5.5893	26.6
	917	Tb927.10.7930	Tb927.10.7930	Tb927.10.7930	PGAM	2,3-bisphosphoglycerate-independent phosphoglycerate mutase (PGAM)	60.603	39.9	0	178.28	1		0.274055	0.0209147	0.0491826	0.133326	0.267628	0.409351	1.2255	0.29337	1	0		1.41894	0.504817	3	1	3.9668	1.17614	0.234058	2	0	1.3495	0.984252	-0.0229004	1	0		1.2719	0.346985	3	1	35.202	0.949127	-0.0753273	2	0	0.29027	4.5
	399	Tb927.10.10320	Tb927.10.10320	Tb927.10.10320		Dynein light chain Tctex-type, putative	12.161	22	0.0003096	2.8708	1		0.273769	0.0473217	0.0895228	-0.118127	0.171628	0.301209	1.4195	0.505383	1	0		1.29671	0.37486	2	1	27.951	1.11426	0.15608	1	0		0.984737	-0.0221902	1	0		0.85553	-0.22511	2	1	50.762	0.803213	-0.316146	1	0		8.3
	1859	Tb927.2.5030	Tb927.2.5030	Tb927.2.5030		transcription initiation protein, putative	79.801	8	0	10.517	1		0.271827	0.270939	0.351339	-0.464431	0.0205854	0.0778011	1.1344	0.181929	1	0		0.984349	-0.0227584	1	0		1.81848	0.862733	3	2	41.304	0.645369	-0.631803	1	0		0.63787	-0.648666	1	0		0.878889	-0.186247	3	2	23.886	1.7
	2363	Tb927.5.2410	Tb927.5.2410	Tb927.5.2410		kinesin, putative	149.64	8.4	0	8.4252	1		0.268531	0.0290582	0.0614878	-0.340883	0.0118519	0.0571413	1.3895	0.474566	2	0	27.469	1.25683	0.329794	2	1	60.237	1.15121	0.203153	1	0		0.867303	-0.205393	2	0	8.435	0.74362	-0.427363	2	1	10.549	0.675037	-0.566961	1	0		4.6
	589	Tb927.10.14730;Tb11.v5.1062	Tb927.10.14730;Tb11.v5.1062	Tb927.10.14730		chaperone protein DNAj, putative	52.53	24.8	0	38.744	2		0.267577	0.068423	0.118966	-0.883451	0.000635906	0.0113612	1.0714	0.0994972	1	0		1.46763	0.55349	1	0		1.35406	0.437291	1	1		0.564748	-0.82432	1	0		0.45299	-1.14245	1	0		0.573559	-0.801986	1	1		2.5
	3158	Tb927.8.5460;Tb927.8.5440;Tb11.v5.0797;Tb927.8.5465;Tb11.v5.0798;Tb927.8.5470	Tb927.8.5460;Tb927.8.5440;Tb11.v5.0797;Tb927.8.5465;Tb11.v5.0798	Tb927.8.5460	Tb-44	flagellar calcium-binding protein,44 kDa calflagin,44 kDa calcimedin (Tb-44)	45.718	19.9	0	122.64	6		0.264354	0.00565131	0.0191014	-0.0238553	0.637228	0.739255	1.2682	0.342782	5	0	4.4525	1.26707	0.341501	7	0	11.275	1.29673	0.374879	6	0	7.2201	0.957854	-0.0621217	5	0	5.5733	0.93491	-0.0971006	7	0	4.9766	0.913576	-0.130404	6	0	5.9389	17.7
	642	Tb927.10.1620;Tb11.v5.0643	Tb927.10.1620;Tb11.v5.0643	Tb927.10.1620		phosphoserine/threonine/tyrosine-binding protein, putative	59.944	11.9	0	19.815	2		0.264325	0.0263076	0.0573428	-0.217887	0.020327	0.0771545	1.3252	0.40621	4	0	35.92	1.13313	0.180315	5	1	24.133	1.32564	0.406694	4	1	16.316	0.889521	-0.168899	4	0	36.639	0.76926	-0.378457	5	1	13.447	0.814531	-0.295958	4	1	28.459	11.9
	2892	Tb927.7.5930	Tb927.7.5930	Tb927.7.5930	PAD1	Protein Associated with Differentiation (PAD1)	66.232	17.6	0	10.997	1		0.263934	0.0460515	0.0877089	0.0840756	0.350942	0.495264	1.4352	0.521252	1	1		1.11951	0.162864	1	0		1.23591	0.305574	1	0		1.16001	0.21414	1	1		0.93776	-0.0927094	1	0		0.931446	-0.102457	1	0		10.6
	2024	Tb927.3.4190	Tb927.3.4190	Tb927.3.4190		endosomal integral membrane protein, putative	72.048	18.3	0	58.319	1		0.262585	0.0150714	0.0386698	-0.116497	0.0832592	0.189368	1.3523	0.435415	10	4	19.37	1.18656	0.246789	9	2	17.392	1.23038	0.299099	9	4	23.832	0.908265	-0.138814	10	4	42.017	0.89813	-0.155004	9	2	15.089	0.847529	-0.238665	9	4	26.589	16.3
	650	Tb927.10.1830	Tb927.10.1830	Tb927.10.1830		syntaxin, putative	25.824	36.5	0	19.211	1		0.260421	0.0244179	0.0542976	-0.301987	0.0363806	0.110228	1.3187	0.399116	3	1	12.588	1.3833	0.468112	5	2	8.367	1.12827	0.174117	3	0	42.346	0.720617	-0.472696	3	1	15.723	0.73308	-0.447957	5	2	48.277	0.951294	-0.0720372	3	0	14.173	18.7
	365	Tb927.1.4420	Tb927.1.4420	Tb927.1.4420		ABC transporter, putative	104.68	25.7	0	97.643	1		0.259694	0.00724186	0.0226289	0.000357138	0.994268	0.995839	1.2076	0.272143	16	4	16.539	1.29009	0.367471	17	2	7.6474	1.24482	0.315935	17	3	11.923	0.97924	-0.0302654	16	4	12.838	0.94682	-0.0788379	17	2	9.822	0.959785	-0.0592168	17	3	15.467	20.2
	3270	Tb927.8.8150	Tb927.8.8150	Tb927.8.8150		hypothetical protein, conserved	19.746	18.7	0	18.535	1		0.259254	0.0575446	0.103737	-0.114255	0.198549	0.332357	1.2458	0.317072	2	0	12.248	1.0535	0.0751856	2	0	57.032	1.40319	0.488714	2	0	15.682	0.970874	-0.0426443	2	0	24.887	0.93535	-0.0964218	2	0	29.689	0.787402	-0.344828	2	0	17.232	18.7
	1878	Tb927.2.5870	Tb927.2.5870	Tb927.2.5870		hypothetical protein, conserved	213.83	8.8	0	2.9733	1		0.259248	0.105689	0.166061	-0.0525472	0.834833	0.88918	1.4247	0.510658	1	0		1.00166	0.00239686	1	1		1.36429	0.448154	1	0		0.854117	-0.227495	1	0		1.4369	0.52296	1	1		0.656901	-0.606253	1	0		0.9
	1156	Tb927.11.13130	Tb927.11.13130	Tb927.11.13130	MBAP1	membrane-bound acid phosphatase 1 precursor (MBAP1)	59.376	13	0	37.221	1		0.259205	0.0274833	0.0592484	-0.227878	0.0116366	0.0566421	1.3732	0.457542	5	2	14.564	1.26318	0.337065	7	1	15.38	1.11645	0.158912	5	0	6.2596	0.814067	-0.29678	5	2	11.948	0.77907	-0.360175	7	1	10.421	0.859845	-0.217851	5	0	6.2267	7.8
	1752	Tb927.11.980	Tb927.11.980	Tb927.11.980	TbNup158	Nucleoporin,serine peptidase, Clan SP, family S59, putative (TbNup158)	158.38	19.1	0	103.6	1		0.25861	0.0173724	0.0428316	-0.168477	0.021895	0.0802394	1.2459	0.317188	20	10	8.6109	1.3308	0.412289	16	4	20.483	1.15906	0.212952	18	7	19.093	0.844024	-0.244644	21	10	16.757	0.84156	-0.248862	16	4	13.257	0.857854	-0.221197	18	7	22.467	17.8
	401	Tb927.10.10340;Tb11.v5.0811	Tb927.10.10340	Tb927.10.10340	SMC2	structural maintenance of chromosome 2, putative (SMC2)	134	6.5	0	35.202	2	1	0.258062	0.136002	0.203282	-0.0444046	0.644931	0.744772	1.6182	0.69439	5	2	30.015	1.23452	0.303953	5	1	28.054	1.10785	0.147761	7	0	9.7098	0.805997	-0.311154	5	2	23.933	0.91641	-0.125935	5	1	27.602	1.06423	0.0898046	7	0	15.776	4.9
	1546	Tb927.11.5180	Tb927.11.5180	Tb927.11.5180		hypothetical protein, conserved	27.635	45.6	0	166.34	1		0.257839	0.00622481	0.0203349	0.0342725	0.550235	0.670863	1.2704	0.345283	14	0	12.396	1.2799	0.356033	15	0	17.363	1.21626	0.282456	14	2	16.623	0.94697	-0.0786098	14	0	12.991	1.0218	0.0311128	15	0	8.3556	0.99108	-0.0129262	14	2	13.328	45.2
	2643	Tb927.6.4800	Tb927.6.4800	Tb927.6.4800		hypothetical protein, conserved	46.376	20.1	0	20.341	1		0.257389	0.0387952	0.0765933	-0.473757	0.00467189	0.0319084	1.268	0.342555	3	1	10.126	1.39036	0.475455	2	0	21.542	1.10509	0.14417	6	1	29.101	0.652827	-0.615228	3	1	13.251	0.7993	-0.323191	2	0	31.809	0.660851	-0.597603	6	1	11.702	14.8
	3540	Tb927.9.4900	Tb927.9.4900	Tb927.9.4900		condensin subunit 1, putative	141.11	8.5	0	17.173	1		0.257113	0.020173	0.0478825	0.00482182	0.982245	0.987697	1.39	0.475085	4	1	8.548	1.16708	0.222902	4	2	28.543	1.21315	0.278759	5	2	29.424	0.87858	-0.186754	4	1	39.909	1.407	0.492622	4	2	36.337	0.751145	-0.412836	5	2	0.78298	5.2
	1294	Tb927.11.15870	Tb927.11.15870	Tb927.11.15870		hypothetical protein, conserved	42.433	13	0	5.9183	1		0.256685	0.0334386	0.0682503	-0.0608108	0.743819	0.819664	1.3639	0.447738	1	0		1.12466	0.169485	2	1	12.378	1.27476	0.350228	3	2	45.158	0.669344	-0.57918	1	0		1.1407	0.189919	2	1	0.36023	1.01362	0.0195213	3	2	53.533	3.1
	2487	Tb927.6.1520	Tb927.6.1520	Tb927.6.1520	AQP1	Aquaglyceroporin 1 (AQP1)	35.066	33.3	0	77.301	1		0.256515	0.0071786	0.022522	-0.0792492	0.173457	0.30343	1.3264	0.407516	7	1	11.231	1.21306	0.278654	6	0	11.846	1.26078	0.334316	5	0	4.1003	0.896057	-0.158337	7	1	9.896	0.87895	-0.186147	6	0	9.1667	0.916003	-0.126576	5	0	6.0208	20.2
	2133	Tb927.4.1710	Tb927.4.1710	Tb927.4.1710		hypothetical protein, conserved	27.883	18.2	0	8.4708	1		0.255931	0.0429642	0.0828876	-0.291374	0.135141	0.257754	1.1585	0.212258	3	3	115.57	1.43534	0.521391	1	0		1.16166	0.216183	2	0	0.92043	1.06701	0.0935711	3	3	28.275	0.75851	-0.39876	1	0		0.62348	-0.681584	2	0	8.6899	13.8
	1004	Tb927.10.9890;Tb11.v5.0458	Tb927.10.9890	Tb927.10.9890		hypothetical protein, conserved	97.192	16.3	0	86.126	2		0.25149	0.0229736	0.0522783	-0.0469484	0.623078	0.727499	1.3011	0.379732	10	3	7.1651	1.12212	0.166227	11	4	14.579	1.3129	0.392762	10	2	17.151	0.90465	-0.144569	10	3	26.587	1.0743	0.103397	11	4	19.307	0.829119	-0.27035	10	2	10.45	12.3
	566	Tb927.10.14240;Tb11.v5.0859	Tb927.10.14240;Tb11.v5.0859	Tb927.10.14240	NMT	N-myristoyltransferase (NMT)	50.528	34.1	0	35.874	2		0.250538	0.467095	0.550993	-0.43522	0.00433791	0.0310106	1.6113	0.688225	6	2	33.237	1.69563	0.761825	5	3	19.092	0.685542	-0.544683	2	1	124.3	0.693674	-0.527671	5	2	11.921	0.64815	-0.6256	5	3	27.992	0.795545	-0.329985	2	1	14.228	23.1
	2552	Tb927.6.2790;REV__Tb927.6.2790	Tb927.6.2790	Tb927.6.2790		L-threonine 3-dehydrogenase, putative	36.957	77.4	0	323.31	2	1	0.24968	0.00639339	0.0207417	0.0435195	0.414443	0.557594	1.2617	0.335369	39	5	5.6939	1.26719	0.341629	44	8	9.3473	1.27033	0.345198	37	5	6.8562	0.962464	-0.0551957	39	5	8.5313	0.98561	-0.0209112	45	8	7.5519	1.00978	0.0140479	40	5	10.654	69
	1958	Tb927.3.2490	Tb927.3.2490	Tb927.3.2490		hypothetical protein, conserved	110.07	34.1	0	136.51	1		0.249293	0.00951787	0.0276877	-0.0101693	0.843871	0.893925	1.3284	0.40969	23	3	13.665	1.34129	0.423623	24	5	13.667	1.19586	0.258046	23	7	36.55	0.990589	-0.0136409	23	3	12.612	0.95184	-0.071209	24	5	13.305	0.954654	-0.0669502	23	7	16.407	26.4
	1211	Tb927.11.14100	Tb927.11.14100	Tb927.11.14100	DRBD4	DRBD4 (DRBD4)	54.707	24.2	0	18.072	1		0.246659	0.023757	0.0534375	-0.115207	0.0970611	0.20807	1.3488	0.431676	4	1	5.3334	1.19111	0.252312	7	1	19.232	1.26757	0.342067	6	0	16.245	0.924385	-0.113434	4	1	23.979	0.8615	-0.215077	7	1	18.218	0.835352	-0.259544	6	0	19.11	16
	1396	Tb927.11.2410	Tb927.11.2410	Tb927.11.2410		hypothetical protein, conserved	24.58	64.9	0	296.3	1		0.246308	0.00611556	0.0201717	-0.111943	0.0727431	0.173968	1.2488	0.320542	20	4	12.731	1.26312	0.336992	21	4	13.068	1.23298	0.302155	21	6	12.705	0.896379	-0.15782	20	4	6.2919	0.85207	-0.230956	21	4	15.068	0.923361	-0.115033	21	6	9.6089	48.6
	1399	Tb927.11.2470	Tb927.11.2470	Tb927.11.2470		aminopeptidase, putative,metallo-peptidase, Clan MF, Family M17	60.585	60.2	0	179.51	1		0.245978	0.00837534	0.0251856	0.0372257	0.510456	0.638637	1.226	0.293959	12	5	14.55	1.20182	0.265223	14	5	10.303	1.2357	0.305325	12	3	14.215	0.934929	-0.0970714	12	5	15.744	0.99582	-0.0060431	14	5	11.94	0.988631	-0.0164963	12	3	13.379	38.2
	2153	Tb927.4.2070;Tb11.v5.0410;Tb11.v5.0881	Tb927.4.2070	Tb927.4.2070		antigenic protein, putative	511.32	51.4	0	323.31	3		0.245951	0.00665933	0.0212345	0.00459188	0.925501	0.951772	1.2164	0.282618	28	8	14.433	1.28355	0.360138	25	6	12.568	1.29934	0.377782	32	7	11.91	0.973331	-0.038998	28	8	8.6183	0.93469	-0.0974401	25	6	12.673	0.990786	-0.0133551	32	7	8.1438	49.7
	3401	Tb927.9.1350	Tb927.9.1350	Tb927.9.1350		hypothetical protein, conserved	59.813	22	0	27.651	1		0.245191	0.0121687	0.0330403	-0.081566	0.265032	0.406853	1.1242	0.168899	4	0	15.811	1.25022	0.322181	4	1	26.805	1.28355	0.360138	6	2	20.284	0.95229	-0.0705267	4	0	7.2907	0.83137	-0.266437	4	1	19.945	0.933968	-0.0985543	6	2	13.568	9.1
	2471	Tb927.6.980;Tb927.6.970;Tb927.6.960;Tb927.6.1020;Tb927.6.1010;Tb927.6.990;Tb927.6.1060;Tb927.6.1050;Tb927.6.1000	Tb927.6.980;Tb927.6.970;Tb927.6.960;Tb927.6.1020;Tb927.6.1010;Tb927.6.990;Tb927.6.1060;Tb927.6.1050;Tb927.6.1000	Tb927.6.980	CP	cysteine peptidase, Clan CA, family C1, Cathepsin L-like (CP)	48.439	19.6	0	92.681	9		0.245016	0.0331008	0.0677244	-0.0642097	0.360317	0.504563	1.3575	0.440952	2	0	8.9347	1.33074	0.412232	4	2	21.01	1.20257	0.266125	3	1	13.908	0.974659	-0.0370307	2	0	12.306	0.80032	-0.321351	4	2	12.848	0.9273	-0.108892	3	1	24.299	8.2
	1383	Tb927.11.2210	Tb927.11.2210	Tb927.11.2210		diacylglycerol acyltransferase, putative	167.24	1.8	0	15.074	1		0.243031	0.217582	0.2948	-0.232273	0.0688122	0.166993	1.6563	0.727964	1	0		1.04119	0.0582326	1	0		1.08407	0.116457	1	0		0.832986	-0.263635	1	0		0.92806	-0.10771	1	0		0.702543	-0.509341	1	0		0.9
	1472	Tb927.11.3730	Tb927.11.3730	Tb927.11.3730	LeuRS	leucyl-tRNA synthetase, putative (LeuRS)	121.82	47	0	323.31	1	1	0.241657	0.00904849	0.0265793	-0.0318906	0.54166	0.663278	1.1743	0.231801	15	3	15.962	1.27257	0.347748	22	10	25.718	1.27766	0.353506	18	6	39.879	0.913826	-0.130008	15	3	29.376	0.94896	-0.0755808	22	10	27.028	0.945716	-0.0805212	18	6	11.545	21.6
	3608	Tb927.9.7800	Tb927.9.7800	Tb927.9.7800		hypothetical protein, conserved	29.096	13.3	0	18.685	1		0.241075	0.0986804	0.157034	-0.116855	0.0844976	0.190999	1.1908	0.251931	3	2	5.9891	1.06477	0.0905418	3	0	2.5655	1.45174	0.53778	3	1	53.103	0.84631	-0.240742	3	2	39.262	0.91068	-0.134984	3	0	11.121	0.923873	-0.114234	3	1	48.069	9.8
	2431	Tb927.5.4020	Tb927.5.4020	Tb927.5.4020		hypothetical protein	29.347	22.1	0	199.95	1		0.238311	0.0213706	0.0500059	-0.24849	0.0155683	0.066687	1.2464	0.317767	5	0	2.4659	1.14176	0.191261	5	0	2.1088	1.33545	0.417328	5	1	6.4311	0.868583	-0.203264	5	0	5.0716	0.78644	-0.346591	5	0	4.5303	0.745935	-0.422879	5	1	1.0883	17.3
	1900	Tb927.3.1160	Tb927.3.1160	Tb927.3.1160		hypothetical protein, conserved	27.697	14.2	0	13.28	1		0.234745	0.0400192	0.0783388	-0.417022	0.0476696	0.131946	1.2785	0.354452	1	0		1.31129	0.390983	2	2	10.308	1.11452	0.156418	2	1	40.06	0.569671	-0.8118	1	0		0.90124	-0.150017	2	2	10.691	0.732547	-0.449007	2	1	0.14902	7.3
	3222	Tb927.8.6640	Tb927.8.6640	Tb927.8.6640		hypothetical protein, conserved	67.498	25.7	0	123.75	1		0.234124	0.0131481	0.034901	-0.342151	0.00318109	0.0271624	1.1452	0.1956	8	1	17.713	1.26312	0.336992	11	4	40.537	1.25927	0.332589	10	6	11.246	0.722752	-0.468427	8	1	21.587	0.78965	-0.340715	11	4	13.94	0.757232	-0.401194	10	6	9.8576	18.7
	3161	Tb927.8.5510	Tb927.8.5510	Tb927.8.5510		apurinic/apyrimidinic endonuclease, putative	44.375	22.7	0	48.497	1		0.23378	0.102226	0.161474	-0.044191	0.595054	0.705347	1.3243	0.40523	5	4	54.42	1.38846	0.47349	5	2	17.187	1.01797	0.025691	6	2	22.516	0.984931	-0.0219061	5	4	16.764	0.81818	-0.28951	5	2	29.325	0.997307	-0.00389003	6	2	10.127	8.3
	3056	Tb927.8.2770;Tb11.v5.0808	Tb927.8.2770	Tb927.8.2770	IP3R	inositol 1,4,5-trisphosphate receptor (IP3R)	342.48	10.3	0	122.83	2		0.232549	0.0117216	0.0321712	0.102699	0.113271	0.228916	1.1883	0.248899	21	5	40.774	1.24179	0.31242	20	5	16.209	1.24833	0.32	21	8	23.222	1.07189	0.100159	21	5	14.437	1.0573	0.0803848	20	5	11.33	0.990295	-0.0140696	21	8	24.492	8.3
	2631	Tb927.6.4590;Tb11.v5.0810	Tb927.6.4590;Tb11.v5.0810	Tb927.6.4590	GluRS	glutamyl-tRNA synthetase, putative	68.931	44	0	126.55	2		0.232064	0.0631742	0.112148	-0.342905	0.00500606	0.033187	1.2327	0.301822	6	0	14.993	1.08917	0.12323	8	1	53.839	1.37914	0.463768	6	1	15.517	0.809323	-0.305212	6	0	36.494	0.7616	-0.392895	8	1	33.13	0.680457	-0.555424	6	1	24.175	14.3
	1315	Tb927.11.16200	Tb927.11.16200	Tb927.11.16200	CAP17	microtubule-associated protein,corset-associated protein 17 (CAP17)	14.854	56.1	0	56.285	1		0.231629	0.0109698	0.0306259	0.119129	0.0693466	0.167969	1.2152	0.281194	10	0	25.981	1.27159	0.346628	11	2	57.064	1.22483	0.292581	9	0	13.891	1.07088	0.0987991	10	0	14.462	0.98095	-0.0277485	11	2	55.032	1.047	0.0662612	9	0	15.8	56.1
	2559	Tb927.6.2930	Tb927.6.2930	Tb927.6.2930		hypothetical protein, conserved	59.606	10.6	0	14.293	1		0.231403	0.0111795	0.0310065	0.0789828	0.354137	0.498663	1.1816	0.240742	2	1	39.539	1.18465	0.244463	3	0	10.473	1.28021	0.356384	3	0	17.147	1.16466	0.219908	2	1	15.654	0.99474	-0.0076086	3	0	19.927	0.931446	-0.102457	3	0	3.2861	7.2
	3449	Tb927.9.15470;Tb11.v5.0819	Tb927.9.15470	Tb927.9.15470		kinesin, putative	74.614	30.5	0	71.062	2		0.231013	0.010909	0.0305235	0.000223243	0.996373	0.997159	1.1507	0.202512	12	5	18.913	1.24005	0.310397	14	2	16.129	1.28992	0.367285	12	3	19.699	0.9999	-0.000144262	12	5	20.593	0.94071	-0.0881781	14	2	28.64	0.950751	-0.0728604	12	3	17.172	17.8
	2645	Tb927.6.4950	Tb927.6.4950	Tb927.6.4950		mago nashi-like protein, putative	17.146	28.6	0	7.6617	1		0.230849	0.0419241	0.0813764	-0.197818	0.0709147	0.171065	1.3186	0.399007	2	0	2.0083	1.08793	0.121581	3	0	39.63	1.23003	0.29869	4	0	17.74	0.742832	-0.428893	2	0	6.5484	0.89046	-0.167377	3	0	17.788	0.885661	-0.175173	5	0	52.617	21.1
	2310	Tb927.5.1150	Tb927.5.1150	Tb927.5.1150		RNA helicase Prp43	82.927	11.3	0	30.657	1		0.229091	0.394997	0.480248	-0.389842	0.0544961	0.143215	1.5555	0.637378	5	3	31.372	1.48483	0.570293	3	0	58.93	0.770475	-0.376179	1	0		0.638488	-0.647268	5	3	63.478	0.64283	-0.637491	3	0	21.994	0.964785	-0.0517201	1	0		11.3
	2277	Tb927.4.5200	Tb927.4.5200	Tb927.4.5200	TbNup62	nucleoporin (NUP54/57), putative (TbNup62)	62.475	12.2	0	22.695	1		0.228431	0.0999109	0.158395	-0.260097	0.124433	0.243676	1.4511	0.537147	2	1	50.333	1.05064	0.0712696	3	2	37.405	1.23033	0.299045	3	1	15.996	0.958405	-0.0612923	2	1	20.966	0.87087	-0.199471	3	2	31.866	0.623675	-0.681134	3	1	22.221	5.3
	2883	Tb927.7.5760	Tb927.7.5760	Tb927.7.5760	NFT2	nuclear transport factor 2 protein, putative (NFT2)	15.812	37.8	0	30.971	1		0.228251	0.216404	0.293832	0.258206	0.0047819	0.0322524	1.1953	0.257373	6	3	4.6135	1.55792	0.639624	3	0	9.4957	0.923532	-0.114767	3	0	16.022	1.14873	0.200034	6	3	11.277	1.1192	0.162468	3	0	6.9134	1.14672	0.197517	3	0	6.6358	34.8
	1073	Tb927.11.11080	Tb927.11.11080	Tb927.11.11080	TbNup149	Nucleoporin (TbNup149)	149.23	32.1	0	63.924	1		0.228152	0.0754225	0.127549	-0.113519	0.260554	0.400707	1.2603	0.333767	7	0	12.198	1.01917	0.0273956	7	0	21.297	1.32062	0.401216	7	0	10.846	0.962464	-0.0551957	7	0	11.913	0.95139	-0.0718912	7	0	20.925	0.750356	-0.414352	7	0	7.1958	31.5
	1914	Tb927.3.1450;Tb927.3.1530	Tb927.3.1450;Tb927.3.1530	Tb927.3.1450		hypothetical protein, conserved	43.307	4.8	0	22.095	2		0.227827	0.36528	0.450029	-0.111485	0.344337	0.489209	1.7418	0.800579	1	0		0.901063	-0.1503	2	0	20.041	1.19913	0.261985	1	0		0.906454	-0.141694	1	0		1.0615	0.0861044	2	0	15.837	0.759648	-0.396598	1	0		4.8
	1989	Tb927.3.3330	Tb927.3.3330	Tb927.3.3330		heat shock protein 20, putative	15.842	85.1	0	42.941	1	1	0.227397	0.0474763	0.0896147	-0.00721615	0.899485	0.934492	1.1519	0.204015	10	3	9.4164	1.40272	0.488228	9	1	30.502	1.17563	0.23343	9	1	13.062	0.917347	-0.12446	10	3	6.6277	0.94574	-0.0804845	9	1	12.918	0.982125	-0.026021	9	1	8.7375	58.9
	676	Tb927.10.2320	Tb927.10.2320	Tb927.10.2320		hypothetical protein, conserved	41.178	23.1	0	113.61	1		0.226115	0.233166	0.312573	-0.10288	0.218127	0.355051	1.5852	0.664665	3	0	23.79	1.01886	0.0269545	3	0	12.731	1.09591	0.132135	3	1	17.944	0.889363	-0.169155	3	0	11.327	0.99508	-0.00711558	3	0	23.607	0.847817	-0.238175	3	1	17.004	9.2
	2925	Tb927.7.680;Tb11.v5.0778	Tb927.7.680;Tb11.v5.0778	Tb927.7.680		chaperone protein DNAj, putative	88.706	8.9	0	8.5462	2	1	0.225299	0.378368	0.46426	0.105106	0.381286	0.525534	1.6853	0.753005	3	2	32.589	1.3048	0.383831	4	1	14.486	0.81281	-0.29901	6	2	41.855	0.940645	-0.0882773	3	2	54.828	0.98206	-0.0261169	4	1	6.7947	1.28064	0.356864	6	2	41.046	5.6
	2268	Tb927.4.5010	Tb927.4.5010	Tb927.4.5010		calreticulin, putative	45.042	59.5	0.0067227	1.5546	1		0.225127	0.0152955	0.0390474	0.207489	0.0253345	0.0889866	1.2925	0.370164	3	1	235.13	1.49189	0.577143	1	0		1.34136	0.4237	1	0		1.15185	0.203951	3	1	19.688	0.95573	-0.065325	1	0		1.26501	0.339144	1	0		46.6
	2542	Tb927.6.2550	Tb927.6.2550	Tb927.6.2550	TRRM2	RNA-binding protein, putative (TRRM2)	79.849	21.4	0	50.31	1		0.224918	0.022717	0.0519242	0.0344234	0.581615	0.696918	1.2052	0.269273	3	0	7.032	1.31494	0.394999	6	2	14.928	1.15827	0.211966	6	1	18.352	1.05	0.0703908	3	0	11	0.91617	-0.126313	6	2	11.075	0.986777	-0.0192037	6	1	24.455	8.8
	729	Tb927.10.3260;Tb11.v5.0825	Tb927.10.3260	Tb927.10.3260		Long-chain-fatty-acid--CoA ligase 5 (EC 6.2.1.3) (Long-chain acyl-CoA synthetase 5) (LACS 5), putative	78.983	45.8	0	259.53	2		0.222438	0.0113395	0.0313675	-0.00229629	0.966743	0.979489	1.1786	0.237074	29	10	10.554	1.23347	0.302724	32	4	15.225	1.25313	0.325539	33	6	11.503	0.974374	-0.0374525	29	10	13.743	0.90733	-0.140301	32	4	13.244	0.967399	-0.0478175	33	6	13.642	33.9
	2603	Tb927.6.4010	Tb927.6.4010	Tb927.6.4010		hypothetical protein, conserved	5.9728	26.9	0	21.044	1		0.222306	0.012902	0.0344641	-0.419796	0.0945962	0.205039	1.1964	0.2587	2	0	16.88	1.27194	0.347032	1	0		1.19507	0.257097	2	0	47.614	0.82905	-0.270469	2	0	15.74	0.50765	-0.978094	1	0		0.899766	-0.152378	2	0	14.099	25
	3246	Tb927.8.7230	Tb927.8.7230	Tb927.8.7230		hypothetical protein, conserved	30.589	4	0.0031977	2.0113	1		0.221876	0.0501948	0.0935783	-0.232474	0.0595669	0.152126	1.2484	0.32008	1	0		1.35197	0.435066	1	1		1.10297	0.141398	1	1		0.705816	-0.502636	1	0		0.84768	-0.238408	1	1		0.890948	-0.166587	1	1		4
	733	Tb927.10.3350;Tb11.v5.1021	Tb927.10.3350;Tb11.v5.1021	Tb927.10.3350		hypothetical protein, conserved	60.283	9.9	0	79.714	2		0.219842	0.00949767	0.0276742	0.148608	0.139207	0.26228	1.2134	0.279055	1	0		1.26145	0.33508	2	0	40.221	1.18597	0.24607	2	0	5.4536	1.20137	0.264686	2	0	28.569	1.0752	0.104605	2	0	7.9903	0.950661	-0.0729976	2	0	4.656	7.5
	928	Tb927.10.8170	Tb927.10.8170	Tb927.10.8170		nuclear pore complex protein (NUP155), putative,nucleoporin, putative	144.37	18	0	48.807	1		0.219612	0.0315499	0.0656104	-0.175647	0.0460726	0.129822	1.3047	0.383718	9	3	33.295	1.18423	0.24395	11	2	22.857	1.13209	0.178992	10	2	19.155	0.818934	-0.288181	9	3	13.153	0.85033	-0.233905	11	2	36.634	0.905961	-0.142479	10	2	15.643	11.5
	1054	Tb927.11.10770	Tb927.11.10770	Tb927.11.10770		hypothetical protein, conserved	48.943	11.1	0	9.7111	1		0.219259	0.0277038	0.0594205	-0.0886085	0.305648	0.450915	1.2294	0.297954	2	1	11.231	1.09407	0.129702	2	1	37.516	1.25764	0.330719	2	0	13.964	0.94688	-0.0787464	2	1	9.7399	0.97074	-0.0428432	2	1	16.072	0.802633	-0.317188	2	0	1.727	4.8
	2565	Tb927.6.3090	Tb927.6.3090	Tb927.6.3090		cytoskeleton-associated protein, putative	179.07	4.6	0	15.05	1		0.218674	0.0714145	0.122574	-0.527773	0.00185391	0.0193565	1.0577	0.0809305	2	1	20.42	1.39223	0.477402	1	0		1.26568	0.339911	1	0		0.689798	-0.535754	2	1	9.6525	0.7226	-0.468731	1	0		0.6182	-0.693855	1	0		1.5
	1403	Tb927.11.2510	Tb927.11.2510	Tb927.11.2510		hypothetical protein, conserved	145.69	14.2	0	45.942	1		0.218438	0.0727174	0.123967	0.0437996	0.775345	0.843147	1.3102	0.389787	2	1	2.0837	1.05919	0.0829579	3	2	31.035	1.30501	0.384056	1	1		1.05859	0.0821482	2	1	13.749	1.225	0.292782	3	2	34.511	0.764234	-0.387914	1	1		2.4
	1280	Tb927.11.15550	Tb927.11.15550	Tb927.11.15550	B5R	NADH-cytochrome b5 reductase, putative (B5R)	33.885	63.3	0	43.574	1	1	0.214273	0.100042	0.158504	0.21633	0.0100395	0.0515387	1.2594	0.332737	9	3	1.5802	1.3264	0.407517	10	3	6.0118	1.02856	0.0406304	9	5	10.441	1.09729	0.133939	9	3	3.3473	1.0853	0.118094	10	3	9.0436	1.10925	0.149585	9	5	13.829	46.4
	1091	Tb927.11.11550	Tb927.11.11550	Tb927.11.11550		DNA topoisomerase II, putative	164.65	8.9	0	26.18	1		0.213102	0.576112	0.649952	-0.551314	0.0363495	0.110228	2.0485	1.03457	1	1		1.3212	0.401844	2	2	19.469	0.68334	-0.549324	1	1		0.485084	-1.04369	1	1		0.68651	-0.542647	2	2	17.58	0.873515	-0.195096	1	1		1.6
	380	Tb927.1.720	Tb927.1.720	Tb927.1.720	PGKA	phosphoglycerate kinase (PGKA)	55.747	43.6	0	47.46	1		0.213071	0.0353128	0.071386	0.130118	0.0763991	0.179396	1.2479	0.319502	7	2	54.867	1.30663	0.385846	8	1	37.734	1.17922	0.23783	6	0	11.172	1.02389	0.0340569	7	2	9.1638	1.0691	0.0963968	8	1	40.715	1.09334	0.12874	6	0	4.5181	28.7
	338	Tb927.1.3110	Tb927.1.3110	Tb927.1.3110		soluble N-ethylmaleimide sensitive factor (NSF) attachment protein, putative	32.136	30.6	0	59.977	1		0.21284	0.0236546	0.0533168	-0.0713754	0.233509	0.372152	1.1556	0.208642	6	1	10.666	1.2832	0.359749	5	0	15.166	1.15792	0.211531	6	0	18.437	0.88881	-0.170053	6	1	9.6333	0.90094	-0.150497	5	0	12.143	0.937471	-0.0931545	6	0	15.866	28.1
	1514	Tb927.11.460;Tb11.v5.0726	Tb927.11.460;Tb11.v5.0726	Tb927.11.460		predicted WD40 repeat protein	103.67	12.7	0	35.023	2		0.212482	0.0549661	0.10004	-0.0767432	0.449076	0.587949	1.3043	0.383276	3	1	4.2348	1.05579	0.0783199	4	1	19.118	1.28054	0.356753	3	0	23.856	0.814399	-0.296193	3	1	8.1189	1.0569	0.0798389	4	1	9.7901	0.897908	-0.155361	3	0	32.349	3.5
	3033	Tb927.8.2200	Tb927.8.2200	Tb927.8.2200		terbinafine resistance locus protein (yip1), putative	20.718	23.8	0	9.2381	1		0.212295	0.0154034	0.0392439	0.003062	0.974095	0.982228	1.1937	0.25544	2	0	0.25287	1.26435	0.338396	2	0	3.6854	1.17067	0.227337	2	0	20.718	0.881679	-0.181675	2	0	6.8456	0.91204	-0.132831	2	0	6.8559	1.10925	0.149585	2	0	1.4862	20.1
	2564	Tb927.6.3080	Tb927.6.3080	Tb927.6.3080		hypothetical protein	20.674	28.4	0	3.4944	1		0.211776	0.0284936	0.0608007	0.0924852	0.416476	0.559419	1.2369	0.306729	2	0	19.347	1.12144	0.165353	3	0	6.0105	1.25106	0.323155	2	0	33.592	1.23268	0.301799	2	0	1.9132	0.90547	-0.143261	3	0	16.647	0.991867	-0.0117819	2	0	10.489	19.1
	1777	Tb927.2.1920	Tb927.2.1920	Tb927.2.1920		expression site-associated gene (ESAG) protein, putative,expression site-associated gene 5 (ESAG5) protein, putative	53.133	3.5	0.00030855	2.8247	1		0.211052	0.0160742	0.0405051	-0.239338	0.0268358	0.0923914	1.2278	0.296076	1	0		1.17018	0.226729	1	0		1.13998	0.189006	1	0		0.737518	-0.439251	1	0		0.81981	-0.286639	1	0		0.88881	-0.170053	1	0		3.5
	2212	Tb927.4.3620;Tb927.4.3640;Tb927.4.3630	Tb927.4.3620	Tb927.4.3620	PP1-6	serine threonine-protein phosphatase PP1, putative (PP1-6)	33.713	39.5	0	26.372	3		0.209242	0.409771	0.49536	-0.114921	0.47092	0.605912	1.2903	0.367707	3	2	6.9775	0.834237	-0.261471	2	2	19.849	1.66839	0.738457	3	2	6.6484	0.942685	-0.0851527	3	2	21.529	1.0733	0.102053	2	2	0.075921	0.675493	-0.565987	3	2	36.247	11.6
	1296	Tb927.11.15910	Tb927.11.15910	Tb927.11.15910		iron superoxide dismutase	22.048	80.8	0	50.95	1		0.207152	0.0348699	0.0708862	0.02944	0.669131	0.762316	1.1225	0.166715	3	0	12.694	1.2396	0.309878	3	0	9.8215	1.30524	0.38432	4	0	11.14	0.968617	-0.046002	3	0	13.793	1.0486	0.0684645	3	0	8.98	0.906125	-0.142217	4	0	10.145	26.3
	1270	Tb927.11.15240	Tb927.11.15240	Tb927.11.15240	RAB2	Ras-related protein Rab2 (RAB2)	23.511	52.4	0	94.757	1		0.205704	0.208795	0.285136	-0.0369672	0.749214	0.823226	1.5284	0.612022	7	3	24.09	1.07128	0.0993399	5	0	19.966	1.07995	0.110963	7	1	23.269	1.02701	0.0384508	7	3	14.399	1.0292	0.0415234	5	0	7.9391	0.767754	-0.381283	7	1	27.135	34
	1450	Tb927.11.3300	Tb927.11.3300	Tb927.11.3300		hypothetical protein, conserved	107.86	17.3	0	58.111	1		0.203662	0.0539682	0.0986671	-0.0231762	0.726169	0.805936	1.2449	0.31603	10	2	44.007	1.41271	0.498464	10	1	42.932	1.11714	0.159815	10	4	27.508	1.02158	0.0307961	10	2	28.625	0.85979	-0.217944	10	1	35.065	0.948677	-0.0760117	10	4	15.135	9.2
	1857	Tb927.2.5010	Tb927.2.5010	Tb927.2.5010		hypothetical protein, conserved	55.098	2.6	0	3.271	1		0.202535	0.32737	0.411649	-0.0979464	0.456494	0.594592	1.1052	0.144307	1	1		0.963113	-0.0542233	1	0		1.64976	0.722253	1	1		1.12647	0.171807	1	1		0.83318	-0.2633	1	0		0.766049	-0.384492	1	1		2.6
	1049	Tb927.11.10660;Tb11.v5.0377;Tb11.v5.0762;Tb11.v5.0378	Tb927.11.10660;Tb11.v5.0377;Tb11.v5.0762;Tb11.v5.0378	Tb927.11.10660		hypothetical protein, conserved	590.09	18.2	0	75.767	4		0.201551	0.0235016	0.053146	-0.0710228	0.271686	0.414309	1.2213	0.288418	7	2	7.4699	1.25077	0.322812	7	1	15.355	1.13643	0.184507	6	1	23.916	0.867152	-0.205643	7	2	5.2789	0.91322	-0.130966	7	1	12.438	0.947149	-0.0783366	6	1	8.0886	14
	2181	Tb927.4.2740	Tb927.4.2740	Tb927.4.2740		hypothetical protein, conserved	16.327	62	0	39.807	1		0.201135	0.0131314	0.0348931	0.0650746	0.339191	0.483795	1.225	0.292782	11	2	6.1039	1.25467	0.327312	9	2	21.878	1.19198	0.25336	9	2	10.732	1.02903	0.0412835	11	2	13.43	1.039	0.0551957	9	2	14.407	0.92584	-0.111165	9	2	19.348	37.3
	1155	Tb927.11.13080	Tb927.11.13080	Tb927.11.13080		hypothetical protein, conserved	54.147	17.5	0	28.892	1		0.200761	0.245032	0.324872	-0.134809	0.445274	0.584782	1.3994	0.484808	3	1	123.81	0.914495	-0.128953	3	1	68.039	1.3038	0.38272	4	1	17.063	0.676361	-0.564134	3	1	25.911	1.1309	0.177471	3	1	50.8	0.867077	-0.205768	4	1	18.002	15.8
	2804	Tb927.7.3620	Tb927.7.3620	Tb927.7.3620	TyrRS	tyrosyl-tRNA synthetase, putative	76.657	37.4	0	307.76	1	1	0.2	0.0305375	0.0639863	0.173306	0.0270528	0.0923914	1.2041	0.267955	3	0	40.877	1.28908	0.366336	7	2	14.987	1.13687	0.185064	4	0	28.805	1.09958	0.13695	3	0	27.9	1.1408	0.190046	7	2	18.574	1.05113	0.0719367	4	0	24.89	5.9
	1103	Tb927.11.11750;Tb927.11.11740	Tb927.11.11750;Tb927.11.11740	Tb927.11.11750		membrane-bound acid phosphatase, putative	53.348	31.5	0	41.52	2		0.199722	0.0137466	0.0360769	0.243371	0.0117177	0.0568187	1.1584	0.212134	6	2	22.971	1.22026	0.287184	9	2	29.558	1.18535	0.245318	8	2	44.085	1.12797	0.173726	6	2	19.426	1.1955	0.257614	9	2	11.583	1.10114	0.138997	8	2	24.698	17.4
	1074	Tb927.11.11090	Tb927.11.11090	Tb927.11.11090	TbNup140	Nucleoporin (TbNup140)	140.36	2.3	0	9.0224	1		0.198851	0.0171388	0.0424364	-0.0331315	0.551928	0.671958	1.1237	0.168257	3	1	11.04	1.24159	0.312187	3	0	9.1204	1.24897	0.320738	4	1	8.8877	0.982318	-0.0257376	3	1	9.83	0.89177	-0.165256	3	0	17.787	0.943218	-0.0843364	4	1	3.6814	2.3
	248	Tb11.v5.0586;Tb927.7.5470	Tb11.v5.0586;Tb927.7.5470	Tb11.v5.0586		hypothetical protein, conserved	53.034	5.4	0	5.2091	2		0.197638	0.0799793	0.133387	-0.0107048	0.895068	0.931429	1.2366	0.306379	2	2	10.614	1.07456	0.103751	2	0	1.2908	1.33081	0.412309	1	0		0.980873	-0.0278618	2	2	2.8132	0.84118	-0.249514	2	0	5.9272	1.05718	0.0802252	1	0		2.7
	971	Tb927.10.9150	Tb927.10.9150	Tb927.10.9150		hypothetical protein, conserved	33.243	32.7	0	111.06	1		0.195411	0.0731355	0.124262	-0.0155508	0.833704	0.88835	1.1878	0.248292	6	2	10.232	1.33833	0.420434	7	3	8.5854	1.05078	0.0714667	6	2	18.942	0.874661	-0.193204	6	2	16.312	0.99222	-0.0112681	7	3	18.021	1.00478	0.00688362	6	2	9.0598	25.7
	688	Tb927.10.2560	Tb927.10.2560	Tb927.10.2560	mMDH	mitochondrial malate dehydrogenase (mMDH)	33.188	89.9	0	281.37	1		0.194658	0.0179682	0.0439665	0.127994	0.0513623	0.137836	1.2261	0.294077	34	5	96.874	1.2375	0.30743	38	8	17.642	1.16592	0.221472	31	6	12.385	1.04447	0.0627762	34	5	9.303	1.0332	0.0471195	38	8	5.5454	1.02656	0.0378138	31	6	8.1502	75.5
	2434	Tb927.5.4060	Tb927.5.4060	Tb927.5.4060		hypothetical protein, conserved	77.506	7.5	0.0067152	1.5397	1		0.194355	0.142557	0.210718	-0.37249	0.00138609	0.0170851	1.1495	0.201006	1	0		1.0356	0.0504725	3	0	16.878	1.43078	0.516801	1	0		0.77821	-0.361768	1	0		0.73344	-0.447249	3	0	14.875	0.748839	-0.417272	1	0		2.2
	2884	Tb927.7.5790	Tb927.7.5790	Tb927.7.5790		protein disulfide isomerase, putative	15.401	16.3	0	5.182	1		0.194143	0.246973	0.327103	-0.0276665	0.784324	0.848931	1.3577	0.441165	2	0	0.45152	1.30724	0.386525	4	0	12.373	0.914411	-0.129085	4	2	53.364	0.83717	-0.256407	2	0	10.228	1.0796	0.110497	4	0	1.5861	0.910167	-0.135798	4	2	17.353	7.4
	1821	Tb927.2.4050	Tb927.2.4050	Tb927.2.4050		hypothetical protein, conserved	128.98	4	0	6.7022	1		0.19175	0.438028	0.522175	-0.115691	0.493313	0.623961	0.86602	-0.207528	2	0	28.14	1.75617	0.812435	2	0	77.25	1.20388	0.267687	4	2	18.879	1.13388	0.181264	2	0	18.743	0.68578	-0.544182	2	0	57.261	0.917431	-0.124328	4	2	28.76	2.8
	2686	Tb927.7.1170	Tb927.7.1170	Tb927.7.1170	Y14	RNA-binding protein, putative (Y14)	17.943	37.1	0	6.7073	1		0.191675	0.268418	0.348541	-0.307843	0.0130093	0.0606464	0.91236	-0.132325	2	1	55.196	1.33627	0.418215	4	2	33.967	1.42436	0.510313	1	0		0.878194	-0.187388	2	1	2.7499	0.72825	-0.457494	4	2	26.682	0.746269	-0.422233	1	0		10.7
	3126	Tb927.8.4770	Tb927.8.4770	Tb927.8.4770	TbRAB18	small GTP-binding protein Rab18 (TbRAB18)	23.467	20.5	0	15.259	1		0.19162	0.104585	0.164673	0.109949	0.643822	0.74452	1.069	0.0962619	1	1		1.38112	0.465839	1	0		1.16528	0.220681	2	2	55.721	0.962557	-0.0550568	1	1		1.5473	0.629753	1	0		0.789328	-0.341303	2	2	30.85	3.7
	890	Tb927.10.740;Tb11.v5.0750	Tb927.10.740	Tb927.10.740	SMC4	structural maintenance of chromosome 4, putative (SMC4)	154.7	6.8	0	9.9145	2		0.191338	0.0496588	0.092904	-0.0888322	0.445206	0.584782	1.1471	0.197991	2	0	7.5346	1.12377	0.16835	3	1	6.8285	1.294	0.371833	4	1	14.851	1.09294	0.128219	2	0	16.575	0.87443	-0.193585	3	1	11.144	0.806582	-0.310107	5	1	19.817	3.8
	1306	Tb927.11.16080	Tb927.11.16080	Tb927.11.16080		hypothetical protein, conserved	32.904	28	0	84.471	1		0.190248	0.0175894	0.0431773	-0.126867	0.0552063	0.144781	1.1988	0.261591	5	0	3.9827	1.15076	0.202589	7	2	41.641	1.21148	0.276765	5	1	10.202	0.880669	-0.183328	5	0	16.12	0.86471	-0.209712	7	2	5.1488	0.903996	-0.145612	5	1	10.685	19.8
	987	Tb927.10.9640	Tb927.10.9640	Tb927.10.9640		hypothetical protein, conserved	39.29	15	0	10.883	1		0.189717	0.259258	0.340175	-0.103855	0.478527	0.612901	1.5174	0.601601	1	0		1.02603	0.0370735	3	3	24.28	1.05395	0.0758089	1	0		1.14621	0.196872	1	0		0.8266	-0.274739	3	3	15.728	0.746993	-0.420833	1	0		6.2
	2769	Tb927.7.2980;Tb927.7.3020	Tb927.7.2980;Tb927.7.3020	Tb927.7.2980		hypothetical protein, conserved	21.242	88.4	0	111.61	2	1	0.189409	0.0361625	0.0725827	0.302945	0.0072417	0.0414311	1.2375	0.307429	5	0	19.22	1.22726	0.295447	6	0	16.522	1.07777	0.108052	5	1	67.287	1.11177	0.152853	5	0	10.589	1.1936	0.255319	6	0	11.948	1.23324	0.302457	5	1	8.2823	28.9
	2847	Tb927.7.4450	Tb927.7.4450	Tb927.7.4450		hypothetical protein, conserved	113.23	15.1	0	13.912	1		0.188679	0.203889	0.279983	-0.137373	0.101454	0.212458	0.95705	-0.0633338	1	0		1.37667	0.461184	2	0	70.466	1.37891	0.463529	2	0	58.517	0.955201	-0.0661236	1	0		0.85498	-0.226037	2	0	28.153	0.840689	-0.250355	2	0	19.981	0.7
	2039	Tb927.3.4630	Tb927.3.4630	Tb927.3.4630		UDP-glucose:glycoprotein glucosyltransferase, putative	186.84	7	0	45.476	1		0.188167	0.0704792	0.121623	0.183735	0.0210863	0.0791662	1.0787	0.109294	4	0	24.778	1.18145	0.240554	5	0	12.172	1.3202	0.400758	5	2	5.9443	1.07069	0.0985364	4	0	13.655	1.0867	0.119954	5	0	63.908	1.12133	0.165208	5	2	17.012	4.1
	2863	Tb927.7.5210	Tb927.7.5210	Tb927.7.5210		hypothetical protein, conserved	100.48	21	0	69.773	1		0.186585	0.349762	0.433907	0.283014	0.0646464	0.161203	0.9471	-0.0784113	2	2	59.454	1.67123	0.740914	2	1	24.692	1.12005	0.163559	1	1		1.15707	0.210479	2	2	18.464	0.96755	-0.0475919	2	1	21.341	1.41922	0.505103	1	1		2.9
	2490	Tb927.6.1550	Tb927.6.1550	Tb927.6.1550		leucine-rich repeat protein (LRRP), putative	38.864	20.4	0	42.253	1		0.184877	0.0392546	0.077265	-0.0068202	0.902645	0.937007	1.1172	0.159887	6	0	18.112	1.17545	0.23321	8	3	4.427	1.29001	0.367378	6	1	24.291	0.98174	-0.0265876	6	0	12.889	0.89913	-0.153398	8	3	18.504	0.960154	-0.0586628	6	1	3.8746	20.4
	2893	Tb927.7.5940	Tb927.7.5940	Tb927.7.5940	PAD2	Protein Associated with Differentiation (PAD2)	67.151	25.3	0	114.98	1		0.184443	0.0269235	0.0583841	-0.0207941	0.787864	0.851577	1.1622	0.216858	5	1	6.7326	1.23399	0.30333	7	2	16.036	1.12385	0.168447	6	2	47.258	0.955475	-0.0657102	5	1	9.9582	0.83207	-0.265223	7	2	5.586	1.02344	0.0334219	6	2	11.191	18.3
	1723	Tb927.11.9250	Tb927.11.9250	Tb927.11.9250		hypothetical protein, conserved	51.131	6.8	0	13.719	1		0.183804	0.203333	0.279376	-0.575054	0.00052684	0.0105202	1.1278	0.173511	2	1	22.07	1.44808	0.53414	1	1		0.998702	-0.00187429	1	0		0.679256	-0.557974	2	1	14.227	0.66285	-0.593246	1	1		0.604778	-0.725523	1	0		6.8
	1600	Tb927.11.6280	Tb927.11.6280	Tb927.11.6280	PPDK	pyruvate phosphate dikinase (PPDK)	100.45	81.4	0	323.31	1		0.183515	0.0215007	0.0501393	0.129641	0.0475057	0.13181	1.2204	0.287354	106	11	9.24	1.18068	0.239617	122	11	13.019	1.23171	0.300662	114	19	11.646	1.05365	0.0753984	106	11	6.1403	1.0303	0.0430645	122	11	6.5946	1.04414	0.0623091	114	19	40.688	76.8
	1420	Tb927.11.2690	Tb927.11.2690	Tb927.11.2690		succinyl-coA:3-ketoacid-coenzyme A transferase, mitochondrial precursor, putative	53.096	57	0	254.66	1	1	0.18121	0.0238032	0.0534464	0.356308	0.00223017	0.0218367	1.221	0.288063	21	4	8.6765	1.21589	0.282018	24	6	16.75	1.15439	0.207128	21	3	8.1816	1.16493	0.220244	22	4	9.4315	1.2221	0.289362	24	6	9.7358	1.23888	0.309038	22	3	8.2221	47.5
	2916	Tb927.7.6610	Tb927.7.6610	Tb927.7.6610		hypothetical protein, conserved	96.787	8.9	0	14.188	1		0.180209	0.211486	0.288079	-0.255548	0.0350748	0.107427	1.0264	0.0375931	5	2	40.169	1.53355	0.616879	3	1	40.602	1.11147	0.152468	3	0	21.705	0.821895	-0.282973	5	2	20.385	0.70673	-0.500769	3	1	22.714	0.977422	-0.0329472	3	0	6.3054	5.5
	1372	Tb927.11.1990	Tb927.11.1990	Tb927.11.1990	ArgRS	arginyl-tRNA synthetase, putative	78.432	50	0	323.31	1	1	0.179362	0.024291	0.0541103	-0.0572447	0.296723	0.441608	1.1479	0.198997	11	1	60.558	1.13651	0.184605	9	2	37.736	1.24418	0.315199	15	6	42.037	0.915919	-0.126709	10	1	45.049	0.95428	-0.0675155	9	2	12.789	0.92115	-0.118493	15	6	54.726	22.8
	3198	Tb927.8.6170	Tb927.8.6170	Tb927.8.6170	TK	transketolase, putative (TK)	72.609	51.3	0	323.31	1		0.178951	0.0182659	0.0446519	0.151106	0.0464249	0.130313	1.1937	0.25544	28	6	14.123	1.15054	0.202306	25	5	6.4023	1.18403	0.243711	27	8	15.94	1.05258	0.0739247	28	6	14.317	1.0993	0.136585	25	5	23.672	0.994728	-0.00762609	27	8	17.458	39.2
	943	Tb927.10.8630	Tb927.10.8630	Tb927.10.8630		hypothetical protein, conserved	27.968	13.3	0	6.5588	1		0.178288	0.27496	0.355443	-0.0540188	0.711027	0.794696	1.4267	0.512682	1	0		0.93668	-0.0943712	1	0		1.2296	0.298194	1	0		1.00542	0.00779716	1	0		1.1172	0.159887	1	0		0.73346	-0.447209	1	0		4.3
	527	Tb927.10.13550	Tb927.10.13550	Tb927.10.13550		hypothetical protein, conserved	115.67	2.7	0.00060772	2.5676	1		0.177048	0.385699	0.471658	-0.412568	0.137453	0.260135	1.5323	0.615699	2	0	30.233	1.22695	0.295075	1	0		0.859697	-0.218099	2	1	13.608	0.525127	-0.929261	2	0	45.973	1.0888	0.122739	1	0		0.672043	-0.573375	2	1	4.9784	2.7
	2247	Tb927.4.4490	Tb927.4.4490	Tb927.4.4490	MRPE	multidrug resistance protein E,p-glycoprotein (MRPE)	193.8	20.6	0	125.18	1		0.176938	0.0199608	0.047557	-0.0447295	0.435754	0.576761	1.183	0.24245	24	4	15.709	1.19812	0.260774	31	9	38.215	1.15796	0.211582	21	5	25.515	0.899847	-0.152248	24	4	18.355	0.95741	-0.0627912	31	9	12.838	0.935366	-0.0963968	21	5	32.891	17.6
	3614	Tb927.9.8160	Tb927.9.8160	Tb927.9.8160		chaperone protein DNAj, putative	47.83	10.7	0	53.331	1		0.175685	0.0294359	0.0621832	0.00190587	0.969002	0.980695	1.1374	0.18574	5	0	9.476	1.25819	0.331354	6	1	11.37	1.23825	0.308305	6	1	14.106	0.955475	-0.0657102	5	0	12.127	0.96624	-0.0495465	6	1	6.9059	0.951203	-0.0721744	6	1	0.86327	10.7
	1080	Tb927.11.11250	Tb927.11.11250	Tb927.11.11250	cMDH	cytosolic malate dehydrogenase (cMDH)	35.151	43.9	0	98.06	1		0.175553	0.123689	0.187531	0.0938085	0.148351	0.275022	1.208	0.27262	1	0		1.25653	0.32945	4	3	16.431	1.02118	0.0302361	2	0	24.107	0.994233	-0.00834346	1	0		1.0835	0.115699	4	3	30.13	1.01164	0.0167017	2	0	24.9	10.4
	3528	Tb927.9.4310	Tb927.9.4310	Tb927.9.4310		tricarboxylate carrier, putative	35.625	49.5	0	80.605	1	1	0.175543	0.0189479	0.0456587	0.205853	0.0145502	0.0646224	1.1841	0.243791	14	3	7.3097	1.18587	0.245951	18	3	22.506	1.17689	0.234975	14	0	14.149	1.06212	0.0869517	14	3	7.0062	1.0852	0.117961	18	3	9.7176	1.13207	0.178959	14	0	6.6655	34.6
	657	Tb927.10.1950	Tb927.10.1950	Tb927.10.1950		leucine-rich repeat protein (LRRP), putative	77.026	7.6	0	12.884	1	1	0.173195	0.108256	0.16888	-0.252972	0.0207922	0.0783493	1.2223	0.289598	3	0	17.264	1.26368	0.33763	4	0	11.865	1.06826	0.0952654	5	1	31.318	0.88574	-0.175045	3	0	33.042	0.73643	-0.44138	4	0	24.784	0.833264	-0.263155	5	1	20.258	7.6
	2843	Tb927.7.4360	Tb927.7.4360	Tb927.7.4360		hypothetical protein, conserved	36.944	4.8	0	3.9587	1		0.171429	0.566225	0.640224	-0.0173635	0.842895	0.893824	0.80282	-0.316852	1	0		1.04171	0.0589538	1	0		1.96244	0.972648	1	0		0.892937	-0.16337	1	0		1.0697	0.0972062	1	0		0.876655	-0.189919	1	0		4.8
	1563	Tb927.11.5520	Tb927.11.5520	Tb927.11.5520	TIM	triosephosphate isomerase (TIM)	26.819	60	0	272.21	1		0.169985	0.0322525	0.0666341	0.0188899	0.711562	0.794943	1.1725	0.229588	24	0	6.7301	1.25794	0.331064	21	2	15.769	1.29597	0.374038	23	5	5.8882	1.00513	0.00737657	24	0	2.4603	0.91511	-0.127983	21	2	20.367	1.01541	0.022068	23	5	8.7268	60
	585	Tb927.10.14610	Tb927.10.14610	Tb927.10.14610		leucine-rich repeat protein (LRRP), putative	121.48	8.5	0	9.782	1		0.168955	0.168607	0.240123	-0.258359	0.025046	0.0883404	1.1742	0.231678	3	0	25.43	1.42869	0.514697	2	0	25.665	1.01972	0.0281751	3	0	12.675	0.741565	-0.431356	3	0	33.297	0.77108	-0.375048	2	0	11.175	0.926956	-0.109427	3	0	2.4192	5.5
	1649	Tb927.11.7360	Tb927.11.7360	Tb927.11.7360		palmitoyl acyltransferase 9, putative	33.539	5.9	0	10.136	1		0.167371	0.180363	0.253168	-0.164478	0.317399	0.462068	1.1375	0.185867	1	1		1.41153	0.497262	1	0		1.03932	0.0556363	1	0		0.893735	-0.162081	1	1		0.65547	-0.609398	1	0		1.04867	0.068559	1	0		5.9
	2046	Tb927.3.4760;Tb927.3.4720	Tb927.3.4760;Tb927.3.4720	Tb927.3.4760		dynamin, putative,vacuolar sortin protein 1, putative	73.148	41.5	0	238.07	2		0.166582	0.0566078	0.102647	-0.202506	0.01928	0.0745337	1.1978	0.260387	21	0	16.081	1.08271	0.114644	20	0	11.925	1.22517	0.292988	21	1	13.089	0.863707	-0.211386	21	0	10.681	0.85898	-0.219304	20	0	9.7666	0.792393	-0.335712	21	1	17.341	35.9
	3419	Tb927.9.14100	Tb927.9.14100	Tb927.9.14100		hypothetical protein, conserved	34.916	27.4	0	28.377	1		0.166156	0.0638381	0.113247	0.178006	0.0368196	0.110951	1.0859	0.118891	4	1	8.6523	1.21318	0.278794	6	1	14.269	1.23254	0.301639	4	1	21.839	1.01881	0.026881	4	1	14.822	1.0726	0.101112	6	1	12.287	1.13088	0.177441	4	1	4.8195	19.1
	1447	Tb927.11.3280	Tb927.11.3280	Tb927.11.3280	Kif13-5	kinesin, putative,MCAK-like kinesin, putative (Kif13-5)	80.07	26.3	0	29.492	1		0.165374	0.0255531	0.056279	-0.235762	0.0333306	0.104097	1.1472	0.198117	3	0	50.638	1.13741	0.185753	8	3	35.148	1.17423	0.231718	4	0	5.6287	0.920641	-0.11929	3	0	4.657	0.72744	-0.4591	8	3	23.769	0.823588	-0.280006	4	0	8.4102	10.3
	2121	Tb927.4.1360	Tb927.4.1360	Tb927.4.1360		hypothetical protein, conserved	32.547	51.9	0	57.735	1		0.162808	0.0803398	0.133548	-0.192104	0.0179524	0.0719232	1.1696	0.226015	8	0	16.15	1.26952	0.344282	8	0	24.13	1.0646	0.0903114	7	1	22.58	0.810307	-0.303459	8	0	51.151	0.81624	-0.292935	8	0	18.097	0.859697	-0.218099	7	1	17.085	27
	269	Tb11.v5.0718;Tb927.10.13780;Tb927.7.2420	Tb11.v5.0718;Tb927.10.13780	Tb11.v5.0718		protein kinase, putative	40.32	46.9	0	47.249	3		0.161871	0.0440637	0.0844943	-0.0582839	0.430504	0.572501	1.1017	0.139731	6	0	27.113	1.1044	0.143261	5	0	12.174	1.23358	0.302849	4	0	14.992	0.866852	-0.206143	6	0	10.255	0.90933	-0.137124	5	0	3.2121	0.998702	-0.00187429	4	0	18.459	26.7
	1539	Tb927.11.5050	Tb927.11.5050	Tb927.11.5050	FHm	fumarate hydratase, class I (FHm)	61.344	49.4	0	201.18	1	1	0.160467	0.0509061	0.0945399	0.0572495	0.321311	0.46508	1.0712	0.0992279	22	2	17.785	1.17715	0.235297	22	5	13.68	1.22239	0.289704	22	3	15.532	1.01349	0.0193312	22	2	20.659	1.0082	0.0117819	22	5	16.776	0.950661	-0.0729976	22	3	17.378	44.3
	1244	Tb927.11.1480;Tb11.v5.1016;Tb11.v5.0784;Tb927.11.1490	Tb927.11.1480	Tb927.11.1480		receptor-type adenylate cyclase GRESAG 4, putative	137.6	8.8	0	24.303	4		0.160234	0.186299	0.259917	0.0539011	0.591665	0.704774	1.1655	0.220949	2	0	0.91594	1.05416	0.0760978	5	2	10.339	1.38866	0.473691	3	0	43.438	1.10738	0.147154	2	0	40.789	1.0514	0.0723116	5	2	10.387	0.853679	-0.228234	3	0	9.0463	3.5
	1552	Tb927.11.530	Tb927.11.530	Tb927.11.530	RBP3	RNA-binding protein, putative (RBP3)	22.331	30.5	0	61.689	1		0.159042	0.0267084	0.0580495	-0.0194016	0.7572	0.828537	1.1472	0.198117	1	0		1.19996	0.262988	2	1	2.1341	1.18932	0.250131	2	1	10.521	0.921659	-0.117695	1	0		0.97832	-0.0316217	2	1	5.8895	0.888652	-0.17031	2	1	7.2262	13.5
	1700	Tb927.11.8790	Tb927.11.8790	Tb927.11.8790		target SNARE, putative	35.541	13.8	0	14.815	1		0.158258	0.469819	0.552982	-0.230278	0.149442	0.27643	0.91546	-0.127431	2	0	6.5774	1.01733	0.0247807	1	0		1.68203	0.750203	3	0	74.481	1.04324	0.0610744	2	0	2.4301	0.71785	-0.478246	1	0		0.725374	-0.463204	3	0	82.506	7.9
	3125	Tb927.8.4690	Tb927.8.4690	Tb927.8.4690		hypothetical protein, conserved	13.31	40.3	0.00060514	2.4985	1		0.157015	0.292706	0.374752	-0.146945	0.37972	0.525065	1.2143	0.280125	2	1	13.38	0.93791	-0.0924781	2	1	3.6932	1.37268	0.456999	2	0	5.363	0.951837	-0.0712135	2	1	28.799	1.0344	0.0487942	2	1	8.746	0.6595	-0.600555	2	0	12.485	26.6
	1602	Tb927.11.630	Tb927.11.630	Tb927.11.630	RPA135	RNA polymerase I second largest subunit (RPA135)	179.49	7.4	0	28.394	1		0.157014	0.260056	0.34087	-0.52067	0.00216557	0.0213692	1.2548	0.327457	1	0		0.97352	-0.0387171	2	1	20.017	1.30693	0.386185	1	0		0.739919	-0.434562	1	0		0.60882	-0.715912	2	1	29.362	0.669523	-0.578794	1	0		1.1
	2650	Tb927.6.5030	Tb927.6.5030	Tb927.6.5030		leucine-rich repeat protein (LRRP), putative	64.845	7.2	0	11.266	1		0.156328	0.290912	0.372832	-0.295938	0.00980607	0.0506817	1.1979	0.260507	3	3	13.958	1.36906	0.453182	3	0	25.447	0.932401	-0.100978	2	0	11.907	0.862962	-0.212632	3	3	13.843	0.71395	-0.486105	3	0	22.941	0.787216	-0.345169	2	0	26.354	5.1
	1861	Tb927.2.510;Tb927.4.240	Tb927.2.510	Tb927.2.510		retrotransposon hot spot protein 4 (RHS4), putative	95.163	16.7	0	9.5888	2		0.153756	0.187597	0.261153	0.650107	0.000488828	0.010243	1.326	0.407081	3	2	70.485	1.00448	0.00644881	1	0		1.22035	0.28729	1	0		1.49457	0.579728	3	2	22.141	1.6236	0.699196	1	0		1.40105	0.486509	1	0		12.2
	1688	Tb927.11.8260	Tb927.11.8260	Tb927.11.8260		carbonic anhydrase-like protein	45.777	13	0	29.737	1		0.153146	0.0986477	0.157034	0.154314	0.194389	0.328092	1.2686	0.343237	4	1	11.866	1.06695	0.0934942	3	0	4.6041	1.14658	0.197335	3	1	13.373	1.04441	0.0626857	4	1	3.402	1.2694	0.344147	3	0	13.252	0.944376	-0.0825664	3	1	3.6652	13
	1823	Tb927.2.4090	Tb927.2.4090	Tb927.2.4090		hypothetical protein, conserved	29.38	10	0	9.2057	1		0.152968	0.19868	0.274321	0.0961446	0.536791	0.659865	0.98556	-0.0209844	2	0	15.857	1.33284	0.414499	2	0	29.771	1.15793	0.211548	2	1	8.2704	0.946611	-0.0791562	2	0	4.2454	0.84668	-0.240111	2	0	21.506	1.32226	0.403008	2	1	34.416	10
	2834	Tb927.7.4180	Tb927.7.4180	Tb927.7.4180		fatty acid elongase, putative	33.87	22.3	0	23.719	1		0.151795	0.040269	0.0787669	0.0499421	0.403463	0.548624	1.1727	0.229834	7	3	2.8809	1.20039	0.263508	9	4	3.932	1.1165	0.158977	7	3	1.8416	0.976849	-0.033793	7	3	8.4492	0.94411	-0.0829731	9	4	8.7832	1.02724	0.0387768	7	3	6.4603	17.4
	2674	Tb927.6.920	Tb927.6.920	Tb927.6.920		helicase, putative	107.47	2.8	0	3.5276	1	1	0.151164	0.387361	0.473099	-0.131492	0.487299	0.620689	1.3147	0.394734	1	0		0.880669	-0.183328	1	0		1.34412	0.426664	1	0		1.08973	0.123968	1	0		1.0019	0.00273852	1	0		0.650703	-0.619929	1	0		2.8
	2733	Tb927.7.2300	Tb927.7.2300	Tb927.7.2300	TbNup132	Nucleoporin (TbNup132)	132.36	15.5	0	29.683	1		0.150647	0.0654218	0.11525	-0.106509	0.0956278	0.206569	1.1571	0.210514	9	4	19.386	1.21985	0.286709	11	1	16.214	1.0891	0.123135	12	3	16.601	0.895817	-0.158725	9	4	9.0207	0.88792	-0.171498	11	1	5.292	0.911993	-0.132906	12	3	10.833	9.5
	2189	Tb927.4.3040	Tb927.4.3040	Tb927.4.3040		hypothetical protein, conserved	22.642	17.1	0	6.6773	1		0.150438	0.336326	0.420668	-0.610979	0.0297773	0.0965668	0.89462	-0.160653	2	0	9.4257	1.42554	0.511506	3	2	35.24	1.23887	0.30902	2	0	2.7465	0.709069	-0.496002	2	0	5.8093	0.46087	-1.11757	3	2	45.55	0.808604	-0.306496	2	0	13.674	17.1
	2200	Tb927.4.3320	Tb927.4.3320	Tb927.4.3320		uracil phosphoribosyltransferase, putative	27.031	72.9	0	70.673	1		0.150174	0.208857	0.285136	-0.130191	0.234986	0.373437	1.136	0.183963	1	0		1.03705	0.0524909	3	0	21.347	1.36414	0.447997	1	0		1.04294	0.060653	1	0		0.82782	-0.272611	3	0	8.5108	0.785546	-0.348232	1	0		10
	1441	Tb927.11.320	Tb927.11.320	Tb927.11.320		dynein light chain 1, putative	10.427	30	0	10.613	1		0.150121	0.215049	0.292149	-0.110183	0.274073	0.416696	1.0876	0.121148	1	0		1.06482	0.0906032	3	1	23.567	1.39431	0.479553	2	0	35.966	0.967867	-0.0471195	1	0		0.75071	-0.413672	3	1	30.877	0.954563	-0.067088	2	0	16.902	20
	685	Tb927.10.2530	Tb927.10.2530	Tb927.10.2530		adenylate kinase, putative	24.941	65.3	0	146.89	1	1	0.149605	0.0823852	0.136145	0.0331631	0.557094	0.676948	1.1271	0.172616	18	0	13.971	1.25343	0.325883	21	5	8.1606	1.12982	0.176088	21	2	27.688	0.981065	-0.0275787	18	0	20.688	0.92617	-0.110651	21	5	22.507	1.03176	0.0451039	21	2	10.473	51.8
	2248	Tb927.4.450	Tb927.4.450	Tb927.4.450	TbCoatomerAlpha	coatomer alpha subunit, putative (TbCoatomerAlpha)	132.85	22.5	0	79.582	1		0.148954	0.349522	0.433907	0.105754	0.178762	0.309658	0.95368	-0.0684228	7	5	132.28	1.40323	0.488755	4	0	61.222	1.29353	0.37131	4	2	40.838	0.972952	-0.0395596	7	5	19.031	1.0151	0.0216219	4	0	3.866	1.14067	0.189878	4	2	123.95	7
	767	Tb927.10.4040	Tb927.10.4040	Tb927.10.4040		3-keto-dihydrosphingosine reductase	38.045	34.8	0	36.567	1		0.147927	0.0639646	0.113392	0.0845035	0.153497	0.28106	1.1793	0.237931	8	2	11.806	1.17968	0.238391	10	2	19.026	1.0898	0.124063	8	5	18.472	1.0727	0.101242	8	2	17.651	1.0063	0.00906047	10	2	17.9	0.990786	-0.0133551	8	5	17.486	24.1
	1775	Tb927.2.1860	Tb927.2.1860	Tb927.2.1860	MRB1860	mitochondrial RNA binding complex 1 subunit (MRB1860)	96.551	8.7	0	15.987	1	1	0.147532	0.419748	0.505973	-0.14698	0.2908	0.435224	1.523	0.606916	4	1	24.802	1.01204	0.017271	2	0	19.535	1.04604	0.0649326	3	1	25.141	0.817261	-0.291132	4	1	36.835	1.0852	0.117961	2	0	2.7846	0.76365	-0.389016	3	1	14.121	8.7
	3136	Tb927.8.4950	Tb927.8.4950	Tb927.8.4950		kinesin, putative	165.15	36.3	0	84.642	1	1	0.147486	0.0531507	0.0975429	-0.0602462	0.380081	0.525161	1.1263	0.171591	9	0	15.607	1.18384	0.243472	13	5	24.802	1.13465	0.182246	11	0	10.273	0.931966	-0.10165	9	0	16.2	0.856	-0.224317	13	5	17.99	0.96367	-0.0533894	11	0	16.857	23.9
	3372	Tb927.9.12500	Tb927.9.12500	Tb927.9.12500		hypothetical protein, conserved	58.24	30.5	0	81.903	1		0.147368	0.040439	0.0789168	-0.0902666	0.25521	0.396302	1.1734	0.230695	11	0	16.716	1.13626	0.184293	13	2	7.3861	1.14625	0.196922	12	0	15.639	0.846238	-0.240864	11	0	9.583	0.98079	-0.0279838	13	2	10.693	0.86798	-0.204266	12	0	5.7479	25.8
	2186	Tb927.4.2880	Tb927.4.2880	Tb927.4.2880	TbNup225	Nucleoporin (TbNup225)	225.59	9.3	0	64.977	1		0.146746	0.303445	0.385774	-0.192105	0.0263035	0.0913776	1.2123	0.277747	7	1	44.305	1.35781	0.441282	8	4	10.593	0.940999	-0.0877344	4	2	22.671	0.81103	-0.302173	7	1	26.036	0.84173	-0.248571	8	4	4.7378	0.912742	-0.131721	4	2	11.489	3.8
	1915	Tb927.3.1560	Tb927.3.1560	Tb927.3.1560		hypothetical protein, conserved	42.111	20	0	7.7057	1		0.144466	0.201611	0.277343	-0.134987	0.237473	0.375442	1.0503	0.0708015	2	0	9.3852	1.07514	0.104527	2	1	10.474	1.33872	0.420858	2	0	2.015	1.03339	0.0473831	2	0	13.025	0.76309	-0.390075	2	1	20.036	0.876962	-0.189413	2	0	4.8331	8.2
	1113	Tb927.11.11980	Tb927.11.11980	Tb927.11.11980	CAP15	microtubule-associated protein,corset-associated protein 15 (CAP15)	14.091	50.4	0	33.006	1		0.142553	0.0497507	0.0930074	-0.0819626	0.171601	0.301209	1.1939	0.255682	11	4	24.902	1.09505	0.130997	10	1	23.45	1.14267	0.192414	10	5	9.4938	0.892618	-0.163885	11	4	15.368	0.87746	-0.188595	10	1	27.38	0.914328	-0.129217	10	5	13.246	48.8
	587	Tb927.10.14690	Tb927.10.14690	Tb927.10.14690		syntaxin, putative	36.556	6.5	0.000612	2.6886	1		0.142107	0.330465	0.414717	-0.132067	0.522988	0.649509	0.94245	-0.085512	3	2	19.871	1.11777	0.160621	2	0	18.067	1.39429	0.479532	1	0		0.728704	-0.456596	3	2	18.363	1.2627	0.336512	2	0	45.033	0.74912	-0.416732	1	0		6.5
	1894	Tb927.3.1080	Tb927.3.1080	Tb927.3.1080		hypothetical protein, conserved	28.428	18.7	0	9.1227	1		0.140601	0.521676	0.601113	0.22539	0.32315	0.46569	0.91126	-0.134065	1	0		1.21907	0.285776	4	2	11.923	1.65637	0.728025	2	1	27.826	1.48827	0.573639	1	0		1.2136	0.279293	4	2	21.231	0.81182	-0.300768	2	1	56.892	6.8
	1576	Tb927.11.5880	Tb927.11.5880	Tb927.11.5880		hypothetical protein, conserved	63.971	8.3	0	5.16	1	1	0.140357	0.245855	0.325794	0.0514341	0.564358	0.683221	1.1969	0.259303	1	0		0.939761	-0.0896337	3	2	46.659	1.21954	0.286339	1	0		1.13946	0.188348	1	0		0.92131	-0.118241	3	2	8.4472	0.904323	-0.14509	1	0		3.9
	824	Tb927.10.5760	Tb927.10.5760	Tb927.10.5760		adenylate kinase, putative	24.31	43.3	0	46.709	1		0.139815	0.0712843	0.122574	-0.0248931	0.680913	0.770203	1.1702	0.226755	7	1	6.0902	1.08046	0.111648	7	0	8.9983	1.19026	0.251281	5	0	8.103	0.937031	-0.0938306	7	1	10.049	0.99888	-0.00161672	7	0	10.185	0.883158	-0.179256	5	0	15.428	36.7
	3098	Tb927.8.4100;Tb927.8.4050	Tb927.8.4100;Tb927.8.4050	Tb927.8.4100		hypothetical protein, conserved	83.063	18.8	0	132.39	2		0.139364	0.184164	0.257504	-0.0675608	0.272659	0.415293	1.0417	0.0589399	12	5	17.133	1.10675	0.146324	13	3	10.139	1.32029	0.400854	13	2	24.207	0.966557	-0.0490731	12	5	16.61	0.88503	-0.176202	13	3	8.402	0.872524	-0.196733	13	2	23.778	16.4
	221	Tb927.1.1560;Tb11.v5.0464	Tb927.1.1560;Tb11.v5.0464	Tb927.1.1560		vesicular-fusion protein nsf, putative,N-ethylmaleimide sensitive factor (NsF)	79.953	25	0	30.576	2		0.139296	0.11512	0.176973	-0.284198	0.0900756	0.198464	1.2301	0.298776	2	1	15.236	1.0503	0.0707998	7	1	14.638	1.20084	0.264045	5	2	27.568	0.654579	-0.611361	2	1	62.931	0.97414	-0.037799	7	1	9.6359	0.735456	-0.443288	5	2	4.1972	4
	3244	Tb927.8.7170	Tb927.8.7170	Tb927.8.7170		inositol polyphosphate 1-phosphatase, putative	42.081	32.6	0	51.541	1		0.138708	0.0422198	0.0818251	0.0783301	0.183203	0.315841	1.1654	0.220825	12	4	7.4318	1.13012	0.176479	12	3	10.359	1.15132	0.203286	11	4	3.5042	1.01055	0.0151409	12	4	7.5182	1.0316	0.0448837	12	3	10.261	0.970497	-0.0432045	11	4	7.0923	29.7
	3623	Tb927.9.8450	Tb927.9.8450	Tb927.9.8450	ADKG	adenylate kinase (ADKG)	22.44	71	0	39.856	1		0.137878	0.143475	0.211705	0.250497	0.00685085	0.0408794	1.1465	0.197236	2	0	6.479	1.24053	0.310951	3	0	12.899	1.0207	0.0295586	3	0	6.8842	1.19481	0.256787	2	0	15.663	1.1353	0.183074	3	0	5.7128	1.1003	0.137902	3	0	8.1602	10.5
	2196	Tb927.4.3160	Tb927.4.3160	Tb927.4.3160	DAT	dihydroxyacetone phosphate acyltransferase, putative (DAT)	137.14	13.2	0	54.804	1		0.137127	0.0908696	0.146723	0.0478391	0.504781	0.634353	1.1308	0.177344	8	4	17.979	1.22935	0.297892	10	1	15.25	1.09011	0.124472	7	0	21.513	1.06609	0.0923248	8	4	13.805	0.89328	-0.162816	10	1	16.665	1.01297	0.0185857	7	0	17.191	8.1
	2475	Tb927.6.1130	Tb927.6.1130	Tb927.6.1130		hypothetical protein, conserved	49.975	11.5	0	4.0625	1		0.136181	0.0713316	0.122574	0.00458964	0.944895	0.965842	1.1198	0.163241	1	0		1.22021	0.287131	1	0		1.12646	0.171791	1	0		0.9273	-0.108892	1	0		0.90878	-0.137997	1	0		1.01913	0.0273368	1	0		5.8
	295	Tb927.1.1000	Tb927.1.1000	Tb927.1.1000		developmentally regulated phosphoprotein	47.206	25.7	0	149.88	1	1	0.1361	0.0528107	0.0972223	0.0159347	0.785178	0.849493	1.1067	0.146264	8	0	11.916	1.12576	0.170897	9	2	8.097	1.20716	0.271618	8	0	21.552	0.932575	-0.100709	8	0	16.616	1.0051	0.00733905	9	2	18.937	0.968898	-0.0455828	8	0	14.096	22.4
	1047	Tb927.11.10620	Tb927.11.10620	Tb927.11.10620		hypothetical protein, conserved	22.449	18.3	0	17.926	1		0.136058	0.486435	0.569206	-0.192059	0.283326	0.427433	1.513	0.597412	3	0	50.019	1.14628	0.196955	1	1		0.881368	-0.182184	2	1	17.223	0.92285	-0.115832	3	0	9.5804	0.62068	-0.688078	1	1		1.00327	0.00471087	2	1	25.59	18.3
	2293	Tb927.4.730	Tb927.4.730	Tb927.4.730		hypothetical protein, conserved	55.016	15.4	0	22.355	1		0.135954	0.176823	0.249442	-0.0607557	0.301187	0.44623	1.2158	0.281906	2	0	22.301	1.29441	0.3723	6	3	7.0645	1.01372	0.0196529	6	0	23.11	0.876194	-0.190678	2	0	51.513	0.97305	-0.0394142	6	3	17.738	0.943307	-0.0842004	6	0	18.696	5.5
	2160	Tb927.4.2260	Tb927.4.2260	Tb927.4.2260	centrin1	centrin, putative (centrin1)	21.119	33	0	26.317	1		0.135701	0.0800528	0.13342	-0.291564	0.00374581	0.0289615	1.2231	0.290542	4	0	47.442	1.048	0.0676364	6	1	16.302	1.1563	0.209512	4	0	2.0984	0.768876	-0.379177	4	0	2.7608	0.80002	-0.321892	6	1	11.698	0.805023	-0.312897	4	0	21.53	22
	508	Tb927.10.13040	Tb927.10.13040	Tb927.10.13040	GRESAG4	receptor-type adenylate cyclase GRESAG 4, putative,gene related to ESAG4, putative (GRESAG4)	133.33	9.6	0	133.89	1		0.135463	0.110985	0.172078	-0.119637	0.0721381	0.173241	1.245	0.316146	3	1	31.389	1.09406	0.129687	5	2	13.703	1.13166	0.178437	3	1	2.8234	0.880359	-0.183836	3	1	5.4588	0.91757	-0.12411	5	2	12.511	0.889205	-0.169412	3	1	12.362	6
	3549	Tb927.9.5220	Tb927.9.5220	Tb927.9.5220		conserved protein	12.201	13.8	0	4.4992	1		0.135123	0.0494027	0.0925616	0.146831	0.289701	0.433953	1.1102	0.15082	1	0		1.10727	0.14701	1	1		1.18641	0.246601	1	0		1.1722	0.229213	1	0		1.2216	0.288772	1	1		0.851861	-0.23131	1	0		13.8
	2582	Tb927.6.3570	Tb927.6.3570	Tb927.6.3570		tubulin-tyrosine ligase-like protein, conserved	71.692	6.6	0	6.8278	1	1	0.133674	0.514655	0.594916	-0.337602	0.119324	0.23678	1.1871	0.247441	2	1	27.277	0.826241	-0.275365	1	1		1.51625	0.600512	2	1	61.667	1.06526	0.0912025	2	1	51.628	0.66401	-0.590723	1	1		0.638447	-0.647361	2	1	26.664	3.9
	3627	Tb927.9.8720	Tb927.9.8720	Tb927.9.8720	FBPase	fructose-1,6-bisphosphatase (FBPase)	38.534	47.4	0	106.19	1		0.132877	0.0455057	0.0867346	0.00811222	0.871976	0.915662	1.1155	0.157691	17	5	52.069	1.14667	0.197451	20	6	6.6332	1.15761	0.211147	17	5	4.5057	0.953471	-0.0687396	17	5	8.0748	0.93815	-0.0921095	20	6	5.5416	0.969368	-0.0448837	17	5	5.8461	39.1
	3233	Tb927.8.6910	Tb927.8.6910	Tb927.8.6910		cyclophilin, putative	21.339	26.2	0	6.7782	1		0.13269	0.175249	0.247911	-0.0883148	0.480672	0.615027	1.0128	0.0183493	1	0		1.28446	0.361157	3	0	47.388	1.12358	0.168107	3	0	22.24	1.03868	0.0547519	1	0		0.73248	-0.449139	3	0	35.586	0.951746	-0.0713508	3	0	25.168	20
	972	Tb927.10.9190	Tb927.10.9190	Tb927.10.9190	IleRS	isoleucyl-tRNA synthetase, putative (IleRS)	130.6	42.3	0	213.56	1	1	0.132439	0.142701	0.210808	0.173752	0.203179	0.338542	1.0476	0.067088	13	4	29.507	1.12062	0.164302	12	4	11.345	1.27499	0.350486	10	1	31.096	1.30502	0.384075	13	4	11.382	1.0652	0.0911243	12	4	15.922	0.898311	-0.154713	10	1	18.297	13.9
	557	Tb927.10.14110	Tb927.10.14110	Tb927.10.14110		sjogren s syndrome nuclear autoantigen 1, putative	13.205	37.8	0	13.002	1		0.130347	0.174396	0.247256	0.0228566	0.672998	0.764318	1.204	0.267835	2	0	16.412	1.1989	0.261708	3	0	6.2344	1.02098	0.0299562	3	0	12.625	0.941531	-0.0869196	2	0	15.64	1.007	0.0100637	3	0	7.0241	0.952653	-0.0699771	3	0	10.75	28.6
	1479	Tb927.11.3850	Tb927.11.3850	Tb927.11.3850		AMP deaminase, putative	175.55	7.2	0	77.039	1		0.129889	0.239756	0.319716	0.214693	0.19514	0.328914	1.0123	0.0176369	3	0	30.384	1.18748	0.247902	8	1	32.446	1.31508	0.395151	4	1	26.349	0.982994	-0.0247452	3	0	37.09	0.92318	-0.115316	8	1	32.92	1.44415	0.530218	4	1	44.831	2.4
	3454	Tb927.9.1700	Tb927.9.1700	Tb927.9.1700		hypothetical protein, conserved	67.667	12.6	0	323.31	1		0.129512	0.330102	0.414467	-0.0152208	0.891528	0.928508	0.93278	-0.100391	2	0	45.916	1.26756	0.342049	1	0		1.28836	0.365537	3	2	38.904	1.15634	0.209562	2	0	28.299	0.85261	-0.230042	1	0		0.853461	-0.228603	3	2	32.301	4.8
	2409	Tb927.5.3410	Tb927.5.3410	Tb927.5.3410		hypothetical protein, conserved	30.982	16.7	0	6.7632	1	1	0.129242	0.851752	0.888556	-1.20113	0.0949834	0.205703	3.3541	1.74593	3	1	90.01	1.13442	0.181951	2	1	137.97	0.398026	-1.32907	3	1	29.196	0.144494	-2.79092	3	1	131.03	0.55781	-0.842154	2	1	116.75	0.899281	-0.153157	3	1	112.25	13.7
	2315	Tb927.5.1260	Tb927.5.1260	Tb927.5.1260		hypothetical protein, conserved	62.563	6.8	0	6.3979	1		0.129076	0.361853	0.446808	-0.203989	0.187154	0.319397	1.3918	0.476952	1	0		1.04158	0.0587735	1	0		1.01321	0.0189365	1	1		0.704771	-0.504773	2	0	13.614	1.0449	0.0633649	1	0		0.814664	-0.295723	1	1		6.8
	352	Tb927.1.3830	Tb927.1.3830	Tb927.1.3830	PGI	glucose-6-phosphate isomerase, glycosomal (PGI)	67.614	24.5	0	103.84	1		0.129049	0.0981466	0.156479	-0.0738217	0.356894	0.501421	1.0762	0.105946	9	3	10.663	1.19509	0.257114	11	2	6.3078	1.13272	0.179792	11	2	14.887	0.971817	-0.041243	9	3	9.9738	0.80859	-0.30652	11	2	13.505	0.936856	-0.0941009	11	2	14.162	17.3
	3525	Tb927.9.4230	Tb927.9.4230	Tb927.9.4230	ACS4	fatty acyl CoA synthetase 4 (ACS4)	77.871	46.7	0	35.137	1		0.128102	0.261309	0.341805	0.0566278	0.474684	0.609209	1.1539	0.206518	3	0	24.434	1.2784	0.354335	5	3	16.691	0.995025	-0.0071955	5	2	16.439	0.953834	-0.0681893	3	0	7.7808	0.93712	-0.0936943	5	3	9.6474	1.09106	0.12573	5	2	8.6901	33
	868	Tb927.10.6810	Tb927.10.6810	Tb927.10.6810		guanylate kinase, putative	29.956	33.7	0	138.61	1		0.126812	0.0726891	0.123967	0.0975774	0.137371	0.260135	1.1071	0.146786	6	0	3.7526	1.10924	0.149569	9	2	18.325	1.18668	0.246926	9	3	11.531	1.08558	0.118461	6	0	8.2998	1.0055	0.00791308	9	2	8.2618	0.988142	-0.0172093	9	3	11.94	24.2
	1852	Tb927.2.4840	Tb927.2.4840	Tb927.2.4840		hypothetical protein, conserved	16.618	8.2	0.00031017	2.8895	1		0.12667	0.137512	0.204693	0.098097	0.103414	0.2152	1.0672	0.0938306	1	0		1.24777	0.319352	1	0		1.11283	0.154233	1	0		1.04552	0.0642235	1	0		1.055	0.077243	1	0		1.02334	0.033289	1	0		8.2
	683	Tb927.10.2470	Tb927.10.2470	Tb927.10.2470		hypothetical protein, conserved	64.233	9.5	0	11.352	1		0.126274	0.102235	0.161474	0.00824161	0.90192	0.936637	1.2089	0.273695	2	0	23.094	1.15574	0.208811	4	0	13.909	1.07273	0.101289	2	0	12.882	0.95039	-0.073409	2	0	17.193	1.0373	0.0528332	4	0	20.16	0.936067	-0.0953168	2	0	3.1208	6.4
	709	Tb927.10.2930	Tb927.10.2930	Tb927.10.2930		hypothetical protein, conserved	80.866	13.8	0	58.818	1		0.126012	0.163997	0.234671	0.183174	0.0454934	0.128619	1.175	0.232661	6	4	39.749	1.2848	0.361546	3	0	13.476	1.04651	0.0655816	5	2	14.327	1.13533	0.183114	6	4	11.774	0.99876	-0.00179005	3	0	6.6777	1.27799	0.353874	5	2	17.818	9.6
	1418	Tb927.11.2670	Tb927.11.2670	Tb927.11.2670	TbNup59	Nucleoporin (TbNup59)	58.822	28.6	0	121.16	1		0.125017	0.0874189	0.142183	0.163389	0.0289209	0.0951277	1.2096	0.27453	11	1	38.268	1.10875	0.148929	12	1	12.793	1.09855	0.135602	11	1	54.386	1.07315	0.101846	11	1	19.216	1.0251	0.0357647	12	1	22.318	1.07097	0.0989227	11	1	32.105	19.8
	3502	Tb927.9.3460	Tb927.9.3460	Tb927.9.3460	ZC3H27	zinc finger protein family member, putative (ZC3H27)	87.94	4.8	0.0031986	2.0196	1		0.124626	0.658166	0.72384	0.309572	0.0174009	0.0710607	1.2185	0.285106	1	0		0.713725	-0.48656	2	0	0	1.63712	0.711157	1	0		1.30081	0.379414	1	0		1.2165	0.282736	2	0	0	1.05738	0.0804997	1	0		1.5
	3390	Tb927.9.13070	Tb927.9.13070	Tb927.9.13070		predicted heat shock factor binding protein	9.2493	81.7	0	73.283	1		0.124591	0.206573	0.282909	-0.0480993	0.430205	0.572501	1.0344	0.0487942	6	3	17.176	1.28636	0.36329	3	2	19.52	1.09713	0.133733	6	4	34.424	0.919371	-0.121281	6	3	8.0815	0.99017	-0.0142519	3	2	7.4654	0.884173	-0.177599	6	4	5.9776	81.7
	988	Tb927.10.9650;Tb11.v5.0399	Tb927.10.9650;Tb11.v5.0399	Tb927.10.9650		hypothetical protein, conserved	152.97	14.4	0	56.173	2		0.124045	0.332965	0.417213	-0.13333	0.0480117	0.132345	0.94412	-0.0829579	7	1	16.896	1.30652	0.385733	11	6	7.6812	1.17166	0.228554	10	1	11.077	0.890789	-0.166844	7	1	11.065	0.86451	-0.210045	11	6	8.4625	0.903506	-0.146395	10	1	12.698	5.8
	2969	Tb927.7.940	Tb927.7.940	Tb927.7.940		protein kinase C substrate protein, heavy chain, putative,glucosidase II beta subunit, putative	54.435	21.8	0	54.904	1		0.12403	0.0900284	0.145876	0.311723	0.0137118	0.0624294	1.1238	0.168385	6	2	26.236	1.16587	0.221405	6	2	16.715	1.13917	0.187987	7	2	14.718	1.33337	0.415076	6	2	51.101	1.0651	0.0909889	6	2	7.789	1.21183	0.277184	7	2	10.405	21.8
	1188	Tb927.11.13700	Tb927.11.13700	Tb927.11.13700		hypothetical protein, conserved	85.787	3.4	0	3.3018	1		0.123771	0.270953	0.351339	-0.205356	0.260249	0.400481	0.99249	-0.0108755	1	0		1.03696	0.0523563	1	0		1.28815	0.365295	1	0		1.11601	0.158349	1	0		0.67476	-0.567554	1	0		0.742225	-0.430071	1	0		3.4
	2427	Tb927.5.3920	Tb927.5.3920	Tb927.5.3920		peroxisome assembly protein, putative	106.05	5	0	13.482	1		0.123703	0.0907189	0.146573	-0.131371	0.138799	0.261752	1.0588	0.0824301	2	1	6.3167	1.16668	0.222414	3	3	22.476	1.23477	0.304238	2	1	6.7881	0.974279	-0.0375931	2	1	19.095	0.82072	-0.285038	3	3	22.367	0.875733	-0.191436	2	1	2.3824	5
	1446	Tb927.11.3270	Tb927.11.3270	Tb927.11.3270		squalene monooxygenase, putative	63.81	19.2	0	93.649	1		0.123591	0.156636	0.22664	0.190586	0.0780203	0.181523	1.0802	0.111298	11	4	14.268	1.26789	0.342433	13	6	15.383	1.09625	0.132578	9	2	16.242	0.971062	-0.0423642	11	4	10.011	1.1345	0.182057	13	6	8.5795	1.17051	0.227135	9	2	12.312	19.2
	3148	Tb927.8.5240	Tb927.8.5240	Tb927.8.5240		hypothetical protein, conserved	124.11	3.4	0.00031037	2.8921	1		0.123456	0.528104	0.607094	0.051336	0.498176	0.628232	1.3643	0.448161	1	0		0.811886	-0.300651	3	1	119.06	1.35659	0.439989	1	0		0.899604	-0.152638	1	0		1.1203	0.163885	3	1	39.014	0.9802	-0.028852	1	0		0.9
	840	Tb927.10.6020	Tb927.10.6020	Tb927.10.6020		hypothetical protein, conserved	18.564	29.8	0	37.858	1		0.123341	0.113113	0.174949	0.0485054	0.482613	0.615647	1.0963	0.132643	6	2	16.405	1.07805	0.108425	4	2	20.307	1.22318	0.290639	5	0	30.033	1.06755	0.0943102	6	2	5.1236	0.98921	-0.0156513	4	2	9.5394	0.910996	-0.134484	5	0	14.642	29.8
	3635	Tb927.9.9000	Tb927.9.9000	Tb927.9.9000	idi1	isopentenyl-diphosphate delta-isomerase (type II) (idi1)	38.986	39.6	0	195.7	1		0.122451	0.109615	0.170475	-0.0579207	0.311886	0.456664	1.0428	0.0604625	10	0	15.508	1.18692	0.247217	11	3	24.508	1.17	0.22651	13	3	12.786	0.956938	-0.0635029	10	0	17.426	0.93189	-0.101768	11	3	16.893	0.87222	-0.197236	13	3	14.719	33.1
	2100	Tb927.3.800	Tb927.3.800	Tb927.3.800		hypothetical protein, conserved	30.573	12.8	0	11.032	1		0.122406	0.094355	0.15177	0.0700462	0.249148	0.389783	1.0692	0.0965317	3	0	6.3914	1.13309	0.180266	4	2	10.296	1.21426	0.280072	2	0	1.6663	1.06548	0.0915099	3	0	13.708	0.95465	-0.0669562	4	2	7.0663	0.980008	-0.0291348	2	0	11.789	12.8
	2878	Tb927.7.5680	Tb927.7.5680	Tb927.7.5680		deoxyribose-phosphate aldolase, putative	30.037	43.6	0	65.509	1		0.121746	0.163711	0.234468	-0.0256953	0.635096	0.737118	1.0178	0.0254541	9	1	21.894	1.23645	0.306199	8	0	11.431	1.16008	0.214223	10	1	16.376	0.992063	-0.0114956	9	1	15.313	0.92002	-0.120263	8	0	7.2252	0.898392	-0.154583	10	1	24.544	40.4
	747	Tb927.10.3650	Tb927.10.3650	Tb927.10.3650		NADH-dependent fumarate reductase, putative	133.53	20.7	0	60.338	1	1	0.119507	0.0671504	0.117317	0.0179848	0.819241	0.878475	1.1489	0.200253	11	6	15.339	1.10016	0.137711	11	5	23.852	1.17589	0.233753	13	5	25.103	0.978665	-0.0311128	11	6	7.8025	1.0665	0.092884	11	5	10.861	0.874967	-0.192699	13	5	23.714	12
	3146	Tb927.8.5220	Tb927.8.5220	Tb927.8.5220		hypothetical protein, conserved	114.05	7.8	0	48.665	1	1	0.119325	0.106571	0.167177	-0.0605084	0.29439	0.43937	1.1743	0.231801	4	1	30.71	1.07449	0.103658	4	0	12.115	1.13308	0.18025	5	2	7.3178	0.953198	-0.0691522	4	1	4.8092	0.92199	-0.117177	4	0	14.477	0.889205	-0.169412	5	2	10.04	6.1
	1012	Tb927.11.10020	Tb927.11.10020	Tb927.11.10020		short-chain dehydrogenase, putative	33.958	17.9	0	8.1136	1		0.11881	0.0722249	0.123626	0.0855769	0.179251	0.310294	1.173	0.230203	4	1	23.924	1.13072	0.177245	4	0	17.166	1.11401	0.155759	5	2	14.038	0.986096	-0.0201999	4	1	27.867	1.0057	0.00820001	4	0	4.8143	1.05196	0.0730745	5	2	10.084	11.5
	2764	Tb927.7.2790	Tb927.7.2790	Tb927.7.2790		hypothetical protein, conserved	79.302	9.7	0	12.523	1		0.117615	0.659608	0.725111	-0.182008	0.373801	0.519087	0.77964	-0.35912	5	3	37.796	1.73536	0.795233	3	1	52.432	1.08909	0.12312	4	2	17.977	1.03895	0.0551266	5	3	12.235	0.58405	-0.775836	3	1	50.866	0.955932	-0.0650208	4	2	34.647	5.6
	1874	Tb927.2.5800	Tb927.2.5800	Tb927.2.5800	SBPase	sedoheptulose-1,7-bisphosphatase (SBPase)	35.502	49.4	0	85.065	1		0.117347	0.19465	0.269344	0.122169	0.0682714	0.165998	1.2291	0.297602	11	2	18.261	1.14441	0.194608	12	3	20.792	1.01158	0.0166142	11	3	13.119	1.00871	0.0125045	11	2	11.54	1.06	0.0840643	12	3	15.096	1.05959	0.0835081	11	3	16.441	35.8
	1822	Tb927.2.4060	Tb927.2.4060	Tb927.2.4060		dynein intermediate chain IC 138, putative	94.636	8	0	42.356	1		0.116524	0.280373	0.361151	-0.13694	0.050168	0.135506	1.2791	0.355129	4	2	12.783	1.01232	0.0176653	3	2	8.778	1.13368	0.181019	3	0	26.693	0.909835	-0.136323	4	2	8.2172	0.85673	-0.223087	3	2	4.2747	0.865651	-0.208143	3	0	5.2897	6.2
	3659	Tb927.9.9730	Tb927.9.9730	Tb927.9.9730		hypothetical protein, conserved	44.559	24.6	0	30.256	1		0.116497	0.420637	0.506563	-0.0164742	0.770588	0.839798	1.3687	0.452806	3	1	34.652	0.923702	-0.1145	2	0	58.103	1.15974	0.213805	3	1	17.614	0.907276	-0.140386	3	1	71.291	0.97961	-0.0297206	2	0	16.181	0.965065	-0.0513025	3	1	26.98	6.5
	3566	Tb927.9.6060	Tb927.9.6060	Tb927.9.6060		2Fe-2S iron-sulfur cluster binding domain containing protein, putative	30.49	34.8	0	36.353	1	1	0.116209	0.107478	0.16813	-0.0811789	0.193449	0.327058	1.1216	0.165558	5	0	14.315	1.0697	0.0972086	7	2	17.554	1.19931	0.262209	6	1	39.814	0.955932	-0.0650208	5	0	33.632	0.86835	-0.203651	7	2	3.5311	0.867303	-0.205393	6	1	29.451	19.4
	651	Tb927.10.1860	Tb927.10.1860	Tb927.10.1860		hypothetical protein, conserved	39.134	16.1	0	49.611	1		0.115281	0.10376	0.163475	-0.149776	0.21475	0.35023	1.1895	0.250355	5	1	13.066	1.07512	0.104496	6	2	178.86	1.131	0.177604	7	2	13.808	0.77694	-0.364124	5	1	18.811	0.83037	-0.268174	6	2	176.97	1.01125	0.0161326	7	2	159.71	13.3
	1431	Tb927.11.2950	Tb927.11.2950	Tb927.11.2950	TbNup89	Nucleoporin (TbNup89)	89.154	16.6	0	23.093	1		0.11501	0.140283	0.208452	0.0437728	0.587552	0.702514	1.0647	0.090447	5	0	20.282	1.12006	0.163575	7	1	16.097	1.22677	0.294863	9	4	9.6927	0.982608	-0.0253123	5	0	24.672	0.90626	-0.142003	7	1	12.998	1.1074	0.14717	9	4	11.271	9.8
	1715	Tb927.11.9110;Tb11.v5.0625	Tb927.11.9110;Tb11.v5.0625	Tb927.11.9110		C-terminal motor kinesin, putative	75.091	4.6	0.0026424	2.1359	2		0.11492	0.687068	0.750094	-0.148687	0.216525	0.352669	1.5957	0.674189	2	0	48.147	1.36171	0.445421	2	0	69.853	0.684322	-0.547252	1	0		0.737681	-0.438932	2	0	0.91685	0.87036	-0.200316	2	0	46.232	0.994827	-0.00748258	1	0		4.6
	467	Tb927.10.12240	Tb927.10.12240	Tb927.10.12240		3-ketoacyl-CoA reductase, putative	36.075	62.1	0	284.45	1		0.114786	0.0692065	0.11996	-0.0371795	0.467444	0.603891	1.125	0.169925	16	1	14.067	1.14862	0.199902	18	1	17.41	1.12443	0.169193	15	1	12.472	0.932401	-0.100978	16	1	6.3521	0.91286	-0.131534	18	1	8.591	0.935804	-0.0957219	15	1	9.0264	56
	413	Tb927.10.10720	Tb927.10.10720	Tb927.10.10720		hypothetical protein, conserved	33.625	20.9	0	61.765	1		0.114237	0.330005	0.414467	0.0333466	0.804264	0.866446	1.0245	0.03492	5	4	43.888	1.37013	0.454308	8	5	34.474	1.04095	0.0579022	3	2	25.713	0.826788	-0.274411	5	4	17.398	0.92642	-0.110262	8	5	19.35	1.22635	0.294367	3	2	34.934	16.6
	2518	Tb927.6.2090	Tb927.6.2090	Tb927.6.2090		hypothetical protein, conserved	78.295	20	0	30.609	1		0.114135	0.256478	0.337226	-0.118135	0.0906465	0.199375	1.2637	0.337654	7	3	64.524	1.0001	0.000144277	7	4	34.882	1.1059	0.145222	8	2	41.96	0.863483	-0.21176	7	3	36.582	0.90949	-0.13687	7	4	17.845	0.887863	-0.171591	8	2	42.186	11.7
	94	Tb09.v4.0009;Tb927.9.15660;Tb11.v5.0654	Tb09.v4.0009;Tb927.9.15660	Tb09.v4.0009		receptor-type adenylate cyclase, putative,adenylyl cyclase, putative,expression site-associated protein (ESAG), putative,expression site-associated gene 4 (ESAG4) protein, putative,chrIX additional, unordered contigs	137.47	6.8	0	30.435	3		0.112031	0.631167	0.699759	0.228341	0.128554	0.249307	1.6693	0.739243	2	1	34.945	0.967773	-0.0472592	3	1	6.0467	0.921065	-0.118626	2	1	30.909	0.935016	-0.0969365	3	1	13.596	1.3747	0.459117	3	1	17.037	1.10463	0.143564	2	1	21.333	4.8
	2063	Tb927.3.5090	Tb927.3.5090	Tb927.3.5090	TXN2	tryparedoxin 2, putative (TXN2)	22.18	52.5	0	73.893	1		0.11197	0.117015	0.17956	0.195724	0.0199454	0.0767526	1.1037	0.142348	12	0	19.54	1.18596	0.246053	13	2	31.674	1.07354	0.102372	11	2	6.3743	1.05667	0.0795238	12	0	2.3095	1.0604	0.0846086	13	2	8.8123	1.13428	0.181771	11	2	8.9846	52.5
	1357	Tb927.11.17040;Tb927.10.16190;Tb927.11.18690	Tb927.11.17040	Tb927.11.17040		expression site-associated gene (ESAG) protein, putative,expression site-associated gene 4 (ESAG4) protein, putative,receptor-type adenylate cyclase, putative	137.49	14.1	0	28.869	3		0.111767	0.105391	0.165737	-0.118975	0.14131	0.265257	1.1508	0.202637	5	2	5.2216	1.14039	0.189532	7	1	11.529	1.04749	0.0669411	6	1	18.997	0.937119	-0.0936954	5	2	1.6926	0.79642	-0.328399	7	1	24.519	0.920895	-0.118891	6	1	9.4939	8
	1164	Tb927.11.13270	Tb927.11.13270	Tb927.11.13270		hypothetical protein, conserved	30.104	28.9	0	24.648	1		0.110991	0.295112	0.377642	0.128968	0.135226	0.257754	1.2858	0.362666	5	3	21.462	0.977995	-0.0321008	3	0	14.709	1.14209	0.191673	3	0	13.709	0.993246	-0.00977712	5	3	15.257	1.1481	0.199248	3	0	3.5697	1.016	0.0229033	3	0	7.8904	24.8
	3474	Tb927.9.2390	Tb927.9.2390	Tb927.9.2390		hypothetical protein, conserved	22.31	15.7	0	10.215	1		0.110884	0.179451	0.252166	-0.627045	0.000500224	0.0103136	1.1869	0.247198	3	0	11.581	1.02435	0.034707	2	0	22.318	1.16032	0.214525	3	0	27.571	0.636821	-0.65104	3	0	17.373	0.64938	-0.622865	2	0	1.8563	0.566187	-0.820649	3	0	24.387	8.1
	2061	Tb927.3.5060	Tb927.3.5060	Tb927.3.5060		hypothetical protein, conserved	39.126	26.2	0	42.094	1		0.11088	0.119339	0.182464	-0.146963	0.0578644	0.149262	1.1833	0.242816	9	4	11.923	1.06987	0.0974401	6	1	10.484	1.10771	0.147586	6	1	6.8395	0.819135	-0.287827	9	4	5.0605	0.864	-0.210897	6	1	12.951	0.873744	-0.194717	6	1	9.608	20.7
	1512	Tb927.11.4540	Tb927.11.4540	Tb927.11.4540	TbNup48	nucleoporin 48 (TbNup48)	48.494	12.4	0	45.219	1		0.110256	0.28919	0.370813	-0.595352	0.164118	0.293929	1.1848	0.244644	1	0		0.969368	-0.0448837	3	0	12.255	1.2735	0.348794	3	1	42.884	0.845881	-0.241474	1	0		0.94649	-0.0793408	3	0	19.275	0.31294	-1.67604	3	1	74.489	3.3
	3030	Tb927.8.2150	Tb927.8.2150	Tb927.8.2150		hypothetical protein, conserved	13.573	31.4	0	4.5789	1		0.110078	0.284941	0.365919	-0.431694	0.229311	0.367361	0.98938	-0.0154034	1	0		1.36006	0.443674	1	1		1.12397	0.168609	1	0		1.0383	0.0542275	1	0		0.3839	-1.3812	1	1		0.901551	-0.14952	1	0		16.5
	3513	Tb927.9.3770	Tb927.9.3770	Tb927.9.3770		hypothetical protein, conserved	23.95	25.5	0	11.147	1		0.109655	0.128176	0.193294	-0.209486	0.0991111	0.210062	1.1402	0.189287	2	1	29.22	1.0593	0.0831107	2	0	23.374	1.20611	0.270365	1	0		0.937559	-0.0930192	2	1	20.047	0.87742	-0.188661	2	0	25.204	0.68686	-0.541911	1	0		25.5
	2833	Tb927.7.4170	Tb927.7.4170	Tb927.7.4170		fatty acid elongase, putative	30.493	14.4	0	25.088	1		0.109599	0.123035	0.186986	0.141473	0.213829	0.349627	1.1446	0.194844	3	0	8.3779	1.07881	0.109437	3	0	10.304	1.12134	0.165224	4	1	18.462	0.90629	-0.141956	3	0	10.241	1.0736	0.102457	3	0	7.7239	1.18847	0.249102	4	1	8.1477	11.1
	3571	Tb927.9.6230	Tb927.9.6230	Tb927.9.6230	AK	unspecified product	41.597	55.4	0	3.1006	1		0.108185	0.160155	0.230024	-0.163718	0.0481882	0.132544	1.131	0.177599	2	0	0.13445	1.18275	0.24214	2	0	6.3693	1.04773	0.0672736	2	0	0.5535	0.810504	-0.303109	2	0	2.1964	0.83595	-0.258511	2	0	7.4662	0.915416	-0.127501	2	0	1.4771	50.5
	3063	Tb927.8.3060	Tb927.8.3060	Tb927.8.3060		cytosolic leucyl aminopeptidase, putative,metallo-peptidase, Clan MF, Family M17	71.314	37.6	0	204.09	1		0.10816	0.0813352	0.134849	0.101404	0.103447	0.2152	1.1045	0.143393	21	0	11.382	1.16562	0.221102	25	4	18.607	1.1226	0.166843	22	0	32.069	1.00491	0.00707208	22	0	9.1433	1.0493	0.0694272	26	4	18.039	1.01673	0.0239297	22	0	23.875	34
	1339	Tb927.11.16730	Tb927.11.16730	Tb927.11.16730	GCVL-2	dihydrolipoyl dehydrogenase (GCVL-2)	50.433	73	0	323.31	1	1	0.108135	0.0760689	0.12826	0.0165088	0.741316	0.817382	1.1414	0.190804	50	7	7.2728	1.18436	0.244104	54	14	12.641	1.17697	0.235076	58	11	37.352	0.96367	-0.0533894	50	7	9.1831	0.94627	-0.0796762	54	14	9.7626	1.00777	0.0111663	58	11	14.971	72.3
	805	Tb927.10.5140;Tb11.02.5050b;Tb927.11.7210	Tb927.10.5140	Tb927.10.5140	MPK2	mitogen-activated protein kinase 2, putative (MPK2)	49.74	33.9	0	43.756	3		0.108039	0.342198	0.426696	-0.0314388	0.599718	0.709368	1.0411	0.0581086	9	1	23.896	1.33369	0.415422	8	2	30.358	1.18297	0.242413	6	0	52.605	0.985028	-0.021764	9	1	23.763	0.86421	-0.210546	8	2	9.1192	0.953471	-0.0687396	6	0	20.06	25.1
	1692	Tb927.11.8380	Tb927.11.8380	Tb927.11.8380	CPR	NADPH--cytochrome p450 reductase, putative (CPR)	70.946	31.3	0	13.064	1		0.107543	0.159816	0.229978	-0.190509	0.0740038	0.175286	1.0481	0.0677764	4	0	10.898	1.22308	0.290515	5	1	9.7897	1.0999	0.137378	4	0	5.5863	0.849762	-0.234869	4	0	7.567	0.75604	-0.403466	5	1	12.724	0.935891	-0.0955869	4	0	11.768	20
	1263	Tb927.11.15140	Tb927.11.15140	Tb927.11.15140		hypothetical protein, conserved	62.089	8.1	0	21.648	1		0.105535	0.400615	0.486321	-0.0189588	0.836169	0.890229	0.95971	-0.0593296	3	1	19.837	1.34176	0.424126	2	0	6.0139	1.13937	0.188233	3	1	18.837	1.05507	0.0773454	3	1	32.526	0.80901	-0.305771	2	0	14.969	1.04928	0.0694065	3	1	23.596	5.8
	3185	Tb927.8.5970	Tb927.8.5970	Tb927.8.5970		cullin, putative	84.834	5.1	0	17.454	1		0.104017	0.392609	0.478262	-0.232585	0.0222791	0.0814119	1.2946	0.372506	1	0		1.14254	0.192249	1	0		0.950119	-0.0738202	2	0	7.7951	0.790701	-0.338795	1	0		0.79814	-0.325286	1	0		0.905715	-0.142871	2	0	2.2222	1.5
	3661	Tb927.9.9750	Tb927.9.9750	Tb927.9.9750		membrane- trafficking protein, putative	24.877	11.5	0	13.008	1		0.10241	0.513466	0.593813	-0.145232	0.284227	0.428283	0.88095	-0.182868	3	1	5.1765	1.37906	0.463688	2	0	4.4889	1.05446	0.0765085	2	0	15.544	0.872448	-0.196859	3	1	7.643	0.71874	-0.476458	2	0	8.5893	1.03148	0.044717	2	0	9.772	11.5
	662	Tb927.10.2010	Tb927.10.2010	Tb927.10.2010	HK1	hexokinase (HK1)	51.295	64.3	0	93.321	1		0.102063	0.778061	0.827474	-0.0794655	0.78923	0.85206	0.60411	-0.727117	3	2	65.545	1.7974	0.845909	2	2	105.77	1.28171	0.358066	2	1	23.694	0.987362	-0.0183493	3	2	8.1501	0.53879	-0.892205	2	2	120.31	1.37675	0.461263	2	1	82.725	52.2
	2171	Tb927.4.2450	Tb927.4.2450	Tb927.4.2450		thioredoxin, putative	44.49	35.8	0	188.56	1		0.101409	0.0921477	0.148502	0.182493	0.022911	0.0828722	1.0979	0.134747	13	2	15.133	1.12933	0.175468	11	2	9.2572	1.14912	0.200531	12	1	9.4969	1.05626	0.0789598	13	2	11.452	1.074	0.102994	11	2	7.8216	1.07805	0.108425	12	1	49.141	32.8
	1416	Tb927.11.2650	Tb927.11.2650	Tb927.11.2650		heat shock protein 84, putative	84.2	62.4	0	323.31	1		0.100643	0.102858	0.162356	0.0545663	0.319049	0.463531	1.1221	0.166201	78	10	10.489	1.17327	0.230533	77	13	10.837	1.10342	0.141987	75	11	11.854	0.969274	-0.0450235	78	10	11.613	0.97144	-0.0418032	77	13	15.362	1.02096	0.0299268	75	11	14.555	56.7
	115	Tb11.02.5420b;Tb11.02.5420	Tb11.02.5420b;Tb11.02.5420	Tb11.02.5420b		NADPH-cytochrome p450 reductase, putative	69.959	38.7	0	79.027	2		0.100576	0.101458	0.160447	0.2068	0.0345139	0.106481	1.0847	0.117296	5	3	18.534	1.1376	0.185999	3	1	15.417	1.11901	0.162218	7	3	16.648	1.04418	0.0623694	5	3	14.159	1.132	0.178874	3	1	81.823	1.18909	0.249857	7	3	18.823	22.7
	3567	Tb927.9.6090;Tb11.v5.0854	Tb927.9.6090;Tb11.v5.0854	Tb927.9.6090		PTP1-interacting protein, 39 kDa	39.499	29.4	0	19.253	2		0.100084	0.241369	0.321361	0.129138	0.0802818	0.185254	1.3054	0.384492	3	0	6.6835	1.08718	0.120592	3	0	12.101	1.11542	0.157592	3	0	18.382	1.02115	0.0301919	3	0	30.769	1.0804	0.111566	3	0	20.005	1.04666	0.065793	3	0	7.9471	22.4
	539	Tb927.10.13730	Tb927.10.13730	Tb927.10.13730		60S ribosomal protein L7, putative	34.502	25.5	0	38.65	1		0.0996217	0.648945	0.71525	0.103547	0.256701	0.396898	0.87632	-0.19047	2	0	66.086	0.976944	-0.0336521	2	0	38.017	1.58536	0.664814	1	0		1.12485	0.169728	2	0	3.6719	0.90106	-0.150305	2	0	45.44	1.09587	0.132072	1	0		13.8
	2586	Tb927.6.3650	Tb927.6.3650	Tb927.6.3650		ADP-ribosylation factor, putative	20.072	69.4	0	72.6	1		0.0995155	0.272767	0.353179	0.147339	0.0468387	0.130928	0.97557	-0.0356827	3	0	12.369	1.17092	0.227641	7	2	7.4219	1.1773	0.235484	4	0	16.47	1.00863	0.0124026	3	0	7.8183	1.0805	0.111699	7	2	9.3561	1.08394	0.116285	4	0	15.014	22.4
	891	Tb927.10.7410	Tb927.10.7410	Tb927.10.7410		succinyl-CoA ligase [GDP-forming] beta-chain, putative	44.905	69.9	0	323.31	1	1	0.0992432	0.107979	0.168655	0.048087	0.371081	0.517067	1.1175	0.160275	48	3	7.2644	1.13067	0.17718	46	4	14.433	1.17862	0.237098	40	4	7.9181	1.00135	0.00194895	49	3	9.3404	0.9829	-0.0248835	46	4	14.732	0.979624	-0.0297002	41	4	8.049	62.3
	1513	Tb927.11.4550	Tb927.11.4550	Tb927.11.4550		hypothetical protein, conserved	35.629	14.7	0	6.2929	1		0.0988645	0.530112	0.608345	-0.316232	0.091516	0.200662	0.86245	-0.213487	1	1		1.3545	0.43776	1	0		1.15296	0.205347	2	2	22.294	0.893336	-0.162726	1	1		0.58173	-0.781578	1	0		0.891981	-0.164915	2	2	33.756	7.4
	865	Tb927.10.6730;Tb927.10.6720;Tb11.v5.0578;Tb927.10.6750;Tb927.10.6760	Tb927.10.6730	Tb927.10.6730		hypothetical protein, conserved	53.553	12.7	0	27.389	5		0.0987876	0.281032	0.361816	0.04769	0.518307	0.644987	1.0147	0.0210533	4	0	7.6997	1.21807	0.284599	4	0	3.1893	1.21818	0.284722	4	0	4.557	0.996711	-0.00475306	4	0	10.416	0.90854	-0.138378	4	0	10.854	1.09087	0.125478	4	0	22.31	9.6
	1394	Tb927.11.2380	Tb927.11.2380	Tb927.11.2380		phosphoglycerate kinase, putative	100.85	12.8	0	10.874	1		0.0979773	0.243485	0.323328	0.0415425	0.493258	0.623961	1.1155	0.157691	6	1	76.647	1.19571	0.257873	5	1	6.4815	1.006	0.00862419	4	2	9.6276	0.945626	-0.0806577	6	1	9.1676	0.99502	-0.00720257	5	1	9.797	1.00946	0.0135818	4	2	13.335	8.8
	123	Tb11.0850;Tb927.11.710	Tb11.0850;Tb927.11.710	Tb11.0850		hypothetical protein,chrXI additional, unordered contigs	38.45	3.7	0	20.1	2		0.0974	0.299597	0.382224	-0.137307	0.185225	0.317386	1.213	0.27858	1	0		1.05954	0.0834316	1	1		1.03387	0.0480542	1	0		0.85317	-0.229096	1	0		1.0226	0.0322419	1	1		0.801539	-0.319155	1	0		3.7
	3486	Tb927.9.2670	Tb927.9.2670	Tb927.9.2670		engulfment and cell motility domain 2, putative	41.157	13.8	0	34.31	1		0.0968944	0.135691	0.202936	0.158887	0.0755004	0.177945	1.069	0.0962619	2	0	7.3506	1.08532	0.118116	6	2	10.759	1.18294	0.242379	4	1	17.351	1.02902	0.0412687	2	0	1.4283	1.1774	0.235605	6	2	17.083	1.06124	0.085757	4	1	17.181	4.1
	430	Tb927.10.11220	Tb927.10.11220	Tb927.10.11220	PSSA-2	procyclic form surface phosphoprotein (PSSA-2)	46.04	40.2	0	275.16	1		0.0946697	0.160032	0.229978	-0.0547741	0.387058	0.531734	1.0483	0.0680516	14	1	9.0029	1.1764	0.23438	14	1	14.817	1.11444	0.156322	18	7	8.292	0.904486	-0.14483	14	1	4.2579	0.87118	-0.198957	14	1	10.771	0.990001	-0.0144981	18	7	13.679	35.3
	3167	Tb927.8.5580	Tb927.8.5580	Tb927.8.5580		hypothetical protein, conserved	526.41	0.4	0.0064534	1.567	1		0.0946227	0.561274	0.636044	-0.263981	0.255023	0.396286	1.042	0.0593553	1	1		1.49719	0.582253	1	1		0.924044	-0.113967	1	0		0.984834	-0.0220482	1	1		0.56028	-0.83578	1	1		0.944287	-0.0827026	1	0		0.1
	3095	Tb927.8.3960	Tb927.8.3960	Tb927.8.3960		hypothetical protein, conserved	45.018	17.1	0	25.821	1	1	0.0943334	0.14787	0.216427	-0.0509529	0.402727	0.547917	1.125	0.169925	2	0	10.487	1.09426	0.129955	4	2	22.642	1.18117	0.240214	2	0	2.8322	0.880049	-0.184344	2	0	9.8464	0.95355	-0.0686195	4	2	26.787	0.951746	-0.0713508	2	0	8.4203	6.8
	2287	Tb927.4.620	Tb927.4.620	Tb927.4.620		hypothetical protein, conserved	276.14	1.3	0	7.5376	1		0.094238	0.58802	0.660742	-0.197345	0.0918828	0.201048	1.4962	0.581303	1	1		1.10866	0.148817	1	0		0.900009	-0.151989	3	1	16.992	0.937822	-0.0926134	1	1		0.91679	-0.125337	1	0		0.727431	-0.459117	3	1	22.074	0.7
	2281	Tb927.4.5340	Tb927.4.5340	Tb927.4.5340		hypothetical protein, conserved	94.697	15.4	0	4.5985	1		0.0941666	0.590502	0.662941	0.441351	0.0894457	0.197419	1.4198	0.505688	4	2	53.375	1.22413	0.291751	2	0	20.598	0.856311	-0.223793	4	2	36.249	0.97144	-0.0418037	4	2	36.321	1.8324	0.873734	2	0	57.527	1.28589	0.36277	4	2	9.6684	10.7
	1732	Tb927.11.9440	Tb927.11.9440	Tb927.11.9440		hypothetical protein, conserved	61.765	7.8	0	12.085	1		0.0932258	0.254748	0.336347	-0.0674566	0.246588	0.386972	1.2139	0.27965	2	0	16.203	1.08826	0.12202	3	1	11.805	1.02636	0.0375324	3	0	12.542	0.909422	-0.136979	2	0	4.0114	0.88548	-0.175468	3	1	9.39	0.93006	-0.104605	3	0	22.255	6.2
	1656	Tb927.11.7480	Tb927.11.7480	Tb927.11.7480		vacuolar type h+ ATPase subunit, putative	26.323	6	0.0006152	2.7875	1		0.093165	0.170897	0.243112	-0.0605874	0.52407	0.650248	1.0878	0.121413	1	0		1.04617	0.0651137	1	0		1.20788	0.272472	1	0		1.06156	0.0861857	1	0		0.87423	-0.193915	1	0		0.804505	-0.313826	1	0		6
	1334	Tb927.11.16630	Tb927.11.16630	Tb927.11.16630		hypothetical protein, conserved	74.875	3.2	0	3.4135	1		0.0930302	0.436137	0.520776	0.16511	0.0823028	0.188419	1.3157	0.395831	1	0		0.968617	-0.046002	3	2	12.071	1.11426	0.15608	2	0	18.16	1.21727	0.28365	1	0		1.0171	0.0244615	3	2	4.2457	1.01186	0.0170083	2	0	31.306	1.5
	2812	Tb927.7.3800	Tb927.7.3800	Tb927.7.3800		hypothetical protein, conserved	27.332	16.3	0	10.465	1	1	0.0927392	0.120592	0.183825	0.216148	0.0464918	0.130313	1.0557	0.0781999	3	1	13.196	1.16074	0.215044	2	0	24.457	1.09889	0.136046	1	0		1.0971	0.133701	3	1	5.8091	1.0135	0.0193461	2	0	12.748	1.34615	0.428838	2	0	35.544	16.3
	2791	Tb927.7.3410	Tb927.7.3410	Tb927.7.3410		centrin, putative	16.552	80.5	0	113.07	1		0.0926886	0.176727	0.249442	-0.110744	0.08869	0.196263	1.1562	0.209391	12	3	7.7483	1.0687	0.0958512	8	0	12.228	1.1261	0.171336	12	3	6.1548	0.905223	-0.143655	12	3	5.7574	0.8878	-0.171693	8	0	7.7801	0.832709	-0.264116	12	3	11.012	54.4
	3105	Tb927.8.4240	Tb927.8.4240	Tb927.8.4240		hypothetical protein, conserved	183.88	1.4	0.0045714	1.8051	1		0.0926157	0.722441	0.780643	-0.0850345	0.594949	0.705347	1.717	0.77989	1	0		0.985028	-0.021764	1	0		0.832432	-0.264596	1	0		0.786473	-0.346531	1	0		1.1892	0.249991	1	0		0.813405	-0.297954	1	0		1.4
	2526	Tb927.6.2220	Tb927.6.2220	Tb927.6.2220		hypothetical protein, conserved	14.871	37.2	0	17.849	1		0.092477	0.575365	0.649399	0.0867337	0.48327	0.616175	1.2843	0.360982	3	0	20.253	0.859033	-0.219215	2	1	30.043	1.26	0.333425	3	2	10.468	1.17954	0.238221	3	0	11.149	1.0834	0.115566	2	1	26.828	0.858738	-0.219711	3	2	11.479	25.6
	2973	Tb927.8.1050	Tb927.8.1050	Tb927.8.1050		hypothetical protein, conserved	292.51	1	0.0045977	1.9047	1		0.0921104	0.532099	0.609797	-0.00431771	0.951423	0.970559	0.98128	-0.0272632	2	0	45.677	1.14563	0.196145	2	0	18.888	1.41339	0.499157	1	0		1.03229	0.0458484	2	0	5.9243	0.85938	-0.218632	2	0	17.96	0.958957	-0.0604625	1	0		1
	2307	Tb927.5.1120	Tb927.5.1120	Tb927.5.1120		hypothetical protein, conserved	655.92	18.1	0	35.428	1		0.0914045	0.277199	0.35779	0.111392	0.174492	0.30497	1.0654	0.0913952	6	4	14.331	1.2296	0.298194	6	2	21.351	1.02703	0.0384804	6	3	11.276	1.00806	0.011588	6	4	26.915	0.96865	-0.0459526	6	2	18.63	1.12946	0.175631	6	3	7.8647	12.4
	3237	Tb927.8.6980	Tb927.8.6980	Tb927.8.6980		hypothetical protein, conserved	95.057	16.1	0	126.25	1		0.0911262	0.549525	0.625245	0.144354	0.0620597	0.156756	1.4469	0.532965	3	1	25.31	0.962649	-0.0549179	5	2	7.1804	1.03893	0.0550966	3	1	23.788	1.14004	0.189088	3	1	41.924	1.0994	0.136716	5	2	18.366	0.991867	-0.0117819	3	1	13.869	11
	1573	Tb927.11.5820	Tb927.11.5820	Tb927.11.5820		hypothetical protein, conserved	32.267	3.3	0.0045767	1.8426	1	1	0.0910855	0.430836	0.515589	0.13407	0.182341	0.314998	1.1592	0.21313	1	0		1.28788	0.364998	1	0		0.948587	-0.0761486	1	1		1.01872	0.0267635	1	0		0.94471	-0.0820566	1	0		1.18792	0.248433	1	1		3.3
	1889	Tb927.3.1010	Tb927.3.1010	Tb927.3.1010		hypothetical protein, conserved	64.339	42.3	0	251.75	1		0.0908862	0.208875	0.285136	-0.110625	0.12007	0.237248	1.0816	0.113167	23	6	16.316	1.22478	0.292528	24	7	17.836	1.08249	0.114348	23	1	12.833	0.850123	-0.234256	23	6	14.796	0.85955	-0.218347	24	7	16.208	0.94518	-0.0813396	23	1	9.2922	35.7
	1607	Tb927.11.6350	Tb927.11.6350	Tb927.11.6350		AAA ATPase, putative	141.13	3.2	0	3.9252	1		0.0907495	0.23276	0.312199	-0.129862	0.39254	0.536937	1.0417	0.0589399	1	0		1.0819	0.113567	3	1	40.185	1.20178	0.265171	2	0	48.159	1.0978	0.13462	1	0		0.90781	-0.139538	3	1	13.814	0.705866	-0.502534	2	0	8.8142	1.4
	1335	Tb927.11.16660	Tb927.11.16660	Tb927.11.16660		hypothetical protein, conserved	234.41	2.8	0	3.2888	1		0.0894109	0.124892	0.189128	0.0617647	0.2541	0.395212	1.1133	0.154842	2	0	9.7971	1.13067	0.17718	2	0	19.761	1.14086	0.190125	2	0	22.839	1.01127	0.0161618	2	0	4.1505	0.97233	-0.0404821	2	0	2.8524	0.981547	-0.0268709	2	0	6.7568	1.5
	2933	Tb927.7.6930	Tb927.7.6930	Tb927.7.6930		ATPase, putative	55.82	25.5	0	15.059	1	1	0.0893766	0.24256	0.322438	0.19027	0.0846453	0.191048	0.99816	-0.002657	4	0	11.465	1.13884	0.187559	10	3	26.123	1.18827	0.248862	4	0	15.888	1.04297	0.0606982	4	0	5.6472	1.0139	0.0199154	10	3	22.535	1.26891	0.343586	5	0	43.652	15.1
	1172	Tb927.11.13400	Tb927.11.13400	Tb927.11.13400		hypothetical protein, conserved	73.634	22.3	0	70.293	1		0.0881931	0.592145	0.664198	-0.122915	0.206852	0.341521	1.415	0.500802	8	3	34.341	0.945805	-0.0803848	9	6	34.246	1.01795	0.0256616	5	2	19.271	0.808407	-0.306846	8	3	36.233	0.8677	-0.204732	9	6	6.6322	1.00075	0.00108243	5	2	18.329	17.4
	1032	Tb927.11.1030	Tb927.11.1030	Tb927.11.1030	kkt7	kinetoplastid kinetochore protein 7 (kkt7)	70.953	13	0	16.703	1		0.0876307	0.680122	0.744755	0.0612325	0.47209	0.606495	1.3289	0.410233	5	2	21.643	0.786658	-0.346191	2	0	34.069	1.27278	0.347986	4	1	6.5855	0.9996	-0.000576963	5	2	20.949	1.1258	0.170951	2	0	29.242	0.899281	-0.153157	4	1	9.6828	13
	496	Tb927.10.12840	Tb927.10.12840	Tb927.10.12840	MCP12	mitochondrial carrier protein (MCP12)	33.131	54.3	0	239.51	1	1	0.086871	0.141957	0.210322	0.145001	0.0374967	0.112401	1.0915	0.126312	25	1	5.6212	1.1546	0.207394	24	5	6.5858	1.10918	0.149489	26	1	7.7074	1.03193	0.0453421	25	1	5.9743	1.052	0.0731347	24	5	5.6065	1.05365	0.0753984	26	1	7.6775	41.4
	1595	Tb927.11.6210	Tb927.11.6210	Tb927.11.6210	CYP51	sterol 14-alpha-demethylase,cytochrome P450 51A1,lanosterol 14-alpha-demethylase (CYP51)	54.372	49.9	0	176.52	1		0.0865184	0.166857	0.238275	-0.0337775	0.526717	0.651906	1.1373	0.185613	34	9	7.5845	1.18398	0.243643	37	11	8.168	1.07624	0.106001	33	10	9.0352	0.907853	-0.139469	34	9	9.7864	0.94542	-0.0809727	37	11	6.6968	0.935191	-0.0966667	33	10	6.697	49.5
	2451	Tb927.5.550	Tb927.5.550	Tb927.5.550		vacuolar ATP synthase, putative	42.849	37.3	0	11.607	1		0.0864751	0.241867	0.321855	-0.0574348	0.442454	0.582588	1.1181	0.161049	7	2	18.238	1.01612	0.0230645	4	0	2.2969	1.21436	0.280194	4	1	8.8311	0.861846	-0.214498	7	2	16.772	0.91967	-0.120812	4	0	10.245	0.983478	-0.0240359	4	1	9.5978	31.3
	1058	Tb927.11.10800	Tb927.11.10800	Tb927.11.10800		hypothetical protein, conserved	29.847	32.8	0	10.566	1		0.0862676	0.153913	0.223408	0.0474832	0.57263	0.690532	1.0733	0.102053	2	0	41.539	1.11729	0.160008	2	0	4.4491	1.06111	0.0855732	4	1	37.989	1.08143	0.112943	2	0	16.086	0.8688	-0.202904	2	0	6.1336	1.04505	0.063575	4	1	23.684	13.7
	1081	Tb927.11.11290	Tb927.11.11290	Tb927.11.11290		heat shock protein 70, putative	73.63	30.2	0	17.2	1		0.0856663	0.275176	0.355541	-0.256212	0.00573367	0.0364426	1.1301	0.17645	5	1	10.141	1.00323	0.00465297	5	1	18.239	1.17697	0.235076	3	0	0.59854	0.822842	-0.281312	5	1	15.606	0.81274	-0.299134	5	1	19.742	0.781677	-0.355355	3	0	4.8853	27.2
	2660	Tb927.6.560	Tb927.6.560	Tb927.6.560	TbcatB	cysteine peptidase C (CPC),CPC cysteine peptidase, Clan CA, family C1, Cathepsin B-like (TbcatB)	37.223	4.4	0	8.1471	1		0.0855689	0.475771	0.558645	-0.104644	0.126927	0.247416	1.2788	0.354791	1	0		1.12954	0.175729	1	0		0.949577	-0.0746424	1	0		0.909422	-0.136979	1	0		0.84363	-0.245318	1	0		0.929973	-0.104739	1	0		4.4
	2495	Tb927.6.1640;Tb927.6.1650	Tb927.6.1640;Tb927.6.1650	Tb927.6.1640		single strand-specific nuclease, putative	33.134	12.2	0	47.674	2		0.0850853	0.349865	0.433907	0.123958	0.346729	0.490957	1.0541	0.0760117	3	0	30.958	1.29236	0.370005	5	2	19.278	1.0282	0.040126	2	0	3.9911	0.984931	-0.0219061	3	0	5.3543	0.93438	-0.0979187	5	2	14.429	1.27654	0.352234	2	0	24.914	12.2
	3499	Tb927.9.3370	Tb927.9.3370	Tb927.9.3370	trx	thioredoxin (trx)	12.135	37.4	0	49.888	1	1	0.0840636	0.177996	0.250678	0.20929	0.0845036	0.190999	1.1529	0.205267	2	0	13.871	1.08018	0.111274	2	2	14.962	1.09819	0.135126	3	2	14.901	1.23764	0.307591	2	0	25.998	1.1406	0.189793	2	2	10.917	0.965904	-0.0500489	3	2	10.162	18.7
	3012	Tb927.8.1870	Tb927.8.1870	Tb927.8.1870	tGLP1	Golgi/lysosome glycoprotein 1 (tGLP1)	67.597	42.5	0	323.31	1		0.0840223	0.174381	0.247256	0.0492959	0.359114	0.503713	1.1135	0.155102	23	3	6.3023	1.05738	0.0804997	29	3	13.131	1.15511	0.208028	24	2	8.5825	1.01325	0.018995	24	3	9.471	0.97784	-0.0323297	29	3	13.553	0.949938	-0.0740944	24	2	8.8799	37.5
	586	Tb927.10.14680	Tb927.10.14680	Tb927.10.14680		ribosome biogenesis protein, putative	35.673	27	0	104.92	1		0.0839293	0.870875	0.9	0.151192	0.138158	0.261079	0.43947	-1.18616	4	3	71.828	1.79372	0.842956	4	0	12.116	1.76922	0.823116	4	1	44.881	1.22979	0.298407	4	3	11.325	0.97505	-0.0364519	4	0	2.1275	1.14303	0.192859	4	1	7.4425	12.1
	3048	Tb927.8.2590	Tb927.8.2590	Tb927.8.2590		hypothetical protein, conserved	58.522	8.1	0	10.386	1		0.0828784	0.4811	0.564102	-0.411869	0.08644	0.193309	1.154	0.206643	1	0		1.25792	0.331046	1	0		0.932488	-0.100843	3	0	23.538	0.55991	-0.836732	1	0		0.68973	-0.535896	1	0		1.02094	0.0298973	3	0	18.771	3.9
	3363	Tb927.9.12120	Tb927.9.12120	Tb927.9.12120		unspecified product	35.685	10	0	14.108	1		0.0820695	0.268521	0.348541	0.182431	0.11488	0.230855	1.0909	0.125519	2	0	6.837	1.02843	0.0404375	2	1	26.567	1.20279	0.266385	1	0		1.27205	0.34716	2	0	50.873	0.96922	-0.0451039	2	1	8.9639	1.04812	0.0678027	1	0		6.7
	2922	Tb927.7.6720	Tb927.7.6720	Tb927.7.6720		hypothetical protein, conserved	41.181	9.5	0	12.324	1		0.0814952	0.544313	0.620987	0.0268682	0.926896	0.952435	1.1169	0.1595	1	1		1.32162	0.402302	2	0	12.025	0.916003	-0.126576	1	0		0.669792	-0.578214	1	1		0.87804	-0.187641	2	0	6.8169	1.62872	0.703736	1	0		3.6
	3522	Tb927.9.4190	Tb927.9.4190	Tb927.9.4190	ACS1	fatty acyl CoA syntetase 1 (ACS1)	78.959	47.9	0	118.22	1		0.0813885	0.159203	0.229567	0.107696	0.131694	0.253589	1.0857	0.118626	23	6	25.694	1.12233	0.166503	16	0	7.2236	1.12895	0.17498	19	5	9.1732	0.970497	-0.0432045	23	6	25.459	1.0681	0.0950467	16	0	22.842	1.00721	0.0103669	19	5	10.911	44
	1795	Tb927.2.2670	Tb927.2.2670	Tb927.2.2670		histone H4 variant	11.253	29	0	3.7585	1		0.0805016	0.190054	0.264138	0.288338	0.00547232	0.0352229	1.0616	0.0862403	2	1	1.688	1.10763	0.147474	2	1	2.6562	1.15685	0.210196	2	1	6.592	1.23779	0.307769	2	1	0.66947	1.1223	0.166458	2	1	3.698	1.12694	0.172409	2	1	8.1692	29
	2243	Tb927.4.4360	Tb927.4.4360	Tb927.4.4360		monoglyceride lipase, putative	34.992	28.1	0	16.622	1		0.0804923	0.303295	0.385774	0.0522189	0.359755	0.504055	1.0202	0.028852	5	0	23.801	1.18578	0.245831	6	3	48.141	1.09804	0.134936	4	0	18.119	0.967212	-0.0480967	5	0	29.259	1.0086	0.0123541	6	3	45.468	1.03877	0.0548718	4	0	5.5244	25.2
	2587	Tb927.6.3670	Tb927.6.3670	Tb927.6.3670	PFC8	paraflagellar rod component, putative (PFC8)	359.21	2.4	0	8.6971	1		0.0797112	0.308505	0.39103	0.015133	0.916253	0.945713	1.1881	0.248656	1	1		1.04172	0.0589688	1	0		1.04204	0.0594047	3	2	12.669	0.784129	-0.350837	1	1		1.1492	0.20063	1	0		1.02649	0.0377249	3	2	34.979	1
	2197	Tb927.4.320	Tb927.4.320	Tb927.4.320		hypothetical protein, conserved	46.607	3.1	0	5.4155	1		0.0790785	0.734259	0.791052	-0.0692645	0.649132	0.746575	0.79219	-0.336082	1	0		1.08425	0.116692	1	0		1.61849	0.694648	1	0		1.17838	0.236809	1	0		0.72737	-0.459239	1	0		0.877039	-0.189287	1	0		3.1
	2290	Tb927.4.660	Tb927.4.660	Tb927.4.660		hypothetical protein, conserved	78.751	10.2	0	8.2564	1		0.0786353	0.627071	0.697204	-0.100556	0.318956	0.463531	1.399	0.484396	5	1	13.428	1.10226	0.14046	6	0	86.652	0.882613	-0.180148	4	1	12.014	0.789391	-0.341189	5	1	21.378	0.89503	-0.159992	6	0	81.534	1.01723	0.0246486	4	1	8.8304	6.7
	1393	Tb927.11.2370	Tb927.11.2370	Tb927.11.2370		hypothetical protein, conserved	62.541	28.7	0	26.839	1		0.0783665	0.183853	0.257211	0.281843	0.00902431	0.047778	1.055	0.077243	4	0	12.472	1.11632	0.158751	5	1	10.384	1.09725	0.133891	5	1	12	1.12414	0.16882	4	0	9.9759	1.2662	0.340505	5	1	7.0264	1.10426	0.143086	5	1	5.3864	18.3
	1005	Tb927.10.9900	Tb927.10.9900	Tb927.10.9900		ABC1 protein, putative	62.856	8.9	0	9.9185	1	1	0.0781514	0.563507	0.638004	0.0701981	0.408201	0.55256	0.89527	-0.159605	3	0	19.661	1.26376	0.337722	4	2	86.969	1.21566	0.281737	4	2	48.725	0.987654	-0.0179219	3	0	14.354	0.94102	-0.0877027	4	2	35.942	1.13103	0.177637	4	2	95.449	7.1
	3563	Tb927.9.5900	Tb927.9.5900	Tb927.9.5900	GDH	glutamate dehydrogenase (GDH)	112.11	58.6	0	323.31	1	1	0.0781279	0.173403	0.246124	0.20552	0.0113432	0.0557488	1.1174	0.160146	83	14	24.896	1.10818	0.148193	78	14	11.77	1.15153	0.203552	74	8	9.9694	1.13531	0.183081	83	14	8.9963	1.0578	0.0810669	78	14	8.3098	1.08767	0.121235	74	8	14.154	55.4
	2283	Tb927.4.540	Tb927.4.540	Tb927.4.540		hypothetical protein, conserved	58.63	6.8	0	12.252	1		0.0769749	0.627923	0.69754	-0.137268	0.153155	0.280637	1.4275	0.513491	1	1		0.889442	-0.169027	1	1		1.02773	0.0394586	3	2	12.943	0.783331	-0.352307	1	1		0.94678	-0.0788989	1	1		0.925069	-0.112367	3	2	43.366	2.3
	1687	Tb927.11.8250	Tb927.11.8250	Tb927.11.8250		hypothetical protein, conserved	19.344	16.8	0	38.078	1		0.0768655	0.162218	0.232724	0.14944	0.500754	0.630543	1.1082	0.148218	2	0	9.9123	1.10681	0.146403	2	0	5.1649	1.1005	0.138156	2	1	1.2212	1.57518	0.655512	2	0	89.646	0.79979	-0.322307	2	0	0.48846	0.959601	-0.0594937	2	1	23.706	16.8
	1149	Tb927.11.12920	Tb927.11.12920	Tb927.11.12920		hypothetical protein, conserved	47.225	7	0	16.277	1		0.0767181	0.255784	0.337013	0.182915	0.0647583	0.161274	1.0325	0.0461418	1	1		1.16528	0.220681	1	0		1.06181	0.0865227	1	0		1.22474	0.292475	1	1		1.1037	0.142348	1	0		0.998303	-0.0024505	1	0		7
	2079	Tb927.3.5500	Tb927.3.5500	Tb927.3.5500	RPB3	DNA-directed RNA polymerase II subunit 3, putative,RNA polymerase subunit, putative (RPB3)	37.771	23.1	0	15.988	1		0.0766753	0.382083	0.468139	-0.343145	0.128586	0.249307	1.1272	0.172744	1	0		1.21303	0.278619	3	1	14.195	0.967118	-0.0482362	3	0	56.581	0.861401	-0.215244	1	0		0.5335	-0.90644	3	1	8.2245	0.904404	-0.14496	3	0	30.565	6.2
	1647	Tb927.11.7330	Tb927.11.7330	Tb927.11.7330		hypothetical protein, conserved	23.281	9	0	2.9897	1	1	0.0764424	0.194425	0.269179	-0.0197056	0.827533	0.884375	1.0739	0.10286	1	0		1.13974	0.18871	2	1	5.9418	1.07399	0.102976	1	0		0.822842	-0.281312	1	0		1.0075	0.0107798	2	1	7.3354	1.00135	0.00194895	1	0		9
	1267	Tb927.11.15210	Tb927.11.15210	Tb927.11.15210		hypothetical protein, conserved	35.527	18.6	0	128.61	1		0.0761682	0.282066	0.362779	0.0277536	0.617491	0.7237	1.0332	0.0471195	3	0	11.369	1.16316	0.218044	4	1	12.441	1.13525	0.183015	4	0	9.8737	1.00943	0.0135381	3	0	5.3586	0.93111	-0.102976	4	1	11.705	1.0236	0.0336581	4	0	13.281	18.6
	1264	Tb927.11.15150	Tb927.11.15150	Tb927.11.15150		1-acyl-sn-glycerol-3-phosphate acyltransferase, putative	30.359	30.6	0	84.768	1		0.0760806	0.400759	0.486321	0.0141847	0.809892	0.871029	0.95424	-0.0675759	7	0	17.972	1.15861	0.2124	9	4	1.1536	1.19123	0.252449	8	0	12.01	1.02461	0.0350765	7	0	8.9424	0.95211	-0.0707998	9	4	6.5059	0.901957	-0.148869	8	0	11.319	30.6
	2785	Tb927.7.330	Tb927.7.330	Tb927.7.330		hypothetical protein	21.139	18.1	0	3.085	1		0.0759103	0.496518	0.577903	-0.557454	0.000242451	0.00661137	1.2257	0.293606	1	0		1.09609	0.132372	2	0	8.27	0.934492	-0.0977456	2	0	7.1106	0.672857	-0.571628	1	0		0.64333	-0.636369	2	0	14.096	0.658155	-0.603502	2	0	2.6698	5.2
	2143	Tb927.4.1920	Tb927.4.1920	Tb927.4.1920	TbGPI16	GPI transamidase, putative,glycosylphosphatidylinositol (GPI) anchor, putative (TbGPI16)	75.806	19.7	0	110.49	1		0.0748091	0.182861	0.256106	0.0870862	0.1461	0.272033	1.0602	0.0843364	8	2	8.545	1.09579	0.131977	11	4	6.8278	1.11404	0.155807	8	3	31.264	1.05773	0.0809727	8	2	8.1659	0.99098	-0.0130722	11	4	20.742	1.02911	0.0414023	8	3	15.125	18.4
	2421	Tb927.5.3730	Tb927.5.3730	Tb927.5.3730		hypothetical protein, conserved	67.935	6.1	0	7.586	1		0.0742554	0.489409	0.571202	-0.167499	0.152975	0.280509	1.2371	0.306962	3	2	24.086	1.01027	0.0147473	1	0		1.01537	0.0220094	2	1	26.914	0.792016	-0.336398	3	2	8.335	1.0032	0.00460925	1	0		0.800705	-0.320658	2	1	12.293	4
	1803	Tb927.2.3020	Tb927.2.3020	Tb927.2.3020		hypothetical protein, conserved	118.83	3	0.00060864	2.5887	1		0.074171	0.498489	0.579664	-0.157445	0.16907	0.298166	1.287	0.364012	2	0	15.764	0.973805	-0.0382957	1	0		1.07201	0.100314	1	0		0.743273	-0.428035	2	0	36.651	0.8672	-0.205563	1	0		0.992063	-0.0114956	1	0		3
	3196	Tb927.8.6110	Tb927.8.6110	Tb927.8.6110	HMGS	3-hydroxy-3-methylglutaryl-CoA synthase, putative (HMGS)	54.669	62.7	0	323.31	1	1	0.0737405	0.219929	0.297503	0.0411818	0.507643	0.636058	1.0843	0.116764	39	10	17.061	1.20247	0.266004	38	11	13.099	1.08482	0.117459	34	6	11.904	0.951475	-0.0717627	39	10	12.193	0.92997	-0.104744	38	11	21.505	1.07296	0.101598	34	6	14.975	57.5
	1753	Tb927.11.9820	Tb927.11.9820	Tb927.11.9820		hypothetical protein, conserved	64.425	12.9	0	10.774	1		0.0727208	0.468494	0.552387	-0.249749	0.053471	0.1414	0.99442	-0.00807278	5	0	22.78	1.27429	0.349695	4	1	7.7212	1.04872	0.0686346	6	2	12.299	0.787092	-0.345396	5	0	13.607	0.72295	-0.468032	4	1	24.566	0.942863	-0.0848807	6	2	17.963	12.9
	2617	Tb927.6.4260	Tb927.6.4260	Tb927.6.4260		hypothetical protein, conserved	34.251	10.5	0	7.9027	1		0.0727169	0.462768	0.546653	0.0262285	0.731279	0.81019	1.0292	0.0415234	3	0	15.264	1.00813	0.0116752	3	0	13.835	1.2464	0.317768	3	1	42.02	0.91191	-0.133037	3	0	18.082	1.0995	0.136848	3	0	13.849	0.95511	-0.0662614	3	1	25.666	10.5
	727	Tb927.10.3210	Tb927.10.3210	Tb927.10.3210		delta-1-pyrroline-5-carboxylate dehydrogenase, putative	62.036	72	0	323.31	1	1	0.072564	0.200895	0.276736	0.0930894	0.112466	0.228354	1.1731	0.230326	61	6	9.9848	1.15066	0.202456	67	8	13.393	1.13484	0.182491	57	6	11.513	1.02305	0.0328757	61	6	7.8361	0.98109	-0.0275426	67	8	7.73	1.05243	0.0737273	57	6	11.707	63.1
	2540	Tb927.6.2510	Tb927.6.2510	Tb927.6.2510		hypothetical protein, conserved	16.92	36.3	0	26.697	1	1	0.072471	0.208084	0.28467	0.109481	0.113964	0.229922	1.0787	0.109294	6	3	15.06	1.13287	0.179989	5	0	17.71	1.0926	0.127762	4	0	7.2934	1.02094	0.0298973	6	3	15.334	0.97892	-0.0307371	5	0	8.0103	1.06908	0.0963755	4	0	4.2093	30.8
	1191	Tb927.11.13740;Tb927.7.6080;Tb11.v5.0470;Tb927.10.2430;Tb927.5.650;Tb927.5.1450	Tb927.11.13740	Tb927.11.13740		receptor-type adenylate cyclase GRESAG 4, putative	133.78	14.1	0	74.904	6		0.0722476	0.200333	0.276303	-0.0584877	0.457419	0.59488	1.0683	0.0953168	10	4	22.128	1.12317	0.167572	8	1	10.838	1.11618	0.158574	5	0	6.3771	0.865651	-0.208143	10	4	30.182	1.003	0.00432161	8	1	13.197	0.891504	-0.165687	5	0	7.1188	11.1
	551	Tb927.10.1400;Tb927.10.1470	Tb927.10.1400;Tb927.10.1470	Tb927.10.1400	HGPRT	hypoxanthine-guanine phosphoribosyltransferase (HGPRT)	23.36	67.6	0	102.94	2		0.0721082	0.199771	0.275677	0.034379	0.514332	0.642219	1.1066	0.146134	14	3	24.227	1.13146	0.178192	13	2	12.07	1.10278	0.141144	13	4	9.0473	0.954836	-0.0666748	14	3	10.052	1.0025	0.00360224	13	2	8.974	0.973615	-0.0385767	13	4	16.715	53.3
	677	Tb927.10.2340	Tb927.10.2340	Tb927.10.2340		hypothetical protein, conserved	11.193	29.9	0	30.038	1		0.0708031	0.29583	0.37801	0.445403	0.014078	0.0636398	1.0609	0.0852887	1	0		1.27716	0.352934	2	0	0.68064	1.094	0.129608	4	2	4.9814	1.3194	0.399883	1	0		1.0563	0.0790196	2	0	10.668	1.63191	0.706559	4	2	33.622	16.5
	3369	Tb927.9.12330	Tb927.9.12330	Tb927.9.12330		hypothetical protein, conserved	17.833	9.9	0	3.4098	1		0.0707549	0.615797	0.688245	-0.279383	0.00630021	0.038686	1.173	0.230203	1	1		0.873591	-0.19497	1	0		1.23903	0.309216	1	0		0.851789	-0.231432	1	1		0.77848	-0.361268	1	0		0.767401	-0.381948	1	0		9.9
	3260	Tb927.8.7700;Tb927.8.7680;Tb927.4.4020;Tb927.4.4010;Tb927.4.4000;Tb927.4.3990	Tb927.8.7700;Tb927.8.7680	Tb927.8.7700		amino acid transporter, putative	51.74	18.9	0	22.403	6		0.0702786	0.310509	0.393177	-0.0930099	0.173491	0.30343	1.0368	0.0521376	3	0	3.6203	1.09897	0.136157	3	0	7.029	1.17211	0.229112	2	0	2.3377	0.945269	-0.0812033	3	0	10.871	0.89124	-0.166114	3	0	12.384	0.839137	-0.253021	2	0	12.505	14.8
	3660	Tb927.9.9740	Tb927.9.9740	Tb927.9.9740		AMP deaminase, putative	163.28	1.1	0	4.6924	1		0.0697432	0.644187	0.710686	-0.0567967	0.653407	0.750472	1.3023	0.381062	2	0	67.14	0.854628	-0.226632	1	0		1.21655	0.28279	2	1	32.659	0.938703	-0.0912598	2	0	42.416	1.0789	0.109561	1	0		0.799297	-0.323197	2	1	19.023	1.1
	3252	Tb927.8.7410	Tb927.8.7410	Tb927.8.7410		calreticulin, putative	45.021	65.1	0	140.78	1		0.0697307	0.438591	0.522175	0.235189	0.0495842	0.134487	1.1243	0.169027	3	0	5.0258	1.223	0.290427	4	0	2.5512	0.990786	-0.0133551	4	0	19.021	1.02155	0.0307666	3	0	2.6758	1.0569	0.0798389	4	0	4.2798	1.35382	0.437037	4	0	32.833	49.9
	2486	Tb927.6.1500	Tb927.6.1500	Tb927.6.1500	DHAP	alkyl-dihydroxyacetone phosphate synthase,alkylglycerone-phosphate synthase ,alkyl-DHAP synthase (DHAP)	69.067	44	0	54.552	1		0.0691895	0.200614	0.27654	0.107955	0.0815319	0.187457	1.0878	0.121413	15	0	11.472	1.09786	0.134699	16	3	69.834	1.12363	0.168171	14	2	13.737	1.01716	0.0245459	15	0	9.4201	1.0241	0.0343566	16	3	9.9598	1.02462	0.0350913	14	2	9.5465	37.5
	317	Tb927.1.2100	Tb927.1.2100	Tb927.1.2100		cysteine peptidase, Clan CA, family C2, putative,calpain-like cysteine peptidase, putative	126.15	37.6	0	175.71	1		0.0690578	0.316556	0.400034	0.224862	0.0273107	0.0927701	1.1183	0.161307	15	5	41.96	1.0333	0.0472639	18	6	6.2937	1.17748	0.235705	14	1	18.85	1.11657	0.159074	15	5	31.317	1.2369	0.306729	18	6	17.767	1.02097	0.0299415	14	1	17.619	17.4
	3324	Tb927.9.10920	Tb927.9.10920	Tb927.9.10920	kkt3	kinetoplastid kinetochore protein 3,protein kinase, putative (kkt3)	118.15	9	0	22.292	1		0.0688602	0.221117	0.298791	0.0746187	0.404742	0.549773	1.0853	0.118094	7	2	2.8839	1.1685	0.224654	8	1	36.661	1.13696	0.185179	5	0	5.0426	1.17099	0.227726	7	2	13.385	0.96117	-0.0571365	8	1	16.849	0.918274	-0.123004	5	0	18.649	5.1
	1338	Tb927.11.16710	Tb927.11.16710	Tb927.11.16710		hypothetical protein, conserved	13.612	18.6	0	17.855	1	1	0.06879	0.336534	0.420668	0.00954311	0.909994	0.941827	1.1668	0.222557	2	0	27.137	1.12558	0.17067	4	2	26.825	1.02512	0.0357862	2	0	44.731	0.97144	-0.0418037	2	0	7.9444	1.0797	0.110631	4	2	15.857	0.87512	-0.192447	2	0	2.6852	18.6
	2423	Tb927.5.3810	Tb927.5.3810	Tb927.5.3810		orotidine-5-phosphate decarboxylase/orotate phosphoribosyltransferase, putative,OMPDCase-OPRTase, putative	49.955	60.9	0	303.52	1		0.068444	0.278079	0.358743	0.0929164	0.125809	0.245992	1.0984	0.135404	26	1	7.9788	1.14793	0.19904	31	3	14.123	1.04309	0.0608637	30	5	12.666	0.994332	-0.00820001	26	1	6.2596	1.0032	0.00460925	31	3	10.753	1.052	0.0731352	30	5	9.4199	58.5
	3386	Tb927.9.12990	Tb927.9.12990	Tb927.9.12990		hypothetical protein, conserved	143.91	2.8	0.0029206	2.0756	1		0.0679611	0.822035	0.863744	-0.21437	0.354859	0.499403	0.63681	-0.651065	1	0		1.43334	0.519383	1	0		1.42001	0.505902	1	0		1.1237	0.168252	1	0		0.55626	-0.846169	1	0		0.910332	-0.135535	1	0		1.7
	165	Tb927.5.295b;Tb11.v5.0214	Tb927.5.295b;Tb11.v5.0214	Tb927.5.295b		retrotransposon hotspot (RHS) protein 1	95.127	39.9	0	257.66	2	1	0.0678164	0.321871	0.40574	0.34301	0.0034817	0.0281012	1.0437	0.0617071	17	3	14.656	1.18465	0.244463	20	6	10.19	1.06347	0.0887763	15	2	8.5626	1.19998	0.263006	17	3	12.177	1.1395	0.188401	20	6	14.409	1.27183	0.346903	15	2	13.307	36.4
	783	Tb927.10.4610	Tb927.10.4610	Tb927.10.4610	DPMS	dolicholphosphate-mannose synthase, putative (DPMS)	29.086	32.8	0	17.519	1		0.0676569	0.565989	0.640224	0.00269445	0.970098	0.980695	1.2914	0.368936	5	2	9.2545	1.17607	0.233973	7	5	72.942	0.914077	-0.129613	5	2	13.292	0.870398	-0.200253	5	2	3.284	0.99748	-0.00364018	7	5	55.711	1.03871	0.0547968	5	2	19.168	23.9
	1651	Tb927.11.7380	Tb927.11.7380	Tb927.11.7380		glycerol-3-phosphate dehydrogenase (FAD-dependent), mitochondrial	66.991	58.9	0	300.97	1	1	0.0666068	0.271436	0.351784	-0.0776589	0.20188	0.336821	1.0634	0.0886844	26	3	9.9538	1.15262	0.204915	32	4	13.615	1.10392	0.14264	27	3	10.564	0.907194	-0.140517	26	3	10.598	0.86209	-0.21409	32	4	10.223	0.930752	-0.103531	26	3	13.416	42.3
	2897	Tb927.7.6180	Tb927.7.6180	Tb927.7.6180		hypothetical protein, conserved	29.957	32.7	0	12.041	1		0.0658587	0.591445	0.663706	-0.0804927	0.291032	0.435224	1.1594	0.213378	5	1	9.7203	1.22918	0.297697	4	2	24.59	0.917263	-0.124593	3	0	10.351	0.835561	-0.259182	5	1	31.918	0.92142	-0.118069	4	2	33.819	0.965624	-0.0504669	3	0	18.753	23.4
	3512	Tb927.9.3760	Tb927.9.3760	Tb927.9.3760	TbGLE2	poly(A) export protein, putative (TbGLE2)	38.351	45.6	0	42.516	1		0.0643237	0.336428	0.420668	-0.104532	0.173487	0.30343	1.1234	0.167872	8	3	10.503	1.11191	0.153045	9	1	27.78	1.02414	0.0344115	9	0	12.865	0.849762	-0.234869	8	3	13.956	0.86309	-0.212417	9	1	13.033	0.956846	-0.063641	9	0	10.252	32.1
	3578	Tb927.9.6460	Tb927.9.6460	Tb927.9.6460		hypothetical protein, conserved	170.34	9.9	0	40.41	1		0.0639322	0.707494	0.768422	-0.0402965	0.567995	0.686256	1.0762	0.105946	7	2	20.781	1.40029	0.485721	9	3	19.055	0.861549	-0.214995	8	2	10.111	0.992063	-0.0114956	7	2	18.311	0.8571	-0.222465	9	3	22.477	0.982994	-0.0247452	8	2	14.393	6.6
	109	Tb11.v5.0537;Tb927.11.9920;Tb11.01.1680.v5	Tb11.v5.0537;Tb927.11.9920;Tb11.01.1680.v5	Tb11.v5.0537		polyubiquitin, putative	70.128	49.4	0	68.16	3		0.0626499	0.631301	0.699759	0.0889645	0.258436	0.398415	1.2301	0.298776	4	1	19.225	0.88881	-0.170053	4	1	33.551	1.15632	0.209545	5	0	1.6658	0.996314	-0.00532812	4	1	12.213	1.1059	0.145221	4	1	9.8661	0.938262	-0.0919367	5	0	9.3352	40.8
	1949	Tb927.3.2230	Tb927.3.2230	Tb927.3.2230		succinyl-CoA synthetase alpha subunit, putative	31.464	74.4	0	198.1	1	1	0.0623808	0.238493	0.318368	0.0654364	0.241023	0.379649	1.1199	0.16337	33	7	7.9811	1.11575	0.158011	25	0	15.044	1.13103	0.177637	29	6	8.6432	1.02463	0.0351061	34	7	7.7268	0.98498	-0.0218337	26	0	3.9299	1.00088	0.00127013	30	6	9.1025	73.8
	2696	Tb927.7.1340;Tb927.7.1320	Tb927.7.1340;Tb927.7.1320	Tb927.7.1340	HSP10	10 kDa heat shock protein, putative (HSP10)	10.67	77	0	171.85	2		0.0617753	0.255703	0.337013	0.221833	0.0179007	0.0719232	1.1204	0.164014	11	1	3.5965	1.19289	0.254461	11	0	10.594	1.10284	0.141223	12	1	6.62	1.06224	0.0871049	11	1	4.0777	1.0647	0.090447	11	0	11.371	1.22608	0.294049	12	1	9.588	77
	1088	Tb927.11.11480	Tb927.11.11480	Tb927.11.11480		Trichohyalin, putative	78.966	17.5	0	15.786	1		0.0616334	0.342804	0.426819	-0.103595	0.177815	0.308862	1.181	0.240009	3	1	75.847	1.18174	0.240912	5	0	21.731	1.1025	0.140778	2	0	6.9791	0.967118	-0.0482362	3	1	14.243	0.78021	-0.358066	5	0	27.118	1.00271	0.00390054	2	0	10.894	14.6
	3053	Tb927.8.2670	Tb927.8.2670	Tb927.8.2670		hypothetical protein, conserved	49.125	11.4	0	7.4132	1	1	0.0606445	0.687372	0.750103	-0.29982	0.00724189	0.0414311	1.2451	0.316262	4	3	12.84	0.835003	-0.260146	3	0	10.35	1.19845	0.261172	4	3	8.2539	0.832085	-0.265197	4	3	6.1824	0.79421	-0.332408	3	0	2.599	0.738771	-0.436801	4	3	6.407	11.4
	1708	Tb927.11.8990	Tb927.11.8990	Tb927.11.8990		cation transporter, putative	41.116	9.5	0.0045845	1.8692	1		0.0596334	0.815382	0.859099	-0.218573	0.355274	0.499708	1.5407	0.623586	1	0		0.713012	-0.488001	2	0	26.399	1.17494	0.232582	1	0		0.955657	-0.0654344	1	0		1.0477	0.0672257	2	0	11.281	0.553679	-0.852878	1	0		2.8
	1392	Tb927.11.2360	Tb927.11.2360	Tb927.11.2360	PheRS-beta	phenylalanyl-tRNA synthetase (beta subunit), putative	70.311	59.1	0	82.432	1	1	0.0592488	0.305851	0.388054	-0.14549	0.118584	0.236152	1.024	0.0342157	9	1	35.287	1.17994	0.238715	6	0	19.843	1.1409	0.190174	4	0	21.337	0.93188	-0.101785	8	1	13.027	0.76334	-0.389602	6	0	11.905	0.916003	-0.126576	4	0	8.3314	22.1
	1354	Tb927.11.1700	Tb927.11.1700	Tb927.11.1700		hypothetical protein, conserved	61.63	18.9	0	16.692	1	1	0.059087	0.525151	0.604567	-0.0663576	0.323192	0.46569	1.0286	0.0406821	6	2	28.745	0.995124	-0.00705194	4	0	35.608	1.22029	0.287219	6	1	29.492	0.896379	-0.15782	6	2	26.616	0.98203	-0.026161	4	0	3.7382	0.87222	-0.197236	6	1	38.143	13.9
	540	Tb927.10.13740	Tb927.10.13740	Tb927.10.13740	CaLB	synaptotagmin, putative,calcium-dependent lipid binding protein, putative	67.308	15.8	0	13.328	1		0.058937	0.582151	0.655599	0.174604	0.0348621	0.107164	0.93618	-0.0951422	5	0	35.263	1.12211	0.166211	4	1	22.284	1.26545	0.339655	3	0	17.671	1.05626	0.0789598	5	0	34.613	1.1433	0.193204	4	1	26.118	1.03957	0.0559812	3	0	9.5674	13.1
	2318	Tb927.5.1300	Tb927.5.1300	Tb927.5.1300		vacuolar proton translocating ATPase subunit A, putative	89.63	21.3	0	108.98	1		0.0585628	0.261055	0.34165	-0.0378307	0.461916	0.599191	1.0971	0.133695	9	0	26.527	1.07804	0.10841	9	0	21.983	1.09265	0.127825	11	4	19.782	0.98464	-0.0223323	9	0	25.7	0.91377	-0.130097	9	0	8.1944	0.924385	-0.113434	11	4	17.174	14.9
	1701	Tb927.11.880	Tb927.11.880	Tb927.11.880	CYPA	cyclophilin a,cyclophilin type peptidyl-prolyl cis-trans isomerase (CYPA)	18.717	86.4	0	194.52	1		0.0584305	0.264127	0.344091	0.273129	0.00725371	0.0414311	1.0626	0.0875986	14	2	5.8099	1.06987	0.0974401	15	3	7.8064	1.09182	0.126738	13	1	21.698	1.12829	0.174133	14	2	7.063	1.2148	0.280719	15	3	5.3655	1.12478	0.169647	13	1	6.9277	67.2
	386	Tb927.1.90	Tb927.1.90	Tb927.1.90		retrotransposon hot spot protein (RHS, pseudogene), putative	67.289	16	0	6.4668	1		0.0568761	0.337128	0.420994	0.27802	0.0486166	0.133001	1.0756	0.105142	1	0		1.11256	0.15388	2	1	17.193	1.03634	0.0515038	1	0		1.22995	0.298602	1	0		0.95986	-0.0591041	2	1	34.78	1.28195	0.358343	1	0		10.6
	2909	Tb927.7.6420	Tb927.7.6420	Tb927.7.6420		hypothetical protein, conserved	14.427	13.8	0	5.4331	1		0.0567723	0.510397	0.591072	0.211107	0.0462319	0.130085	1.0448	0.0632268	2	1	33.435	1.31865	0.399064	1	0		1.05177	0.0728165	2	2	5.4498	1.17849	0.236945	2	1	10.104	0.95775	-0.062279	1	0		1.18939	0.250217	2	2	1.4625	13.8
	2113	Tb927.4.1160	Tb927.4.1160	Tb927.4.1160		hypothetical protein, conserved	100.27	6.1	0	7.9165	1		0.0564444	0.788855	0.837064	0.064074	0.666188	0.759646	1.4646	0.550507	1	0		0.804376	-0.314058	2	1	24.431	1.08844	0.122256	1	0		0.788581	-0.342669	1	0		1.1072	0.146916	2	1	4.0494	1.20276	0.266351	1	0		4.3
	369	Tb927.1.4500	Tb927.1.4500	Tb927.1.4500		hypothetical protein, conserved	32.525	4.4	0	13.927	1		0.0554553	0.748931	0.802765	0.250724	0.186192	0.318397	1.1069	0.146525	1	0		0.847889	-0.238053	1	0		1.3632	0.446993	2	2	6.3039	1.03058	0.0434526	1	0		1.5234	0.607295	1	0		0.983768	-0.0236102	2	2	5.6021	4.4
	509	Tb927.10.13110	Tb927.10.13110	Tb927.10.13110		Dynein light chain roadblock-type protein, putative	12.826	47.5	0	15.979	1		0.0551145	0.683859	0.748202	-0.0199941	0.707516	0.79112	0.9793	-0.0301772	3	0	17.31	1.02015	0.0287784	4	1	35.292	1.35864	0.442164	1	0		0.921489	-0.117961	3	0	35.537	1.003	0.00432161	4	1	5.8066	0.920302	-0.119821	1	0		39.8
	2232	Tb927.4.4070	Tb927.4.4070	Tb927.4.4070		mevalonate kinase, putative	35.544	31.9	0	44.464	1		0.0544765	0.295709	0.37801	0.0717119	0.203926	0.33921	1.0723	0.100709	11	1	7.5751	1.10012	0.137664	9	2	3.7854	1.10428	0.143102	10	2	3.1268	1.01405	0.0201356	11	1	16.4	0.97215	-0.0407492	9	2	8.6532	1.01567	0.0224343	10	2	2.9723	31.9
	2921	Tb927.7.6670;Tb11.v5.0444	Tb927.7.6670	Tb927.7.6670		hypothetical protein, conserved	332.9	4.3	0	38.282	2		0.0534626	0.42276	0.508395	0.197891	0.0445379	0.126831	1.1426	0.19232	4	1	21.855	1.06253	0.0875034	6	3	22.652	1.09137	0.12614	5	2	14.367	1.10746	0.14725	4	1	16.775	1.0094	0.013498	6	3	11.973	1.20757	0.272106	5	2	63.009	2.4
	3456	Tb927.9.1720	Tb927.9.1720	Tb927.9.1720		peroxisomal membrane protein 4, putative	25.459	12.6	0	6.1535	1		0.0534591	0.54985	0.625334	-0.0525631	0.393222	0.53758	0.96572	-0.0503231	1	0		1.23078	0.299578	1	0		1.11414	0.155936	1	0		0.905715	-0.142871	1	0		0.89182	-0.165176	1	0		0.974279	-0.0375931	1	0		5.4
	3036	Tb927.8.2290	Tb927.8.2290	Tb927.8.2290		hypothetical protein, conserved	23.428	39.3	0	67.49	1		0.0534572	0.470089	0.552982	-0.0659649	0.481906	0.615647	1.1638	0.218843	5	2	10.461	1.01103	0.0158263	4	3	10.529	1.0717	0.0998964	4	2	6.3809	0.853971	-0.227741	5	2	13.352	1.046	0.0648829	4	3	18.385	0.842815	-0.246712	4	2	1.1982	29.7
	3577	Tb927.9.6450	Tb927.9.6450	Tb927.9.6450		hypothetical protein, conserved	50.126	23.8	0	11.525	1		0.0524619	0.50978	0.590627	0.03621	0.550516	0.670884	1.0793	0.110096	3	0	11.393	1.17512	0.232803	3	0	20.516	0.982898	-0.024887	4	0	16.935	1.07216	0.100515	3	0	7.8699	0.95902	-0.0603672	3	0	12.622	0.947149	-0.0783366	4	0	14.334	14.6
	1490	Tb927.11.4160	Tb927.11.4160	Tb927.11.4160		predicted C2 domain protein	136.31	2.1	0	19.455	1		0.051757	0.360966	0.445977	-0.228543	0.0388544	0.114709	1.0443	0.0625362	1	0		1.1232	0.16762	1	0		1.04744	0.0668655	1	0		0.755858	-0.403813	1	0		0.80358	-0.315486	1	0		0.91954	-0.121015	1	0		1.1
	1551	Tb927.11.5290	Tb927.11.5290	Tb927.11.5290	MCP9	mitochondrial carrier protein (MCP9)	29.883	35.5	0	23.333	1	1	0.0516792	0.469686	0.552982	0.138443	0.0828525	0.188782	0.99334	-0.00964049	8	2	24.431	1.11367	0.155325	8	1	21.15	1.1377	0.186114	5	1	28.671	1.1262	0.171466	8	2	29.514	1.0311	0.0441843	8	1	17.69	0.976276	-0.0346383	5	1	2.9231	32.6
	3381	Tb927.9.12820	Tb927.9.12820	Tb927.9.12820		dynein light chain, putative,dynein Tctex2 family, putative	14.653	21.8	0	21.624	1		0.0514498	0.326332	0.410547	-0.0484307	0.356939	0.501421	1.0468	0.0659858	2	0	2.2659	1.06441	0.0900503	4	1	18.092	1.1039	0.142608	2	0	10.934	0.962094	-0.055751	2	0	0.018349	0.91331	-0.130823	4	1	26.784	0.906618	-0.141433	2	0	23.494	21.8
	2328	Tb927.5.1630	Tb927.5.1630	Tb927.5.1630		hypothetical protein, conserved	17.683	37.7	0	25.186	1		0.0513056	0.527145	0.606588	-0.0065084	0.914652	0.944445	1.0093	0.0133551	6	1	5.6072	1.03772	0.0534188	5	0	6.8306	1.20975	0.274704	5	0	12.536	1.03175	0.045089	6	1	12.195	0.92104	-0.118664	5	0	10.103	0.925241	-0.1121	5	0	13.041	37.7
	1243	Tb927.11.14780	Tb927.11.14780	Tb927.11.14780		phosphomannose isomerase, putative	46.482	53.5	0	132.18	1		0.05119	0.338254	0.422193	0.123794	0.0530363	0.140824	1.099	0.136191	21	3	20.999	1.05403	0.0759153	18	0	11.526	1.07738	0.107523	23	5	7.2589	1.05295	0.0744411	21	3	9.575	0.99769	-0.00333648	18	0	6.7432	1.03616	0.0512497	23	5	7.7447	45.2
	2741	Tb927.7.2410	Tb927.7.2410	Tb927.7.2410		hypothetical protein, conserved	66.378	27.8	0	35.552	1	1	0.0511252	0.404141	0.489722	0.195311	0.0211027	0.0791662	1.0262	0.0373119	6	1	14.441	1.05943	0.0832941	12	5	17.269	1.15612	0.209295	8	3	26.918	1.09293	0.128204	6	1	18.941	1.0387	0.054779	12	5	6.3743	1.13784	0.186295	8	3	21.76	10.7
	1782	Tb927.2.2210	Tb927.2.2210	Tb927.2.2210		hypothetical protein, conserved	113.45	7.3	0	7.3995	1	1	0.0511238	0.620006	0.691777	-0.10865	0.209605	0.344944	0.93601	-0.0954042	2	0	31.884	1.24143	0.312008	2	0	7.9096	1.06655	0.0929555	4	1	15.088	0.988435	-0.0167816	2	0	0.0052482	0.79185	-0.336701	2	0	12.089	0.907853	-0.139469	4	1	28.419	4.5
	1181	Tb927.11.13610	Tb927.11.13610	Tb927.11.13610		hypothetical protein, conserved	15.688	32.8	0	40.297	1		0.0509402	0.420956	0.506707	-0.28386	0.0138416	0.0629075	1.0097	0.0139267	3	0	3.6824	1.12637	0.171677	4	0	3.444	1.1004	0.138029	4	0	9.0157	0.734268	-0.445621	3	0	3.7431	0.81847	-0.288999	4	0	6.761	0.82802	-0.272262	4	0	7.0533	25.5
	1387	Tb927.11.2270	Tb927.11.2270	Tb927.11.2270		dynein intermediate chain IC140 (IDA7), putative	90.406	11.2	0	12.519	1		0.0508876	0.482757	0.565522	-0.0741551	0.180767	0.312705	1.0317	0.0450235	4	0	28.972	1.18738	0.247782	6	0	15.873	1.01112	0.0159576	5	0	21.092	0.910747	-0.134878	4	0	8.8706	0.92441	-0.113395	6	0	19.669	0.897989	-0.155231	5	0	7.1639	7.3
	1804	Tb927.2.3030	Tb927.2.3030	Tb927.2.3030		ATP-dependent Clp protease subunit, heat shock protein 78 (HSP78), putative	90.664	49.9	0	286.13	1		0.0507602	0.338936	0.422836	0.046032	0.373963	0.519087	1.0908	0.125387	33	7	12.637	1.08133	0.112802	34	8	6.7351	1.07419	0.103255	31	7	9.1421	0.982898	-0.024887	33	7	16.817	0.97672	-0.0339831	34	8	16.12	0.988142	-0.0172093	31	7	12.221	38.1
	3487	Tb927.9.2760	Tb927.9.2760	Tb927.9.2760		hypothetical protein, conserved	56.997	25.2	0	45.525	1		0.0504115	0.598864	0.67114	-0.101897	0.158009	0.286632	1.2109	0.27608	6	1	24.271	0.943396	-0.0840643	7	2	16.456	1.10945	0.149841	6	0	7.8166	0.855725	-0.224781	6	1	16.097	0.98062	-0.0282339	7	2	22.245	0.903669	-0.146134	6	0	13.956	15.7
	2501	Tb927.6.1850	Tb927.6.1850	Tb927.6.1850	QSOX	quiescin sulfhydryl oxidase (QSOX)	58.754	2.3	0	14.073	1		0.04967	0.342971	0.426819	-0.300898	0.00308384	0.0265875	1.0648	0.0905825	1	0		1.03173	0.0450593	1	0		1.08179	0.113426	1	0		0.803923	-0.314871	1	0		0.79597	-0.329214	1	0		0.765169	-0.386149	1	0		2.3
	1518	Tb927.11.4700	Tb927.11.4700	Tb927.11.4700		prostaglandin f synthase	30.992	83	0	323.31	1		0.0493416	0.605468	0.678242	0.442979	0.00145986	0.0174633	1.2078	0.272382	5	3	19.465	1.08191	0.113583	8	1	14.458	0.970874	-0.0426443	6	3	4.9366	1.32675	0.407899	5	3	13.316	1.1959	0.258097	8	1	12.269	1.39119	0.476318	6	3	5.6873	22.5
	2269	Tb927.4.5030;Tb927.8.7390	Tb927.4.5030;Tb927.8.7390	Tb927.4.5030	PP1	protein phosphatase 1 (PP1)	39.345	15.6	0	5.9877	2		0.0491012	0.43009	0.515255	-0.153957	0.0493086	0.133958	1.0549	0.0771062	3	1	18.261	1.05505	0.077315	3	0	5.6793	1.15059	0.202373	3	0	17.633	0.90009	-0.151859	3	1	8.58	0.82556	-0.276555	3	0	21.415	0.891822	-0.165172	3	0	14.859	13.3
	3127	Tb927.8.4780	Tb927.8.4780	Tb927.8.4780		hypothetical protein, conserved	468.13	28.9	0	294.05	1		0.0485501	0.369567	0.455004	-0.117656	0.108149	0.221898	1.0616	0.0862403	48	8	18.863	1.12355	0.168058	51	9	20.227	1.05356	0.0752768	43	7	10.919	0.927386	-0.108759	48	8	11.894	0.82433	-0.278706	51	9	18.103	0.90843	-0.138552	43	7	12.112	25.2
	1825	Tb927.2.4130	Tb927.2.4130	Tb927.2.4130		enoyl-CoA hydratase/Enoyl-CoA isomerase/3-hydroxyacyl-CoA dehydrogenase, putative	88.9	10.6	0	16.609	1		0.047548	0.534056	0.611763	0.0770695	0.393519	0.537697	1.0362	0.0513025	5	0	3.4155	1.20887	0.273657	6	0	26.891	1.0172	0.0246046	5	1	10.241	0.904732	-0.144438	5	0	19.387	1.0239	0.0340748	6	0	29.609	1.09993	0.13741	5	1	7.4983	8.1
	3208	Tb927.8.6380	Tb927.8.6380	Tb927.8.6380		hypothetical protein, conserved	29.908	8.6	0	3.9335	1		0.0475215	0.739909	0.795449	-0.187194	0.0748952	0.176683	0.99367	-0.00916129	3	2	12.55	0.940291	-0.08882	2	0	14.77	1.38964	0.474713	2	1	51.778	0.873286	-0.195474	3	2	24.437	0.9308	-0.103457	2	0	10.144	0.751033	-0.413052	2	1	50.633	8.6
	2245	Tb927.8.7980;Tb927.4.4380	Tb927.8.7980;Tb927.4.4380	Tb927.8.7980	TVP1	vacuolar-type proton translocating pyrophosphatase 1 (TVP1)	86.003	33.3	0	323.31	2		0.0465032	0.424965	0.510563	0.167479	0.0288433	0.0949957	1.1055	0.144699	37	6	15.192	1.03798	0.0537782	34	4	17.808	1.1297	0.175941	32	5	18.975	1.12854	0.174459	37	6	9.8776	1.0395	0.0558898	34	4	15.742	1.05996	0.0840126	32	5	13.379	29.3
	3431	Tb927.9.14480	Tb927.9.14480	Tb927.9.14480		dynein-associated protein, putative	11.13	53.1	0	11.051	1		0.0454889	0.509184	0.590206	0.00289258	0.955348	0.972969	1.092	0.126973	4	2	11.407	1.02174	0.0310319	3	0	31.965	1.16256	0.217306	3	2	6.3107	0.944287	-0.0827026	4	2	15.505	0.97762	-0.0326543	3	0	12.478	0.933271	-0.0996319	3	2	7.9084	53.1
	1099	Tb927.11.11690	Tb927.11.11690	Tb927.11.11690		vacuolar ATP synthase subunit b, putative,v- ATPase B subunit,vacuolar proton pump B subunit	55.619	51.3	0	144.06	1		0.0451525	0.438751	0.522175	0.474954	0.000759602	0.0122234	1.0432	0.0610158	17	1	14.123	1.14735	0.198312	20	8	16.435	1.07077	0.0986446	17	2	24.911	1.27921	0.355258	17	1	13.462	1.3256	0.406646	20	8	12.916	1.3712	0.455435	17	2	16.336	34.1
	932	Tb927.10.8240	Tb927.10.8240	Tb927.10.8240		hypothetical protein, conserved	42.845	13.4	0	7.1762	1		0.045077	0.759801	0.812356	0.0888614	0.470528	0.605912	0.96877	-0.0457739	2	1	25.93	1.40044	0.485883	1	0		0.922254	-0.116764	3	1	53.207	1.2271	0.295252	2	1	11.588	1.0365	0.0517201	1	0		0.826993	-0.274053	3	1	39.594	6.1
	1548	Tb927.11.5220	Tb927.11.5220	Tb927.11.5220		chaperone protein DNAj, putative	84.81	28.7	0	75.272	1		0.043444	0.456161	0.540107	0.0374191	0.555585	0.675438	1.1396	0.188528	11	1	33.073	1.05272	0.0741221	12	2	14.745	1.0782	0.108627	14	2	21.998	0.920895	-0.118891	11	1	45.272	1.0322	0.0457225	12	2	20.632	1.00135	0.00194895	14	2	14.436	20
	2797	Tb927.7.3500	Tb927.7.3500	Tb927.7.3500		glutathione-S-transferase/glutaredoxin, putative	35.436	45.5	0	85.276	1	1	0.0433873	0.387806	0.473321	-0.00636781	0.912501	0.94336	1.0546	0.0766959	20	2	18.8	1.06073	0.0850528	21	1	14.179	1.07884	0.109483	18	3	12.47	0.897827	-0.15549	20	2	9.7646	0.95548	-0.0657024	21	1	14.653	0.989707	-0.0149265	18	3	14.605	42.6
	1624	Tb927.11.6630	Tb927.11.6630	Tb927.11.6630		3-methylcrotonoyl-CoA carboxylase beta subunit, putative	66.531	23.4	0	27.211	1	1	0.0429193	0.401665	0.487142	0.111017	0.158144	0.286672	1.0695	0.0969365	9	5	21.267	1.08445	0.116958	6	1	6.6303	1.06948	0.0969154	7	2	19.156	1.07211	0.100453	9	5	12.166	0.95489	-0.0665935	6	1	17.701	1.08388	0.116207	7	2	17.086	23.4
	1926	Tb927.3.1790	Tb927.3.1790	Tb927.3.1790		pyruvate dehydrogenase E1 beta subunit, putative	37.566	63.8	0	323.31	1	1	0.0418694	0.41959	0.505973	0.0479449	0.383944	0.528026	1.1168	0.159371	30	1	17.715	1.07336	0.10214	31	4	10.629	1.07921	0.109981	30	1	8.3182	0.957213	-0.0630887	30	1	13.927	0.96882	-0.0456994	31	4	8.1307	1.04488	0.0633338	30	1	8.0633	62.1
	578	Tb927.10.14510	Tb927.10.14510	Tb927.10.14510		hypothetical protein, conserved	95.105	21	0	39.636	1		0.0410731	0.512053	0.592449	0.145136	0.0743459	0.175714	1.122	0.166073	6	1	10.767	1.00723	0.0103959	9	2	19.413	1.06615	0.0924171	8	4	12.694	1.132	0.178878	6	1	8.7156	1.0614	0.0859685	9	2	16.975	0.961631	-0.0564448	8	4	9.9474	15.5
	3009	Tb927.8.1820	Tb927.8.1820	Tb927.8.1820		nonspecific lipid-transfer protein, putative,sterol carrier protein, putative	43.439	15.4	0	13.052	1	1	0.0404136	0.793763	0.840513	-0.183097	0.282652	0.427021	0.86063	-0.216535	2	1	23.687	1.02812	0.0400073	2	0	6.6296	1.38061	0.465301	2	1	31.259	1.11022	0.150849	2	1	34.058	0.68289	-0.550275	2	0	11.304	0.823655	-0.279887	2	1	62.843	11.5
	91	Tb06.3A7.960	Tb06.3A7.960	Tb06.3A7.960		hypothetical protein	34.146	8.7	0	4.9465	1		0.0399924	0.420614	0.506563	0.0854981	0.287905	0.431935	1.0697	0.0972062	2	1	8.5864	1.07162	0.0997882	2	1	3.307	1.08068	0.111945	3	0	15.534	1.01909	0.0272779	2	1	1.4754	1.1033	0.141825	2	1	17.49	0.94162	-0.0867838	3	0	16.751	8.7
	2505	Tb927.6.1890	Tb927.6.1890	Tb927.6.1890		hypothetical protein, conserved	68.047	11.3	0	11.213	1	1	0.0397936	0.438634	0.522175	0.118603	0.150232	0.277485	1.0846	0.117163	4	0	19.795	1.05157	0.0725434	4	0	44.468	1.07594	0.105597	4	0	6.1394	0.961261	-0.0569996	4	0	13.98	1.0393	0.0556122	4	0	7.0337	1.12729	0.172864	4	0	18.558	9.1
	3307	Tb927.9.10500	Tb927.9.10500	Tb927.9.10500		hypothetical protein, conserved	59.455	18.7	0	34.688	1	1	0.0388787	0.547469	0.623503	0.11721	0.0710117	0.171065	0.99632	-0.00531891	8	2	37.561	1.14296	0.192777	5	1	7.6871	1.09658	0.133005	6	0	18.886	1.08227	0.114066	8	2	9.7447	1.0399	0.0564448	5	1	8.4846	1.01608	0.0230206	6	0	36.104	15.5
	1161	Tb927.11.13220	Tb927.11.13220	Tb927.11.13220		phospholipid:diacylglycerol acyltransferase-like protein	71.403	17.8	0	38.552	1		0.0382528	0.685412	0.74915	-0.00976734	0.907012	0.939617	1.2353	0.304861	4	1	15.578	0.985416	-0.0211954	5	0	12.211	1.01821	0.0260288	4	2	14.036	0.961631	-0.0564448	4	1	16.311	1.0918	0.126709	5	0	15.582	0.863185	-0.212258	4	2	15.254	11.6
	3132	Tb927.8.4890	Tb927.8.4890	Tb927.8.4890		endoplasmic reticulum oxidoreductin, putative,pol-associated gene 1	49.202	14	0	3.2151	1		0.0376742	0.697886	0.760267	-0.0748604	0.530854	0.65447	0.98523	-0.0214675	3	0	39.746	1.27564	0.351222	6	0	28.45	0.971345	-0.0419438	4	0	4.9512	0.8259	-0.275961	3	0	25.686	0.84694	-0.239668	6	0	18.789	1.0953	0.131329	4	0	24.3	12
	2983	Tb927.8.1290	Tb927.8.1290	Tb927.8.1290		hypothetical protein, conserved	120.05	2.9	0.0026416	2.1332	1		0.0369693	0.62835	0.697708	-0.0139452	0.869861	0.91384	1.0311	0.0441843	1	0		1.15896	0.212835	1	0		1.01363	0.0195359	1	0		0.921065	-0.118626	1	0		0.8578	-0.221287	1	0		1.04435	0.0626104	1	0		1.3
	3269	Tb927.8.8120	Tb927.8.8120	Tb927.8.8120		hypothetical protein, conserved	30.085	20.5	0	134.27	1		0.0368811	0.529187	0.607558	0.144064	0.0473281	0.131675	1.0187	0.0267293	3	0	5.9106	1.13939	0.188266	4	0	10.906	1.05938	0.0832177	5	1	5.0123	1.03795	0.0537333	3	0	4.5251	1.0294	0.0418037	4	0	6.5934	1.09012	0.124487	5	1	11.161	11.2
	3455	Tb927.9.1710	Tb927.9.1710	Tb927.9.1710		hypothetical protein, conserved	52.951	15.9	0	4.0279	1		0.0367153	0.854951	0.890062	-0.00951463	0.974575	0.982322	1.4999	0.584866	1	0		0.921829	-0.117429	3	0	22.494	0.887154	-0.172744	3	1	18.267	0.645036	-0.632547	1	0		1.542	0.624803	3	0	30.621	0.867453	-0.205142	3	1	23.67	2.4
	279	Tb927.3.2340;Tb11.v5.0818	Tb927.3.2340;Tb11.v5.0818	Tb927.3.2340	PEX2	peroxin-2,glycosome import protein (gim1) (PEX2)	37.747	23.8	0	45.146	2		0.0366654	0.719739	0.779051	-0.0229311	0.681895	0.77097	0.9478	-0.0773454	4	2	22.085	1.00944	0.0135527	7	5	21.429	1.24797	0.319586	3	1	15.658	0.981836	-0.026446	4	2	7.1534	0.89235	-0.164318	7	5	20.025	0.947508	-0.0777899	3	1	11.525	15.7
	3313	Tb927.9.10580	Tb927.9.10580	Tb927.9.10580		3-demethylubiquinone-9 3-methyltransferase, putative	31.206	13.2	0	46.407	1	1	0.0364847	0.489886	0.571497	-0.0546963	0.534497	0.658322	1.0656	0.091666	2	1	8.1443	1.00167	0.00241131	1	0		1.09083	0.125431	2	1	1.9871	1.04362	0.0616013	2	1	11.989	0.91694	-0.125101	1	0		0.81686	-0.291839	2	1	19.772	9.7
	2415	Tb927.5.3560	Tb927.5.3560	Tb927.5.3560	VAMP	vesicle-associated membrane protein, putative,synaptobrevin, putative (VAMP)	24.402	40.7	0	107.36	1		0.0363749	0.590207	0.662904	-0.154631	0.0376177	0.112566	1.1162	0.158596	5	0	7.7773	0.986777	-0.0192037	7	1	9.2874	1.14655	0.197302	7	0	17.178	0.894935	-0.160146	5	0	8.9825	0.82317	-0.280738	7	1	12.851	0.873362	-0.195348	7	0	6.6715	25.9
	1499	Tb927.11.4320	Tb927.11.4320	Tb927.11.4320		hypothetical protein, conserved	51.878	42.7	0	206.76	1	1	0.0363461	0.461277	0.545344	0.0824136	0.19667	0.330959	1.086	0.119024	13	2	10.578	1.07001	0.0976254	15	2	2.6033	1.07686	0.106824	16	3	10.654	0.983865	-0.0234683	13	2	7.0186	1.0382	0.0540844	15	2	9.5818	1.02794	0.0397552	16	3	8.3458	40.4
	2869	Tb927.7.5340	Tb927.7.5340	Tb927.7.5340		hypothetical protein, conserved	56.822	32.9	0	111.24	1		0.0361443	0.616787	0.688791	-0.0131371	0.841964	0.893741	1.2357	0.305329	13	8	47.656	1.15531	0.208278	9	4	14.411	1.04959	0.0698304	12	4	11.386	0.882535	-0.180275	13	8	24.268	0.95152	-0.0716941	9	4	17.527	1.00432	0.00621696	12	4	12.307	19.7
	554	Tb927.10.14030	Tb927.10.14030	Tb927.10.14030		hypothetical protein, conserved	50.474	22.9	0	137.24	1		0.035963	0.518694	0.598221	0.184378	0.0737187	0.175066	1.106	0.145351	12	0	9.4142	1.02323	0.0331266	8	1	16.766	1.05115	0.0719671	11	3	15.238	0.974469	-0.0373119	12	0	19.352	1.1178	0.160662	8	1	11.962	1.187	0.24732	11	3	19.354	22.9
	472	Tb927.10.12360	Tb927.10.12360	Tb927.10.12360		hypothetical protein, conserved	18.601	51.8	0	57.825	1		0.035899	0.767548	0.818912	-0.159609	0.269105	0.410868	0.87544	-0.19192	2	1	1.9741	1.1371	0.185359	2	0	15.498	1.21347	0.279144	1	0		1.0712	0.0992317	2	1	8.6397	0.7069	-0.500422	2	0	0.94653	0.857486	-0.221815	1	0		29.4
	1909	Tb927.3.1300	Tb927.3.1300	Tb927.3.1300		hypothetical protein, conserved	46.085	12.9	0	93.453	1		0.0347855	0.848985	0.886764	-0.0935257	0.460326	0.59774	0.98355	-0.0239297	1	0		0.902853	-0.147437	1	0		1.51192	0.596383	2	0	70.274	0.970497	-0.0432045	1	0		1.0092	0.0132121	1	0		0.748951	-0.417056	2	0	41.569	2.7
	1538	Tb927.11.5040	Tb927.11.5040	Tb927.11.5040		leucine-rich repeat protein (LRRP), putative	48.562	6.1	0	4.7088	1		0.0341746	0.746563	0.801244	0.0615934	0.263122	0.404166	1.0153	0.0219061	1	0		0.970497	-0.0432045	1	0		1.25941	0.332753	1	0		1.00959	0.0137711	1	0		0.97536	-0.0359933	1	0		1.0619	0.0866452	1	0		2.5
	1290	Tb927.11.15800	Tb927.11.15800	Tb927.11.15800		hypothetical protein, conserved	89.585	15.5	0	50.179	1		0.0339918	0.495845	0.577385	-0.239903	0.0243885	0.0868521	1.0833	0.115433	6	1	22.634	1.05294	0.0744259	4	0	12.027	1.07428	0.103364	8	1	9.6055	0.782595	-0.353662	6	1	15.093	0.78647	-0.346536	4	0	34.612	0.900901	-0.15056	8	1	18.35	11.7
	2687	Tb927.7.1200	Tb927.7.1200	Tb927.7.1200		hypothetical protein, conserved	48.808	7.3	0	60.88	1	1	0.033884	0.822516	0.863744	-0.106424	0.305221	0.450809	1.2817	0.358059	2	0	36.928	1.12445	0.169225	2	1	40.11	0.851426	-0.232047	2	1	48.261	0.852297	-0.230572	2	0	35.685	0.80776	-0.308001	2	1	15.959	1.02485	0.0354165	2	1	10.742	7.3
	3220	Tb927.8.6620	Tb927.8.6620	Tb927.8.6620		hypothetical protein, conserved	40.12	5.1	0.0011998	2.3446	1		0.0332385	0.784887	0.833902	0.00226104	0.977619	0.984717	0.89574	-0.158848	1	0		1.32345	0.404305	1	0		1.16461	0.219841	1	0		1.0298	0.0423677	1	0		0.87072	-0.199719	1	0		1.05384	0.0756568	1	0		5.1
	718	Tb927.10.3080	Tb927.10.3080	Tb927.10.3080		methionine biosynthetic protein, putative	44.444	18.8	0	13.235	1		0.0330423	0.585693	0.65871	0.0863368	0.140885	0.265048	1.0505	0.0710762	4	0	6.4242	1.00875	0.0125627	6	1	7.8996	1.14033	0.18945	6	2	7.0432	1.04769	0.0672131	4	0	12.756	0.97329	-0.0390584	6	1	8.63	1.01086	0.0155784	6	2	3.0669	15
	2900	Tb927.7.6230	Tb927.7.6230	Tb927.7.6230	ARF3	ADP-ribosylation factor, putative (ARF3)	20.714	30	0	7.5543	1		0.0308156	0.738975	0.795269	0.0551255	0.607384	0.716347	1.1506	0.202386	2	0	12.668	0.932227	-0.101247	2	1	15.31	1.1024	0.140651	2	0	0.82082	1.0211	0.0301183	2	0	36.64	1.1264	0.171719	2	1	16.591	0.835422	-0.259423	2	0	8.3187	16.3
	567	Tb927.10.14280	Tb927.10.14280	Tb927.10.14280	MCP20	mitochondrial carrier protein (MCP20)	21.072	16.4	0	6.4901	1	1	0.0307408	0.804393	0.850704	-0.00995799	0.949275	0.968757	1.2619	0.335598	2	0	21.905	1.06371	0.0890985	2	0	22.747	0.901632	-0.149389	2	0	23.184	0.756659	-0.402286	2	0	13.026	1.2006	0.263756	2	0	26.347	0.981354	-0.0271541	2	0	3.7992	16.4
	2362	Tb927.5.2380	Tb927.5.2380	Tb927.5.2380		hydrolase, alpha/beta fold family, putative	34.433	31.7	0	30.629	1		0.029992	0.687905	0.750361	0.13981	0.0560287	0.145882	1.0828	0.114767	7	4	13.325	1.12862	0.174556	6	1	22.047	0.964785	-0.0517201	5	0	4.6974	1.03146	0.0446872	7	4	25.949	1.015	0.0214797	6	1	19.947	1.1059	0.145222	5	0	8.3831	25.6
	2007	Tb927.3.3750	Tb927.3.3750	Tb927.3.3750	PFC7	paraflagellar rod component, putative (PFC7)	19.859	77.8	0	59.864	1		0.029949	0.538207	0.615129	0.252967	0.00524529	0.0340788	1.0914	0.12618	12	0	15.752	1.08954	0.123717	15	6	5.8039	1.09419	0.12986	10	2	11.079	1.16351	0.218481	12	0	11.221	1.1084	0.148479	15	6	9.4561	1.15056	0.20234	10	2	20.809	69.9
	1570	Tb927.11.5760	Tb927.11.5760	Tb927.11.5760		hypothetical protein, conserved	36.516	15.4	0	22.908	1	1	0.0295038	0.551808	0.626998	0.182064	0.0368378	0.110951	1.0477	0.0672257	1	0		1.10381	0.142497	3	1	36.044	1.10269	0.141032	2	2	9.7931	1.04478	0.0631981	1	0		1.15	0.201634	3	1	20.353	1.09882	0.135951	2	2	15.762	2.4
	2728	Tb927.7.2220	Tb927.7.2220	Tb927.7.2220		hypothetical protein, conserved	74.361	5.1	0	5.2637	1	1	0.0291411	0.702293	0.764083	-0.11088	0.243946	0.383775	0.9571	-0.0632584	2	0	4.3609	1.12458	0.169388	2	1	28.736	1.14052	0.189697	1	0		1.02591	0.0369106	2	0	18.114	0.87146	-0.198494	2	1	24.205	0.815794	-0.293724	2	1	3.3977	5.1
	2356	Tb927.5.2250;Tb927.5.2220;Tb927.5.2190	Tb927.5.2250;Tb927.5.2220;Tb927.5.2190	Tb927.5.2250		hypothetical protein, conserved	48.809	34.1	0	107.48	3		0.0288575	0.607041	0.679403	0.182682	0.0175627	0.0712622	1.0102	0.0146409	10	1	20.56	1.09772	0.134509	11	2	18.085	1.12773	0.173417	10	2	10.629	1.12015	0.163688	10	1	10.582	1.0485	0.0683269	11	2	15.91	1.07829	0.108752	10	2	15.988	25.8
	1131	Tb927.11.12490	Tb927.11.12490	Tb927.11.12490		hypothetical protein, conserved	61.903	7.2	0	6.0155	1		0.0278074	0.643616	0.710686	0.198237	0.0734824	0.174814	1.1219	0.165944	2	0	8.0786	1.04993	0.0702999	2	1	4.9338	1.01559	0.0223171	2	0	13.063	1.02264	0.0323002	2	0	11.874	1.2553	0.328032	2	1	19.009	1.05432	0.0763107	2	0	6.249	5.1
	3545	Tb927.9.5100	Tb927.9.5100	Tb927.9.5100	PDEB2	cAMP-specific phosphodiesterase (PDEB2)	103.22	30.7	0	49.376	1		0.0277802	0.639159	0.707231	0.105857	0.0934735	0.203825	0.99087	-0.0132323	10	0	17.852	1.10124	0.139125	8	0	5.6391	1.11383	0.155534	10	0	5.6345	1.03014	0.0428432	10	0	9.3694	0.99846	-0.00222346	8	0	5.3184	1.05883	0.0824689	10	0	8.3397	29.9
	853	Tb927.10.6510;Tb927.10.6400	Tb927.10.6510;Tb927.10.6400	Tb927.10.6510	HSP60	chaperonin HSP60, mitochondrial precursor (HSP60)	59.503	82.4	0	323.31	2		0.0275953	0.57412	0.648572	0.011924	0.812457	0.873417	1.1202	0.163756	113	22	12.134	1.15284	0.205197	107	18	15.342	1.07785	0.108161	110	16	8.1524	0.948497	-0.0762854	113	22	11.226	0.93034	-0.10417	107	18	9.1141	1.02037	0.0290875	111	16	13.148	80.8
	3553	Tb927.9.5440	Tb927.9.5440	Tb927.9.5440		actin, putative	46.749	7.8	0	3.0824	1		0.0275151	0.90227	0.92564	-0.0564205	0.506759	0.635894	0.8665	-0.206728	2	1	9.6243	0.875657	-0.191563	1	1		1.60113	0.679088	1	0		0.948497	-0.0762854	2	1	10.7	1.0207	0.0295589	1	1		0.817595	-0.290542	1	0		5.2
	2146	Tb927.4.1970	Tb927.4.1970	Tb927.4.1970		hypothetical protein, conserved	62.008	13.4	0	10.574	1		0.0268325	0.817425	0.859822	0.0179351	0.732189	0.810216	0.89204	-0.16482	3	0	34.553	1.21625	0.282439	4	2	17.65	1.16809	0.224149	4	0	7.1023	0.954654	-0.0669502	3	0	14.752	0.96841	-0.0463101	4	2	19.781	1.1374	0.185737	4	0	16.851	8
	3326	Tb927.9.11000	Tb927.9.11000	Tb927.9.11000	RAB7	small GTPase, putative,GTP-binding protein, putative (RAB7)	14.819	28.1	0	31.047	1		0.026796	0.708837	0.769551	0.108571	0.0905134	0.199255	0.96112	-0.0572115	5	1	17.588	1.09993	0.13741	4	1	10.144	1.12853	0.174442	5	3	10.899	1.07131	0.0993708	5	1	8.4942	1.0015	0.00216242	4	1	7.1683	1.02407	0.0343081	5	3	4.6654	28.1
[truncated: 2,454 more rows]
[truncated: 20 more columns]
