# Supplementary material for: Mistargeting of aggregation prone mitochondrial proteins activates a nucleus-mediated posttranscriptional quality control pathway in trypanosomes
Source: Nat Commun. 2022 Jun 2;13:3084. doi: 10.1038/s41467-022-30748-z (PMC9163028; doi:10.1038/s41467-022-30748-z)
Supplement: Supplementary file 8 — Source Data [file 41467_2022_30748_MOESM8_ESM.xlsx]

## Sheet: Fig 3
Fig. 3b
			-tet			Average	SD	+tet						Average	SD	+tet +MG132						Average	SD
Graph made and stats performed in GraphPad Prism 9.2.0		ATOM69 RNAi	100	100	100	100	0	13.39	35.4	32.2				26.9967	9.70965	22.6	57.6	56.6				45.6	16.2686
FtsH-HA signal normalised to EF1a signal, with normalised signal in -tet sample set to 100%		Tb927.11.4130/ATOM69 RNAi	100	100	100	100	0	79.7	78.9	70.4	77.97	45.31	38.38	65.11	16.847	107	80	76.3	46.14	75.39	97.7	80.4217	19.2469
Loading control signals (EF1a) assessed on same blot as FtsH-HA signal		Tb927.8.1590/ATOM69 RNAi	100	100	100	100	0	54.07	66.86	51.6	64.7	54.17	51.9	57.2167	6.1643	72.01	62.87	77.19	67.58	96.26	68.05	73.9933	10.8792
Biological replicates ≥ 3		Tb927.9.7200/ATOM69 RNAi	100	100	100	100	0	52.3	56.2	61.4	60.44	58.29		57.726	3.2543	81.6	68.2	76.4	85.34	83.44		78.996	6.16554
		Tb927.10.2290/ATOM69 RNAi	100	100	100	100	0	48.45	29.58	29.5	30.06	22.75	35.16	32.5833	7.958	83.65	56.27	41.59	52.85	45.49	50.03	54.98	13.6749
Ordinary one-way ANOVA
Bonferroni's multiple comparisons test	Mean Diff.	95.00% CI of diff.	Below threshold?	Summary	Adjusted P Value
ATOM69 RNAi vs. Tb927.11.4130/ATOM69 RNAi	-38.113	-63.001 to -13.225	Yes	***	0.001
ATOM69 RNAi vs. Tb927.8.1590/ATOM69 RNAi	-30.22	-55.108 to -5.3319	Yes	*	0.0103
ATOM69 RNAi vs. Tb927.9.7200/ATOM69 RNAi	-30.729	-56.434 to -5.0250	Yes	*	0.0118
ATOM69 RNAi vs. Tb927.10.2290/ATOM69 RNAi	-5.5867	-30.475 to 19.301	No	ns	>0.9999
Tb927.11.4130/ATOM69 RNAi vs. Tb927.8.1590/ATOM69 RNAi	7.8933	-12.428 to 28.214	No	ns	>0.9999
Tb927.11.4130/ATOM69 RNAi vs. Tb927.9.7200/ATOM69 RNAi	7.384	-13.929 to 28.697	No	ns	>0.9999
Tb927.11.4130/ATOM69 RNAi vs. Tb927.10.2290/ATOM69 RNAi	32.527	12.206 to 52.848	Yes	***	0.0006
Tb927.8.1590/ATOM69 RNAi vs. Tb927.9.7200/ATOM69 RNAi	-0.50933	-21.822 to 20.804	No	ns	>0.9999
Tb927.8.1590/ATOM69 RNAi vs. Tb927.10.2290/ATOM69 RNAi	24.633	4.3122 to 44.954	Yes	*	0.0105
Tb927.9.7200/ATOM69 RNAi vs. Tb927.10.2290/ATOM69 RNAi	25.143	3.8297 to 46.456	Yes	*	0.0133

## Sheet: Fig 4
Fig. 4d
			-tet			Average	SD	+tet			Average	SD
Graph made and stats performed in GraphPad Prism 9.2.0		ATOM69 RNAi	100	100	100	100	0	13.39	35.4	32.2	26.9967	9.70965
FtsH-HA signal normalised to EF1a signal, with normalised signal in -tet sample set to 100%		ATOM46 RNAi	100	100	100	100	0	134.874	110.335	114.362	119.857	10.7451
Loading control signals (EF1a) assessed on same blot as FtsH-HA signal		ATOM12 RNAi	100	100	100	100	0	130.279	118.246	103.708	117.411	10.8634
Biological replicates = 3		ATOM69 RNAi/ΔN103-ATOM69	100	100	100	100	0	106.845	135.459	128.987	123.764	12.2518
		ATOM69 RNAi/ATOM69	100	100	100	100	0	86.5932	113.438	81.0587	93.6968	14.1411
Bonferroni's multiple comparisons test	Mean Diff.	95.00% CI of diff.	Below threshold?	Summary	Adjusted P Value
ATOM69 RNAi vs. ATOM69 RNAi/dN103-ATOM69	-96.77	-138.5 to -55.07	Yes	****	<0.0001
ATOM69 RNAi vs. ATOM46 RNAi	-92.86	-134.6 to -51.16	Yes	***	0.0001
ATOM69 RNAi vs. ATOM12 RNAi	-90.41	-132.1 to -48.72	Yes	***	0.0002
ATOM69 RNAi vs. ATOM69 RNAi/ATOM69	-66.7	-108.4 to -25.00	Yes	**	0.0019
ATOM69 RNAi/dN103-ATOM69 vs. ATOM46 RNAi	3.907	-37.79 to 45.61	No	ns	>0.9999
ATOM69 RNAi/dN103-ATOM69 vs. ATOM12 RNAi	6.353	-35.35 to 48.05	No	ns	>0.9999
ATOM69 RNAi/dN103-ATOM69 vs. ATOM69 RNAi/ATOM69	30.07	-11.63 to 71.77	No	ns	0.2731
ATOM46 RNAi vs. ATOM12 RNAi	2.446	-39.25 to 44.15	No	ns	>0.9999
ATOM46 RNAi vs. ATOM69 RNAi/ATOM69	26.16	-15.54 to 67.86	No	ns	0.4844
ATOM12 RNAi vs. ATOM69 RNAi/ATOM69	23.71	-17.98 to 65.41	No	ns	0.6902

## Sheet: Fig 6
Fig. 6c
			-tet			Average	SD	+tet			Average	SD	+tet +LMB			Average	SD
Graph made and stats performed in GraphPad Prism 9.2.0		FtsH-HA	100	100	100	100	0	22.79	34.91	34.37	30.69	5.59049	107.12	84.06	94.29	95.1567	9.43413
FtsH-HA/COXIV signal normalised to EF1a signal, with normalised signal in -tet sample set to 100%		COXIV	100	100	100	100	0	60.12	60.05	62.19	60.7867	0.992718	100.62	81.59	89.35	90.52	7.81289
Loading control signals (EF1a) assessed on same blot as FtsH-HA/COXIV signal
Biological replicates = 3
Unpaired t tests
P value FtsH	0.0011
P value COXIV	0.0059

## Sheet: Fig 7
Fig. 7
				-tet			Average	SD	+tet						Average	SD
Graph made and stats performed in GraphPad Prism 9.2.0		FtsH-HA	ATOM69 RNAi	100	100	100	100	0	13.39	35.4	32.2				26.9967	9.70965
FtsH-HA/COXIV signal normalised to EF1a signal, with normalised signal in -tet sample set to 100%			ATOM69/UbLike RNAi	100	100	100	100	0	79.7	78.9	70.4	77.97	45.31	38.38	65.11	16.847
Loading control signals (EF1a) assessed on same blot as FtsH-HA signal			ATOM69 RNAi/UbLike+NLS	100	100	100	100	0	60.3343	50.1873	43.7351	66.0972	63.9942	51.8201	56.028	8.02423
Biological replicates ≥ 3		COXIV	ATOM69 RNAi	100	100	100	100	0	60.12	60.05	62.19				60.7867	0.992718
			ATOM69/UbLike RNAi	100	100	100	100	0	93.09	89.28	85.88				89.4167	2.94506
			ATOM69 RNAi/UbLike+NLS	100	100	100	100	0	97.5	91.07	88.16				92.2433	3.90226
	Ordinary one-way ANOVA
FtsH-HA	Bonferroni's multiple comparisons test	Mean Diff.	95.00% CI of diff.	Below threshold?	Summary	Adjusted P Value
	ATOM69 RNAi vs. ATOM69 RNAi/UbLike+NLS	-29.03	-56.66 to -1.399	Yes	*	0.0385
	ATOM69 RNAi vs. ATOM69/UbLike RNAi	-38.11	-65.75 to -10.48	Yes	**	0.0071
	ATOM69 RNAi/UbLike+NLS vs. ATOM69/UbLike RNAi	-9.082	-31.64 to 13.48	No	ns	0.8553
COXIV	Bonferroni's multiple comparisons test	Mean Diff.	95.00% CI of diff.	Below threshold?	Summary	Adjusted P Value
	ATOM69 RNAi vs. ATOM69 RNAi/UbLike+NLS	-31.46	-40.93 to -21.99	Yes	***	0.0001
	ATOM69 RNAi vs. ATOM69/UbLike RNAi	-28.63	-38.10 to -19.16	Yes	***	0.0002
	ATOM69 RNAi/UbLike+NLS vs. ATOM69/UbLike RNAi	2.827	-6.642 to 12.30	No	ns	>0.9999

## Sheet: Fig 8
Fig. 8a
		COXIV-myc			COXIV-myc +ATOM69 RNAi			COXIV-myc -MTS			COXIV-myc -MTS +ATOM69 RNAi
Graph made and stats performed in GraphPad Prism 9.2.0		100	100	100	39.03	14.6	30.74	100	100	100	43.28	49.02	54.37
COXIV-myc signal normalised to EF1a signal, with normalised signal in -tet sample set to 100%	Average	100			28.1233			100			48.89
Loading control signals (EF1a) assessed on same blot as COXIV-myc signal	SD	0			10.1437			0			4.52841
Biological replicates = 3
Unpaired t test	0.0006
P value COXIV-myc	<0.0001
P value COXIV-myc -MTS

## Sheet: Sup Fig 5
Sup. Fig. 5
		Hours	Tb927.11.4130/ATOM69 RNAi -			Average	SD	Tb927.11.4130/ATOM69 RNAi +			Average	SD	Tb927.11.4130 RNAi -			Average	SD	Tb927.11.4130 RNAi +			Average	SD	Tb927.10.2290 RNAi -			Average	SD	Tb927.10.2290 RNAi +			Average	SD	Tb927.9.7200 RNAi -			Average	SD	Tb927.9.7200 RNAi +			Average	SD	Tb927.9.7200/ATOM69 RNAi -			Average	SD	Tb927.9.7200/ATOM69 RNAi +
Graph made and stats performed in GraphPad Prism 9.2.0		0	4.07	4.25	4.28	4.2	0.0927362	4.43	4.44	4.45	4.44	0.00816497	5.16	4.99	4.98	5.04333	0.0825967	5.36	5.38	5.41	5.38333	0.020548	6.13	6.06	6.01	6.06667	0.0492161	5.98	5.85	5.91	5.91333	0.0531246	2.55	2.63	2.58	2.58667	0.0329983	2.51	2.57	2.5	2.52667	0.0309121	1.89	1.82	1.89	1.86667	0.0329983	1.97	1.95
Growth curves, cells were counted each day, and cumulative growth over time was plotted		15.25	6.9	6.9	6.7	6.83333	0.0942809	6.9	6.9	6.8	6.86667	0.0471405	10.2	10.9	11	10.7	0.355903	12.1	11.8	11.5	11.8	0.244949	13.2	12.5	12.8	12.8333	0.286744	12.4	12.3	12.2	12.3	0.0816497
Biological replicates = 3		24
		28.5																															13.7	13.2	13.2	13.3667	0.235702	14.3	14.4	14.3	14.3333	0.0471405	4.41	4.57	4.45	4.47667	0.0679869	5	4.99
Full scans for graph insets are included in Supplementary Information		44.75	20.4	21.1	20.1	20.5333	0.418994	21.8	21	20.9	21.2333	0.402768	76.5	75.9886	77.9429	76.8105	0.82749	84.588	82.9772	84.0802	83.8818	0.672403	93.9563	89.4444	93.4054	92.2687	2.0097	90.2682	89.117	85.0849	88.1567	2.22236
		48.5																															48.2502	47.4024	46.6506	47.4344	0.653425	52.2138	50.518	49.906	50.8793	0.976165	9.39229	9.20672	9.32852	9.30917	0.0769852	12.1875	12.1784
		54
		64.75	42.5934	52.6247	46.7336	47.3173	4.116	47.4648	42.784	43.3689	44.5392	2.08243	331.5	302.615	318.007	317.374	11.8006	330.996	325.181	339.776	331.984	5.99933	395.169	370.023	374.74	379.978	10.9134	318.719	297.751	287.611	301.36	12.954
		72																															210.702	206.257	200.164	205.708	4.31983	216.275	204.982	201.726	207.661	6.23464	31.4423	30.1887	30.3259	30.6523	0.561408	37.4653	38.594
		73
		88.25	120.928	146.854	129.323	132.369	10.8012	120.568	112.388	112.172	115.043	3.9078	1268.43	1262.13	1388.56	1306.38	58.1734	1160.84	1252.49	1429.4	1280.91	111.467	2040.36	1811.67	1806.22	1886.09	109.113	1585.27	1440.41	1377.56	1467.75	86.9739
		96																															750.876	790.04	751.292	764.069	18.3651	821.681	769.673	756.471	782.608	28.1494	108.083	110.97	109.178	109.41	1.19018	92.6108	105.256
		112.25	353.711	445.286	408.919	402.639	37.6484	232.127	210.727	215.214	219.356	9.21439	5617.64	5332.67	5866.34	5605.55	218.036	5145.35	4932.17	5473.24	5183.59	222.541	8856.26	8032.04	7829.94	8239.41	443.91	7860.86	6683.5	6095.09	6879.82	734.116
		123.25
		126																															5310.25	4623.08	4129.24	4687.52	484.294	4848.79	4250.43	4004.12	4367.78	354.677	562.745	612.89	597.137	590.924	20.9375	179.433	191.874
		141.75
		142.25	1743.88	2122.39	1953.62	1939.96	154.83	354.93	320.975	325.729	333.878	15.0119	35057.4	30552.7	34565.6	33391.9	2017.62	25103.3			25103.3	0	50229.5	45391.2	46107.8	47242.8	2132.08	49104	41617.6	39496.2	43405.9	4121.18
		145																															15529.6	12940.2	11150.2	13206.7	1797.79	13073.6	11563.9	10919.8	11852.4	902.666	1493.52	1658.55	1606.8	1586.29	68.9141	157.728	179.265
		161.25											105237	93177.1	101536	99983.6	5044.5	76060	74329.3	77081.3	75823.6	1135.87	127011	120937	127901	125283	3094.43	163152	128998	118488	136879	19066.5
		168																															61177.4	49591.2	43337	51368.5	7390.95	54726.7	48705.7	45406.1	49612.8	3858.79
		184.25											507333	440742	483352	477143	27537.8	376352	365217	380054	373874	6305.57	562479	546847	574628	561318	11371.3	798297	623291	572634	664741	96676.4
		195.25																															310522	246092	213996	256870	40136.4	314889	281580	261299	285923	22092.3
		211.5											2855965	2679973	3018706	2851548	138322	2104602	2208871	2352081	2.22185e+06	101449	3153782	3010022	3261860	3141888	103156	4003546	3183169	2906423	3.36438e+06	465867
		213.75																															872895	831620	713322	805946	67627.9	1046793	946169	873326	955430	71119.5
[truncated: 35 more columns]

## Sheet: Sup Fig 7a
Sup. Fig. 7a
			Mean nuclear intensity			Nucleus/cytoplasm ratios
Graph made and stats performed in GraphPad Prism 9.2.0			-ATOM69 RNAi	+ATOM69 RNAi		-ATOM69 RNAi	+ATOM69 RNAi
Quantification performed from images attached, as per method detailed in figure legend			26.591	23.433		0.325747	0.247928
			21.269	25.216		0.523442	0.350914
Unpaired t test			17.745	22.688		0.434567	0.374941
Mean of column D	22.44		26.784	20.38		0.368979	0.397431
Mean of column E	21.97		18.856	25.76		0.681554	0.397161
P value	0.7517		20.423	24.846		0.414932	0.381862
			21.144	16.337		0.492268	0.55288
			24.913	23.721		0.500119	0.344639
Unpaired t test			22.394	16.341		0.566453	0.392562
Mean of column G	0.5136		24.279	20.966		0.477714	0.362178
Mean of column H	0.3743					0.486446	0.416947
P value	<0.0001					0.65209	0.291062
						0.579084	0.350706
						0.596552	0.349271
						0.421474	0.374811
						0.477618	0.350356
						0.560017	0.343604
						0.55551	0.391874
						0.495315	0.393062
						0.661919	0.422318

## Sheet: Sup Fig 7b
Sup. Fig. 7b
			Mean nuclear intensity
Graph made and stats performed in GraphPad Prism 9.2.0			-ATOM69 RNAi	+ATOM69 RNAi
Quantification performed from images attached, as per method detailed in figure legend			19.433	24.832
			26.014	29.731
Unpaired t test			16.861	27.567
Mean of column D	26.29		22.784	17.553
Mean of column E	25.89		30.726	22.466
P value	0.8181		16.543	27.409
			46.168	20.899
			21.697	27.913
			21.865	23.88
			25.423	23.26
			31	29.236
			26.144	29.538
			23.212	31.548
			28.303	35.312
			23.404	20.476
			21.913	24.88
			19.111	24.168
			44.611	26.101
			31.466	29.173
			19.832	21.779
			29.236
			29.538
			31.548
			35.312
			20.476
			24.88
			24.168
			26.101
			29.173
			21.779

## Sheet: Sup Fig 9b
Sup. Fig. 9b
		Hours	ATOM69 FL -Tet			Average	SD	ATOM69 FL +Tet			Average	SD	ΔN103-ATOM69 -Tet			Average	SD	ΔN103-ATOM69 +Tet			Average	SD
Graph made and stats performed in GraphPad Prism 9.2.0		0	1	1	1	1	0	1	1	1	1	0	1.03	1.04	1.06	1.04333	0.0124722	1	1.01	1.02	1.01	0.00816497
Growth curves, cells were counted each day, and cumulative growth over time was plotted		24	3.24	3.24	3.01	3.16333	0.108423	3.21	3.17	3.26	3.21333	0.0368179	3.26	3.31	3.3	3.29	0.0216025	3.26	3.3	3.29	3.28333	0.0169967
Biological replicates = 3		48	10.7	10.1	9.41	10.07	0.527067	10.7	10.3	10.7	10.5667	0.188562	9.81	9.96	9.62	9.79667	0.139124	9.84	9.78	9.79	9.80333	0.0262467
		72	36.4	34.3	32.1	34.2667	1.75563	39	35.6	34.2	36.2667	2.0155	25.499	26.1009	25.0052	25.535	0.448028	26.8287	26.1218	25.772	26.2408	0.439551
		96	119	115	102	112	7.25718	119	116	113	116	2.44949	74.7181	75.1158	71.2357	73.6899	1.74296	78.2334	73.7791	71.8074	74.6066	2.68785
		120	414	391	345	383.333	28.686	360	388	354	367.333	14.8174	229.788	236.729	226.791	231.103	4.1621	184.729	180.858	177.649	181.079	2.8944
		144	1410	1330	1170	1303.33	99.7775	1130	1180	1100	1136.67	32.9983	638.3	673.361	655.174	655.612	14.3173	412.972	406.731	406.62	408.774	2.96861
		168	3400	4520	3860	3926.67	459.662	3260	3310	3080	3216.67	98.7702	1600.32	1564.92	1518.41	1561.22	33.5416	785.714	765.233	760.34	770.429	10.9914

## Sheet: Sup Fig 11b
Sup. Fig. 11b
			Supernatant			Average	SD	Pellet			Average	SD
Graph made and stats performed in GraphPad Prism 9.2.0		COXIV	0.655405	0.70123	0.737229	0.697955	0.0334847	0.344595	0.29877	0.262771	0.302045	0.0334847
Total signal detected for each protein (the signal from both insoluble (pellet) + soluble (supernatant) fractions) was set to 100%		COXIV-myc	0.656304	0.677845	0.675159	0.669769	0.00958436	0.343696	0.322155	0.324841	0.330231	0.00958436
Full scans for blots are included in Supplementary Information		VDAC	0.881844	0.863115	0.868281	0.87108	0.00789809	0.118156	0.136885	0.131719	0.12892	0.00789809
Biological replicates = 3		TimRhomI	0.974388	0.832748	0.971416	0.926184	0.0660804	0.028584	0.025612	0.167252	0.073816	0.0660804
		mtHsp60	0.966317	0.949143	0.904227	0.939896	0.0261779	0.095773	0.033683	0.050857	0.0601043	0.0261779
		Alba3	0.956094	0.962489	0.960434	0.959672	0.00266572	0.039566	0.043906	0.037511	0.0403277	0.00266572
